# Supplementary material for: Genome‐Wide 6mA Map Unveils Epigenetic Adaptation in Deep‐Sea Limpet
Source: Ecol Evol. 2026 Apr 8;16(4):e73449. doi: 10.1002/ece3.73449 (PMC13058721; doi:10.1002/ece3.73449)
Supplement: Supplementary file 2 — Table S1: Protein sequences for constructing a phylogenetic tree across the 18 species. Table S2: Genomic Loci, fractions, and associated genes for 6mA sites in Bathyacmaea lactea. Table S3: The PWMs of the identified consensus motifs containing 6mA sites in genome. Table S4: The PWMs of the identified consensus motifs containing 6mA sites in exon regions. Table S5: Gene ontology annotation for the hypermethylated‐highly expressed genes in Bathyacmaea lactea. Table S6: Gene ontology annotation for the hypomethylated‐highly expressed genes in Bathyacmaea lactea. Table S7: Gene ontology annotation for the hypermethylated genes in Bathyacmaea lactea. Table S8: Gene ontology annotation for the hypomethylated genes in Bathyacmaea lactea. [file ECE3-16-e73449-s002.zip › Supplementary Table S1.xlsx]

## Sheet: DAMT1_homologs
>Branchiostoma-floridae-XP_002587280.1
RDIFNRLVLIDSNQPIIKCLLGSRYLLPPRSSFLMSDITRMEPLLQGGLKYHLIVMDPPWENKSVKRGRKYESLSPWQLFQLPIPSLAAPGCLVVTWVTNRQQHMRFVRERLYPHWSVEPVAEWHWLKVTRTGEPVFPMDSPHKKPYETIILGRFQDQSDGHTETSSSPLSDVPRHKVICSVPCAIHSRKPTLDEVLQKYLPPSPICLELFARCLQPRWTSWGNEVIKFQHLDFFNENRPECLQ
>Danio-rerio-ENSDARP00000108647.1
MSVVCCNSWGWLLDSSSHIDKDFQRCVCYNEANGLEENTHFTCCFKRQYFNILMPHMQQSTAMSGFPLDSGKHDSAEHEKIELQTRKKRKRKHHDLNTGEIEANIYHDKVRSVVLEGSRALLEAGRQCGYFTEALTESQTISTPSESTSAHECQLAAFCDLAKQLPLSEESPVHTLSRDGQNPALDLFSSITENPFDCACEITFMRERYLLPPRCRFLLSDVTRMDPLVNSGDKFDLIVLDPPWENKSVKRSNRYSSLPSSQLKKLPVPALAAPGGLVVTWVTNRAKHRRFVREELYPHWAVEVLAEWLWVKVTRSGEFVFPLDSQHKKPYEVLVLGRCRSTSDHTDRCSAVNELPDQRLLVSVPSTLHSHKPSLAAVLKPYIRREPRCLELFARSLQS…
>Daphnia-pulex-EFX88307
GETFIFPPHSQFYKNDIGYLETLVKSGRTFSLIVMDPSWTNRFVKRKRHAGGPNSYQSMDNDILATLPISKLCTQGTLVAVWCTNSKTHLDYLSNTLLPLWNLTYVATWFWIKTTKSGKFVCPWNGPSGKHPFERIILARKIIPTKGTLEIEPVPDKKLVVSVPCAIHSFKPPLQKLLQPFLTSDNQTLELFARSLMPYTVSLGNQVPLLQHTSLF
>Homo-sapiens-ENSP00000320349.6
MSVVHQLSAGWLLDHLSFINKINYQLHQHHEPCCRKKEFTTSVHFESLQMDSVSSSGVCAAFIASDSSTKPENDDGGNYEMFTRKFVFRPELFDVTKPYITPAVHKECQQSNEKEDLMNGVKKEISISIIGKKRKRCVVFNQGELDAMEYHTKIRELILDGSLQLIQEGLKSGFLYPLFEKQDKGSKPITLPLDACSLSELCEMAKHLPSLNEMEHQTLQLVEEDTSVTEQDLFLRVVENNSSFTKVITLMGQKYLLPPKSSFLLSDISCMQPLLNYRKTFDVIVIDPPWQNKSVKRSNRYSYLSPLQIQQIPIPKLAAPNCLLVTWVTNRQKHLRFIKEELYPSWSVEVVAEWHWVKITNSGEFVFPLDSPHKKPYEGLILGRVQEKTALPLRGFKRL…
>LB-evm.model.Contig611_pilon.147
MSVICSTNHGWVVDHQHLVNKWYENCNLTTSVIFKDGKLVMTGSFQLKDILFQINSAFMMDSQFEKQQTDVNNTAIQKTRRKRKRKKMPDDDADIMINTRITAAHTELMKLANQHSYFIQVTDTKDNNRLARLGAKIIGDGDKLLQILESSQDTSDKSKIIIENCKGINDVTKSIEVNKIVHYTGNTSVQIQIYGDKYLLPPDSTFLLSDWKQLLITDITDDKGFDLVVMDPPWINKSVKRKKSYNTVWEDTLLKLPVDNILNDGCIIVIWVTNKTRLHSFIKNTLLPTWNIQQSVEWHWLKVTKDGGMICEIDSTMKKPYETLFLAQFNKSTASSRPTLPDHQTIISVPCSLHSKKPPLSEILHPYLPSNPKCLELFARNLQPGWTSWGNEVLKHQHM…
>Litopenaeus-vannamei-IOCAS.LVAN10015
MFSYVPSSDDFRQNNSVIREMRKRFTEISNITLPVLDESHNNADIGVREIENHKYLLPRNVRYICDDVSNLLSHVSGDQFDIIVMDPPWLNKYVKRRCLAHGSHHGYDMMPLVTFCSPVGEILSPKALVVVWCTNNASIMEEFVQGLHKWGVHLVATWYWLKVTKGGEPVTPFAASHGKRPYERLLIASNCEKDKDTIPDGLVICSVPSGIHSHKPPLDELLKRFSSPEPRCLELFCRSLLPGWTCYGLEVVRLNHSFLFEDETL
>Lottia-gigantea-Lotgi1_121106
VKIFGEKYVIPPYCKFLLSDWKQLLQLHTVDANKYDLIVIDPPWKNKSVKRKKSYDTLWEDTLLDLPVTKLVNPGCLIVIWVTNKTRLHAFIENTLVEKWQLQQCVQWHWLKITRGGELICDINSNKKPFETLFIGRYDNSLTNQYSTVPNHRTIISIPCSLHSKKPSLAEILKPYLPEKPECLELFARNLQSNWTSWGNEVLKHQHLEFFDVT
>Tribolium-castaneum-TC009511_001
MSIVKNSKYGWFISHETLIKNAYNNINCSHTNYQLKSNLFNIYTPYKTAKNRKFKHRETSDENTFEREVRCVEELYSLFYGEIKQVFTGHESEVRNDEAVNTATEIYEISGKNLITDLHGCNNEGPTIRTINDARFLFPANCTFYAKNVTDMGQYLEEKKYDLILLDPPWWNKYIRRKRKHSEHAYDMMFNHDLKNLPLENHLKPDGLVAVWCTNSMQHLTALRDEIFPKWGVKFVSKWYWVKVTKSGVPICQFSQPPRKQPFEQIIFAAADSRSLPNPPDGKLVASVPSALHSHKPPLCQLLQDFLPPGPNCLEVFARYLLPDWTSYGREVLRLQHESLYEISE
>Argopecten-purpuratus-evm.model.scaffold_227.47
MAVVCRSEFGWILDHKQYLDQIYCRDNSASSERDMKSFQFKADLFHIISPFMMDSQFAATRERTSDEGESSGQRKRKKKRKAEMNFGELKAAEYHNQIKDELFSAVSALIELSKESGYFSTVKDVKDSDNNMKARLTMKAVEQCDDPLQESCYQYDSPTISHHQGITLHNNDSVKRSSIVNRPVHYHGDDPGFFSLLGDDPAVASQADDIYLLPPRCTFVMSDLSRVSLIESSTEFHQFDMIVMDPPWQNKSVKRLKKYSSTSNDDLLDIPIQRLGADNSVVVVWVTNRWQHIQFIKETLFPGWSVQFIAEWHWVKVTKSGEMVYAFDSPHRKPYEVLIIGRLVKSTVETKTDDVDGEPLLEEKGISQIPINKVVVSVPCCLHSVKPPLQEVMKEYLPS…
>Pinctada-fucata-martensii-Pma_10016826
MAVILSSQNGFLIDHNMGLAQALKGTVSKEKDIEIVKDMMLKKKLFLIKQPFMMDSQFSAMQDKTESKTVQGKDVKRKRKRKSEITTGEERFKEYHEQICSIIVTAYENLLEAAYEQKYFKQQEESEGNLPSEIISGSGGETSIVQKVVTNNFQAELDGSLIALADNNRTARDAAMKLQGTAEILSELCFSRREMSSSMPKVINKLNPELSSFDCIVMDPPWENKSVKRKKMYKTLTSQDFSKIPIPRLAAHNALIIVWVTNRMKHVDFIKECLFPAWDVQYLTDWFWIKVTTKGEMVYDINSDHKKPYELMVLGRYQSGHQDNSAEKSSLEVPENLVIVSVPSALHSMKPPLNDILMKFLPEKPRCLELFARNLWPGWTSWGNESLLVSSVCFCFVYV…
>Elysia-chlorotica-Echl_09643
MKDFRSIALVSRLESNIMPKSSRAILWCPEANSAFLNQDNNGPFLDLEGTQKPQTSNCQAVWKRDLYAIDLPFQMDSQAERIHRESATREEGKSDLKMTSAQRKRKKKELRRKNLPQDEAETVALINRTLKTVIEQARKLGLVREATFAPEVMDNNERARVAANAPGCGNLFHEAVEEERTPGPSHHLTLVLNSELIPALSVWDVVDRPVRNASDQTVVTEIEGHKFAIPPRSAFLTSSFRQFVTHGYSQLTVQKGFDLVVIDPPWKNKSVKRKKSYHTLTETDLMAIPMSRLCGPRAVVCVWVTNNARLVDFVKEQLLPAWSVKYLATWLWFKVTRSGEPICDLYSQHKKPYEQIIIGRFEKKLEIDPCSFICINELLKTNSFIPPPLPDALQPFLPA…
>Aplysia-californica-XP_005095786.1
MAVVIKTSKWTLLDPSVLAKQQYNRVKILKRFCFHDSDCAFGGKESKVKVCGYAEAISDSASTSNNITATAESLQASDQLSGRVSPESFQYQYKDDLFAVYTPFMMNSQAESICRRTEDPGQEETTNRKRKRKTPCAAGDSGKNGKIIGAIKELLPEILERGRELTYFREEKDALRKYANNKSARLAALIPGCEDLFQNLCAQTESQQPGQTELTHACKPMLLLHDAGVKVDAATLIGRCVRNLRDCAVDFLVDDHLFLVPAKSMFLSCTFWNFIKGGYMQLTDGGGYDLIVVDPPWRNKSVKRKKSYWTFEESDLKQIPVPALANEACLVCVWVTNKDSLISCVKNDLFPAWGVELLSEWLWLKLTRCGDPVCDVDSPNKKCYEQLIIGRLTKTSDSV…
>BP_0015620
MSVVYQNDHGWIIDHRLLITDIFKDVNDDTKKINFTYNEDLFKICSPFMMDTIVLPAYKILLDEVKDQGVFRKNTNLEDNNVTARHCAVYLGPGNSLRYFCSTTSSSIEIETEILKAGRIYDNLSDKFICNTENSPIKIKIMDDFYLIPSKSSFVMADIKNMKYFISHLGRGKYDFILLDPPWKNKSNKRKKQYWSLSNDELLEIPVPELSSPGCIIGVWVTNRVKHKDFIIKRLFPNWKVNYVTTWYWVKVTKSGEMVYDIHSDHKKPYEMLILGVFESSNNIENGEQSSCEGRHTDSPPIQLNKRKDLPLDKTIVSVPSSIHSMKVPLQEIITPYLPSNPKCLEVFARNLQPGWVSFGNEVYKHQHIDYFEMT
>MP_0014354
MDNVYLIPSRSSFIMADVKNFNLFTSLLGSEEFDFILLDPPWENKSVKRKKQYWTLSNEELFRISVPELSAPNCIIGVWVTNRVKHRDFVLEELFPHWKVNYVTTWFWLKVTKSGETVYKIDSDHKKPYEMLIIGQYKSSSKLDDDEIRSYGNPSDNNSQQSQKTLPLDQTIISVPCSIHSMKVPLQEIITPYLPPNPKCLEVFARNLQPGWVSFGNEVYKHQHIDYFEET
>PY-evm.model.scaffold6719.37
MAVVCKNEHGWVVDHKQYLDQTYCRRNTQPYEGVLTSFQFQADLFNIKCPFMMDSQFEVTQESHSHMGATGELESSVKRKRKRKRKAELNYGEVKAAEYHDQIKDQVLTAVNTLLELGKEVGYFPTEKNLQDLDNNVRARAAVKSLGETDICTEESCYHGDFPSIKDQQGIILKHNDDVTMSSIVNRPVRYPRDDPAVVSVDNDLYLLPPRCSFLLSDFSRVNLLQTSTEFPRFDMIVMDPPWQNKSVKRLKKYYSMSNEDLLDIPIPRLGTDNSLVVVWVTNRWQHIQFVKDTLFPRWSVQFLAEWHWVKVTKACEMVYTFDSPHRKPYEVLIIGSCRKPKTETNSEGIDEETVSQERATSQIPVSKVIVSIPCCIHSVKPPLQEVMKEYLPPNPHCL…
>Q09956_DAMT1_CAEEL
MDTEFAILDEEKYYDSVFKELNLKTRSELYEISSKFMPDSQFEAIKRRGISNRKRKIKETSENSNRMEQMALKIKNVGTELKIFKKKSILDNNLKSRKAAETALNVSIPSASASSEQIIEFQKSESLSNLMSNGMINNWVRCSGDKPGIIENSDGTKFYIPPKSTFHVGDVKDIEQYSRAHDLLFDLIIADPPWFSKSVKRKRTYQMDEEVLDCLDIPVILTHDALIAFWITNRIGIEEEMIERFDKWGMEVVATWKLLKITTQGDPVYDFDNQKHKVPFESLMLAKKKDSMRKFELPENFVFASVPMSVHSHKPPLLDLLRHFGIEFTEPLELFARSLLPSTHSVGYEPFLLQSEHVFTRNISL
>Arabidopsis-thaliana-NP_564080.1
MAKTDKLAQFLDSGIYESDEFNWFFLDTVRITNRSYTRFKVSPSAYYSRFFNSKQLNQHSSESNPKKRKRKQKNSSFHLPSVGEQASNLRHQEARLFLSKAHESFLKEIELLSLTKGLSDDNDDDDSSLLNKCCDDEVSFIELGGVWQAPFYEITLSFNLHCDNEGESCNEQRVFQVFNNLVVNEIGEEVEAEFSNRRYIMPRNSCFYMSDLHHIRNLVPAKSEEGYNLIVIDPPWENASAHQKSKYPTLPNQYFLSLPIKQLAHAEGALVALWVTNREKLLSFVEKELFPAWGIKYVATMYWLKVKPDGTLICDLDLVHHKPYEYLLLGYHFTELAGSEKRSDFKLLDKNQIIMSIPGDFSRKPPIGDILLKHTPGSQPARCLELFAREMAAGWTSWG…
>rice-LOC_Os03g10224.1
MGISESDELRAFEATGIYRLAESGAAFLDPVRILNASYRRFRLVPSAYYSRSFGTSRQGGEAETERTGEASPERKKRKRKRQRQPKPRELNEVERMAEARHQEARPLLSSAHKSLLKAKDLLEFLPRMIKEDVRMLDVESNLEKNLVELGSSWRAPLCEMTLCFQKSSGEDSEEGICHKTSTPLFNSTISIEENDDAEGEFQDRRYILPRRCCFLMTDLKHVRGLIPDNYNQGYNLIVVDPPWENGCVRQKVAYPTLPNRHFLYLPVQELAHPAGALLVLWITNREKLWKFVEEELFPAWGVKDHTVFYWLKVKPDGSLIGNLDLLHHRPYECLLVGYINLNKEAVRGSKFKFLEERRVIMSVPGAHSRKPPLQKLLSEYIPGPKPARCIELFARELVS…

## Sheet: NMADT_homologs
>Branchiostoma-floridae-XP_002596681.1
MDGTGRDFTQICGCKGIRTCLLCEGERTTVKAPQGHAVTYMYCNQCHKAWRHMEGSRCQTEEMDFPGVLVVEDFITPEEEADIVTVIEGTEWKVSQSGRKKQDFGPKVNFKKKKLKLGGFTGLPKFSAPLLDRMKSHDLLKDFIPVEQCHLDYDPSRGSAIDPHFDDFWLWGERLVTVNLLADSVLTMSCEEKDEVEVTIQQTSNCEHSKKPVTKTSSLDSDILVPSDEDKVAIPMPRRSLLVVHGNARHKWMHAIHREDITSRRIAVTLRELSAEFGAEGVQSQAGKELIDVALSFNGSAIS
>rice-LOC_Os03g60190.1
MVGGGGGGGHGVRTPANFPPRQKARLPRGPVHEKSLEQQKKGPSSSSPSVSSNKSPLQLAAAIVQPQKPLESPQHMVTPVRLQESPGPRTIPCSSGSVGSGSGAAPFDICIKRDDKCSIKLSRSLLEINREKRREREQLSKEAAPLQYLRPGMVLLKKFLKHDDQVDIIRRCQKLGIGSGGFYTPGYRDGGKLSLQMMCLGKNWDPNSRSYGDTRPFDGAQPPSIPEVFSKIVKDAIQASNEFLRQKARPANDVEELPPLSPDICLVNFYTSSGKLGLHQDKDETKPSLHKGLPVVSFSLGDTAEFLYGDVNDVDKASKVDLESGDVLIFGGKSRLIFHGVSRIKPKTAPNWLTDEAKLRPGRLNLTFRQH
>Arabidopsis-thaliana-NP_566479.5
MNHSEARGSGGHKGYRGRSQASEQWVPVAADDKSLEDSSGNRVRGSQGKGRSRTSWSPRNSYGRGNDEHSPVQAYVNKSNVGFVEKGVQQDRKSLEDGIGSTKQPDDGAAAGDNKAVLQSKSTNVSGGSFVSSECEDKDGAKMYCDLVNRVNDVTLSCQESVSSTVVQKVELSSVEDQKSAPKADGAGNSSNESSTRHFDIFLEKKGIVLKPNLLVLSREKKKAAKGYSGTVIRPGMVLLKNYLSINDQVMIVNKCRRLGLGEGGFYQPGYRDEAKLHLKMMCLGKNWDPETSRYGETRPFDGSTAPRIPAEFNQFVEKAVKESQSLAASNSKQTKGGDEIPFMLPDICIVNFYSSTGRLGLHQDKDESENSIRKGLPVVSFSIGDSAEFLYGDQRDED…
>Modiolus-philippinarum-Mph_scaf_68592-0.6
MMNCGCKGIRSCYICEKNAIYAKKDLSQDIYNYCNKCQKAWKTETNSCKERSTNQNIDVKKITTEESTPVCVSGQNALHVKDENNTVQPDQNQDESDGKICCEEVNIYPGCPDHHDHVGDNVDFPGIYICRDFVTEEEEKYICDQIYKTPFVLSQSGRRKQDYGPKVNFKRKKLKTGVFTGLPSYSKNIYGKMNKIDLLSDFKPVELCNLEYSSERGSSIDPHFDDFWLWGERLVTLNLLSDSVLCFTNENFPEIEVHVPMYQRSLLVVYGPARSVWKHAIHRSDINDKRIAITFRELSKEFKNGGQRKDEGNELLDIALTFNGQAVGTKITSIDQSEP
>Modiolus-philippinarum-Mph_scaf_23380-0.4
IYNYCYKCQKAWKTETNSCKERSANQNIDVKKITTEESTPVCDSGQNALHVKDENNTVQPDQNQDGSDGKICCEKANIHPGCPDHVEDSDYGPKVNFKRKKLKKGVFTGLPSYSKNVYKKMNKIDLLSDFKPVELCNLEYSSERGSSIDPHFDDFWLWGERLVTLNLLSDSVLCFTNEDLPEIEVHVPMYQRSLLVVYGPARCVWKHAIHRSDIIDKRIAITFRELSEEFKNVGQRKDEGNELLDIALTFNGQAVGTNITPIDQSEP
>Bathymodiolus-platifrons-Bpl_scaf_10276-2.15
MECGCKGIRSCFICEKQDKTTQKSHSHNVHVYTYCYKCQKAWLDNTKHNGMGNQQSEICHKSQTDEDINEDSEQSLECSRLFDFSHEERTCTITTDADGHPICYEGLQRAGQNTNKTEVELGCSDHDGQAVDFPGIHLCCNFVSNIEEKAICDKIYETPFVLSQSGRRKQDYGPKVNFKRKKLKVADFTGLPEYSKDIYERMRKMDILSDFKPVELCNLEYSSERGSSIEPHFDDFWLWGERLVTLNLLSDSVLCFTNENQPGIEVHVPMFRRSLLIVYGPARHLWKHAIHRSDILSKRLAITFRELSDEFKDGGPRGDEGNQLLDIALTFTGQAIGSNTKPLEKSEP
>Elysia-chlorotica-Echl_03075
MEKSCGCKGIRSCRLCEECETGPLHSDKENVTLSLYNFCLDCQRAWSTKNDMSCGFPSDSAVEKQRVDDRCAAETQEASRSCPNICDHTCQSPINFSGVSVIRNFVTKDEEAALCEAIYGTDFVNSQSGRRKQDFGPKVNFKRKKLKLAAFTGLPSYSRFLYDRMKQRTELSDFDPVELCNLEYCSERGAHIDPHFDDAWLWGERLVTLNLISDSTLSFTSDKLPSSEVRVPMPLLSLVIVEGAARHCWKHGISRGDITGRRLAMTFRELSDEFRSGGQKEDEGEQLLKLALTFEGIAVGGS
>Argopecten-purpuratus-evm.model.scaffold_235.471
MEVCGCKGIRTCVICEGKGKLPTGSEQKGDCTYFCEYCGKAWPGNKSPWKQHPDHLGNPIDFPGIKIIQNFVSEEEERSICKEIYRVPFAVSQSGRRKQDYGPKVNFKKKKLKCDAFTGLPNFSEPLYRRMKEVTELADFTPVELCNLEYSPLRGSAIDPHFDDFWLWGERLVTLNLLSDTYLYFVKDDEDVEVKVPLHQRSLIVVYGPARNTWKHGIHREDISRDRIAITLRELSDEFQTDDKLIDVGKKLEDVALTFQGKVVGS
>Bathyacmae-lactea-LB_004780
MGTELVQIGSCGCKGIRSCLMCESDLPADVTSCSTSSSEINDSKVYQYCSVCMCAWEYGKHPDHVGNSIDFPGIYIHEQFITETQEEELYKEIDNTPYVNSQSGRRKQDYGPKVNFKKQKVKCDVFTGLPKYSQSIYEQLISLPVMADFIPVELCNLEYTPERGSTIDPHFDDFWLWGERLVTVSLLSDTVLCFSSDSCPNKEVHVKLSHRSLIIVFGPARHKWKHGIHRSDITDRRIAMTFRELSGEFEEGGKNSSIGQKLKDIALSFSGSAVGVNANKFS
>Lottia-gigantea-XP_009050630.1
MNSNKSCGCKGIRSCLLCEDNKDKIENVSEKKEKVTLKYCDLCKKAWAWGFHPNHTGDSRDFEGIYLHEEFIDEILEAELIDEIDKTVYSDSQSGRRKQDYGPKVNFKKQKVKYEVFTGLPKYSEVLYTTLTALPILKDFIPVELCNLEYIPERGSAIDPHYDDFWLWGERLVTINLISETVLYFINDQDSNIEVQVTLPPRSLVVVFGEARHKWKHGIHRDDIQNRRIAMTFRELSQEFEKDGKSSEIGEKLKDIALTFNGTAVGTIPKSS
>Aplysia-californica-XP_005102536.1
MRTEHSSNNVHHSSAKPFKGTTHRTENKEQIDYEYCFSCKKAFIVRESVFSKIVNEVEELDQNNAVLSPRGETDYTAINSHHSSSDKEPSGGEENGVGRPQCSCSHDTSAIDFNGIDIVENFVSPAEEKELVQSISQTPFVNSQSGRRKQDFGPKVNFKKQKLKMANFSGLPSYSQVLYERMKSLPFLENFEPVELCNLEYCEERGAHIDPHFDDSWLWGERLVTLNLLSDSVLTFSCDSQPKVLVRVPLRRWSLISVSSSARHVWKHAVDSSHIRNKRLAMTFRELSEEFTDGGLRAEEGCALLKLALSFQGCAIVS
>Homo-sapiens-ENSP00000292566.3
MAAAAAETPEVLRECGCKGIRTCLICERQRGSDPPWELPPAKTYRFIYCSDTGWAVGTEESDFEGWAFPFPGVMLIEDFVTREEEAELVRLMDRDPWKLSQSGRRKQDYGPKVNFRKQKLKTEGFCGLPSFSREVVRRMGLYPGLEGFRPVEQCNLDYCPERGSAIDPHLDDAWLWGERLVSLNLLSPTVLSMCREAPGSLLLCSAPSAAPEALVDSVIAPSRSVLCQEVEVAIPLPARSLLVLTGAARHQWKHAIHRRHIEARRVCVTFRELSAEFGPGGRQQELGQELLRIALSFQGRPV
>Danio-rerio-ENSDARP00000068562.4
XWERIKATHNCKAIALMMNPSCGCKGIRTCLRCETDETKHLLQKNDLIHYDFIYDPVLKSAVREEEGSTPQCFEFPGVLLWENFVSEDEERELVSRMDQDVWRESQSGRRKQDFGPKVNFKKRRVHVGSFSGLPAISRRLLVRMSDLPQLSSFKPVEQCNLDYDSLRGSAIDPHLDDSWLWGENLVTVNLLSDTVLTLSLDQGWGDMEQGEVRVAVRLPRRSLVVLYGDARHRWKHAIHRKDIHGRRVCSTFRELSAEFLPGGQQEKLGSELLDIALSFQGAPL
>Litopenaeus-vannamei-IOCAS.LVAN13629
MFHNRPCGCKGQRTCLTCEESYEDVASKAKSWVTDEEKEKSYVYCPECDLAWPGWEADSWKVHPDHAGDSIKFPGIKVIQNFITEDEEEELMKHLDEVPWDLSQSGRRKQNYGPKCNFKKRRAKAENFSGYPAFTKFIQDRFASVDVLKNFQTVEQCSLDYPVETGASIDPHIDDCWIWGERIPTL
>Tribolium-castaneum-TC006028_001
MDKPRPCGCKGCRTCLICESTFGLSAKKFARRREDTYVYCPQCNVAFPGWDPPKHPDHSGAPITFPGIYIQLDFLTPEEEAKLMQGIDDMSWDSSQSGRRKQNFGPKCNFKKNKLREGDFTGFPKFTEFVQEKFRNVPILSDFQTIEQCSLEYDPEKGASIDPHVDDCWVWGERVVTVNLLSDSVLTMTYNRKNNYYNLHLVGKYPAVLDEKGDRNFTESCYKVKEFENDRFYPTVRVPMPRRSLLVMFNSARYDWEHQILREDIRERRVCLAYREFTPIYLKGGDKEQEGAPILRQARNFWEHLR
>Daphnia-pulex-EFX83520
MSGKPRPCGCKGYRSCLLCEKEFNLLPFKDDSFTAESLEEKGIQSYVFCPACNLAWPGWDFDPTHHPNHCGEPIEFPGIYIQQDFFSEEEMVKLMSSFDSIPWEYSVSGRRKQNFGPKTNFKKRKLQLGSFKGVPSFSQLFHDRIESVPLLKDYRTIEQCSLEYDPERGASIEPHIDDCWVWGERIVTLNLAGDSVLTMTKYHGGVEKYNLQDVDLELPKTEDIPDICVRIPQPARSLVMIYGSARYQWLHCVLRRDIKERRVCIALREFTKQFLNPNHLMGQIVLQAASNYF
>Caenorhabditis-elegans-NP_741141.1
MGSAEQACGCKGARFCALCETTERVKKLRVVEDKHVNYKVFIYDHIRQIAIPTTNLNSQSSLEDIIDESTSCQSVSTDGSIEIDGLTLIHNFLSESEESKILNMIDTVEWAQSQSGRRKQDYGPKVNFKHKKVKTDTFVGMPEYADMLLNKMSEYDVKKLGNYQPFEMCNLEYEEVKKSAIEMHQDDMWIWGNRLISINLINGSVMTLSNDNKSFLCYVHMPHRSLLCMADECRYDWKHGVLAHHIRGRRIALTMREAAKDFAEGGELYEKYGAELIRLGNIRVPLSKTSV
>Patinopecten-yessoensis-evm.model.SCAFFOLD822.4
MEACGCKGIRTCVICEEEGKLPAGSGRKGECMYYCEYCGKAWPGSRSPWKQHPDHQDNPIDFTGIKIIQNFVSEEEERSICEEIYKVPFAVSQSGRRKQDYGPKVNFKKKKLKCDVFTGLPNFSEPLYQRMTEVAELADFTPVELCNLEYSPLRGSAIDPHFDDFWLWGERLVTLNLLSDTFLYFIKDGEDVEVKVPLHQRSLIVVYGPARHSWKHGIHREDITGDRIAITLRELSKEFQRDDKLIAVGQKLKDIALTFQGQMVGS
