# Supplementary material for: Genome‐Wide 6mA Map Unveils Epigenetic Adaptation in Deep‐Sea Limpet
Source: Ecol Evol. 2026 Apr 8;16(4):e73449. doi: 10.1002/ece3.73449 (PMC13058721; doi:10.1002/ece3.73449)
Supplement: Supplementary file 2 — Table S1: Protein sequences for constructing a phylogenetic tree across the 18 species. Table S2: Genomic Loci, fractions, and associated genes for 6mA sites in Bathyacmaea lactea. Table S3: The PWMs of the identified consensus motifs containing 6mA sites in genome. Table S4: The PWMs of the identified consensus motifs containing 6mA sites in exon regions. Table S5: Gene ontology annotation for the hypermethylated‐highly expressed genes in Bathyacmaea lactea. Table S6: Gene ontology annotation for the hypomethylated‐highly expressed genes in Bathyacmaea lactea. Table S7: Gene ontology annotation for the hypermethylated genes in Bathyacmaea lactea. Table S8: Gene ontology annotation for the hypomethylated genes in Bathyacmaea lactea. [file ECE3-16-e73449-s002.zip › Supplementary Table S2.xlsx]

## Sheet: Supplementary Table S1
#Supplementary Tale S1, related to Figure2. Genomic Loci, fractions, and associated genes for 6mA sites in Bathyacmaea lactea.
chr	Start	End	Strand	Coverage	Fraction	annotation	geneId	distanceToTSS
chr1	214083	214083	-	85	0.332	Distal Intergenic	EVM prediction Contig1568_pilon.1	27621
chr1	214146	214146	-	86	0.153	Distal Intergenic	EVM prediction Contig1568_pilon.1	27684
chr1	216877	216877	-	113	0.381	Intron (EVM prediction Contig1152_pilon.1/EVM prediction Contig1152_pilon.1, intron 10 of 11)	EVM prediction Contig1152_pilon.1	29087
chr1	217254	217254	+	122	0.327	Intron (EVM prediction Contig1152_pilon.1/EVM prediction Contig1152_pilon.1, intron 10 of 11)	EVM prediction Contig1152_pilon.1	28710
chr1	219179	219179	+	104	0.127	Intron (EVM prediction Contig1152_pilon.1/EVM prediction Contig1152_pilon.1, intron 8 of 11)	EVM prediction Contig1152_pilon.1	26785
chr1	221522	221522	-	85	0.188	Intron (EVM prediction Contig1152_pilon.1/EVM prediction Contig1152_pilon.1, intron 5 of 11)	EVM prediction Contig1152_pilon.1	24442
chr1	222529	222529	-	96	0.252	Intron (EVM prediction Contig1152_pilon.1/EVM prediction Contig1152_pilon.1, intron 5 of 11)	EVM prediction Contig1152_pilon.1	23435
chr1	223110	223110	+	92	0.516	Intron (EVM prediction Contig1152_pilon.1/EVM prediction Contig1152_pilon.1, intron 5 of 11)	EVM prediction Contig1152_pilon.1	22854
chr1	228393	228393	+	38	0.263	Intron (EVM prediction Contig1152_pilon.1/EVM prediction Contig1152_pilon.1, intron 2 of 11)	EVM prediction Contig1152_pilon.1	17571
chr1	230718	230718	+	51	0.71	Intron (EVM prediction Contig1152_pilon.1/EVM prediction Contig1152_pilon.1, intron 2 of 11)	EVM prediction Contig1152_pilon.1	15246
chr1	233833	233833	+	61	0.234	Intron (EVM prediction Contig1152_pilon.1/EVM prediction Contig1152_pilon.1, intron 2 of 11)	EVM prediction Contig1152_pilon.1	12131
chr1	234012	234012	-	60	0.238	Intron (EVM prediction Contig1152_pilon.1/EVM prediction Contig1152_pilon.1, intron 2 of 11)	EVM prediction Contig1152_pilon.1	11952
chr1	236355	236355	-	66	0.395	Intron (EVM prediction Contig1152_pilon.1/EVM prediction Contig1152_pilon.1, intron 1 of 11)	EVM prediction Contig1152_pilon.1	9609
chr1	239908	239908	-	62	0.235	Intron (EVM prediction Contig1152_pilon.1/EVM prediction Contig1152_pilon.1, intron 1 of 11)	EVM prediction Contig1152_pilon.1	6056
chr1	239978	239978	+	73	0.215	Intron (EVM prediction Contig1152_pilon.1/EVM prediction Contig1152_pilon.1, intron 1 of 11)	EVM prediction Contig1152_pilon.1	5986
chr1	241479	241479	-	54	0.152	Intron (EVM prediction Contig1152_pilon.1/EVM prediction Contig1152_pilon.1, intron 1 of 11)	EVM prediction Contig1152_pilon.1	4485
chr1	244172	244172	-	35	0.229	Intron (EVM prediction Contig1152_pilon.1/EVM prediction Contig1152_pilon.1, intron 1 of 11)	EVM prediction Contig1152_pilon.1	1792
chr1	245870	245870	-	40	0.104	Promoter	EVM prediction Contig1152_pilon.1	94
chr1	246230	246230	+	43	0.25	Promoter	EVM prediction Contig1152_pilon.1	-267
chr1	256683	256683	+	33	0.228	Distal Intergenic	EVM prediction Contig1152_pilon.1	-10720
chr1	256745	256745	+	30	0.447	Distal Intergenic	EVM prediction Contig1152_pilon.1	-10782
chr1	746167	746167	-	33	0.42	Exon (EVM prediction Contig808_pilon.5/EVM prediction Contig808_pilon.5, exon 3 of 3)	EVM prediction Contig808_pilon.5	8611
chr1	847734	847734	-	32	0.69	Intron (EVM prediction Contig297_pilon.6/EVM prediction Contig297_pilon.6, intron 1 of 2)	EVM prediction Contig297_pilon.6	2089
chr1	848993	848993	+	30	0.67	Intron (EVM prediction Contig297_pilon.6/EVM prediction Contig297_pilon.6, intron 2 of 2)	EVM prediction Contig297_pilon.6	3348
chr1	848998	848998	-	32	0.542	Intron (EVM prediction Contig297_pilon.6/EVM prediction Contig297_pilon.6, intron 2 of 2)	EVM prediction Contig297_pilon.6	3353
chr1	849648	849648	+	36	0.234	Intron (EVM prediction Contig297_pilon.6/EVM prediction Contig297_pilon.6, intron 2 of 2)	EVM prediction Contig297_pilon.6	4003
chr1	849669	849669	+	39	0.236	Intron (EVM prediction Contig297_pilon.6/EVM prediction Contig297_pilon.6, intron 2 of 2)	EVM prediction Contig297_pilon.6	4024
chr1	850047	850047	-	37	0.588	Intron (EVM prediction Contig297_pilon.6/EVM prediction Contig297_pilon.6, intron 2 of 2)	EVM prediction Contig297_pilon.6	4402
chr1	850330	850330	+	42	0.281	Intron (EVM prediction Contig297_pilon.6/EVM prediction Contig297_pilon.6, intron 2 of 2)	EVM prediction Contig297_pilon.6	4685
chr1	851498	851498	+	45	0.294	Intron (EVM prediction Contig297_pilon.6/EVM prediction Contig297_pilon.6, intron 2 of 2)	EVM prediction Contig297_pilon.6	5853
chr1	851514	851514	-	38	0.475	Intron (EVM prediction Contig297_pilon.6/EVM prediction Contig297_pilon.6, intron 2 of 2)	EVM prediction Contig297_pilon.6	5869
chr1	852061	852061	-	35	0.501	Intron (EVM prediction Contig297_pilon.6/EVM prediction Contig297_pilon.6, intron 2 of 2)	EVM prediction Contig297_pilon.6	6416
chr1	852677	852677	+	43	0	Intron (EVM prediction Contig297_pilon.6/EVM prediction Contig297_pilon.6, intron 2 of 2)	EVM prediction Contig297_pilon.6	7032
chr1	852829	852829	+	39	0.263	Intron (EVM prediction Contig297_pilon.6/EVM prediction Contig297_pilon.6, intron 2 of 2)	EVM prediction Contig297_pilon.6	7184
chr1	852953	852953	+	43	0.143	Intron (EVM prediction Contig297_pilon.6/EVM prediction Contig297_pilon.6, intron 2 of 2)	EVM prediction Contig297_pilon.6	7308
chr1	854833	854833	+	31	0.469	Intron (EVM prediction Contig297_pilon.6/EVM prediction Contig297_pilon.6, intron 2 of 2)	EVM prediction Contig297_pilon.6	9188
chr1	855624	855624	+	33	0.282	Intron (EVM prediction Contig297_pilon.6/EVM prediction Contig297_pilon.6, intron 2 of 2)	EVM prediction Contig297_pilon.6	9979
chr1	860325	860325	-	35	0.874	Intron (EVM prediction Contig297_pilon.6/EVM prediction Contig297_pilon.6, intron 2 of 2)	EVM prediction Contig297_pilon.6	14680
chr1	862102	862102	-	31	0.286	Intron (EVM prediction Contig297_pilon.6/EVM prediction Contig297_pilon.6, intron 2 of 2)	EVM prediction Contig297_pilon.6	16457
chr1	881763	881763	+	35	0.363	Distal Intergenic	EVM prediction Contig297_pilon.7	33346
chr1	882075	882075	+	34	0.29	Distal Intergenic	EVM prediction Contig297_pilon.7	33034
chr1	882128	882128	+	34	0.277	Distal Intergenic	EVM prediction Contig297_pilon.7	32981
chr1	913258	913258	+	33	0.551	Intron (EVM prediction Contig297_pilon.7/EVM prediction Contig297_pilon.7, intron 1 of 8)	EVM prediction Contig297_pilon.7	1851
chr1	919141	919141	-	31	0.37	Intron (EVM prediction Contig297_pilon.11/EVM prediction Contig297_pilon.11, intron 4 of 4)	EVM prediction Contig297_pilon.10	-1878
chr1	928398	928398	+	33	0.041	Intron (EVM prediction Contig297_pilon.11/EVM prediction Contig297_pilon.11, intron 4 of 4)	EVM prediction Contig297_pilon.10	-11135
chr1	1451349	1451349	+	49	0.581	Intron (EVM prediction Contig76_pilon.2/EVM prediction Contig76_pilon.2, intron 12 of 14)	EVM prediction Contig76_pilon.2	39859
chr1	1456545	1456545	-	37	0.371	Intron (EVM prediction Contig76_pilon.2/EVM prediction Contig76_pilon.2, intron 12 of 14)	EVM prediction Contig76_pilon.2	34663
chr1	1481985	1481985	+	48	0.296	Intron (EVM prediction Contig76_pilon.2/EVM prediction Contig76_pilon.2, intron 2 of 14)	EVM prediction Contig76_pilon.2	9223
chr1	1482092	1482092	+	42	0.176	Intron (EVM prediction Contig76_pilon.2/EVM prediction Contig76_pilon.2, intron 2 of 14)	EVM prediction Contig76_pilon.2	9116
chr1	1483090	1483090	-	43	0.243	Intron (EVM prediction Contig76_pilon.2/EVM prediction Contig76_pilon.2, intron 2 of 14)	EVM prediction Contig76_pilon.2	8118
chr1	1483438	1483438	-	40	0.128	Intron (EVM prediction Contig76_pilon.2/EVM prediction Contig76_pilon.2, intron 2 of 14)	EVM prediction Contig76_pilon.2	7770
chr1	1484437	1484437	+	43	0.188	Intron (EVM prediction Contig76_pilon.2/EVM prediction Contig76_pilon.2, intron 2 of 14)	EVM prediction Contig76_pilon.2	6771
chr1	1564522	1564522	+	46	0.294	Distal Intergenic	EVM prediction Contig1938_pilon.1	-3038
chr1	1564757	1564757	-	46	0.185	Distal Intergenic	EVM prediction Contig1938_pilon.1	-2803
chr1	1565220	1565220	-	45	0.531	Distal Intergenic	EVM prediction Contig1938_pilon.1	-2340
chr1	1567115	1567115	+	37	0.593	Promoter	EVM prediction Contig1938_pilon.1	-445
chr1	1583269	1583269	-	31	0.477	Intron (EVM prediction Contig1938_pilon.1/EVM prediction Contig1938_pilon.1, intron 6 of 12)	EVM prediction Contig1938_pilon.1	15710
chr1	1626638	1626638	-	50	0.314	Distal Intergenic	EVM prediction Contig1938_pilon.4	-10815
chr1	1626644	1626644	-	47	0.164	Distal Intergenic	EVM prediction Contig1938_pilon.4	-10809
chr1	1626989	1626989	-	50	0.188	Distal Intergenic	EVM prediction Contig1938_pilon.4	-10464
chr1	1627406	1627406	-	54	0.217	Distal Intergenic	EVM prediction Contig1938_pilon.4	-10047
chr1	1627565	1627565	+	46	0.2	Distal Intergenic	EVM prediction Contig1938_pilon.4	-9888
chr1	1628079	1628079	+	48	0.494	Distal Intergenic	EVM prediction Contig1938_pilon.4	-9374
chr1	1629435	1629435	-	36	0.071	Distal Intergenic	EVM prediction Contig1938_pilon.4	-8018
chr1	1694820	1694820	+	39	0.181	Intron (EVM prediction Contig1938_pilon.5/EVM prediction Contig1938_pilon.5, intron 6 of 6)	EVM prediction Contig1938_pilon.5	33066
chr1	1694823	1694823	+	41	0.218	Intron (EVM prediction Contig1938_pilon.5/EVM prediction Contig1938_pilon.5, intron 6 of 6)	EVM prediction Contig1938_pilon.5	33063
chr1	1694833	1694833	+	41	0.271	Intron (EVM prediction Contig1938_pilon.5/EVM prediction Contig1938_pilon.5, intron 6 of 6)	EVM prediction Contig1938_pilon.5	33053
chr1	1694852	1694852	+	41	0.255	Intron (EVM prediction Contig1938_pilon.5/EVM prediction Contig1938_pilon.5, intron 6 of 6)	EVM prediction Contig1938_pilon.5	33034
chr1	1694917	1694917	+	35	0.39	Intron (EVM prediction Contig1938_pilon.5/EVM prediction Contig1938_pilon.5, intron 6 of 6)	EVM prediction Contig1938_pilon.5	32969
chr1	1695790	1695790	-	36	0.453	Intron (EVM prediction Contig1938_pilon.5/EVM prediction Contig1938_pilon.5, intron 5 of 6)	EVM prediction Contig1938_pilon.5	32096
chr1	1700290	1700290	+	30	0.52	Intron (EVM prediction Contig1938_pilon.5/EVM prediction Contig1938_pilon.5, intron 5 of 6)	EVM prediction Contig1938_pilon.5	27596
chr1	1700409	1700409	+	32	0.236	Intron (EVM prediction Contig1938_pilon.5/EVM prediction Contig1938_pilon.5, intron 5 of 6)	EVM prediction Contig1938_pilon.5	27477
chr1	1703019	1703019	-	37	0.758	Intron (EVM prediction Contig1938_pilon.5/EVM prediction Contig1938_pilon.5, intron 5 of 6)	EVM prediction Contig1938_pilon.5	24867
chr1	1703146	1703146	-	35	0.687	Intron (EVM prediction Contig1938_pilon.5/EVM prediction Contig1938_pilon.5, intron 5 of 6)	EVM prediction Contig1938_pilon.5	24740
chr1	1871340	1871340	-	33	0.27	Intron (EVM prediction Contig130_pilon.2/EVM prediction Contig130_pilon.2, intron 2 of 8)	EVM prediction Contig130_pilon.2	2420
chr1	2018309	2018309	+	255	0.2	Distal Intergenic	EVM prediction Contig638_pilon.2	38224
chr1	2018616	2018616	+	273	0.174	Distal Intergenic	EVM prediction Contig638_pilon.2	37917
chr1	2019228	2019228	+	191	0.179	Distal Intergenic	EVM prediction Contig638_pilon.2	37305
chr1	2020916	2020916	+	243	0.139	Distal Intergenic	EVM prediction Contig638_pilon.2	35617
chr1	2023953	2023953	+	283	0.12	Distal Intergenic	EVM prediction Contig638_pilon.2	32580
chr1	2024294	2024294	+	347	0.144	Distal Intergenic	EVM prediction Contig638_pilon.2	32239
chr1	2029731	2029731	+	251	0.157	Distal Intergenic	EVM prediction Contig638_pilon.2	26802
chr1	2030501	2030501	+	192	0.373	Distal Intergenic	EVM prediction Contig638_pilon.2	26032
chr1	2033897	2033897	-	178	0.116	Distal Intergenic	EVM prediction Contig638_pilon.2	22636
chr1	2034154	2034154	-	180	0.23	Distal Intergenic	EVM prediction Contig638_pilon.2	22379
chr1	2034490	2034490	-	162	0.129	Distal Intergenic	EVM prediction Contig638_pilon.2	22043
chr1	2191153	2191153	-	35	0.364	Distal Intergenic	EVM prediction Contig478_pilon.8	61202
chr1	2339736	2339736	-	30	0.254	Distal Intergenic	EVM prediction Contig478_pilon.9	-85987
chr1	2346471	2346471	+	40	0.227	Distal Intergenic	EVM prediction Contig676_pilon.6	-91266
chr1	2346724	2346724	-	35	0.171	Distal Intergenic	EVM prediction Contig676_pilon.6	-91013
chr1	2347430	2347430	-	35	0.558	Distal Intergenic	EVM prediction Contig676_pilon.6	-90307
chr1	2347439	2347439	-	38	0.426	Distal Intergenic	EVM prediction Contig676_pilon.6	-90298
chr1	2347453	2347453	+	35	0.282	Distal Intergenic	EVM prediction Contig676_pilon.6	-90284
chr1	2390519	2390519	-	54	0.295	Distal Intergenic	EVM prediction Contig676_pilon.6	-47218
chr1	2394024	2394024	+	47	0.66	Distal Intergenic	EVM prediction Contig676_pilon.6	-43713
chr1	2394989	2394989	+	38	1	Distal Intergenic	EVM prediction Contig676_pilon.6	-42748
chr1	2396246	2396246	-	45	0.437	Distal Intergenic	EVM prediction Contig676_pilon.6	-41491
chr1	2397399	2397399	-	46	0.301	Distal Intergenic	EVM prediction Contig676_pilon.6	-40338
chr1	2398444	2398444	-	48	0.464	Distal Intergenic	EVM prediction Contig676_pilon.6	-39293
chr1	2402527	2402527	+	32	0.241	Distal Intergenic	EVM prediction Contig676_pilon.6	-35210
chr1	2402680	2402680	+	30	0.678	Distal Intergenic	EVM prediction Contig676_pilon.6	-35057
chr1	2402725	2402725	-	35	0.26	Distal Intergenic	EVM prediction Contig676_pilon.6	-35012
chr1	2403793	2403793	+	32	0.694	Distal Intergenic	EVM prediction Contig676_pilon.6	-33944
chr1	2403895	2403895	+	31	0.915	Distal Intergenic	EVM prediction Contig676_pilon.6	-33842
chr1	2412460	2412460	-	62	0.337	Distal Intergenic	EVM prediction Contig676_pilon.6	-25277
chr1	2412477	2412477	+	82	0.148	Distal Intergenic	EVM prediction Contig676_pilon.6	-25260
chr1	2412718	2412718	-	69	0.616	Distal Intergenic	EVM prediction Contig676_pilon.6	-25019
chr1	2413591	2413591	-	71	0.624	Distal Intergenic	EVM prediction Contig676_pilon.6	-24146
chr1	2414180	2414180	-	77	0.591	Distal Intergenic	EVM prediction Contig676_pilon.6	-23557
chr1	2414261	2414261	-	72	0.698	Distal Intergenic	EVM prediction Contig676_pilon.6	-23476
chr1	2414588	2414588	-	75	0.471	Distal Intergenic	EVM prediction Contig676_pilon.6	-23149
chr1	2414646	2414646	-	73	0.422	Distal Intergenic	EVM prediction Contig676_pilon.6	-23091
chr1	2415384	2415384	+	95	0.22	Distal Intergenic	EVM prediction Contig676_pilon.6	-22353
chr1	2415435	2415435	+	95	0.526	Distal Intergenic	EVM prediction Contig676_pilon.6	-22302
chr1	2415439	2415439	+	94	0.343	Distal Intergenic	EVM prediction Contig676_pilon.6	-22298
chr1	2415441	2415441	-	79	0.287	Distal Intergenic	EVM prediction Contig676_pilon.6	-22296
chr1	2415490	2415490	-	79	0.237	Distal Intergenic	EVM prediction Contig676_pilon.6	-22247
chr1	2415604	2415604	+	93	0.315	Distal Intergenic	EVM prediction Contig676_pilon.6	-22133
chr1	2415747	2415747	-	74	0.309	Distal Intergenic	EVM prediction Contig676_pilon.6	-21990
chr1	2416384	2416384	-	83	0.262	Distal Intergenic	EVM prediction Contig676_pilon.6	-21353
chr1	2432009	2432009	-	68	0.272	Distal Intergenic	EVM prediction Contig676_pilon.6	-5728
chr1	2432426	2432426	-	73	0.843	Distal Intergenic	EVM prediction Contig676_pilon.6	-5311
chr1	2432445	2432445	-	73	0.532	Distal Intergenic	EVM prediction Contig676_pilon.6	-5292
chr1	2433313	2433313	+	67	0.559	Distal Intergenic	EVM prediction Contig676_pilon.6	-4424
chr1	2440372	2440372	-	40	0.518	Downstream (<=300bp)	EVM prediction Contig676_pilon.6	2636
chr1	2441270	2441270	-	36	0.44	Distal Intergenic	EVM prediction Contig676_pilon.6	3534
chr1	2441668	2441668	-	33	0.582	Distal Intergenic	EVM prediction Contig676_pilon.6	3932
chr1	2442447	2442447	-	30	0.58	Distal Intergenic	EVM prediction Contig676_pilon.6	4711
chr1	2442662	2442662	-	36	0.676	Distal Intergenic	EVM prediction Contig676_pilon.6	4926
chr1	2457113	2457113	+	34	0.246	Intron (EVM prediction Contig996_pilon.5/EVM prediction Contig996_pilon.5, intron 3 of 4)	EVM prediction Contig996_pilon.5	3980
chr1	2533361	2533361	+	40	0.629	Intron (EVM prediction Contig996_pilon.3/EVM prediction Contig996_pilon.3, intron 1 of 1)	EVM prediction Contig996_pilon.3	1917
chr1	2536068	2536068	+	32	0.62	Promoter	EVM prediction Contig996_pilon.3	-791
chr1	2577644	2577644	+	38	0.193	Intron (EVM prediction Contig996_pilon.1/EVM prediction Contig996_pilon.1, intron 4 of 5)	EVM prediction Contig996_pilon.1	4164
chr1	2579641	2579641	-	47	0.924	Intron (EVM prediction Contig996_pilon.1/EVM prediction Contig996_pilon.1, intron 3 of 5)	EVM prediction Contig996_pilon.1	2167
chr1	2582724	2582724	-	42	0.236	Promoter	EVM prediction Contig996_pilon.1	-917
chr1	2582742	2582742	-	42	0.441	Promoter	EVM prediction Contig996_pilon.1	-935
chr1	2584368	2584368	+	47	0.214	Distal Intergenic	EVM prediction Contig996_pilon.1	-2561
chr1	2584435	2584435	-	43	0.735	Distal Intergenic	EVM prediction Contig996_pilon.1	-2628
chr1	2584556	2584556	+	44	0.191	Distal Intergenic	EVM prediction Contig996_pilon.1	-2749
chr1	2584973	2584973	-	37	0.415	Distal Intergenic	EVM prediction Contig996_pilon.1	-3166
chr1	2585027	2585027	-	36	0.314	Distal Intergenic	EVM prediction Contig996_pilon.1	-3220
chr1	2727759	2727759	-	30	0.726	Distal Intergenic	EVM prediction Contig704_pilon.40	-38917
chr1	2850509	2850509	-	35	0.71	Intron (EVM prediction Contig704_pilon.39/EVM prediction Contig704_pilon.39, intron 5 of 9)	EVM prediction Contig704_pilon.39	19412
chr1	2850760	2850760	-	31	0.984	Exon (EVM prediction Contig704_pilon.39/EVM prediction Contig704_pilon.39, exon 6 of 10)	EVM prediction Contig704_pilon.39	19663
chr1	2850808	2850808	-	32	0.059	Exon (EVM prediction Contig704_pilon.39/EVM prediction Contig704_pilon.39, exon 6 of 10)	EVM prediction Contig704_pilon.39	19711
chr1	2867363	2867363	-	34	0.445	Distal Intergenic	EVM prediction Contig704_pilon.39	36266
chr1	2869330	2869330	-	31	0.293	Distal Intergenic	EVM prediction Contig704_pilon.39	38233
chr1	2869542	2869542	-	33	0.291	Distal Intergenic	EVM prediction Contig704_pilon.39	38445
chr1	2907194	2907194	+	36	0.261	Intron (EVM prediction Contig704_pilon.38/EVM prediction Contig704_pilon.38, intron 3 of 18)	EVM prediction Contig704_pilon.38	4086
chr1	2907566	2907566	+	36	0.333	Intron (EVM prediction Contig704_pilon.38/EVM prediction Contig704_pilon.38, intron 3 of 18)	EVM prediction Contig704_pilon.38	3714
chr1	2908065	2908065	+	30	0.091	Intron (EVM prediction Contig704_pilon.38/EVM prediction Contig704_pilon.38, intron 2 of 18)	EVM prediction Contig704_pilon.38	3215
chr1	2939493	2939493	+	30	1	Exon (EVM prediction Contig704_pilon.37/EVM prediction Contig704_pilon.37, exon 3 of 6)	EVM prediction Contig704_pilon.37	14446
chr1	2939550	2939550	+	30	0.985	Exon (EVM prediction Contig704_pilon.37/EVM prediction Contig704_pilon.37, exon 3 of 6)	EVM prediction Contig704_pilon.37	14503
chr1	2960892	2960892	+	44	0.326	Distal Intergenic	EVM prediction Contig704_pilon.36	20798
chr1	2961637	2961637	-	47	0.336	Distal Intergenic	EVM prediction Contig704_pilon.36	20053
chr1	2962771	2962771	+	47	0.279	Intron (EVM prediction Contig704_pilon.36/EVM prediction Contig704_pilon.36, intron 6 of 6)	EVM prediction Contig704_pilon.36	18919
chr1	2962786	2962786	+	43	0.354	Intron (EVM prediction Contig704_pilon.36/EVM prediction Contig704_pilon.36, intron 6 of 6)	EVM prediction Contig704_pilon.36	18904
chr1	2962954	2962954	+	47	0.101	Intron (EVM prediction Contig704_pilon.36/EVM prediction Contig704_pilon.36, intron 6 of 6)	EVM prediction Contig704_pilon.36	18736
chr1	2963820	2963820	-	48	0.223	Intron (EVM prediction Contig704_pilon.36/EVM prediction Contig704_pilon.36, intron 6 of 6)	EVM prediction Contig704_pilon.36	17870
chr1	2965757	2965757	+	51	0.196	Intron (EVM prediction Contig704_pilon.36/EVM prediction Contig704_pilon.36, intron 6 of 6)	EVM prediction Contig704_pilon.36	15933
chr1	2965901	2965901	+	56	0.338	Intron (EVM prediction Contig704_pilon.36/EVM prediction Contig704_pilon.36, intron 6 of 6)	EVM prediction Contig704_pilon.36	15789
chr1	2982533	2982533	+	30	0.353	Promoter	EVM prediction Contig704_pilon.36	-844
chr1	3069234	3069234	-	32	0.267	Intron (EVM prediction Contig704_pilon.34/EVM prediction Contig704_pilon.34, intron 6 of 10)	EVM prediction Contig704_pilon.33	-20983
chr1	3131578	3131578	-	31	0.52	Exon (EVM prediction Contig704_pilon.29/EVM prediction Contig704_pilon.29, exon 8 of 17)	EVM prediction Contig704_pilon.29	7980
chr1	3131683	3131683	-	32	0.033	Exon (EVM prediction Contig704_pilon.29/EVM prediction Contig704_pilon.29, exon 8 of 17)	EVM prediction Contig704_pilon.29	8085
chr1	3131687	3131687	-	31	0.616	Exon (EVM prediction Contig704_pilon.29/EVM prediction Contig704_pilon.29, exon 8 of 17)	EVM prediction Contig704_pilon.29	8089
chr1	3191679	3191679	+	31	0.253	Distal Intergenic	EVM prediction Contig704_pilon.26	7715
chr1	3193960	3193960	-	33	0.334	Distal Intergenic	EVM prediction Contig704_pilon.26	5434
chr1	3193980	3193980	-	33	0.357	Distal Intergenic	EVM prediction Contig704_pilon.26	5414
chr1	3194239	3194239	+	34	0.073	Distal Intergenic	EVM prediction Contig704_pilon.26	5155
chr1	3194458	3194458	+	34	0.499	Distal Intergenic	EVM prediction Contig704_pilon.26	4936
chr1	3200098	3200098	+	32	0.287	Promoter	EVM prediction Contig704_pilon.25	428
chr1	3200110	3200110	+	30	0.896	Promoter	EVM prediction Contig704_pilon.25	416
chr1	3200364	3200364	-	40	0.569	Promoter	EVM prediction Contig704_pilon.25	162
chr1	3200399	3200399	+	31	0.415	Promoter	EVM prediction Contig704_pilon.25	127
chr1	3203595	3203595	-	39	0.259	Exon (EVM prediction Contig704_pilon.24/EVM prediction Contig704_pilon.24, exon 1 of 1)	EVM prediction Contig704_pilon.24	1277
chr1	3203767	3203767	-	38	0.181	Exon (EVM prediction Contig704_pilon.24/EVM prediction Contig704_pilon.24, exon 1 of 1)	EVM prediction Contig704_pilon.24	1105
chr1	3237023	3237023	-	36	0.488	Distal Intergenic	EVM prediction Contig704_pilon.22	-8238
chr1	3237062	3237062	+	40	0.327	Distal Intergenic	EVM prediction Contig704_pilon.22	-8199
chr1	3237075	3237075	-	38	0.418	Distal Intergenic	EVM prediction Contig704_pilon.22	-8186
chr1	3237141	3237141	-	35	0.275	Distal Intergenic	EVM prediction Contig704_pilon.22	-8120
chr1	3237162	3237162	-	34	0.38	Distal Intergenic	EVM prediction Contig704_pilon.22	-8099
chr1	3237171	3237171	-	36	0.256	Distal Intergenic	EVM prediction Contig704_pilon.22	-8090
chr1	3237216	3237216	-	33	0.378	Distal Intergenic	EVM prediction Contig704_pilon.22	-8045
chr1	3237296	3237296	-	38	0.419	Distal Intergenic	EVM prediction Contig704_pilon.22	-7965
chr1	3237316	3237316	-	36	0.813	Distal Intergenic	EVM prediction Contig704_pilon.22	-7945
chr1	3237320	3237320	-	38	0.388	Distal Intergenic	EVM prediction Contig704_pilon.22	-7941
chr1	3237354	3237354	-	37	0.258	Distal Intergenic	EVM prediction Contig704_pilon.22	-7907
chr1	3237512	3237512	-	55	0.309	Distal Intergenic	EVM prediction Contig704_pilon.22	-7749
chr1	3237657	3237657	-	51	0.279	Distal Intergenic	EVM prediction Contig704_pilon.22	-7604
chr1	3237835	3237835	+	64	0.619	Distal Intergenic	EVM prediction Contig704_pilon.22	-7426
chr1	3239433	3239433	+	40	0.215	Distal Intergenic	EVM prediction Contig704_pilon.22	-5828
chr1	3239490	3239490	+	42	0.25	Distal Intergenic	EVM prediction Contig704_pilon.22	-5771
chr1	3239604	3239604	+	43	0.398	Distal Intergenic	EVM prediction Contig704_pilon.22	-5657
chr1	3241717	3241717	+	32	0.233	Distal Intergenic	EVM prediction Contig704_pilon.22	-3544
chr1	3241729	3241729	+	32	0.333	Distal Intergenic	EVM prediction Contig704_pilon.22	-3532
chr1	3241782	3241782	-	35	0.262	Distal Intergenic	EVM prediction Contig704_pilon.22	-3479
chr1	3242779	3242779	-	41	0.297	Distal Intergenic	EVM prediction Contig704_pilon.22	-2482
chr1	3247094	3247094	-	32	0.609	Intron (EVM prediction Contig704_pilon.22/EVM prediction Contig704_pilon.22, intron 1 of 1)	EVM prediction Contig704_pilon.22	1834
chr1	3248613	3248613	-	34	0.781	Intron (EVM prediction Contig704_pilon.22/EVM prediction Contig704_pilon.22, intron 1 of 1)	EVM prediction Contig704_pilon.22	3353
chr1	3249713	3249713	+	35	0.508	Intron (EVM prediction Contig704_pilon.22/EVM prediction Contig704_pilon.22, intron 1 of 1)	EVM prediction Contig704_pilon.22	4453
chr1	3249842	3249842	+	32	0.755	Intron (EVM prediction Contig704_pilon.22/EVM prediction Contig704_pilon.22, intron 1 of 1)	EVM prediction Contig704_pilon.22	4582
chr1	3252499	3252499	-	33	0.836	Intron (EVM prediction Contig704_pilon.22/EVM prediction Contig704_pilon.22, intron 1 of 1)	EVM prediction Contig704_pilon.21	-3487
chr1	3252635	3252635	-	37	0.466	Intron (EVM prediction Contig704_pilon.22/EVM prediction Contig704_pilon.22, intron 1 of 1)	EVM prediction Contig704_pilon.21	-3351
chr1	3252896	3252896	+	39	0.764	Intron (EVM prediction Contig704_pilon.22/EVM prediction Contig704_pilon.22, intron 1 of 1)	EVM prediction Contig704_pilon.21	-3090
chr1	3252945	3252945	+	36	0.557	Intron (EVM prediction Contig704_pilon.22/EVM prediction Contig704_pilon.22, intron 1 of 1)	EVM prediction Contig704_pilon.21	-3041
chr1	3253043	3253043	+	39	0.786	Intron (EVM prediction Contig704_pilon.22/EVM prediction Contig704_pilon.22, intron 1 of 1)	EVM prediction Contig704_pilon.21	-2943
chr1	3253123	3253123	+	38	1	Intron (EVM prediction Contig704_pilon.22/EVM prediction Contig704_pilon.22, intron 1 of 1)	EVM prediction Contig704_pilon.21	-2863
chr1	3253172	3253172	+	39	0.688	Intron (EVM prediction Contig704_pilon.22/EVM prediction Contig704_pilon.22, intron 1 of 1)	EVM prediction Contig704_pilon.21	-2814
chr1	3253314	3253314	+	39	0.867	Intron (EVM prediction Contig704_pilon.22/EVM prediction Contig704_pilon.22, intron 1 of 1)	EVM prediction Contig704_pilon.21	-2672
chr1	3253586	3253586	+	32	0.997	Intron (EVM prediction Contig704_pilon.22/EVM prediction Contig704_pilon.22, intron 1 of 1)	EVM prediction Contig704_pilon.21	-2400
chr1	3254743	3254743	-	40	0.406	Intron (EVM prediction Contig704_pilon.22/EVM prediction Contig704_pilon.22, intron 1 of 1)	EVM prediction Contig704_pilon.21	-1243
chr1	3255006	3255006	+	32	0.925	Promoter	EVM prediction Contig704_pilon.21	-980
chr1	3255434	3255434	+	31	0.474	Promoter	EVM prediction Contig704_pilon.21	-552
chr1	3255502	3255502	+	33	0.574	Promoter	EVM prediction Contig704_pilon.21	-484
chr1	3255549	3255549	+	42	0.311	Promoter	EVM prediction Contig704_pilon.21	-437
chr1	3255682	3255682	+	38	0.582	Promoter	EVM prediction Contig704_pilon.21	-304
chr1	3272228	3272228	+	37	0.48	Distal Intergenic	EVM prediction Contig704_pilon.20	8625
chr1	3272837	3272837	+	40	0.369	Distal Intergenic	EVM prediction Contig704_pilon.20	8016
chr1	3274871	3274871	+	48	0.366	Intron (EVM prediction Contig704_pilon.20/EVM prediction Contig704_pilon.20, intron 1 of 2)	EVM prediction Contig704_pilon.20	5982
chr1	3274917	3274917	-	37	0.422	Intron (EVM prediction Contig704_pilon.20/EVM prediction Contig704_pilon.20, intron 1 of 2)	EVM prediction Contig704_pilon.20	5936
chr1	3275437	3275437	+	47	0.265	Intron (EVM prediction Contig704_pilon.20/EVM prediction Contig704_pilon.20, intron 1 of 2)	EVM prediction Contig704_pilon.20	5416
chr1	3280222	3280222	-	45	0.49	Intron (EVM prediction Contig704_pilon.20/EVM prediction Contig704_pilon.20, intron 1 of 2)	EVM prediction Contig704_pilon.20	631
chr1	3281024	3281024	-	44	0.175	Promoter	EVM prediction Contig704_pilon.20	-172
chr1	3294291	3294291	-	32	0.67	Intron (EVM prediction Contig704_pilon.19/EVM prediction Contig704_pilon.19, intron 16 of 16)	EVM prediction Contig704_pilon.20	-13439
chr1	3294610	3294610	-	33	0.686	Intron (EVM prediction Contig704_pilon.19/EVM prediction Contig704_pilon.19, intron 16 of 16)	EVM prediction Contig704_pilon.20	-13758
chr1	3294877	3294877	+	30	0.444	Exon (EVM prediction Contig704_pilon.19/EVM prediction Contig704_pilon.19, exon 16 of 17)	EVM prediction Contig704_pilon.20	-14025
chr1	3295694	3295694	+	50	0.546	Intron (EVM prediction Contig704_pilon.19/EVM prediction Contig704_pilon.19, intron 15 of 16)	EVM prediction Contig704_pilon.20	-14842
chr1	3296017	3296017	+	51	0.314	Intron (EVM prediction Contig704_pilon.19/EVM prediction Contig704_pilon.19, intron 15 of 16)	EVM prediction Contig704_pilon.20	-15165
chr1	3296731	3296731	+	38	0.41	Intron (EVM prediction Contig704_pilon.19/EVM prediction Contig704_pilon.19, intron 15 of 16)	EVM prediction Contig704_pilon.20	-15879
chr1	3296830	3296830	-	40	0.382	Intron (EVM prediction Contig704_pilon.19/EVM prediction Contig704_pilon.19, intron 15 of 16)	EVM prediction Contig704_pilon.20	-15978
chr1	3296965	3296965	+	33	0.148	Intron (EVM prediction Contig704_pilon.19/EVM prediction Contig704_pilon.19, intron 15 of 16)	EVM prediction Contig704_pilon.20	-16113
chr1	3297068	3297068	+	34	0.437	Intron (EVM prediction Contig704_pilon.19/EVM prediction Contig704_pilon.19, intron 15 of 16)	EVM prediction Contig704_pilon.20	-16216
chr1	3297108	3297108	-	43	0.404	Intron (EVM prediction Contig704_pilon.19/EVM prediction Contig704_pilon.19, intron 15 of 16)	EVM prediction Contig704_pilon.20	-16256
chr1	3298111	3298111	-	45	1	Exon (EVM prediction Contig704_pilon.19/EVM prediction Contig704_pilon.19, exon 14 of 17)	EVM prediction Contig704_pilon.20	-17259
chr1	3298335	3298335	-	43	0.149	Intron (EVM prediction Contig704_pilon.19/EVM prediction Contig704_pilon.19, intron 13 of 16)	EVM prediction Contig704_pilon.20	-17483
chr1	3311718	3311718	+	31	0.476	Intron (EVM prediction Contig704_pilon.19/EVM prediction Contig704_pilon.19, intron 7 of 16)	EVM prediction Contig704_pilon.19	23259
chr1	3337694	3337694	+	41	0.366	Intron (EVM prediction Contig704_pilon.18/EVM prediction Contig704_pilon.18, intron 1 of 7)	EVM prediction Contig704_pilon.18	2585
chr1	3339436	3339436	-	35	0.28	Intron (EVM prediction Contig704_pilon.18/EVM prediction Contig704_pilon.18, intron 2 of 7)	EVM prediction Contig704_pilon.18	4327
chr1	3340220	3340220	+	50	0.812	Intron (EVM prediction Contig704_pilon.18/EVM prediction Contig704_pilon.18, intron 2 of 7)	EVM prediction Contig704_pilon.18	5111
chr1	3340522	3340522	+	50	0.473	Intron (EVM prediction Contig704_pilon.18/EVM prediction Contig704_pilon.18, intron 2 of 7)	EVM prediction Contig704_pilon.18	5413
chr1	3340589	3340589	-	42	0.798	Intron (EVM prediction Contig704_pilon.18/EVM prediction Contig704_pilon.18, intron 2 of 7)	EVM prediction Contig704_pilon.18	5480
chr1	3429834	3429834	-	38	0.451	Distal Intergenic	EVM prediction Contig704_pilon.16	-3952
chr1	3430439	3430439	-	35	0.287	Distal Intergenic	EVM prediction Contig704_pilon.16	-4557
chr1	3517409	3517409	+	45	0.482	Intron (MERGED: EVM prediction Contig704_pilon.8; EVM prediction Contig704_pilon.9/MERGED: EVM prediction Contig704_pilon.8; EVM prediction Contig704_pilon.9, intron 15 of 21)	EVM prediction Contig704_pilon.10	-15693
chr1	3518493	3518493	+	45	0.456	Intron (MERGED: EVM prediction Contig704_pilon.8; EVM prediction Contig704_pilon.9/MERGED: EVM prediction Contig704_pilon.8; EVM prediction Contig704_pilon.9, intron 15 of 21)	EVM prediction Contig704_pilon.10	-16777
chr1	3518955	3518955	+	45	0.774	Exon (MERGED: EVM prediction Contig704_pilon.8; EVM prediction Contig704_pilon.9/MERGED: EVM prediction Contig704_pilon.8; EVM prediction Contig704_pilon.9, exon 15 of 22)	EVM prediction Contig704_pilon.10	-17239
chr1	3520516	3520516	-	45	0.822	Intron (MERGED: EVM prediction Contig704_pilon.8; EVM prediction Contig704_pilon.9/MERGED: EVM prediction Contig704_pilon.8; EVM prediction Contig704_pilon.9, intron 14 of 21)	EVM prediction Contig704_pilon.10	-18800
chr1	3520645	3520645	-	43	0.753	Intron (MERGED: EVM prediction Contig704_pilon.8; EVM prediction Contig704_pilon.9/MERGED: EVM prediction Contig704_pilon.8; EVM prediction Contig704_pilon.9, intron 14 of 21)	EVM prediction Contig704_pilon.10	-18929
chr1	3520774	3520774	-	45	0.516	Intron (MERGED: EVM prediction Contig704_pilon.8; EVM prediction Contig704_pilon.9/MERGED: EVM prediction Contig704_pilon.8; EVM prediction Contig704_pilon.9, intron 14 of 21)	EVM prediction Contig704_pilon.10	-19058
chr1	3520903	3520903	-	50	0.782	Intron (MERGED: EVM prediction Contig704_pilon.8; EVM prediction Contig704_pilon.9/MERGED: EVM prediction Contig704_pilon.8; EVM prediction Contig704_pilon.9, intron 14 of 21)	EVM prediction Contig704_pilon.10	-19187
chr1	3521032	3521032	-	50	0.645	Intron (MERGED: EVM prediction Contig704_pilon.8; EVM prediction Contig704_pilon.9/MERGED: EVM prediction Contig704_pilon.8; EVM prediction Contig704_pilon.9, intron 14 of 21)	EVM prediction Contig704_pilon.10	-19316
chr1	3521161	3521161	-	46	0.693	Intron (MERGED: EVM prediction Contig704_pilon.8; EVM prediction Contig704_pilon.9/MERGED: EVM prediction Contig704_pilon.8; EVM prediction Contig704_pilon.9, intron 14 of 21)	EVM prediction Contig704_pilon.10	-19445
chr1	3521233	3521233	-	46	0.373	Exon (MERGED: EVM prediction Contig704_pilon.8; EVM prediction Contig704_pilon.9/MERGED: EVM prediction Contig704_pilon.8; EVM prediction Contig704_pilon.9, exon 14 of 22)	EVM prediction Contig704_pilon.10	-19517
chr1	3522190	3522190	-	44	0.337	Exon (MERGED: EVM prediction Contig704_pilon.8; EVM prediction Contig704_pilon.9/MERGED: EVM prediction Contig704_pilon.8; EVM prediction Contig704_pilon.9, exon 13 of 22)	EVM prediction Contig704_pilon.10	-20474
chr1	3526219	3526219	-	36	0.686	Intron (MERGED: EVM prediction Contig704_pilon.8; EVM prediction Contig704_pilon.9/MERGED: EVM prediction Contig704_pilon.8; EVM prediction Contig704_pilon.9, intron 11 of 21)	MERGED: EVM prediction Contig704_pilon.8; EVM prediction Contig704_pilon.9	24405
chr1	3552543	3552543	+	36	0.263	Promoter	EVM prediction Contig704_pilon.7	378
chr1	3555091	3555091	-	38	0.217	Intron (EVM prediction Contig704_pilon.7/EVM prediction Contig704_pilon.7, intron 2 of 6)	EVM prediction Contig704_pilon.7	2926
chr1	3555955	3555955	+	35	0.488	Intron (EVM prediction Contig704_pilon.7/EVM prediction Contig704_pilon.7, intron 2 of 6)	EVM prediction Contig704_pilon.7	3790
chr1	3556078	3556078	+	35	0.275	Intron (EVM prediction Contig704_pilon.7/EVM prediction Contig704_pilon.7, intron 2 of 6)	EVM prediction Contig704_pilon.7	3913
chr1	3556201	3556201	+	34	0.506	Intron (EVM prediction Contig704_pilon.7/EVM prediction Contig704_pilon.7, intron 2 of 6)	EVM prediction Contig704_pilon.7	4036
chr1	3556734	3556734	+	31	0.388	Intron (EVM prediction Contig704_pilon.7/EVM prediction Contig704_pilon.7, intron 2 of 6)	EVM prediction Contig704_pilon.7	4569
chr1	3556775	3556775	+	34	0.406	Intron (EVM prediction Contig704_pilon.7/EVM prediction Contig704_pilon.7, intron 2 of 6)	EVM prediction Contig704_pilon.7	4610
chr1	3561367	3561367	+	32	0.386	Intron (EVM prediction Contig704_pilon.7/EVM prediction Contig704_pilon.7, intron 2 of 6)	EVM prediction Contig704_pilon.7	9202
chr1	3573204	3573204	+	31	0.301	Intron (EVM prediction Contig704_pilon.7/EVM prediction Contig704_pilon.7, intron 5 of 6)	EVM prediction Contig704_pilon.7	21039
chr1	3575208	3575208	+	32	0.324	Intron (EVM prediction Contig704_pilon.7/EVM prediction Contig704_pilon.7, intron 6 of 6)	EVM prediction Contig704_pilon.7	23043
chr1	3587392	3587392	-	30	0.479	Distal Intergenic	EVM prediction Contig704_pilon.6	16516
chr1	3587576	3587576	-	30	0.528	Distal Intergenic	EVM prediction Contig704_pilon.6	16332
chr1	3589224	3589224	-	35	0.454	Distal Intergenic	EVM prediction Contig704_pilon.6	14684
chr1	3589955	3589955	-	40	0.523	Distal Intergenic	EVM prediction Contig704_pilon.6	13953
chr1	3592506	3592506	+	30	0.545	Distal Intergenic	EVM prediction Contig704_pilon.6	11402
chr1	3592518	3592518	+	31	0.384	Distal Intergenic	EVM prediction Contig704_pilon.6	11390
chr1	3592582	3592582	+	32	0.317	Distal Intergenic	EVM prediction Contig704_pilon.6	11326
chr1	3607308	3607308	-	56	0.409	Intron (EVM prediction Contig704_pilon.5/EVM prediction Contig704_pilon.5, intron 1 of 8)	EVM prediction Contig704_pilon.5	1766
chr1	3607604	3607604	-	50	0.554	Intron (EVM prediction Contig704_pilon.5/EVM prediction Contig704_pilon.5, intron 1 of 8)	EVM prediction Contig704_pilon.5	2062
chr1	3607811	3607811	-	34	0.27	Intron (EVM prediction Contig704_pilon.5/EVM prediction Contig704_pilon.5, intron 1 of 8)	EVM prediction Contig704_pilon.5	2269
chr1	3667568	3667568	+	36	0.689	Promoter	EVM prediction Contig704_pilon.3	-61
chr1	3668189	3668189	+	33	0.377	Promoter	EVM prediction Contig704_pilon.3	-682
chr1	3668508	3668508	+	32	0.501	Intron (EVM prediction Contig704_pilon.2/EVM prediction Contig704_pilon.2, intron 2 of 2)	EVM prediction Contig704_pilon.3	-1001
chr1	3668519	3668519	-	30	1	Intron (EVM prediction Contig704_pilon.2/EVM prediction Contig704_pilon.2, intron 2 of 2)	EVM prediction Contig704_pilon.3	-1012
chr1	3671859	3671859	+	34	0.309	Promoter	EVM prediction Contig704_pilon.2	182
chr1	3690584	3690584	-	34	0.597	Distal Intergenic	EVM prediction Contig704_pilon.1	12905
chr1	3690693	3690693	-	40	0.394	Distal Intergenic	EVM prediction Contig704_pilon.1	12796
chr1	3694501	3694501	+	107	0.351	Distal Intergenic	EVM prediction Contig704_pilon.1	8988
chr1	3696851	3696851	-	122	0.192	Intron (EVM prediction Contig704_pilon.1/EVM prediction Contig704_pilon.1, intron 3 of 3)	EVM prediction Contig704_pilon.1	6638
chr1	3697148	3697148	+	117	0.271	Exon (EVM prediction Contig704_pilon.1/EVM prediction Contig704_pilon.1, exon 3 of 4)	EVM prediction Contig704_pilon.1	6341
chr1	3697208	3697208	-	119	0.17	Exon (EVM prediction Contig704_pilon.1/EVM prediction Contig704_pilon.1, exon 3 of 4)	EVM prediction Contig704_pilon.1	6281
chr1	3697852	3697852	+	87	0.115	Intron (EVM prediction Contig704_pilon.1/EVM prediction Contig704_pilon.1, intron 2 of 3)	EVM prediction Contig704_pilon.1	5637
chr1	3704712	3704712	+	62	0.348	Distal Intergenic	EVM prediction Contig704_pilon.1	-1224
chr1	3710219	3710219	+	79	0.212	Distal Intergenic	EVM prediction Contig704_pilon.1	-6731
chr1	3819996	3819996	-	31	0.863	Distal Intergenic	EVM prediction Contig747_pilon.12	-54230
chr1	4070677	4070677	+	51	0.31	Intron (EVM prediction Contig747_pilon.5/EVM prediction Contig747_pilon.5, intron 1 of 1)	EVM prediction Contig747_pilon.5	511
chr1	4085193	4085193	+	34	0.762	Intron (EVM prediction Contig747_pilon.4/EVM prediction Contig747_pilon.4, intron 6 of 6)	EVM prediction Contig747_pilon.5	15027
chr1	4090701	4090701	-	37	0.413	Intron (EVM prediction Contig747_pilon.4/EVM prediction Contig747_pilon.4, intron 4 of 6)	EVM prediction Contig747_pilon.4	10364
chr1	4091450	4091450	-	35	0.616	Intron (EVM prediction Contig747_pilon.4/EVM prediction Contig747_pilon.4, intron 3 of 6)	EVM prediction Contig747_pilon.4	9615
chr1	4147546	4147546	+	33	0.554	Exon (EVM prediction Contig747_pilon.3/EVM prediction Contig747_pilon.3, exon 14 of 24)	EVM prediction Contig747_pilon.3	42237
chr1	4161270	4161270	-	57	0.297	Intron (EVM prediction Contig747_pilon.3/EVM prediction Contig747_pilon.3, intron 20 of 23)	EVM prediction Contig747_pilon.2	55857
chr1	4161627	4161627	-	54	0.518	Intron (EVM prediction Contig747_pilon.3/EVM prediction Contig747_pilon.3, intron 20 of 23)	EVM prediction Contig747_pilon.2	55500
chr1	4162102	4162102	-	57	0.238	Intron (EVM prediction Contig747_pilon.3/EVM prediction Contig747_pilon.3, intron 20 of 23)	EVM prediction Contig747_pilon.2	55025
chr1	4162358	4162358	+	55	0.331	Intron (EVM prediction Contig747_pilon.3/EVM prediction Contig747_pilon.3, intron 20 of 23)	EVM prediction Contig747_pilon.2	54769
chr1	4165931	4165931	-	32	0.235	Intron (EVM prediction Contig747_pilon.3/EVM prediction Contig747_pilon.3, intron 21 of 23)	EVM prediction Contig747_pilon.2	51196
chr1	4186714	4186714	-	35	0.369	Intron (EVM prediction Contig747_pilon.2/EVM prediction Contig747_pilon.2, intron 5 of 8)	EVM prediction Contig747_pilon.2	30413
chr1	4189131	4189131	+	31	0.535	Distal Intergenic	EVM prediction Contig747_pilon.2	27996
chr1	4190458	4190458	-	46	0.271	Exon (EVM prediction Contig747_pilon.2/EVM prediction Contig747_pilon.2, exon 4 of 9)	EVM prediction Contig747_pilon.2	26669
chr1	4190855	4190855	-	44	0.935	Intron (EVM prediction Contig747_pilon.2/EVM prediction Contig747_pilon.2, intron 3 of 8)	EVM prediction Contig747_pilon.2	26272
chr1	4191867	4191867	-	45	0.568	Intron (EVM prediction Contig747_pilon.2/EVM prediction Contig747_pilon.2, intron 3 of 8)	EVM prediction Contig747_pilon.2	25260
chr1	4197619	4197619	+	33	0.306	Intron (EVM prediction Contig747_pilon.2/EVM prediction Contig747_pilon.2, intron 2 of 8)	EVM prediction Contig747_pilon.2	19508
chr1	4199382	4199382	-	41	0.312	Intron (EVM prediction Contig747_pilon.2/EVM prediction Contig747_pilon.2, intron 2 of 8)	EVM prediction Contig747_pilon.2	17745
chr1	4199469	4199469	-	41	0.387	Intron (EVM prediction Contig747_pilon.2/EVM prediction Contig747_pilon.2, intron 2 of 8)	EVM prediction Contig747_pilon.2	17658
chr1	4199480	4199480	-	42	0.53	Intron (EVM prediction Contig747_pilon.2/EVM prediction Contig747_pilon.2, intron 2 of 8)	EVM prediction Contig747_pilon.2	17647
chr1	4202413	4202413	+	33	0	Intron (EVM prediction Contig747_pilon.2/EVM prediction Contig747_pilon.2, intron 2 of 8)	EVM prediction Contig747_pilon.2	14714
chr1	4295368	4295368	+	37	0.092	Distal Intergenic	EVM prediction Contig602_pilon.6	-25155
chr1	4298539	4298539	-	41	0.116	Distal Intergenic	EVM prediction Contig602_pilon.6	-28326
chr1	4298738	4298738	+	36	0.246	Distal Intergenic	EVM prediction Contig602_pilon.6	-28525
chr1	4300012	4300012	+	33	0.532	Distal Intergenic	EVM prediction Contig602_pilon.6	-29799
chr1	4308894	4308894	+	35	0.314	Distal Intergenic	EVM prediction Contig602_pilon.6	-38681
chr1	4310752	4310752	-	41	0.202	Distal Intergenic	EVM prediction Contig602_pilon.6	-40539
chr1	4310863	4310863	-	42	0.258	Distal Intergenic	EVM prediction Contig602_pilon.6	-40650
chr1	4310924	4310924	-	46	0.202	Distal Intergenic	EVM prediction Contig602_pilon.6	-40711
chr1	4310965	4310965	+	40	0.292	Distal Intergenic	EVM prediction Contig602_pilon.6	-40752
chr1	4310975	4310975	+	43	0.247	Distal Intergenic	EVM prediction Contig602_pilon.6	-40762
chr1	4310984	4310984	-	46	0.262	Distal Intergenic	EVM prediction Contig602_pilon.6	-40771
chr1	4311054	4311054	-	46	0.278	Distal Intergenic	EVM prediction Contig602_pilon.4	-40776
chr1	4311506	4311506	-	52	0.205	Distal Intergenic	EVM prediction Contig602_pilon.4	-40324
chr1	4311565	4311565	-	54	0.235	Distal Intergenic	EVM prediction Contig602_pilon.4	-40265
chr1	4316350	4316350	+	42	0.072	Distal Intergenic	EVM prediction Contig602_pilon.4	-35480
chr1	4320126	4320126	+	35	0.355	Distal Intergenic	EVM prediction Contig602_pilon.4	-31704
chr1	4324548	4324548	+	60	0.124	Distal Intergenic	EVM prediction Contig602_pilon.4	-27282
chr1	4325203	4325203	+	52	0.276	Distal Intergenic	EVM prediction Contig602_pilon.4	-26627
chr1	4326934	4326934	+	57	0.31	Distal Intergenic	EVM prediction Contig602_pilon.4	-24896
chr1	4327327	4327327	+	50	0.204	Distal Intergenic	EVM prediction Contig602_pilon.4	-24503
chr1	4327558	4327558	+	53	0.323	Distal Intergenic	EVM prediction Contig602_pilon.4	-24272
chr1	4327605	4327605	-	51	0.336	Distal Intergenic	EVM prediction Contig602_pilon.4	-24225
chr1	4354078	4354078	+	30	0.324	Intron (EVM prediction Contig602_pilon.4/EVM prediction Contig602_pilon.4, intron 1 of 2)	EVM prediction Contig602_pilon.4	2249
chr1	4354429	4354429	+	31	0.319	Intron (EVM prediction Contig602_pilon.4/EVM prediction Contig602_pilon.4, intron 1 of 2)	EVM prediction Contig602_pilon.4	2600
chr1	4354517	4354517	+	31	0.343	Intron (EVM prediction Contig602_pilon.4/EVM prediction Contig602_pilon.4, intron 1 of 2)	EVM prediction Contig602_pilon.4	2688
chr1	4366979	4366979	+	49	0.316	Intron (EVM prediction Contig602_pilon.4/EVM prediction Contig602_pilon.4, intron 2 of 2)	EVM prediction Contig602_pilon.4	15150
chr1	4369007	4369007	+	47	0.422	Distal Intergenic	EVM prediction Contig602_pilon.4	17178
chr1	4369113	4369113	+	44	0.482	Distal Intergenic	EVM prediction Contig602_pilon.4	17284
chr1	4369502	4369502	+	45	0.292	Distal Intergenic	EVM prediction Contig602_pilon.4	17673
chr1	4369561	4369561	-	44	0.286	Distal Intergenic	EVM prediction Contig602_pilon.4	17732
chr1	4378043	4378043	+	35	0.193	Distal Intergenic	EVM prediction Contig602_pilon.3	9343
chr1	4384932	4384932	+	33	0.337	Intron (EVM prediction Contig602_pilon.3/EVM prediction Contig602_pilon.3, intron 2 of 2)	EVM prediction Contig602_pilon.3	2454
chr1	4384940	4384940	+	31	0.342	Intron (EVM prediction Contig602_pilon.3/EVM prediction Contig602_pilon.3, intron 2 of 2)	EVM prediction Contig602_pilon.3	2446
chr1	4504106	4504106	+	30	0.18	Intron (EVM prediction Contig3120_pilon.2/EVM prediction Contig3120_pilon.2, intron 3 of 6)	EVM prediction Contig3120_pilon.2	3264
chr1	4508836	4508836	-	60	0.378	Intron (EVM prediction Contig3120_pilon.2/EVM prediction Contig3120_pilon.2, intron 6 of 6)	EVM prediction Contig3120_pilon.2	7994
chr1	4618408	4618408	+	37	0.308	Intron (EVM prediction Contig2072_pilon.1/EVM prediction Contig2072_pilon.1, intron 7 of 7)	EVM prediction Contig2072_pilon.1	28997
chr1	4619299	4619299	+	47	0.35	Intron (EVM prediction Contig2072_pilon.1/EVM prediction Contig2072_pilon.1, intron 7 of 7)	EVM prediction Contig2072_pilon.1	29888
chr1	4620507	4620507	-	43	0.226	Intron (EVM prediction Contig2072_pilon.1/EVM prediction Contig2072_pilon.1, intron 7 of 7)	EVM prediction Contig2072_pilon.1	31096
chr1	4649385	4649385	+	40	0.272	Distal Intergenic	EVM prediction Contig2072_pilon.3	32081
chr1	4652275	4652275	-	39	0.293	Distal Intergenic	EVM prediction Contig2072_pilon.3	29191
chr1	4652787	4652787	+	36	0.316	Distal Intergenic	EVM prediction Contig2072_pilon.3	28679
chr1	4799859	4799859	-	32	0.209	Intron (EVM prediction Contig206_pilon.3/EVM prediction Contig206_pilon.3, intron 8 of 9)	EVM prediction Contig206_pilon.4	8107
chr1	4830900	4830900	+	30	0.441	Distal Intergenic	EVM prediction Contig206_pilon.4	-22935
chr1	4832157	4832157	+	31	0.417	Distal Intergenic	EVM prediction Contig206_pilon.4	-24192
chr1	4874214	4874214	+	41	0.381	Distal Intergenic	EVM prediction Contig206_pilon.5	-6280
chr1	4883475	4883475	+	32	0.262	Intron (EVM prediction Contig206_pilon.5/EVM prediction Contig206_pilon.5, intron 1 of 1)	EVM prediction Contig206_pilon.5	2982
chr1	4886207	4886207	+	38	1	Downstream (<=300bp)	EVM prediction Contig206_pilon.5	5714
chr1	4896761	4896761	-	45	0.459	Distal Intergenic	EVM prediction Contig206_pilon.5	16268
chr1	4897628	4897628	-	49	0.265	Distal Intergenic	EVM prediction Contig206_pilon.5	17135
chr1	4913694	4913694	-	54	0.131	Distal Intergenic	EVM prediction Contig206_pilon.5	33201
chr1	4974989	4974989	+	41	0.606	Distal Intergenic	EVM prediction Contig206_pilon.5	94496
chr1	4998393	4998393	+	32	0.467	Distal Intergenic	EVM prediction Contig206_pilon.5	117900
chr1	5038735	5038735	+	39	0.235	Distal Intergenic	EVM prediction Contig2642_pilon.1	-130803
chr1	5095244	5095244	+	30	0.573	Distal Intergenic	EVM prediction Contig2642_pilon.1	-74294
chr1	5125078	5125078	-	30	0.425	Distal Intergenic	EVM prediction Contig2642_pilon.1	-44460
chr1	5125258	5125258	+	32	0.598	Distal Intergenic	EVM prediction Contig2642_pilon.1	-44280
chr1	5307733	5307733	+	30	0.425	Distal Intergenic	EVM prediction Contig2642_pilon.1	138196
chr1	5328103	5328103	+	47	0.228	Distal Intergenic	EVM prediction Contig2642_pilon.1	158566
chr1	5328394	5328394	-	68	0.392	Distal Intergenic	EVM prediction Contig2642_pilon.1	158857
chr1	5328405	5328405	-	61	0.433	Distal Intergenic	EVM prediction Contig2642_pilon.1	158868
chr1	5328588	5328588	+	44	0.211	Distal Intergenic	EVM prediction Contig2642_pilon.1	159051
chr1	5329361	5329361	+	48	0.231	Distal Intergenic	EVM prediction Contig2642_pilon.1	159824
chr1	5329385	5329385	+	114	0.21	Distal Intergenic	EVM prediction Contig2642_pilon.1	159848
chr1	5329444	5329444	-	131	0.312	Distal Intergenic	EVM prediction Contig2642_pilon.1	159907
chr1	5329524	5329524	-	128	0.226	Distal Intergenic	EVM prediction Contig2642_pilon.1	159987
chr1	5329890	5329890	-	74	0.15	Distal Intergenic	EVM prediction Contig2642_pilon.1	160353
chr1	5329905	5329905	-	72	0.356	Distal Intergenic	EVM prediction Contig2642_pilon.1	160368
chr1	5330282	5330282	-	59	0.204	Distal Intergenic	EVM prediction Contig2642_pilon.1	160745
chr1	5332243	5332243	+	52	0.225	Distal Intergenic	EVM prediction Contig2642_pilon.1	162706
chr1	5340375	5340375	-	43	0.318	Distal Intergenic	EVM prediction Contig2642_pilon.1	170838
chr1	5340702	5340702	-	42	0.446	Distal Intergenic	EVM prediction Contig2642_pilon.1	171165
chr1	5341196	5341196	-	37	0.255	Distal Intergenic	EVM prediction Contig2642_pilon.1	171659
chr1	5356209	5356209	-	49	0.186	Distal Intergenic	EVM prediction Contig921_pilon.3	165619
chr1	5366755	5366755	-	37	0.6	Distal Intergenic	EVM prediction Contig921_pilon.3	155073
chr1	5372611	5372611	+	63	0.242	Distal Intergenic	EVM prediction Contig921_pilon.3	149217
chr1	5390181	5390181	-	43	0.565	Distal Intergenic	EVM prediction Contig921_pilon.3	131647
chr1	5412354	5412354	+	152	0.12	Distal Intergenic	EVM prediction Contig921_pilon.3	109474
chr1	5426275	5426275	-	33	0.412	Distal Intergenic	EVM prediction Contig921_pilon.3	95553
chr1	5431943	5431943	+	49	1	Distal Intergenic	EVM prediction Contig921_pilon.3	89885
chr1	5434324	5434324	-	48	0.35	Distal Intergenic	EVM prediction Contig921_pilon.3	87504
chr1	5459630	5459630	+	46	0.027	Distal Intergenic	EVM prediction Contig921_pilon.3	62198
chr1	5464264	5464264	-	125	0.283	Distal Intergenic	EVM prediction Contig921_pilon.3	57564
chr1	5464294	5464294	-	133	0.224	Distal Intergenic	EVM prediction Contig921_pilon.3	57534
chr1	5468290	5468290	+	91	0.375	Distal Intergenic	EVM prediction Contig921_pilon.3	53538
chr1	5469818	5469818	+	78	0.397	Distal Intergenic	EVM prediction Contig921_pilon.3	52010
chr1	5469827	5469827	+	79	0.333	Distal Intergenic	EVM prediction Contig921_pilon.3	52001
chr1	5486238	5486238	+	43	0.204	Distal Intergenic	EVM prediction Contig921_pilon.3	35590
chr1	5486731	5486731	+	37	0.445	Distal Intergenic	EVM prediction Contig921_pilon.3	35097
chr1	5493324	5493324	-	31	0.412	Distal Intergenic	EVM prediction Contig921_pilon.3	28504
chr1	5493630	5493630	+	33	0.224	Distal Intergenic	EVM prediction Contig921_pilon.3	28198
chr1	5498996	5498996	-	30	0.316	Distal Intergenic	EVM prediction Contig921_pilon.3	22832
chr1	5509476	5509476	-	32	0.289	Distal Intergenic	EVM prediction Contig921_pilon.3	12352
chr1	5510631	5510631	+	48	0.273	Distal Intergenic	EVM prediction Contig921_pilon.3	11197
chr1	5512013	5512013	+	60	0.161	Distal Intergenic	EVM prediction Contig921_pilon.3	9815
chr1	5512112	5512112	+	60	0.152	Distal Intergenic	EVM prediction Contig921_pilon.3	9716
chr1	5512151	5512151	+	57	0.233	Distal Intergenic	EVM prediction Contig921_pilon.3	9677
chr1	5512763	5512763	+	70	0.386	Distal Intergenic	EVM prediction Contig921_pilon.3	9065
chr1	5513060	5513060	+	73	0.258	Distal Intergenic	EVM prediction Contig921_pilon.3	8768
chr1	5513171	5513171	+	66	0.153	Distal Intergenic	EVM prediction Contig921_pilon.3	8657
chr1	5513180	5513180	+	63	0.552	Distal Intergenic	EVM prediction Contig921_pilon.3	8648
chr1	5514738	5514738	+	63	0.579	Distal Intergenic	EVM prediction Contig921_pilon.3	7090
chr1	5515111	5515111	+	55	0.103	Distal Intergenic	EVM prediction Contig921_pilon.3	6717
chr1	5521012	5521012	-	59	0.329	Intron (EVM prediction Contig921_pilon.3/EVM prediction Contig921_pilon.3, intron 1 of 1)	EVM prediction Contig921_pilon.3	816
chr1	5551283	5551283	+	61	0.525	Distal Intergenic	EVM prediction Contig921_pilon.3	-29456
chr1	5559161	5559161	+	82	0.253	Distal Intergenic	EVM prediction Contig921_pilon.3	-37334
chr1	5559168	5559168	-	79	0.174	Distal Intergenic	EVM prediction Contig921_pilon.3	-37341
chr1	5560239	5560239	-	85	0.138	Distal Intergenic	EVM prediction Contig921_pilon.3	-38412
chr1	5560883	5560883	+	88	0.067	Distal Intergenic	EVM prediction Contig921_pilon.3	-39056
chr1	5564137	5564137	-	61	0.141	Distal Intergenic	EVM prediction Contig921_pilon.3	-42310
chr1	5564352	5564352	+	60	0.375	Distal Intergenic	EVM prediction Contig921_pilon.3	-42525
chr1	5564354	5564354	-	65	0.399	Distal Intergenic	EVM prediction Contig921_pilon.3	-42527
chr1	5566679	5566679	+	42	0.399	Distal Intergenic	EVM prediction Contig22_pilon.7	-41768
chr1	5566823	5566823	+	40	0.629	Distal Intergenic	EVM prediction Contig22_pilon.7	-41624
chr1	5569547	5569547	+	40	0.218	Distal Intergenic	EVM prediction Contig22_pilon.7	-38900
chr1	5579731	5579731	-	34	0.24	Distal Intergenic	EVM prediction Contig22_pilon.7	-28716
chr1	5826679	5826679	+	30	0.045	Distal Intergenic	EVM prediction Contig1035_pilon.7	-27767
chr1	5843389	5843389	-	69	0.206	Distal Intergenic	EVM prediction Contig1035_pilon.5	-21695
chr1	5843774	5843774	-	76	0.604	Distal Intergenic	EVM prediction Contig1035_pilon.5	-21310
chr1	5849918	5849918	-	114	0.517	Distal Intergenic	EVM prediction Contig1035_pilon.5	-15166
chr1	5850304	5850304	+	88	0.107	Distal Intergenic	EVM prediction Contig1035_pilon.5	-14780
chr1	5851101	5851101	+	90	0.106	Distal Intergenic	EVM prediction Contig1035_pilon.5	-13983
chr1	5851860	5851860	+	97	0.281	Distal Intergenic	EVM prediction Contig1035_pilon.5	-13224
chr1	5852088	5852088	+	91	0.197	Distal Intergenic	EVM prediction Contig1035_pilon.5	-12996
chr1	5854117	5854117	+	61	0.26	Distal Intergenic	EVM prediction Contig1035_pilon.5	-10967
chr1	5854816	5854816	-	62	0.269	Distal Intergenic	EVM prediction Contig1035_pilon.5	-10268
chr1	5854927	5854927	+	63	0.27	Distal Intergenic	EVM prediction Contig1035_pilon.5	-10157
chr1	5860376	5860376	+	30	0.484	Distal Intergenic	EVM prediction Contig1035_pilon.5	-4708
chr1	6045068	6045068	+	33	0.593	Distal Intergenic	EVM prediction Contig720_pilon.3	76067
chr1	6073737	6073737	+	98	0.244	Distal Intergenic	EVM prediction Contig720_pilon.3	47398
chr1	6073816	6073816	-	86	0.328	Distal Intergenic	EVM prediction Contig720_pilon.3	47319
chr1	6073818	6073818	+	90	0.189	Distal Intergenic	EVM prediction Contig720_pilon.3	47317
chr1	6074179	6074179	+	104	0.351	Distal Intergenic	EVM prediction Contig720_pilon.3	46956
chr1	6075403	6075403	-	92	0.34	Distal Intergenic	EVM prediction Contig720_pilon.3	45732
chr1	6076074	6076074	+	90	0.123	Distal Intergenic	EVM prediction Contig720_pilon.3	45061
chr1	6077677	6077677	+	70	0.364	Distal Intergenic	EVM prediction Contig720_pilon.3	43458
chr1	6132155	6132155	+	50	0.35	Distal Intergenic	EVM prediction Contig720_pilon.3	-11021
chr1	6133671	6133671	-	53	0.129	Distal Intergenic	EVM prediction Contig720_pilon.3	-12537
chr1	6145111	6145111	-	41	0.298	Distal Intergenic	EVM prediction Contig720_pilon.3	-23977
chr1	6146548	6146548	-	48	0.16	Distal Intergenic	EVM prediction Contig720_pilon.3	-25414
chr1	6151539	6151539	-	35	0.37	Distal Intergenic	EVM prediction Contig720_pilon.3	-30405
chr1	6151752	6151752	-	35	0.505	Distal Intergenic	EVM prediction Contig720_pilon.3	-30618
chr1	6183198	6183198	-	48	0.266	Distal Intergenic	EVM prediction Contig720_pilon.3	-62064
chr1	6183214	6183214	+	48	0.243	Distal Intergenic	EVM prediction Contig720_pilon.3	-62080
chr1	6183303	6183303	+	48	0.299	Distal Intergenic	EVM prediction Contig720_pilon.3	-62169
chr1	6183319	6183319	+	47	0.291	Distal Intergenic	EVM prediction Contig720_pilon.3	-62185
chr1	6183345	6183345	+	48	0.366	Distal Intergenic	EVM prediction Contig720_pilon.3	-62211
chr1	6183389	6183389	+	48	0.367	Distal Intergenic	EVM prediction Contig720_pilon.3	-62255
chr1	6183432	6183432	+	47	0.384	Distal Intergenic	EVM prediction Contig720_pilon.3	-62298
chr1	6183446	6183446	+	47	0.366	Distal Intergenic	EVM prediction Contig720_pilon.3	-62312
chr1	6183461	6183461	+	42	0.311	Distal Intergenic	EVM prediction Contig720_pilon.3	-62327
chr1	6183496	6183496	+	46	0.237	Distal Intergenic	EVM prediction Contig720_pilon.3	-62362
chr1	6183504	6183504	+	48	0.278	Distal Intergenic	EVM prediction Contig720_pilon.3	-62370
chr1	6183577	6183577	-	51	0.359	Distal Intergenic	EVM prediction Contig720_pilon.3	-62443
chr1	6184220	6184220	-	57	0.133	Distal Intergenic	EVM prediction Contig720_pilon.1	-61834
chr1	6184221	6184221	+	51	0.146	Distal Intergenic	EVM prediction Contig720_pilon.1	-61833
chr1	6184238	6184238	-	60	0.234	Distal Intergenic	EVM prediction Contig720_pilon.1	-61816
chr1	6184805	6184805	-	64	0.169	Distal Intergenic	EVM prediction Contig720_pilon.1	-61249
chr1	6184815	6184815	-	63	0.211	Distal Intergenic	EVM prediction Contig720_pilon.1	-61239
chr1	6185865	6185865	+	43	0.442	Distal Intergenic	EVM prediction Contig720_pilon.1	-60189
chr1	6186781	6186781	-	48	0.32	Distal Intergenic	EVM prediction Contig720_pilon.1	-59273
chr1	6247615	6247615	+	39	0.136	Intron (EVM prediction Contig720_pilon.1/EVM prediction Contig720_pilon.1, intron 1 of 1)	EVM prediction Contig720_pilon.1	1562
chr1	6249539	6249539	+	35	0.271	Intron (EVM prediction Contig720_pilon.1/EVM prediction Contig720_pilon.1, intron 1 of 1)	EVM prediction Contig720_pilon.1	3486
chr1	6277319	6277319	-	43	0.188	Distal Intergenic	EVM prediction Contig990_pilon.1	-7824
chr1	6277546	6277546	+	58	0.241	Distal Intergenic	EVM prediction Contig990_pilon.1	-8051
chr1	6278148	6278148	-	76	0.31	Distal Intergenic	EVM prediction Contig990_pilon.1	-8653
chr1	6279018	6279018	-	56	0.219	Distal Intergenic	EVM prediction Contig990_pilon.1	-9523
chr1	6280367	6280367	-	55	0.504	Distal Intergenic	EVM prediction Contig990_pilon.1	-10872
chr1	6281748	6281748	+	57	0.286	Distal Intergenic	EVM prediction Contig990_pilon.1	-12253
chr1	6281962	6281962	+	53	0.069	Distal Intergenic	EVM prediction Contig990_pilon.1	-12467
chr1	6282291	6282291	+	54	0.169	Distal Intergenic	EVM prediction Contig990_pilon.1	-12796
chr1	6282890	6282890	-	54	0.31	Distal Intergenic	EVM prediction Contig990_pilon.1	-13395
chr1	6282914	6282914	-	53	0.46	Distal Intergenic	EVM prediction Contig990_pilon.1	-13419
chr1	6283106	6283106	+	53	0.334	Distal Intergenic	EVM prediction Contig990_pilon.1	-13611
chr1	6285391	6285391	+	64	0.189	Distal Intergenic	EVM prediction Contig990_pilon.1	-15896
chr1	6285486	6285486	+	61	0.296	Distal Intergenic	EVM prediction Contig990_pilon.1	-15991
chr1	6285743	6285743	-	76	0.272	Distal Intergenic	EVM prediction Contig990_pilon.1	-16248
chr1	6285782	6285782	-	75	0.244	Distal Intergenic	EVM prediction Contig990_pilon.1	-16287
chr1	6286449	6286449	+	64	0.398	Distal Intergenic	EVM prediction Contig990_pilon.1	-16954
chr1	6286528	6286528	-	65	0.346	Distal Intergenic	EVM prediction Contig990_pilon.1	-17033
chr1	6287348	6287348	+	50	0.331	Distal Intergenic	EVM prediction Contig990_pilon.1	-17853
chr1	6287562	6287562	+	44	0.293	Distal Intergenic	EVM prediction Contig990_pilon.1	-18067
chr1	6287698	6287698	-	57	0.269	Distal Intergenic	EVM prediction Contig990_pilon.1	-18203
chr1	6302171	6302171	+	51	0.517	Distal Intergenic	EVM prediction Contig990_pilon.1	-32676
chr1	6302278	6302278	+	53	0.4	Distal Intergenic	EVM prediction Contig990_pilon.1	-32783
chr1	6302591	6302591	-	75	0.234	Distal Intergenic	EVM prediction Contig990_pilon.1	-33096
chr1	6303169	6303169	+	112	0.284	Distal Intergenic	EVM prediction Contig990_pilon.1	-33674
chr1	6303618	6303618	-	109	0.193	Distal Intergenic	EVM prediction Contig990_pilon.1	-34123
chr1	6305728	6305728	-	205	0.265	Distal Intergenic	EVM prediction Contig990_pilon.1	-36233
chr1	6308912	6308912	-	232	0.329	Distal Intergenic	EVM prediction Contig990_pilon.1	-39417
chr1	6309275	6309275	+	237	0.124	Distal Intergenic	EVM prediction Contig990_pilon.1	-39780
chr1	6309954	6309954	-	243	0.168	Distal Intergenic	EVM prediction Contig990_pilon.1	-40459
chr1	6310077	6310077	+	219	0.157	Distal Intergenic	EVM prediction Contig990_pilon.1	-40582
chr1	6310536	6310536	-	229	0.157	Distal Intergenic	EVM prediction Contig990_pilon.1	-41041
chr1	6312107	6312107	-	204	0.269	Distal Intergenic	EVM prediction Contig990_pilon.1	-42612
chr1	6323394	6323394	-	46	0.306	Distal Intergenic	EVM prediction Contig990_pilon.1	-53899
chr1	6324004	6324004	-	43	0.173	Distal Intergenic	EVM prediction Contig990_pilon.1	-54509
chr1	6324654	6324654	-	47	0.35	Distal Intergenic	EVM prediction Contig990_pilon.1	-55159
chr1	6327367	6327367	-	40	0.459	Distal Intergenic	EVM prediction Contig990_pilon.1	-57872
chr1	6328135	6328135	+	33	0.393	Distal Intergenic	EVM prediction Contig990_pilon.1	-58640
chr1	6331341	6331341	-	70	0.394	Distal Intergenic	EVM prediction Contig990_pilon.1	-61846
chr1	6332101	6332101	+	58	0.236	Distal Intergenic	EVM prediction Contig990_pilon.1	-62606
chr1	6332525	6332525	-	68	0.169	Distal Intergenic	EVM prediction Contig990_pilon.1	-63030
chr1	6332569	6332569	+	64	0.282	Distal Intergenic	EVM prediction Contig990_pilon.1	-63074
chr1	6334914	6334914	+	54	0.257	Distal Intergenic	EVM prediction Contig990_pilon.1	-65419
chr1	6337512	6337512	+	34	0.257	Distal Intergenic	EVM prediction Contig990_pilon.1	-68017
chr1	6357977	6357977	-	30	0.328	Distal Intergenic	EVM prediction Contig1229_pilon.1	-80164
chr1	6358189	6358189	-	32	0.249	Distal Intergenic	EVM prediction Contig1229_pilon.1	-79952
chr1	6362431	6362431	-	33	0.351	Distal Intergenic	EVM prediction Contig1229_pilon.1	-75710
chr1	6365507	6365507	-	47	0.364	Distal Intergenic	EVM prediction Contig1229_pilon.1	-72634
chr1	6366089	6366089	+	53	0.406	Distal Intergenic	EVM prediction Contig1229_pilon.1	-72052
chr1	6366645	6366645	+	47	0.587	Distal Intergenic	EVM prediction Contig1229_pilon.1	-71496
chr1	6367321	6367321	+	61	0.297	Distal Intergenic	EVM prediction Contig1229_pilon.1	-70820
chr1	6368855	6368855	-	52	0.247	Distal Intergenic	EVM prediction Contig1229_pilon.1	-69286
chr1	6368924	6368924	-	52	0.268	Distal Intergenic	EVM prediction Contig1229_pilon.1	-69217
chr1	6369281	6369281	+	58	0.383	Distal Intergenic	EVM prediction Contig1229_pilon.1	-68860
chr1	6369993	6369993	+	60	0.368	Distal Intergenic	EVM prediction Contig1229_pilon.1	-68148
chr1	6371702	6371702	-	60	0.223	Distal Intergenic	EVM prediction Contig1229_pilon.1	-66439
chr1	6372439	6372439	-	53	0.249	Distal Intergenic	EVM prediction Contig1229_pilon.1	-65702
chr1	6374240	6374240	+	59	0.489	Distal Intergenic	EVM prediction Contig1229_pilon.1	-63901
chr1	6377118	6377118	-	76	0.224	Distal Intergenic	EVM prediction Contig1229_pilon.1	-61023
chr1	6380107	6380107	-	92	0.256	Distal Intergenic	EVM prediction Contig1229_pilon.1	-58034
chr1	6380303	6380303	-	91	0.179	Distal Intergenic	EVM prediction Contig1229_pilon.1	-57838
chr1	6380627	6380627	-	83	0.263	Distal Intergenic	EVM prediction Contig1229_pilon.1	-57514
chr1	6380914	6380914	-	77	0.18	Distal Intergenic	EVM prediction Contig1229_pilon.1	-57227
chr1	6382336	6382336	-	133	0.305	Distal Intergenic	EVM prediction Contig1229_pilon.1	-55805
chr1	6383933	6383933	-	143	0.362	Distal Intergenic	EVM prediction Contig1229_pilon.1	-54208
chr1	6384303	6384303	-	135	0.16	Distal Intergenic	EVM prediction Contig1229_pilon.1	-53838
chr1	6390255	6390255	-	133	0.32	Distal Intergenic	EVM prediction Contig1229_pilon.1	-47886
chr1	6391629	6391629	+	121	0.191	Distal Intergenic	EVM prediction Contig1229_pilon.1	-46512
chr1	6392593	6392593	-	107	0.393	Distal Intergenic	EVM prediction Contig1229_pilon.1	-45548
chr1	6396429	6396429	-	61	0.432	Distal Intergenic	EVM prediction Contig1229_pilon.1	-41712
chr1	6398577	6398577	+	53	0.15	Distal Intergenic	EVM prediction Contig1229_pilon.1	-39564
chr1	6399070	6399070	+	49	0.134	Distal Intergenic	EVM prediction Contig1229_pilon.1	-39071
chr1	6399318	6399318	-	46	0.217	Distal Intergenic	EVM prediction Contig1229_pilon.1	-38823
chr1	6462511	6462511	+	59	0.448	Distal Intergenic	EVM prediction Contig1229_pilon.1	24371
chr1	6464583	6464583	+	94	0.23	Distal Intergenic	EVM prediction Contig1229_pilon.1	26443
chr1	6465752	6465752	+	108	0.305	Distal Intergenic	EVM prediction Contig1229_pilon.1	27612
chr1	6466323	6466323	-	94	0.279	Distal Intergenic	EVM prediction Contig1229_pilon.1	28183
chr1	6466367	6466367	-	95	0.142	Distal Intergenic	EVM prediction Contig1229_pilon.1	28227
chr1	6466722	6466722	-	87	0.162	Distal Intergenic	EVM prediction Contig1229_pilon.1	28582
chr1	6470750	6470750	+	74	0.388	Distal Intergenic	EVM prediction Contig1229_pilon.1	32610
chr1	6470970	6470970	-	76	0.274	Distal Intergenic	EVM prediction Contig1229_pilon.1	32830
chr1	6471969	6471969	+	71	0.298	Distal Intergenic	EVM prediction Contig1229_pilon.1	33829
chr1	6473903	6473903	-	50	0.361	Distal Intergenic	EVM prediction Contig1229_pilon.1	35763
chr1	6475740	6475740	+	71	0.274	Distal Intergenic	EVM prediction Contig1229_pilon.1	37600
chr1	6477975	6477975	-	59	0.332	Distal Intergenic	EVM prediction Contig1229_pilon.1	39835
chr1	6478962	6478962	+	63	0.408	Distal Intergenic	EVM prediction Contig1229_pilon.1	40822
chr1	6480277	6480277	-	50	0.116	Distal Intergenic	EVM prediction Contig1229_pilon.1	42137
chr1	6480444	6480444	-	48	0.352	Distal Intergenic	EVM prediction Contig1229_pilon.1	42304
chr1	6483292	6483292	+	41	0.347	Distal Intergenic	EVM prediction Contig1229_pilon.1	45152
chr1	6488130	6488130	-	41	0.36	Distal Intergenic	EVM prediction Contig1229_pilon.1	49990
chr1	6489530	6489530	+	54	0.177	Distal Intergenic	EVM prediction Contig1229_pilon.1	51390
chr1	6492865	6492865	-	49	0.183	Distal Intergenic	EVM prediction Contig1229_pilon.1	54725
chr1	6492871	6492871	-	48	0.362	Distal Intergenic	EVM prediction Contig1229_pilon.1	54731
chr1	6493692	6493692	+	50	0.45	Distal Intergenic	EVM prediction Contig1229_pilon.1	55552
chr1	6495562	6495562	-	59	0.292	Distal Intergenic	EVM prediction Contig1229_pilon.1	57422
chr1	6497656	6497656	-	60	0.301	Distal Intergenic	EVM prediction Contig1229_pilon.1	59516
chr1	6499885	6499885	-	50	0.288	Distal Intergenic	EVM prediction Contig1229_pilon.1	61745
chr1	6500161	6500161	+	41	0.208	Distal Intergenic	EVM prediction Contig1229_pilon.1	62021
chr1	6500251	6500251	+	44	0.398	Distal Intergenic	EVM prediction Contig1229_pilon.1	62111
chr1	6500567	6500567	+	35	0.317	Distal Intergenic	EVM prediction Contig1229_pilon.1	62427
chr1	6503647	6503647	-	53	0.423	Distal Intergenic	EVM prediction Contig1229_pilon.1	65507
chr1	6504463	6504463	+	64	0.369	Distal Intergenic	EVM prediction Contig1229_pilon.1	66323
chr1	6504814	6504814	-	72	0.269	Distal Intergenic	EVM prediction Contig1229_pilon.1	66674
chr1	6504824	6504824	-	70	0.251	Distal Intergenic	EVM prediction Contig1229_pilon.1	66684
chr1	6504894	6504894	-	67	0.159	Distal Intergenic	EVM prediction Contig1229_pilon.1	66754
chr1	6506383	6506383	-	69	0.336	Distal Intergenic	EVM prediction Contig1229_pilon.1	68243
chr1	6510000	6510000	+	73	0.196	Distal Intergenic	EVM prediction Contig1229_pilon.1	71860
chr1	6511672	6511672	-	67	0.241	Distal Intergenic	EVM prediction Contig1229_pilon.1	73532
chr1	6514138	6514138	+	48	0.404	Distal Intergenic	EVM prediction Contig1229_pilon.1	75998
chr1	6516068	6516068	+	43	0	Distal Intergenic	EVM prediction Contig1229_pilon.1	77928
chr1	6517712	6517712	+	52	0.331	Distal Intergenic	EVM prediction Contig1229_pilon.1	79572
chr1	6520405	6520405	+	42	0.324	Distal Intergenic	EVM prediction Contig1229_pilon.1	82265
chr1	6520714	6520714	+	51	0.365	Distal Intergenic	EVM prediction Contig1229_pilon.1	82574
chr1	6522150	6522150	+	40	0.337	Distal Intergenic	EVM prediction Contig1229_pilon.1	84010
chr1	6527316	6527316	-	34	0.429	Distal Intergenic	EVM prediction Contig1229_pilon.1	89176
chr1	6531321	6531321	+	35	0.213	Distal Intergenic	EVM prediction Contig1229_pilon.1	93181
chr1	6531327	6531327	+	41	0.284	Distal Intergenic	EVM prediction Contig1229_pilon.1	93187
chr1	6533515	6533515	+	32	0.674	Distal Intergenic	EVM prediction Contig1229_pilon.1	95375
chr1	6534501	6534501	-	37	0.204	Distal Intergenic	EVM prediction Contig1229_pilon.1	96361
chr1	6535728	6535728	-	38	0.532	Distal Intergenic	EVM prediction Contig1229_pilon.1	97588
chr1	6536267	6536267	-	39	0.421	Distal Intergenic	EVM prediction Contig1229_pilon.1	98127
chr1	6539110	6539110	+	44	0.472	Distal Intergenic	EVM prediction Contig1229_pilon.1	100970
chr1	6541944	6541944	-	49	0.18	Distal Intergenic	EVM prediction Contig1229_pilon.1	103804
chr1	6542676	6542676	+	40	0.474	Distal Intergenic	EVM prediction Contig1229_pilon.1	104536
chr1	6544448	6544448	+	42	0.453	Distal Intergenic	EVM prediction Contig1229_pilon.1	106308
chr1	6563966	6563966	-	34	0.394	Distal Intergenic	EVM prediction Contig1229_pilon.1	125826
chr1	6569520	6569520	-	46	0.189	Distal Intergenic	EVM prediction Contig1229_pilon.1	131380
chr1	6572422	6572422	+	60	0.402	Distal Intergenic	EVM prediction Contig1229_pilon.1	134282
chr1	6574640	6574640	-	32	0.373	Distal Intergenic	EVM prediction Contig1229_pilon.1	136500
chr1	6574650	6574650	-	31	0.361	Distal Intergenic	EVM prediction Contig1229_pilon.1	136510
chr1	6576876	6576876	+	80	0.308	Distal Intergenic	EVM prediction Contig1229_pilon.1	138736
chr1	6578929	6578929	-	75	0.307	Distal Intergenic	EVM prediction Contig1229_pilon.1	140789
chr1	6579511	6579511	+	79	0.307	Distal Intergenic	EVM prediction Contig1229_pilon.1	141371
chr1	6580659	6580659	+	72	0.266	Distal Intergenic	EVM prediction Contig1229_pilon.1	142519
chr1	6582187	6582187	+	47	0.358	Distal Intergenic	EVM prediction Contig1229_pilon.1	144047
chr1	6582726	6582726	+	37	0.447	Distal Intergenic	EVM prediction Contig1229_pilon.1	144586
chr1	6590405	6590405	+	31	0.557	Distal Intergenic	EVM prediction Contig1229_pilon.1	152265
chr1	6591088	6591088	+	30	0.363	Distal Intergenic	EVM prediction Contig1229_pilon.1	152948
chr1	6622760	6622760	+	61	0.228	Distal Intergenic	EVM prediction Contig1208_pilon.1	-164994
chr1	6622819	6622819	+	62	0.162	Distal Intergenic	EVM prediction Contig1208_pilon.1	-164935
chr1	6622868	6622868	+	66	0.282	Distal Intergenic	EVM prediction Contig1208_pilon.1	-164886
chr1	6628025	6628025	-	75	0.153	Distal Intergenic	EVM prediction Contig1208_pilon.1	-159729
chr1	6628213	6628213	+	98	0.167	Distal Intergenic	EVM prediction Contig1208_pilon.1	-159541
chr1	6628220	6628220	+	92	0.108	Distal Intergenic	EVM prediction Contig1208_pilon.1	-159534
chr1	6628224	6628224	+	89	0.239	Distal Intergenic	EVM prediction Contig1208_pilon.1	-159530
chr1	6628604	6628604	-	83	0.263	Distal Intergenic	EVM prediction Contig1208_pilon.1	-159150
chr1	6629182	6629182	+	88	0.294	Distal Intergenic	EVM prediction Contig1208_pilon.1	-158572
chr1	6631742	6631742	-	55	0.273	Distal Intergenic	EVM prediction Contig1208_pilon.1	-156012
chr1	6632320	6632320	+	32	0.3	Distal Intergenic	EVM prediction Contig1208_pilon.1	-155434
chr1	6664212	6664212	+	46	0.235	Distal Intergenic	EVM prediction Contig1208_pilon.1	-123542
chr1	6668485	6668485	+	55	0.134	Distal Intergenic	EVM prediction Contig1208_pilon.1	-119269
chr1	6693035	6693035	+	34	0.459	Distal Intergenic	EVM prediction Contig1208_pilon.1	-94719
chr1	6693572	6693572	+	38	0.505	Distal Intergenic	EVM prediction Contig1208_pilon.1	-94182
chr1	6696223	6696223	+	38	0.433	Distal Intergenic	EVM prediction Contig1208_pilon.1	-91531
chr1	6698624	6698624	-	47	0.238	Distal Intergenic	EVM prediction Contig1208_pilon.1	-89130
chr1	6699407	6699407	+	47	0.353	Distal Intergenic	EVM prediction Contig1208_pilon.1	-88347
chr1	6702579	6702579	-	35	0.235	Distal Intergenic	EVM prediction Contig1208_pilon.1	-85175
chr1	6717764	6717764	+	36	0.371	Distal Intergenic	EVM prediction Contig1208_pilon.1	-69990
chr1	6720088	6720088	-	49	0.237	Distal Intergenic	EVM prediction Contig1208_pilon.1	-67666
chr1	6723019	6723019	+	67	0.301	Distal Intergenic	EVM prediction Contig1208_pilon.1	-64735
chr1	6724186	6724186	-	53	0.229	Distal Intergenic	EVM prediction Contig1208_pilon.1	-63568
chr1	6724525	6724525	+	61	0.158	Distal Intergenic	EVM prediction Contig1208_pilon.1	-63229
chr1	6724542	6724542	+	64	0.244	Distal Intergenic	EVM prediction Contig1208_pilon.1	-63212
chr1	6724551	6724551	+	63	0.295	Distal Intergenic	EVM prediction Contig1208_pilon.1	-63203
chr1	6725345	6725345	-	49	0.307	Distal Intergenic	EVM prediction Contig1208_pilon.1	-62409
chr1	6725628	6725628	+	57	0.303	Distal Intergenic	EVM prediction Contig1208_pilon.1	-62126
chr1	6726213	6726213	+	53	0.234	Distal Intergenic	EVM prediction Contig1208_pilon.1	-61541
chr1	6726218	6726218	-	50	0.236	Distal Intergenic	EVM prediction Contig1208_pilon.1	-61536
chr1	6727510	6727510	-	47	0.459	Distal Intergenic	EVM prediction Contig1208_pilon.1	-60244
chr1	6730796	6730796	-	33	0.107	Distal Intergenic	EVM prediction Contig1208_pilon.1	-56958
chr1	6733479	6733479	+	32	0.396	Distal Intergenic	EVM prediction Contig1208_pilon.1	-54275
chr1	6733486	6733486	-	36	0.409	Distal Intergenic	EVM prediction Contig1208_pilon.1	-54268
chr1	6733904	6733904	+	38	0.471	Distal Intergenic	EVM prediction Contig1208_pilon.1	-53850
chr1	6734631	6734631	-	33	0.153	Distal Intergenic	EVM prediction Contig1208_pilon.1	-53123
chr1	6736995	6736995	+	40	0.291	Distal Intergenic	EVM prediction Contig1208_pilon.1	-50759
chr1	6738719	6738719	+	33	0.315	Distal Intergenic	EVM prediction Contig1208_pilon.1	-49035
chr1	6807098	6807098	-	30	0.219	Distal Intergenic	EVM prediction Contig1208_pilon.1	19345
chr1	6807309	6807309	-	30	0.97	Distal Intergenic	EVM prediction Contig1208_pilon.1	19556
chr1	6809077	6809077	-	34	0.412	Distal Intergenic	EVM prediction Contig1208_pilon.1	21324
chr1	6810328	6810328	-	40	0.411	Distal Intergenic	EVM prediction Contig1208_pilon.1	22575
chr1	6813762	6813762	-	37	0.476	Distal Intergenic	EVM prediction Contig1208_pilon.1	26009
chr1	6813768	6813768	-	37	0.3	Distal Intergenic	EVM prediction Contig1208_pilon.1	26015
chr1	6813775	6813775	-	38	0.323	Distal Intergenic	EVM prediction Contig1208_pilon.1	26022
chr1	6813776	6813776	+	39	0.495	Distal Intergenic	EVM prediction Contig1208_pilon.1	26023
chr1	6813783	6813783	-	34	0.132	Distal Intergenic	EVM prediction Contig1208_pilon.1	26030
chr1	6814423	6814423	-	35	0.443	Distal Intergenic	EVM prediction Contig1208_pilon.1	26670
chr1	6848973	6848973	-	41	0.332	Distal Intergenic	EVM prediction Contig184_pilon.4	29094
chr1	6849868	6849868	-	42	0.171	Distal Intergenic	EVM prediction Contig184_pilon.4	28199
chr1	6850033	6850033	-	52	0.225	Distal Intergenic	EVM prediction Contig184_pilon.4	28034
chr1	6850991	6850991	-	52	0.682	Distal Intergenic	EVM prediction Contig184_pilon.4	27076
chr1	6852917	6852917	+	72	0.313	Distal Intergenic	EVM prediction Contig184_pilon.4	25150
chr1	6854154	6854154	-	74	0.218	Distal Intergenic	EVM prediction Contig184_pilon.4	23913
chr1	6856501	6856501	+	53	0.202	Distal Intergenic	EVM prediction Contig184_pilon.4	21566
chr1	6857344	6857344	-	51	0.249	Distal Intergenic	EVM prediction Contig184_pilon.4	20723
chr1	6857368	6857368	+	54	0.177	Distal Intergenic	EVM prediction Contig184_pilon.4	20699
chr1	6857393	6857393	-	51	0.465	Distal Intergenic	EVM prediction Contig184_pilon.4	20674
chr1	6857432	6857432	-	53	0.336	Distal Intergenic	EVM prediction Contig184_pilon.4	20635
chr1	6857507	6857507	-	53	0.232	Distal Intergenic	EVM prediction Contig184_pilon.4	20560
chr1	6857513	6857513	-	49	0.309	Distal Intergenic	EVM prediction Contig184_pilon.4	20554
chr1	6857554	6857554	-	49	0.265	Distal Intergenic	EVM prediction Contig184_pilon.4	20513
chr1	6857621	6857621	+	52	0.825	Distal Intergenic	EVM prediction Contig184_pilon.4	20446
chr1	6857683	6857683	+	55	0.315	Distal Intergenic	EVM prediction Contig184_pilon.4	20384
chr1	6858123	6858123	+	51	0.261	Distal Intergenic	EVM prediction Contig184_pilon.4	19944
chr1	6858163	6858163	+	58	0.165	Distal Intergenic	EVM prediction Contig184_pilon.4	19904
chr1	6858187	6858187	+	57	0.349	Distal Intergenic	EVM prediction Contig184_pilon.4	19880
chr1	6858382	6858382	+	56	0.353	Distal Intergenic	EVM prediction Contig184_pilon.4	19685
chr1	6858453	6858453	+	59	0.507	Distal Intergenic	EVM prediction Contig184_pilon.4	19614
chr1	6858738	6858738	+	58	0.149	Distal Intergenic	EVM prediction Contig184_pilon.4	19329
chr1	6859544	6859544	+	58	0.478	Distal Intergenic	EVM prediction Contig184_pilon.4	18523
chr1	6859807	6859807	+	50	0.154	Distal Intergenic	EVM prediction Contig184_pilon.4	18260
chr1	6859854	6859854	+	54	0.101	Distal Intergenic	EVM prediction Contig184_pilon.4	18213
chr1	6860343	6860343	-	51	0.355	Distal Intergenic	EVM prediction Contig184_pilon.4	17724
chr1	6860850	6860850	+	48	0.474	Distal Intergenic	EVM prediction Contig184_pilon.4	17217
chr1	6860892	6860892	-	51	0.494	Distal Intergenic	EVM prediction Contig184_pilon.4	17175
chr1	6861766	6861766	+	59	0.212	Distal Intergenic	EVM prediction Contig184_pilon.4	16301
chr1	6863314	6863314	-	54	0.261	Distal Intergenic	EVM prediction Contig184_pilon.4	14753
chr1	6864560	6864560	-	52	0.22	Distal Intergenic	EVM prediction Contig184_pilon.4	13507
chr1	6883993	6883993	-	47	0.24	Distal Intergenic	EVM prediction Contig184_pilon.4	-5927
chr1	6885383	6885383	-	53	0.426	Distal Intergenic	EVM prediction Contig184_pilon.4	-7317
chr1	6889291	6889291	+	70	0.157	Distal Intergenic	EVM prediction Contig184_pilon.4	-11225
chr1	6892257	6892257	+	58	0.529	Distal Intergenic	EVM prediction Contig184_pilon.6	12849
chr1	6892266	6892266	+	59	0.348	Distal Intergenic	EVM prediction Contig184_pilon.6	12840
chr1	6893484	6893484	-	56	0.061	Distal Intergenic	EVM prediction Contig184_pilon.6	11622
chr1	6904252	6904252	+	52	0.325	Intron (EVM prediction Contig184_pilon.6/EVM prediction Contig184_pilon.6, intron 2 of 9)	EVM prediction Contig184_pilon.6	854
chr1	6904265	6904265	+	50	0.205	Intron (EVM prediction Contig184_pilon.6/EVM prediction Contig184_pilon.6, intron 2 of 9)	EVM prediction Contig184_pilon.6	841
chr1	6904285	6904285	+	50	0.406	Intron (EVM prediction Contig184_pilon.6/EVM prediction Contig184_pilon.6, intron 2 of 9)	EVM prediction Contig184_pilon.6	821
chr1	6924786	6924786	-	30	0.32	Distal Intergenic	EVM prediction Contig184_pilon.7	19132
chr1	6924819	6924819	-	31	0.654	Distal Intergenic	EVM prediction Contig184_pilon.7	19165
chr1	6929881	6929881	+	34	0.327	Distal Intergenic	EVM prediction Contig184_pilon.7	24227
chr1	6930314	6930314	-	37	0.26	Distal Intergenic	EVM prediction Contig184_pilon.7	24660
chr1	6931075	6931075	-	32	0.297	Distal Intergenic	EVM prediction Contig184_pilon.7	25421
chr1	6950538	6950538	-	60	0.353	Distal Intergenic	EVM prediction Contig184_pilon.10	21982
chr1	6951406	6951406	-	62	0.145	Distal Intergenic	EVM prediction Contig184_pilon.10	21114
chr1	6951710	6951710	-	61	0.296	Distal Intergenic	EVM prediction Contig184_pilon.10	20810
chr1	6952941	6952941	+	53	0.347	Distal Intergenic	EVM prediction Contig184_pilon.10	19579
chr1	6953323	6953323	+	52	0.271	Distal Intergenic	EVM prediction Contig184_pilon.10	19197
chr1	6953469	6953469	+	51	0.221	Distal Intergenic	EVM prediction Contig184_pilon.10	19051
chr1	6953501	6953501	+	47	0.296	Distal Intergenic	EVM prediction Contig184_pilon.10	19019
chr1	6962234	6962234	+	44	0.337	Intron (EVM prediction Contig184_pilon.10/EVM prediction Contig184_pilon.10, intron 1 of 2)	EVM prediction Contig184_pilon.10	10286
chr1	6962503	6962503	+	50	0.368	Intron (EVM prediction Contig184_pilon.10/EVM prediction Contig184_pilon.10, intron 1 of 2)	EVM prediction Contig184_pilon.10	10017
chr1	6962507	6962507	-	50	0.276	Intron (EVM prediction Contig184_pilon.10/EVM prediction Contig184_pilon.10, intron 1 of 2)	EVM prediction Contig184_pilon.10	10013
chr1	6963505	6963505	-	51	0.29	Intron (EVM prediction Contig184_pilon.10/EVM prediction Contig184_pilon.10, intron 1 of 2)	EVM prediction Contig184_pilon.10	9015
chr1	6963574	6963574	-	55	0.31	Intron (EVM prediction Contig184_pilon.10/EVM prediction Contig184_pilon.10, intron 1 of 2)	EVM prediction Contig184_pilon.10	8946
chr1	6963576	6963576	-	51	0.107	Intron (EVM prediction Contig184_pilon.10/EVM prediction Contig184_pilon.10, intron 1 of 2)	EVM prediction Contig184_pilon.10	8944
chr1	6963694	6963694	+	50	0.257	Intron (EVM prediction Contig184_pilon.10/EVM prediction Contig184_pilon.10, intron 1 of 2)	EVM prediction Contig184_pilon.10	8826
chr1	6963842	6963842	+	52	0.27	Intron (EVM prediction Contig184_pilon.10/EVM prediction Contig184_pilon.10, intron 1 of 2)	EVM prediction Contig184_pilon.10	8678
chr1	6964745	6964745	-	56	0.16	Intron (EVM prediction Contig184_pilon.10/EVM prediction Contig184_pilon.10, intron 1 of 2)	EVM prediction Contig184_pilon.10	7775
chr1	6965791	6965791	-	53	0.226	Intron (EVM prediction Contig184_pilon.10/EVM prediction Contig184_pilon.10, intron 1 of 2)	EVM prediction Contig184_pilon.10	6729
chr1	6965814	6965814	+	58	0.224	Intron (EVM prediction Contig184_pilon.10/EVM prediction Contig184_pilon.10, intron 1 of 2)	EVM prediction Contig184_pilon.10	6706
chr1	6981561	6981561	+	64	0.372	Distal Intergenic	EVM prediction Contig184_pilon.10	-9042
chr1	6981915	6981915	+	64	0.258	Distal Intergenic	EVM prediction Contig184_pilon.10	-9396
chr1	6982032	6982032	-	67	0.283	Distal Intergenic	EVM prediction Contig184_pilon.10	-9513
chr1	6982069	6982069	+	60	0.251	Distal Intergenic	EVM prediction Contig184_pilon.10	-9550
chr1	6982075	6982075	-	63	0.172	Distal Intergenic	EVM prediction Contig184_pilon.10	-9556
chr1	6982079	6982079	+	59	0.234	Distal Intergenic	EVM prediction Contig184_pilon.10	-9560
chr1	6990890	6990890	-	30	0.528	Distal Intergenic	EVM prediction Contig184_pilon.10	-18371
chr1	6994943	6994943	-	37	0.402	Distal Intergenic	EVM prediction Contig184_pilon.10	-22424
chr1	7035272	7035272	-	33	0.34	Distal Intergenic	EVM prediction Contig184_pilon.13	-5366
chr1	7038727	7038727	+	34	0.015	Distal Intergenic	EVM prediction Contig184_pilon.13	-8821
chr1	7061023	7061023	+	30	0.363	Distal Intergenic	EVM prediction Contig184_pilon.13	-31117
chr1	7093451	7093451	+	35	0.277	Distal Intergenic	EVM prediction Contig530_pilon.7	55025
chr1	7098452	7098452	-	34	0.468	Distal Intergenic	EVM prediction Contig530_pilon.7	50024
chr1	7143590	7143590	-	33	0.414	Distal Intergenic	EVM prediction Contig530_pilon.7	4886
chr1	7146910	7146910	+	30	0.657	Distal Intergenic	EVM prediction Contig530_pilon.7	1566
chr1	7149298	7149298	+	30	0.339	Promoter	EVM prediction Contig530_pilon.7	-823
chr1	7149614	7149614	-	40	0.401	Distal Intergenic	EVM prediction Contig530_pilon.7	-1139
chr1	7151323	7151323	-	36	0.136	Distal Intergenic	EVM prediction Contig530_pilon.7	-2848
chr1	7161212	7161212	-	66	0.354	Distal Intergenic	EVM prediction Contig530_pilon.5	-4543
chr1	7163519	7163519	+	60	0.379	Distal Intergenic	EVM prediction Contig530_pilon.5	-6850
chr1	7165858	7165858	-	65	0.102	Distal Intergenic	EVM prediction Contig530_pilon.5	-9189
chr1	7175166	7175166	+	42	0.539	Distal Intergenic	EVM prediction Contig530_pilon.5	-18497
chr1	7179539	7179539	+	49	0.362	Distal Intergenic	EVM prediction Contig530_pilon.5	-22870
chr1	7180203	7180203	-	66	0.273	Distal Intergenic	EVM prediction Contig530_pilon.5	-23534
chr1	7180319	7180319	+	60	0.115	Distal Intergenic	EVM prediction Contig530_pilon.5	-23650
chr1	7185603	7185603	+	95	0.32	Distal Intergenic	EVM prediction Contig530_pilon.1	23847
chr1	7185792	7185792	+	76	0.154	Distal Intergenic	EVM prediction Contig530_pilon.1	23658
chr1	7192557	7192557	-	88	0.107	Distal Intergenic	EVM prediction Contig530_pilon.1	16893
chr1	7195746	7195746	-	107	0.262	Distal Intergenic	EVM prediction Contig530_pilon.1	13704
chr1	7196241	7196241	+	105	0.388	Distal Intergenic	EVM prediction Contig530_pilon.1	13209
chr1	7197066	7197066	-	102	0.282	Distal Intergenic	EVM prediction Contig530_pilon.1	12384
chr1	7197374	7197374	+	102	0.426	Distal Intergenic	EVM prediction Contig530_pilon.1	12076
chr1	7198368	7198368	-	65	0.163	Distal Intergenic	EVM prediction Contig530_pilon.1	11082
chr1	7198722	7198722	-	79	0.168	Distal Intergenic	EVM prediction Contig530_pilon.1	10728
chr1	7198891	7198891	+	82	0.122	Distal Intergenic	EVM prediction Contig530_pilon.1	10559
chr1	7199243	7199243	-	80	0.213	Distal Intergenic	EVM prediction Contig530_pilon.1	10207
chr1	7199641	7199641	-	85	0.422	Distal Intergenic	EVM prediction Contig530_pilon.1	9809
chr1	7200697	7200697	-	80	0.591	Distal Intergenic	EVM prediction Contig530_pilon.1	8753
chr1	7270795	7270795	+	98	0.125	Distal Intergenic	EVM prediction Contig1909_pilon.2	-14543
chr1	7274095	7274095	-	112	0.272	Distal Intergenic	EVM prediction Contig1909_pilon.2	-17843
chr1	7275434	7275434	-	116	0.415	Distal Intergenic	EVM prediction Contig1909_pilon.2	-19182
chr1	7275461	7275461	-	120	0.315	Distal Intergenic	EVM prediction Contig1909_pilon.2	-19209
chr1	7275467	7275467	-	120	0.157	Distal Intergenic	EVM prediction Contig1909_pilon.2	-19215
chr1	7275553	7275553	-	117	0.336	Distal Intergenic	EVM prediction Contig1909_pilon.2	-19301
chr1	7275759	7275759	-	111	0.131	Distal Intergenic	EVM prediction Contig1909_pilon.2	-19507
chr1	7275901	7275901	+	91	0.257	Distal Intergenic	EVM prediction Contig1909_pilon.2	-19649
chr1	7276313	7276313	-	39	0.365	Distal Intergenic	EVM prediction Contig1909_pilon.2	-20061
chr1	7282710	7282710	+	33	0.229	Distal Intergenic	EVM prediction Contig1909_pilon.2	-26458
chr1	7285657	7285657	+	51	0.338	Distal Intergenic	EVM prediction Contig1909_pilon.2	-29405
chr1	7285663	7285663	-	41	0.255	Distal Intergenic	EVM prediction Contig1909_pilon.2	-29411
chr1	7285707	7285707	+	53	0.107	Distal Intergenic	EVM prediction Contig1909_pilon.2	-29455
chr1	7286124	7286124	+	55	0.427	Distal Intergenic	EVM prediction Contig1909_pilon.2	-29872
chr1	7289500	7289500	+	45	0.179	Distal Intergenic	EVM prediction Contig1909_pilon.2	-33248
chr1	7290401	7290401	-	37	0.29	Distal Intergenic	EVM prediction Contig1909_pilon.2	-34149
chr1	7296799	7296799	-	35	0.508	Distal Intergenic	EVM prediction Contig1909_pilon.2	-40547
chr1	7297883	7297883	-	46	0.295	Distal Intergenic	EVM prediction Contig1909_pilon.2	-41631
chr1	7297886	7297886	-	44	0.117	Distal Intergenic	EVM prediction Contig1909_pilon.2	-41634
chr1	7297894	7297894	-	46	0.324	Distal Intergenic	EVM prediction Contig1909_pilon.2	-41642
chr1	7299529	7299529	+	44	0.28	Distal Intergenic	EVM prediction Contig1909_pilon.2	-43277
chr1	7299708	7299708	+	38	0.348	Distal Intergenic	EVM prediction Contig1909_pilon.2	-43456
chr1	7300611	7300611	+	39	0.25	Distal Intergenic	EVM prediction Contig1909_pilon.2	-44359
chr1	7302966	7302966	-	54	0.243	Distal Intergenic	EVM prediction Contig1909_pilon.2	-46714
chr1	7304128	7304128	+	54	0.162	Distal Intergenic	EVM prediction Contig1909_pilon.2	-47876
chr1	7306945	7306945	+	60	0.503	Distal Intergenic	EVM prediction Contig1909_pilon.2	-50693
chr1	7308803	7308803	+	61	0.375	Distal Intergenic	EVM prediction Contig1909_pilon.2	-52551
chr1	7310622	7310622	-	59	0.173	Distal Intergenic	EVM prediction Contig1909_pilon.2	-54370
chr1	7310625	7310625	-	62	0.304	Distal Intergenic	EVM prediction Contig1909_pilon.2	-54373
chr1	7310914	7310914	+	56	0.144	Distal Intergenic	EVM prediction Contig1909_pilon.2	-54662
chr1	7310925	7310925	+	59	0.118	Distal Intergenic	EVM prediction Contig1909_pilon.2	-54673
chr1	7310965	7310965	-	66	0.269	Distal Intergenic	EVM prediction Contig1909_pilon.2	-54713
chr1	7311243	7311243	-	68	0.131	Distal Intergenic	EVM prediction Contig1909_pilon.2	-54991
chr1	7312377	7312377	+	75	0.183	Distal Intergenic	EVM prediction Contig1909_pilon.2	-56125
chr1	7313148	7313148	-	62	0.295	Distal Intergenic	EVM prediction Contig1909_pilon.2	-56896
chr1	7313325	7313325	-	63	0.107	Distal Intergenic	EVM prediction Contig1909_pilon.2	-57073
chr1	7313961	7313961	-	56	0.181	Distal Intergenic	EVM prediction Contig1909_pilon.2	-57709
chr1	7315812	7315812	+	67	0.199	Distal Intergenic	EVM prediction Contig1909_pilon.2	-59560
chr1	7316151	7316151	+	69	0.264	Distal Intergenic	EVM prediction Contig1909_pilon.2	-59899
chr1	7316181	7316181	+	64	0.326	Distal Intergenic	EVM prediction Contig1909_pilon.2	-59929
chr1	7316322	7316322	+	69	0.221	Distal Intergenic	EVM prediction Contig1909_pilon.2	-60070
chr1	7316329	7316329	-	67	0.236	Distal Intergenic	EVM prediction Contig1909_pilon.2	-60077
chr1	7318280	7318280	-	51	0.222	Distal Intergenic	EVM prediction Contig1909_pilon.2	-62028
chr1	7319075	7319075	-	61	0.247	Distal Intergenic	EVM prediction Contig1909_pilon.2	-62823
chr1	7319339	7319339	-	59	0.329	Distal Intergenic	EVM prediction Contig1909_pilon.2	-63087
chr1	7319399	7319399	-	57	0.361	Distal Intergenic	EVM prediction Contig1909_pilon.2	-63147
chr1	7323453	7323453	+	44	0.458	Distal Intergenic	EVM prediction Contig1909_pilon.2	-67201
chr1	7324621	7324621	+	53	0.544	Distal Intergenic	EVM prediction Contig1909_pilon.2	-68369
chr1	7324735	7324735	+	51	0.229	Distal Intergenic	EVM prediction Contig1909_pilon.2	-68483
chr1	7333883	7333883	+	82	0.179	Distal Intergenic	EVM prediction Contig1909_pilon.2	-77631
chr1	7333898	7333898	+	73	0.334	Distal Intergenic	EVM prediction Contig1909_pilon.2	-77646
chr1	7333969	7333969	-	84	0.213	Distal Intergenic	EVM prediction Contig1909_pilon.2	-77717
chr1	7334775	7334775	-	87	0.279	Distal Intergenic	EVM prediction Contig1909_pilon.2	-78523
chr1	7334793	7334793	-	74	0.11	Distal Intergenic	EVM prediction Contig1909_pilon.2	-78541
chr1	7335609	7335609	+	62	0.239	Distal Intergenic	EVM prediction Contig1909_pilon.2	-79357
chr1	7336885	7336885	-	66	0.399	Distal Intergenic	EVM prediction Contig1909_pilon.2	-80633
chr1	7337029	7337029	-	64	0.428	Distal Intergenic	EVM prediction Contig1909_pilon.2	-80777
chr1	7337428	7337428	+	57	0.34	Distal Intergenic	EVM prediction Contig1909_pilon.2	-81176
chr1	7337646	7337646	+	56	0.393	Distal Intergenic	EVM prediction Contig1909_pilon.2	-81394
chr1	7337811	7337811	+	51	0.203	Distal Intergenic	EVM prediction Contig1909_pilon.2	-81559
chr1	7338159	7338159	+	51	0.161	Distal Intergenic	EVM prediction Contig1909_pilon.2	-81907
chr1	7338737	7338737	-	56	0.455	Distal Intergenic	EVM prediction Contig1909_pilon.2	-82485
chr1	7400676	7400676	-	56	0.303	Distal Intergenic	EVM prediction Contig476_pilon.3	-82500
chr1	7401214	7401214	+	52	0.199	Distal Intergenic	EVM prediction Contig476_pilon.3	-81962
chr1	7401503	7401503	+	78	0.168	Distal Intergenic	EVM prediction Contig476_pilon.3	-81673
chr1	7402785	7402785	+	84	0.219	Distal Intergenic	EVM prediction Contig476_pilon.3	-80391
chr1	7405654	7405654	-	66	0.241	Distal Intergenic	EVM prediction Contig476_pilon.3	-77522
chr1	7405741	7405741	+	63	0.131	Distal Intergenic	EVM prediction Contig476_pilon.3	-77435
chr1	7409063	7409063	-	35	0.491	Distal Intergenic	EVM prediction Contig476_pilon.3	-74113
chr1	7411931	7411931	-	35	0.283	Distal Intergenic	EVM prediction Contig476_pilon.3	-71245
chr1	7411972	7411972	-	34	0.327	Distal Intergenic	EVM prediction Contig476_pilon.3	-71204
chr1	7413823	7413823	-	31	0.382	Distal Intergenic	EVM prediction Contig476_pilon.3	-69353
chr1	7414251	7414251	+	33	0.293	Distal Intergenic	EVM prediction Contig476_pilon.3	-68925
chr1	7415090	7415090	-	44	0.551	Distal Intergenic	EVM prediction Contig476_pilon.3	-68086
chr1	7416050	7416050	-	42	0.253	Distal Intergenic	EVM prediction Contig476_pilon.3	-67126
chr1	7422344	7422344	-	51	0.221	Distal Intergenic	EVM prediction Contig476_pilon.3	-60832
chr1	7422374	7422374	-	51	0.297	Distal Intergenic	EVM prediction Contig476_pilon.3	-60802
chr1	7422403	7422403	+	44	0.297	Distal Intergenic	EVM prediction Contig476_pilon.3	-60773
chr1	7422480	7422480	-	42	0.181	Distal Intergenic	EVM prediction Contig476_pilon.3	-60696
chr1	7422487	7422487	-	49	0.292	Distal Intergenic	EVM prediction Contig476_pilon.3	-60689
chr1	7422501	7422501	-	50	0.354	Distal Intergenic	EVM prediction Contig476_pilon.3	-60675
chr1	7422554	7422554	+	41	0.374	Distal Intergenic	EVM prediction Contig476_pilon.3	-60622
chr1	7422653	7422653	-	49	0.585	Distal Intergenic	EVM prediction Contig476_pilon.3	-60523
chr1	7425100	7425100	-	48	0.449	Distal Intergenic	EVM prediction Contig476_pilon.3	-58076
chr1	7425894	7425894	-	45	0.405	Distal Intergenic	EVM prediction Contig476_pilon.3	-57282
chr1	7426377	7426377	-	61	0.2	Distal Intergenic	EVM prediction Contig476_pilon.3	-56799
chr1	7426380	7426380	+	66	0.307	Distal Intergenic	EVM prediction Contig476_pilon.3	-56796
chr1	7426382	7426382	-	60	0.254	Distal Intergenic	EVM prediction Contig476_pilon.3	-56794
chr1	7426689	7426689	-	76	0.225	Distal Intergenic	EVM prediction Contig476_pilon.3	-56487
chr1	7427954	7427954	+	84	0.238	Distal Intergenic	EVM prediction Contig476_pilon.3	-55222
chr1	7430640	7430640	-	77	0.191	Distal Intergenic	EVM prediction Contig476_pilon.3	-52536
chr1	7430644	7430644	+	86	0.178	Distal Intergenic	EVM prediction Contig476_pilon.3	-52532
chr1	7430659	7430659	+	87	0.131	Distal Intergenic	EVM prediction Contig476_pilon.3	-52517
chr1	7430663	7430663	+	79	0.197	Distal Intergenic	EVM prediction Contig476_pilon.3	-52513
chr1	7430854	7430854	-	73	0.198	Distal Intergenic	EVM prediction Contig476_pilon.3	-52322
chr1	7430878	7430878	-	77	0.128	Distal Intergenic	EVM prediction Contig476_pilon.3	-52298
chr1	7430980	7430980	+	73	0.402	Distal Intergenic	EVM prediction Contig476_pilon.3	-52196
chr1	7431540	7431540	+	74	0.16	Distal Intergenic	EVM prediction Contig476_pilon.3	-51636
chr1	7431639	7431639	-	70	0.293	Distal Intergenic	EVM prediction Contig476_pilon.3	-51537
chr1	7431773	7431773	+	86	0.285	Distal Intergenic	EVM prediction Contig476_pilon.3	-51403
chr1	7431797	7431797	-	72	0.144	Distal Intergenic	EVM prediction Contig476_pilon.3	-51379
chr1	7432790	7432790	+	60	0.388	Distal Intergenic	EVM prediction Contig476_pilon.3	-50386
chr1	7433117	7433117	+	57	0.385	Distal Intergenic	EVM prediction Contig476_pilon.3	-50059
chr1	7434103	7434103	+	58	0.201	Distal Intergenic	EVM prediction Contig476_pilon.3	-49073
chr1	7434882	7434882	-	49	0.221	Distal Intergenic	EVM prediction Contig476_pilon.3	-48294
chr1	7435866	7435866	-	63	0.164	Distal Intergenic	EVM prediction Contig476_pilon.3	-47310
chr1	7435900	7435900	-	65	0.53	Distal Intergenic	EVM prediction Contig476_pilon.3	-47276
chr1	7438644	7438644	+	63	0.292	Distal Intergenic	EVM prediction Contig476_pilon.3	-44532
chr1	7438838	7438838	-	61	0.146	Distal Intergenic	EVM prediction Contig476_pilon.3	-44338
chr1	7441032	7441032	-	61	0.337	Distal Intergenic	EVM prediction Contig476_pilon.3	-42144
chr1	7441895	7441895	-	59	0.113	Distal Intergenic	EVM prediction Contig476_pilon.3	-41281
chr1	7441909	7441909	+	64	0.347	Distal Intergenic	EVM prediction Contig476_pilon.3	-41267
chr1	7442014	7442014	+	62	0.325	Distal Intergenic	EVM prediction Contig476_pilon.3	-41162
chr1	7442032	7442032	-	59	0.335	Distal Intergenic	EVM prediction Contig476_pilon.3	-41144
chr1	7442092	7442092	-	58	0.275	Distal Intergenic	EVM prediction Contig476_pilon.3	-41084
chr1	7442125	7442125	-	61	0.265	Distal Intergenic	EVM prediction Contig476_pilon.3	-41051
chr1	7443169	7443169	-	72	0.317	Distal Intergenic	EVM prediction Contig476_pilon.3	-40007
chr1	7443472	7443472	-	72	0.437	Distal Intergenic	EVM prediction Contig476_pilon.3	-39704
chr1	7443809	7443809	-	70	0.351	Distal Intergenic	EVM prediction Contig476_pilon.3	-39367
chr1	7444141	7444141	+	75	0.174	Distal Intergenic	EVM prediction Contig476_pilon.3	-39035
chr1	7444331	7444331	-	63	0.408	Distal Intergenic	EVM prediction Contig476_pilon.3	-38845
chr1	7447035	7447035	-	74	0.692	Distal Intergenic	EVM prediction Contig476_pilon.3	-36141
chr1	7447047	7447047	-	68	0.571	Distal Intergenic	EVM prediction Contig476_pilon.3	-36129
chr1	7447637	7447637	-	74	0.247	Distal Intergenic	EVM prediction Contig476_pilon.3	-35539
chr1	7447647	7447647	-	79	0.218	Distal Intergenic	EVM prediction Contig476_pilon.3	-35529
chr1	7447694	7447694	-	79	0.451	Distal Intergenic	EVM prediction Contig476_pilon.3	-35482
chr1	7448472	7448472	-	73	0.199	Distal Intergenic	EVM prediction Contig476_pilon.3	-34704
chr1	7448894	7448894	+	63	0.434	Distal Intergenic	EVM prediction Contig476_pilon.3	-34282
chr1	7453537	7453537	-	49	0.356	Distal Intergenic	EVM prediction Contig476_pilon.3	-29639
chr1	7453626	7453626	+	53	0.477	Distal Intergenic	EVM prediction Contig476_pilon.3	-29550
chr1	7454059	7454059	-	46	0.302	Distal Intergenic	EVM prediction Contig476_pilon.3	-29117
chr1	7457306	7457306	-	55	0.43	Distal Intergenic	EVM prediction Contig476_pilon.3	-25870
chr1	7457817	7457817	-	54	0.42	Distal Intergenic	EVM prediction Contig476_pilon.3	-25359
chr1	7458589	7458589	-	58	0.327	Distal Intergenic	EVM prediction Contig476_pilon.3	-24587
chr1	7459940	7459940	-	61	0.272	Distal Intergenic	EVM prediction Contig476_pilon.3	-23236
chr1	7459942	7459942	-	61	0.07	Distal Intergenic	EVM prediction Contig476_pilon.3	-23234
chr1	7460348	7460348	+	63	0.282	Distal Intergenic	EVM prediction Contig476_pilon.3	-22828
chr1	7460751	7460751	+	64	0.699	Distal Intergenic	EVM prediction Contig476_pilon.3	-22425
chr1	7460906	7460906	-	77	0.139	Distal Intergenic	EVM prediction Contig476_pilon.3	-22270
chr1	7461233	7461233	+	64	0.25	Distal Intergenic	EVM prediction Contig476_pilon.3	-21943
chr1	7461247	7461247	-	77	0.105	Distal Intergenic	EVM prediction Contig476_pilon.3	-21929
chr1	7461588	7461588	+	61	0.38	Distal Intergenic	EVM prediction Contig476_pilon.3	-21588
chr1	7461633	7461633	+	61	0.259	Distal Intergenic	EVM prediction Contig476_pilon.3	-21543
chr1	7461926	7461926	-	76	0.154	Distal Intergenic	EVM prediction Contig476_pilon.3	-21250
chr1	7462141	7462141	+	59	0.871	Distal Intergenic	EVM prediction Contig476_pilon.3	-21035
chr1	7462219	7462219	+	62	0.4	Distal Intergenic	EVM prediction Contig476_pilon.3	-20957
chr1	7463064	7463064	+	53	0.29	Distal Intergenic	EVM prediction Contig476_pilon.3	-20112
chr1	7466875	7466875	+	37	0.179	Distal Intergenic	EVM prediction Contig476_pilon.3	-16301
chr1	7473587	7473587	+	30	0.455	Distal Intergenic	EVM prediction Contig476_pilon.3	-9589
chr1	7475409	7475409	-	39	0.388	Distal Intergenic	EVM prediction Contig476_pilon.3	-7767
chr1	7476882	7476882	-	44	0.35	Distal Intergenic	EVM prediction Contig476_pilon.3	-6294
chr1	7481917	7481917	+	87	0.443	Distal Intergenic	EVM prediction Contig476_pilon.3	-1259
chr1	7482007	7482007	-	103	0.327	Distal Intergenic	EVM prediction Contig476_pilon.3	-1169
chr1	7483895	7483895	-	115	0.539	Intron (EVM prediction Contig476_pilon.3/EVM prediction Contig476_pilon.3, intron 1 of 2)	EVM prediction Contig476_pilon.3	720
chr1	7484054	7484054	-	97	0.213	Intron (EVM prediction Contig476_pilon.3/EVM prediction Contig476_pilon.3, intron 1 of 2)	EVM prediction Contig476_pilon.3	879
chr1	7484447	7484447	+	76	0.12	Intron (EVM prediction Contig476_pilon.3/EVM prediction Contig476_pilon.3, intron 1 of 2)	EVM prediction Contig476_pilon.3	1272
chr1	7484473	7484473	-	85	0.318	Intron (EVM prediction Contig476_pilon.3/EVM prediction Contig476_pilon.3, intron 1 of 2)	EVM prediction Contig476_pilon.3	1298
chr1	7503178	7503178	+	68	0.24	Intron (EVM prediction Contig476_pilon.4/EVM prediction Contig476_pilon.4, intron 1 of 1)	EVM prediction Contig476_pilon.4	1325
chr1	7505143	7505143	-	63	0.302	Promoter	EVM prediction Contig476_pilon.4	-641
chr1	7505176	7505176	+	62	0.191	Promoter	EVM prediction Contig476_pilon.4	-674
chr1	7505317	7505317	-	55	0.207	Promoter	EVM prediction Contig476_pilon.4	-815
chr1	7505486	7505486	+	33	0.349	Promoter	EVM prediction Contig476_pilon.4	-984
chr1	7506881	7506881	-	32	0.379	Distal Intergenic	EVM prediction Contig476_pilon.4	-2379
chr1	7507230	7507230	-	34	0.398	Distal Intergenic	EVM prediction Contig476_pilon.4	-2728
chr1	7565488	7565488	-	108	0.2	Distal Intergenic	EVM prediction Contig400_pilon.1	42257
chr1	7567629	7567629	-	123	0.245	Distal Intergenic	EVM prediction Contig400_pilon.1	40116
chr1	7570756	7570756	+	71	0.161	Distal Intergenic	EVM prediction Contig400_pilon.1	36989
chr1	7571728	7571728	-	59	0.41	Distal Intergenic	EVM prediction Contig400_pilon.1	36017
chr1	7571920	7571920	-	57	0.342	Distal Intergenic	EVM prediction Contig400_pilon.1	35825
chr1	7572241	7572241	+	66	0.352	Distal Intergenic	EVM prediction Contig400_pilon.1	35504
chr1	7572524	7572524	+	58	0.174	Distal Intergenic	EVM prediction Contig400_pilon.1	35221
chr1	7573114	7573114	-	52	0.306	Distal Intergenic	EVM prediction Contig400_pilon.1	34631
chr1	7578822	7578822	-	36	0.671	Distal Intergenic	EVM prediction Contig400_pilon.1	28923
chr1	7579529	7579529	-	36	0.731	Distal Intergenic	EVM prediction Contig400_pilon.1	28216
chr1	7580055	7580055	-	36	0.411	Distal Intergenic	EVM prediction Contig400_pilon.1	27690
chr1	7582231	7582231	+	49	0.179	Distal Intergenic	EVM prediction Contig400_pilon.1	25514
chr1	7585025	7585025	-	57	0.561	Distal Intergenic	EVM prediction Contig400_pilon.1	22720
chr1	7586880	7586880	+	54	0.721	Distal Intergenic	EVM prediction Contig400_pilon.1	20865
chr1	7587934	7587934	-	57	0.521	Distal Intergenic	EVM prediction Contig400_pilon.1	19811
chr1	7587966	7587966	-	58	0.41	Distal Intergenic	EVM prediction Contig400_pilon.1	19779
chr1	7588089	7588089	-	56	0.131	Distal Intergenic	EVM prediction Contig400_pilon.1	19656
chr1	7589420	7589420	-	46	0.311	Distal Intergenic	EVM prediction Contig400_pilon.1	18325
chr1	7589625	7589625	-	51	0.333	Distal Intergenic	EVM prediction Contig400_pilon.1	18120
chr1	7589843	7589843	-	48	0.424	Distal Intergenic	EVM prediction Contig400_pilon.1	17902
chr1	7590633	7590633	-	42	0.234	Distal Intergenic	EVM prediction Contig400_pilon.1	17112
chr1	7590904	7590904	-	46	0.555	Distal Intergenic	EVM prediction Contig400_pilon.1	16841
chr1	7592374	7592374	-	43	0.717	Distal Intergenic	EVM prediction Contig400_pilon.1	15371
chr1	7592614	7592614	+	41	0.564	Distal Intergenic	EVM prediction Contig400_pilon.1	15131
chr1	7596360	7596360	-	33	0.259	Distal Intergenic	EVM prediction Contig400_pilon.1	11385
chr1	7597693	7597693	+	40	0.933	Distal Intergenic	EVM prediction Contig400_pilon.1	10052
chr1	7597721	7597721	+	33	0.407	Distal Intergenic	EVM prediction Contig400_pilon.1	10024
chr1	7601255	7601255	+	38	0.281	Distal Intergenic	EVM prediction Contig400_pilon.1	6490
chr1	7602120	7602120	-	39	0.571	Distal Intergenic	EVM prediction Contig400_pilon.1	5625
chr1	7605434	7605434	+	31	0.287	Exon (EVM prediction Contig400_pilon.1/EVM prediction Contig400_pilon.1, exon 2 of 2)	EVM prediction Contig400_pilon.1	2311
chr1	7608467	7608467	+	41	0.222	Promoter	EVM prediction Contig400_pilon.1	-723
chr1	7609495	7609495	+	52	0.241	Distal Intergenic	EVM prediction Contig400_pilon.1	-1751
chr1	7609990	7609990	-	39	0.26	Distal Intergenic	EVM prediction Contig400_pilon.2	-1878
chr1	7610002	7610002	+	50	0.224	Distal Intergenic	EVM prediction Contig400_pilon.2	-1866
chr1	7610014	7610014	+	50	0.177	Distal Intergenic	EVM prediction Contig400_pilon.2	-1854
chr1	7610664	7610664	-	46	0.284	Distal Intergenic	EVM prediction Contig400_pilon.2	-1204
chr1	7611041	7611041	+	50	0.6	Promoter	EVM prediction Contig400_pilon.2	-827
chr1	7611507	7611507	+	47	0.327	Promoter	EVM prediction Contig400_pilon.2	-361
chr1	7619999	7619999	-	48	0.721	Distal Intergenic	EVM prediction Contig400_pilon.2	8132
chr1	7620048	7620048	+	42	0.909	Distal Intergenic	EVM prediction Contig400_pilon.2	8181
chr1	7620490	7620490	+	42	0.195	Distal Intergenic	EVM prediction Contig400_pilon.2	8623
chr1	7620629	7620629	-	48	0.557	Distal Intergenic	EVM prediction Contig400_pilon.2	8762
chr1	7621570	7621570	+	47	0.659	Distal Intergenic	EVM prediction Contig400_pilon.2	9703
chr1	7623122	7623122	+	49	0.767	Distal Intergenic	EVM prediction Contig400_pilon.2	11255
chr1	7623896	7623896	+	47	0.431	Distal Intergenic	EVM prediction Contig400_pilon.2	12029
chr1	7625770	7625770	-	43	0.433	Distal Intergenic	EVM prediction Contig400_pilon.2	13903
chr1	7625843	7625843	+	41	0.528	Distal Intergenic	EVM prediction Contig400_pilon.2	13976
chr1	7626185	7626185	+	39	0.267	Distal Intergenic	EVM prediction Contig400_pilon.2	14318
chr1	7626632	7626632	-	54	0.84	Distal Intergenic	EVM prediction Contig400_pilon.2	14765
chr1	7627065	7627065	+	45	0.429	Distal Intergenic	EVM prediction Contig400_pilon.2	15198
chr1	7627308	7627308	-	54	0.405	Distal Intergenic	EVM prediction Contig400_pilon.2	15441
chr1	7628201	7628201	+	45	0.499	Distal Intergenic	EVM prediction Contig400_pilon.2	16334
chr1	7629323	7629323	+	48	0.31	Distal Intergenic	EVM prediction Contig400_pilon.2	17456
chr1	7631754	7631754	-	35	1	Distal Intergenic	EVM prediction Contig400_pilon.2	19887
chr1	7637675	7637675	+	59	0.195	Intron (EVM prediction Contig400_pilon.3/EVM prediction Contig400_pilon.3, intron 2 of 2)	EVM prediction Contig400_pilon.2	25808
chr1	7638911	7638911	+	52	0.145	Intron (EVM prediction Contig400_pilon.3/EVM prediction Contig400_pilon.3, intron 2 of 2)	EVM prediction Contig400_pilon.3	24753
chr1	7639677	7639677	+	54	0.077	Intron (EVM prediction Contig400_pilon.3/EVM prediction Contig400_pilon.3, intron 2 of 2)	EVM prediction Contig400_pilon.3	23987
chr1	7640357	7640357	+	52	0.272	Intron (EVM prediction Contig400_pilon.3/EVM prediction Contig400_pilon.3, intron 2 of 2)	EVM prediction Contig400_pilon.3	23307
chr1	7640403	7640403	-	40	0.455	Intron (EVM prediction Contig400_pilon.3/EVM prediction Contig400_pilon.3, intron 2 of 2)	EVM prediction Contig400_pilon.3	23261
chr1	7640935	7640935	+	49	0.33	Intron (EVM prediction Contig400_pilon.3/EVM prediction Contig400_pilon.3, intron 2 of 2)	EVM prediction Contig400_pilon.3	22729
chr1	7641148	7641148	+	52	0.762	Intron (EVM prediction Contig400_pilon.3/EVM prediction Contig400_pilon.3, intron 2 of 2)	EVM prediction Contig400_pilon.3	22516
chr1	7641599	7641599	+	57	0.276	Intron (EVM prediction Contig400_pilon.3/EVM prediction Contig400_pilon.3, intron 2 of 2)	EVM prediction Contig400_pilon.3	22065
chr1	7646932	7646932	-	31	0.669	Intron (EVM prediction Contig400_pilon.3/EVM prediction Contig400_pilon.3, intron 1 of 2)	EVM prediction Contig400_pilon.3	16732
chr1	7663232	7663232	+	49	0.288	Promoter	EVM prediction Contig400_pilon.3	432
chr1	7663336	7663336	-	37	0.306	Promoter	EVM prediction Contig400_pilon.3	328
chr1	7667285	7667285	+	53	0.428	Distal Intergenic	EVM prediction Contig400_pilon.3	-3622
chr1	7667288	7667288	+	53	0.485	Distal Intergenic	EVM prediction Contig400_pilon.3	-3625
chr1	7668456	7668456	+	55	0.29	Distal Intergenic	EVM prediction Contig400_pilon.3	-4793
chr1	7668458	7668458	+	58	0.303	Distal Intergenic	EVM prediction Contig400_pilon.3	-4795
chr1	7668971	7668971	-	37	0	Distal Intergenic	EVM prediction Contig400_pilon.3	-5308
chr1	7669526	7669526	+	52	0.722	Distal Intergenic	EVM prediction Contig400_pilon.3	-5863
chr1	7674574	7674574	+	52	0.198	Distal Intergenic	EVM prediction Contig400_pilon.3	-10911
chr1	7674588	7674588	+	55	0.282	Distal Intergenic	EVM prediction Contig400_pilon.3	-10925
chr1	7674590	7674590	+	46	0.454	Distal Intergenic	EVM prediction Contig400_pilon.3	-10927
chr1	7682137	7682137	-	49	0.188	Intron (EVM prediction Contig400_pilon.4/EVM prediction Contig400_pilon.4, intron 17 of 17)	EVM prediction Contig400_pilon.3	-18474
chr1	7685897	7685897	+	56	0.252	Intron (EVM prediction Contig400_pilon.4/EVM prediction Contig400_pilon.4, intron 16 of 17)	EVM prediction Contig400_pilon.3	-22234
chr1	7689864	7689864	+	30	0.34	Intron (EVM prediction Contig400_pilon.4/EVM prediction Contig400_pilon.4, intron 16 of 17)	EVM prediction Contig400_pilon.3	-26201
chr1	7765905	7765905	-	31	0.531	Distal Intergenic	EVM prediction Contig400_pilon.8	-2251
chr1	7798670	7798670	-	51	0.428	Intron (EVM prediction Contig400_pilon.8/EVM prediction Contig400_pilon.8, intron 7 of 10)	EVM prediction Contig400_pilon.8	30515
chr1	7799013	7799013	-	51	0.551	Intron (EVM prediction Contig400_pilon.8/EVM prediction Contig400_pilon.8, intron 7 of 10)	EVM prediction Contig400_pilon.8	30858
chr1	7800012	7800012	-	68	0.412	Intron (EVM prediction Contig400_pilon.8/EVM prediction Contig400_pilon.8, intron 7 of 10)	EVM prediction Contig400_pilon.8	31857
chr1	7801791	7801791	-	83	0.178	Intron (EVM prediction Contig400_pilon.8/EVM prediction Contig400_pilon.8, intron 7 of 10)	EVM prediction Contig400_pilon.8	33636
chr1	7801821	7801821	-	77	0.373	Intron (EVM prediction Contig400_pilon.8/EVM prediction Contig400_pilon.8, intron 7 of 10)	EVM prediction Contig400_pilon.8	33666
chr1	7801962	7801962	+	71	0.135	Intron (EVM prediction Contig400_pilon.8/EVM prediction Contig400_pilon.8, intron 7 of 10)	EVM prediction Contig400_pilon.8	33807
chr1	7803048	7803048	+	76	0.319	Intron (EVM prediction Contig400_pilon.8/EVM prediction Contig400_pilon.8, intron 7 of 10)	EVM prediction Contig400_pilon.8	34893
chr1	7803241	7803241	-	89	0.361	Intron (EVM prediction Contig400_pilon.8/EVM prediction Contig400_pilon.8, intron 7 of 10)	EVM prediction Contig400_pilon.8	35086
chr1	7803943	7803943	-	81	0.401	Intron (EVM prediction Contig400_pilon.8/EVM prediction Contig400_pilon.8, intron 7 of 10)	EVM prediction Contig400_pilon.8	35788
chr1	7804286	7804286	-	84	0.349	Intron (EVM prediction Contig400_pilon.8/EVM prediction Contig400_pilon.8, intron 7 of 10)	EVM prediction Contig400_pilon.8	36131
chr1	7805020	7805020	-	86	0.417	Intron (EVM prediction Contig400_pilon.8/EVM prediction Contig400_pilon.8, intron 7 of 10)	EVM prediction Contig400_pilon.8	36865
chr1	7805162	7805162	+	82	0.249	Intron (EVM prediction Contig400_pilon.8/EVM prediction Contig400_pilon.8, intron 7 of 10)	EVM prediction Contig400_pilon.8	37007
chr1	7805363	7805363	-	81	0.557	Intron (EVM prediction Contig400_pilon.8/EVM prediction Contig400_pilon.8, intron 7 of 10)	EVM prediction Contig400_pilon.8	37208
chr1	7806084	7806084	-	74	0.208	Intron (EVM prediction Contig400_pilon.8/EVM prediction Contig400_pilon.8, intron 7 of 10)	EVM prediction Contig400_pilon.8	37929
chr1	7807096	7807096	-	62	0.508	Intron (EVM prediction Contig400_pilon.8/EVM prediction Contig400_pilon.8, intron 7 of 10)	EVM prediction Contig400_pilon.8	38941
chr1	7808987	7808987	+	71	0.237	Intron (EVM prediction Contig400_pilon.8/EVM prediction Contig400_pilon.8, intron 7 of 10)	EVM prediction Contig400_pilon.8	40832
chr1	7809014	7809014	-	53	0.308	Intron (EVM prediction Contig400_pilon.8/EVM prediction Contig400_pilon.8, intron 7 of 10)	EVM prediction Contig400_pilon.8	40859
chr1	7809092	7809092	+	67	0.27	Intron (EVM prediction Contig400_pilon.8/EVM prediction Contig400_pilon.8, intron 7 of 10)	EVM prediction Contig400_pilon.8	40937
chr1	7811551	7811551	-	46	0.446	Intron (EVM prediction Contig400_pilon.8/EVM prediction Contig400_pilon.8, intron 7 of 10)	EVM prediction Contig400_pilon.8	43396
chr1	7811912	7811912	-	45	0.237	Intron (EVM prediction Contig400_pilon.8/EVM prediction Contig400_pilon.8, intron 7 of 10)	EVM prediction Contig400_pilon.8	43757
chr1	7812776	7812776	-	49	0.37	Intron (EVM prediction Contig400_pilon.8/EVM prediction Contig400_pilon.8, intron 7 of 10)	EVM prediction Contig400_pilon.8	44621
chr1	7813789	7813789	-	65	0.463	Intron (EVM prediction Contig400_pilon.8/EVM prediction Contig400_pilon.8, intron 7 of 10)	EVM prediction Contig400_pilon.9	45483
chr1	7814248	7814248	+	70	0.19	Intron (EVM prediction Contig400_pilon.8/EVM prediction Contig400_pilon.8, intron 7 of 10)	EVM prediction Contig400_pilon.9	45024
chr1	7814537	7814537	-	65	0.304	Intron (EVM prediction Contig400_pilon.8/EVM prediction Contig400_pilon.8, intron 7 of 10)	EVM prediction Contig400_pilon.9	44735
chr1	7814852	7814852	-	70	0.418	Intron (EVM prediction Contig400_pilon.8/EVM prediction Contig400_pilon.8, intron 7 of 10)	EVM prediction Contig400_pilon.9	44420
chr1	7815123	7815123	-	77	0.371	Intron (EVM prediction Contig400_pilon.8/EVM prediction Contig400_pilon.8, intron 7 of 10)	EVM prediction Contig400_pilon.9	44149
chr1	7815933	7815933	-	68	0.421	Intron (EVM prediction Contig400_pilon.8/EVM prediction Contig400_pilon.8, intron 7 of 10)	EVM prediction Contig400_pilon.9	43339
chr1	7816614	7816614	-	66	0.184	Intron (EVM prediction Contig400_pilon.8/EVM prediction Contig400_pilon.8, intron 7 of 10)	EVM prediction Contig400_pilon.9	42658
chr1	7816932	7816932	-	69	0.314	Intron (EVM prediction Contig400_pilon.8/EVM prediction Contig400_pilon.8, intron 7 of 10)	EVM prediction Contig400_pilon.9	42340
chr1	7817275	7817275	-	68	0.358	Intron (EVM prediction Contig400_pilon.8/EVM prediction Contig400_pilon.8, intron 7 of 10)	EVM prediction Contig400_pilon.9	41997
chr1	7817913	7817913	-	65	0.261	Intron (EVM prediction Contig400_pilon.8/EVM prediction Contig400_pilon.8, intron 7 of 10)	EVM prediction Contig400_pilon.9	41359
chr1	7817943	7817943	-	64	0.358	Intron (EVM prediction Contig400_pilon.8/EVM prediction Contig400_pilon.8, intron 7 of 10)	EVM prediction Contig400_pilon.9	41329
chr1	7818941	7818941	-	67	0.323	Intron (EVM prediction Contig400_pilon.8/EVM prediction Contig400_pilon.8, intron 7 of 10)	EVM prediction Contig400_pilon.9	40331
chr1	7819083	7819083	+	119	0.257	Intron (EVM prediction Contig400_pilon.8/EVM prediction Contig400_pilon.8, intron 7 of 10)	EVM prediction Contig400_pilon.9	40189
chr1	7820224	7820224	+	124	0.401	Intron (EVM prediction Contig400_pilon.8/EVM prediction Contig400_pilon.8, intron 7 of 10)	EVM prediction Contig400_pilon.9	39048
chr1	7820227	7820227	+	121	0.198	Intron (EVM prediction Contig400_pilon.8/EVM prediction Contig400_pilon.8, intron 7 of 10)	EVM prediction Contig400_pilon.9	39045
chr1	7820319	7820319	-	101	0.235	Intron (EVM prediction Contig400_pilon.8/EVM prediction Contig400_pilon.8, intron 7 of 10)	EVM prediction Contig400_pilon.9	38953
chr1	7820727	7820727	+	124	0.277	Intron (EVM prediction Contig400_pilon.8/EVM prediction Contig400_pilon.8, intron 7 of 10)	EVM prediction Contig400_pilon.9	38545
chr1	7820766	7820766	+	124	0.305	Intron (EVM prediction Contig400_pilon.8/EVM prediction Contig400_pilon.8, intron 7 of 10)	EVM prediction Contig400_pilon.9	38506
chr1	7821086	7821086	+	121	0.212	Intron (EVM prediction Contig400_pilon.8/EVM prediction Contig400_pilon.8, intron 7 of 10)	EVM prediction Contig400_pilon.9	38186
chr1	7822576	7822576	+	125	0.314	Intron (EVM prediction Contig400_pilon.8/EVM prediction Contig400_pilon.8, intron 7 of 10)	EVM prediction Contig400_pilon.9	36696
chr1	7824238	7824238	-	105	0.204	Intron (EVM prediction Contig400_pilon.8/EVM prediction Contig400_pilon.8, intron 7 of 10)	EVM prediction Contig400_pilon.9	35034
chr1	7824558	7824558	-	106	0.311	Intron (EVM prediction Contig400_pilon.8/EVM prediction Contig400_pilon.8, intron 7 of 10)	EVM prediction Contig400_pilon.9	34714
chr1	7824580	7824580	+	106	0.31	Intron (EVM prediction Contig400_pilon.8/EVM prediction Contig400_pilon.8, intron 7 of 10)	EVM prediction Contig400_pilon.9	34692
chr1	7824590	7824590	-	98	0.195	Intron (EVM prediction Contig400_pilon.8/EVM prediction Contig400_pilon.8, intron 7 of 10)	EVM prediction Contig400_pilon.9	34682
chr1	7824600	7824600	-	100	0.191	Intron (EVM prediction Contig400_pilon.8/EVM prediction Contig400_pilon.8, intron 7 of 10)	EVM prediction Contig400_pilon.9	34672
chr1	7824611	7824611	-	106	0.226	Intron (EVM prediction Contig400_pilon.8/EVM prediction Contig400_pilon.8, intron 7 of 10)	EVM prediction Contig400_pilon.9	34661
chr1	7824666	7824666	+	107	0.529	Intron (EVM prediction Contig400_pilon.8/EVM prediction Contig400_pilon.8, intron 7 of 10)	EVM prediction Contig400_pilon.9	34606
chr1	7824782	7824782	-	111	0.195	Intron (EVM prediction Contig400_pilon.8/EVM prediction Contig400_pilon.8, intron 7 of 10)	EVM prediction Contig400_pilon.9	34490
chr1	7827019	7827019	-	70	0.362	Intron (EVM prediction Contig400_pilon.8/EVM prediction Contig400_pilon.8, intron 7 of 10)	EVM prediction Contig400_pilon.9	32253
chr1	7828004	7828004	+	62	0.229	Intron (EVM prediction Contig400_pilon.8/EVM prediction Contig400_pilon.8, intron 7 of 10)	EVM prediction Contig400_pilon.9	31268
chr1	7828362	7828362	-	58	0.407	Intron (EVM prediction Contig400_pilon.8/EVM prediction Contig400_pilon.8, intron 7 of 10)	EVM prediction Contig400_pilon.9	30910
chr1	7828376	7828376	+	62	0.256	Intron (EVM prediction Contig400_pilon.8/EVM prediction Contig400_pilon.8, intron 7 of 10)	EVM prediction Contig400_pilon.9	30896
chr1	7828489	7828489	+	59	0.27	Intron (EVM prediction Contig400_pilon.8/EVM prediction Contig400_pilon.8, intron 7 of 10)	EVM prediction Contig400_pilon.9	30783
chr1	7829263	7829263	+	42	0.263	Intron (EVM prediction Contig400_pilon.8/EVM prediction Contig400_pilon.8, intron 7 of 10)	EVM prediction Contig400_pilon.9	30009
chr1	7857842	7857842	-	41	0.168	Distal Intergenic	EVM prediction Contig400_pilon.9	1430
chr1	7858965	7858965	+	46	0.475	Promoter	EVM prediction Contig400_pilon.9	307
chr1	7858992	7858992	+	42	0.787	Promoter	EVM prediction Contig400_pilon.9	280
chr1	7859278	7859278	-	51	0.236	Promoter	EVM prediction Contig400_pilon.9	-7
chr1	7860208	7860208	+	48	0.297	Promoter	EVM prediction Contig400_pilon.10	-371
chr1	7860397	7860397	-	48	0.434	Promoter	EVM prediction Contig400_pilon.10	-560
chr1	7860649	7860649	+	47	0.817	Promoter	EVM prediction Contig400_pilon.10	-812
chr1	7861038	7861038	-	54	0.392	Distal Intergenic	EVM prediction Contig400_pilon.10	-1201
chr1	7862360	7862360	+	42	0.346	Distal Intergenic	EVM prediction Contig400_pilon.10	-2523
chr1	7863074	7863074	-	52	0.189	Distal Intergenic	EVM prediction Contig400_pilon.10	-3237
chr1	7994648	7994648	+	33	0.515	Intron (EVM prediction Contig400_pilon.14/EVM prediction Contig400_pilon.14, intron 5 of 5)	EVM prediction Contig400_pilon.14	22992
chr1	7994988	7994988	+	35	0.231	Intron (EVM prediction Contig400_pilon.14/EVM prediction Contig400_pilon.14, intron 5 of 5)	EVM prediction Contig400_pilon.14	23332
chr1	7995143	7995143	+	38	0.538	Exon (EVM prediction Contig400_pilon.14/EVM prediction Contig400_pilon.14, exon 6 of 6)	EVM prediction Contig400_pilon.14	23487
chr1	8049269	8049269	+	32	0.394	Exon (EVM prediction Contig400_pilon.16/EVM prediction Contig400_pilon.16, exon 3 of 4)	EVM prediction Contig400_pilon.16	4605
chr1	8125538	8125538	+	31	0.074	Intron (MERGED: EVM prediction Contig400_pilon.19; EVM prediction Contig400_pilon.20; EVM prediction Contig400_pilon.17/MERGED: EVM prediction Contig400_pilon.19; EVM prediction Contig400_pilon.20; EVM prediction Contig400_pilon.17, intron 21 of 27)	MERGED: EVM prediction Contig400_pilon.19; EVM prediction Contig400_pilon.20; EVM prediction Contig400_pilon.17	41036
chr1	8125546	8125546	+	31	0.3	Intron (MERGED: EVM prediction Contig400_pilon.19; EVM prediction Contig400_pilon.20; EVM prediction Contig400_pilon.17/MERGED: EVM prediction Contig400_pilon.19; EVM prediction Contig400_pilon.20; EVM prediction Contig400_pilon.17, intron 21 of 27)	MERGED: EVM prediction Contig400_pilon.19; EVM prediction Contig400_pilon.20; EVM prediction Contig400_pilon.17	41028
chr1	8163492	8163492	+	31	0.927	Intron (MERGED: EVM prediction Contig400_pilon.19; EVM prediction Contig400_pilon.20; EVM prediction Contig400_pilon.17/MERGED: EVM prediction Contig400_pilon.19; EVM prediction Contig400_pilon.20; EVM prediction Contig400_pilon.17, intron 4 of 27)	MERGED: EVM prediction Contig400_pilon.19; EVM prediction Contig400_pilon.20; EVM prediction Contig400_pilon.17	3082
chr1	8164225	8164225	-	33	0.95	Intron (MERGED: EVM prediction Contig400_pilon.19; EVM prediction Contig400_pilon.20; EVM prediction Contig400_pilon.17/MERGED: EVM prediction Contig400_pilon.19; EVM prediction Contig400_pilon.20; EVM prediction Contig400_pilon.17, intron 4 of 27)	MERGED: EVM prediction Contig400_pilon.19; EVM prediction Contig400_pilon.20; EVM prediction Contig400_pilon.17	2349
chr1	8173646	8173646	-	30	0.407	Distal Intergenic	MERGED: EVM prediction Contig400_pilon.19; EVM prediction Contig400_pilon.20; EVM prediction Contig400_pilon.17	-7073
chr1	8177220	8177220	+	63	0.219	Distal Intergenic	MERGED: EVM prediction Contig400_pilon.19; EVM prediction Contig400_pilon.20; EVM prediction Contig400_pilon.17	-10647
chr1	8177252	8177252	+	60	0.209	Distal Intergenic	MERGED: EVM prediction Contig400_pilon.19; EVM prediction Contig400_pilon.20; EVM prediction Contig400_pilon.17	-10679
chr1	8177272	8177272	+	57	0.103	Distal Intergenic	MERGED: EVM prediction Contig400_pilon.19; EVM prediction Contig400_pilon.20; EVM prediction Contig400_pilon.17	-10699
chr1	8177538	8177538	+	56	0.253	Distal Intergenic	MERGED: EVM prediction Contig400_pilon.19; EVM prediction Contig400_pilon.20; EVM prediction Contig400_pilon.17	-10965
chr1	8179816	8179816	-	50	0.266	Distal Intergenic	MERGED: EVM prediction Contig400_pilon.19; EVM prediction Contig400_pilon.20; EVM prediction Contig400_pilon.17	-13243
chr1	8180358	8180358	+	50	0.187	Distal Intergenic	MERGED: EVM prediction Contig400_pilon.19; EVM prediction Contig400_pilon.20; EVM prediction Contig400_pilon.17	-13785
chr1	8180753	8180753	+	46	0.328	Distal Intergenic	MERGED: EVM prediction Contig400_pilon.19; EVM prediction Contig400_pilon.20; EVM prediction Contig400_pilon.17	-14180
chr1	8180895	8180895	-	53	0.124	Distal Intergenic	MERGED: EVM prediction Contig400_pilon.19; EVM prediction Contig400_pilon.20; EVM prediction Contig400_pilon.17	-14322
chr1	8182180	8182180	-	51	0.229	Distal Intergenic	MERGED: EVM prediction Contig400_pilon.19; EVM prediction Contig400_pilon.20; EVM prediction Contig400_pilon.17	-15607
chr1	8182887	8182887	+	37	0.418	Distal Intergenic	MERGED: EVM prediction Contig400_pilon.19; EVM prediction Contig400_pilon.20; EVM prediction Contig400_pilon.17	-16314
chr1	8183234	8183234	-	52	0.815	Distal Intergenic	MERGED: EVM prediction Contig400_pilon.19; EVM prediction Contig400_pilon.20; EVM prediction Contig400_pilon.17	-16661
chr1	8183920	8183920	+	46	0.205	Distal Intergenic	MERGED: EVM prediction Contig400_pilon.19; EVM prediction Contig400_pilon.20; EVM prediction Contig400_pilon.17	-17347
chr1	8184087	8184087	-	97	0.153	Distal Intergenic	MERGED: EVM prediction Contig400_pilon.19; EVM prediction Contig400_pilon.20; EVM prediction Contig400_pilon.17	-17514
chr1	8185066	8185066	-	100	0.182	Distal Intergenic	MERGED: EVM prediction Contig400_pilon.19; EVM prediction Contig400_pilon.20; EVM prediction Contig400_pilon.17	-18493
chr1	8185094	8185094	-	100	0.288	Distal Intergenic	MERGED: EVM prediction Contig400_pilon.19; EVM prediction Contig400_pilon.20; EVM prediction Contig400_pilon.17	-18521
chr1	8186722	8186722	-	135	0.359	Distal Intergenic	MERGED: EVM prediction Contig400_pilon.19; EVM prediction Contig400_pilon.20; EVM prediction Contig400_pilon.17	-20149
chr1	8187295	8187295	-	98	0.126	Distal Intergenic	MERGED: EVM prediction Contig400_pilon.19; EVM prediction Contig400_pilon.20; EVM prediction Contig400_pilon.17	-20722
chr1	8187339	8187339	+	83	0.131	Distal Intergenic	MERGED: EVM prediction Contig400_pilon.19; EVM prediction Contig400_pilon.20; EVM prediction Contig400_pilon.17	-20766
chr1	8187351	8187351	+	85	0.132	Distal Intergenic	MERGED: EVM prediction Contig400_pilon.19; EVM prediction Contig400_pilon.20; EVM prediction Contig400_pilon.17	-20778
chr1	8187414	8187414	+	93	0.862	Distal Intergenic	MERGED: EVM prediction Contig400_pilon.19; EVM prediction Contig400_pilon.20; EVM prediction Contig400_pilon.17	-20841
chr1	8187577	8187577	+	90	0.156	Distal Intergenic	MERGED: EVM prediction Contig400_pilon.19; EVM prediction Contig400_pilon.20; EVM prediction Contig400_pilon.17	-21004
chr1	8187673	8187673	-	103	0.178	Distal Intergenic	MERGED: EVM prediction Contig400_pilon.19; EVM prediction Contig400_pilon.20; EVM prediction Contig400_pilon.17	-21100
chr1	8187886	8187886	-	95	0.106	Distal Intergenic	MERGED: EVM prediction Contig400_pilon.19; EVM prediction Contig400_pilon.20; EVM prediction Contig400_pilon.17	-21313
chr1	8187892	8187892	-	99	0.146	Distal Intergenic	MERGED: EVM prediction Contig400_pilon.19; EVM prediction Contig400_pilon.20; EVM prediction Contig400_pilon.17	-21319
chr1	8189370	8189370	-	96	0.189	Distal Intergenic	MERGED: EVM prediction Contig400_pilon.19; EVM prediction Contig400_pilon.20; EVM prediction Contig400_pilon.17	-22797
chr1	8189426	8189426	+	90	0.183	Distal Intergenic	MERGED: EVM prediction Contig400_pilon.19; EVM prediction Contig400_pilon.20; EVM prediction Contig400_pilon.17	-22853
chr1	8189444	8189444	-	98	0.471	Distal Intergenic	MERGED: EVM prediction Contig400_pilon.19; EVM prediction Contig400_pilon.20; EVM prediction Contig400_pilon.17	-22871
chr1	8189449	8189449	+	89	0.258	Distal Intergenic	MERGED: EVM prediction Contig400_pilon.19; EVM prediction Contig400_pilon.20; EVM prediction Contig400_pilon.17	-22876
chr1	8190529	8190529	-	32	0.364	Distal Intergenic	MERGED: EVM prediction Contig400_pilon.19; EVM prediction Contig400_pilon.20; EVM prediction Contig400_pilon.17	-23956
chr1	8191969	8191969	+	34	0.508	Distal Intergenic	MERGED: EVM prediction Contig400_pilon.19; EVM prediction Contig400_pilon.20; EVM prediction Contig400_pilon.17	-25396
chr1	8193310	8193310	-	37	0.158	Distal Intergenic	MERGED: EVM prediction Contig400_pilon.19; EVM prediction Contig400_pilon.20; EVM prediction Contig400_pilon.17	-26737
chr1	8195144	8195144	+	32	0.533	Distal Intergenic	MERGED: EVM prediction Contig400_pilon.19; EVM prediction Contig400_pilon.20; EVM prediction Contig400_pilon.17	-28571
chr1	8201641	8201641	-	41	0.289	Distal Intergenic	MERGED: EVM prediction Contig400_pilon.19; EVM prediction Contig400_pilon.20; EVM prediction Contig400_pilon.17	-35068
chr1	8201644	8201644	-	42	0.333	Distal Intergenic	MERGED: EVM prediction Contig400_pilon.19; EVM prediction Contig400_pilon.20; EVM prediction Contig400_pilon.17	-35071
chr1	8202078	8202078	-	38	0.468	Distal Intergenic	MERGED: EVM prediction Contig400_pilon.19; EVM prediction Contig400_pilon.20; EVM prediction Contig400_pilon.17	-35505
chr1	8203004	8203004	-	36	1	Distal Intergenic	MERGED: EVM prediction Contig400_pilon.19; EVM prediction Contig400_pilon.20; EVM prediction Contig400_pilon.17	-36431
chr1	8210824	8210824	-	43	0.285	Distal Intergenic	EVM prediction Contig1027_pilon.1	-28747
chr1	8211586	8211586	+	35	0.202	Distal Intergenic	EVM prediction Contig1027_pilon.1	-27985
chr1	8218481	8218481	+	35	0.344	Distal Intergenic	EVM prediction Contig1027_pilon.1	-21090
chr1	8222066	8222066	-	34	0.229	Distal Intergenic	EVM prediction Contig1027_pilon.1	-17505
chr1	8222081	8222081	-	32	0.432	Distal Intergenic	EVM prediction Contig1027_pilon.1	-17490
chr1	8224058	8224058	-	35	0.244	Distal Intergenic	EVM prediction Contig1027_pilon.1	-15513
chr1	8254800	8254800	-	33	0.325	Intron (EVM prediction Contig1027_pilon.1/EVM prediction Contig1027_pilon.1, intron 5 of 13)	EVM prediction Contig1027_pilon.1	15230
chr1	8315138	8315138	+	30	0	Intron (EVM prediction Contig333_pilon.1/EVM prediction Contig333_pilon.1, intron 4 of 6)	EVM prediction Contig333_pilon.1	35763
chr1	8315470	8315470	+	33	0.279	Intron (EVM prediction Contig333_pilon.1/EVM prediction Contig333_pilon.1, intron 4 of 6)	EVM prediction Contig333_pilon.1	36095
chr1	8315560	8315560	+	32	0.308	Intron (EVM prediction Contig333_pilon.1/EVM prediction Contig333_pilon.1, intron 4 of 6)	EVM prediction Contig333_pilon.1	36185
chr1	8315668	8315668	+	34	0.397	Intron (EVM prediction Contig333_pilon.1/EVM prediction Contig333_pilon.1, intron 4 of 6)	EVM prediction Contig333_pilon.1	36293
chr1	8317444	8317444	+	30	0.283	Intron (EVM prediction Contig333_pilon.1/EVM prediction Contig333_pilon.1, intron 4 of 6)	EVM prediction Contig333_pilon.1	38069
chr1	8514634	8514634	-	32	0.257	Distal Intergenic	EVM prediction Contig385_pilon.16	-1581
chr1	8515654	8515654	-	31	0.506	Promoter	EVM prediction Contig385_pilon.16	-561
chr1	8517419	8517419	+	30	0.43	Intron (EVM prediction Contig385_pilon.16/EVM prediction Contig385_pilon.16, intron 1 of 2)	EVM prediction Contig385_pilon.16	1205
chr1	8530242	8530242	-	49	0.318	Distal Intergenic	EVM prediction Contig385_pilon.15	-2376
chr1	8530549	8530549	-	49	0.249	Distal Intergenic	EVM prediction Contig385_pilon.15	-2069
chr1	8532645	8532645	+	53	0.54	Promoter	EVM prediction Contig385_pilon.15	28
chr1	8532677	8532677	+	51	0.227	Promoter	EVM prediction Contig385_pilon.15	60
chr1	8584681	8584681	+	31	0.985	Distal Intergenic	EVM prediction Contig385_pilon.13	-4930
chr1	8588064	8588064	+	33	0.15	Distal Intergenic	EVM prediction Contig385_pilon.13	-1547
chr1	8588631	8588631	+	33	0.365	Promoter	EVM prediction Contig385_pilon.13	-980
chr1	8589614	8589614	+	31	0.28	Promoter	EVM prediction Contig385_pilon.13	4
chr1	8597807	8597807	-	30	0.661	Intron (EVM prediction Contig385_pilon.13/EVM prediction Contig385_pilon.13, intron 5 of 8)	EVM prediction Contig385_pilon.13	8197
chr1	8598278	8598278	+	35	0.612	Intron (EVM prediction Contig385_pilon.13/EVM prediction Contig385_pilon.13, intron 5 of 8)	EVM prediction Contig385_pilon.13	8668
chr1	8602486	8602486	+	31	0.136	Intron (EVM prediction Contig385_pilon.13/EVM prediction Contig385_pilon.13, intron 8 of 8)	EVM prediction Contig385_pilon.12	10670
chr1	8634798	8634798	-	35	0.142	Intron (EVM prediction Contig385_pilon.11/EVM prediction Contig385_pilon.11, intron 1 of 14)	EVM prediction Contig385_pilon.11	1381
chr1	8639925	8639925	-	66	0.351	Distal Intergenic	EVM prediction Contig385_pilon.11	-3747
chr1	8640024	8640024	-	65	0.201	Distal Intergenic	EVM prediction Contig385_pilon.11	-3846
chr1	8640979	8640979	-	66	0.271	Distal Intergenic	EVM prediction Contig385_pilon.11	-4801
chr1	8641002	8641002	-	60	0.273	Distal Intergenic	EVM prediction Contig385_pilon.11	-4824
chr1	8642189	8642189	+	43	0.264	Distal Intergenic	EVM prediction Contig385_pilon.11	-6011
chr1	8642633	8642633	+	51	0.339	Distal Intergenic	EVM prediction Contig385_pilon.11	-6455
chr1	8650301	8650301	+	38	0.265	Distal Intergenic	EVM prediction Contig385_pilon.11	-14123
chr1	8652303	8652303	+	42	0.307	Distal Intergenic	EVM prediction Contig385_pilon.11	-16125
chr1	8655600	8655600	-	45	0.388	Distal Intergenic	EVM prediction Contig385_pilon.10	17223
chr1	8661080	8661080	-	51	0.237	Distal Intergenic	EVM prediction Contig385_pilon.10	11743
chr1	8661748	8661748	-	44	0.16	Distal Intergenic	EVM prediction Contig385_pilon.10	11075
chr1	8670067	8670067	-	47	0.231	Exon (EVM prediction Contig385_pilon.10/EVM prediction Contig385_pilon.10, exon 3 of 3)	EVM prediction Contig385_pilon.10	2756
chr1	8670396	8670396	-	46	0.252	Intron (EVM prediction Contig385_pilon.10/EVM prediction Contig385_pilon.10, intron 2 of 2)	EVM prediction Contig385_pilon.10	2427
chr1	8673133	8673133	-	44	0.247	Promoter	EVM prediction Contig385_pilon.9	-227
chr1	8676035	8676035	-	46	0.426	Exon (EVM prediction Contig385_pilon.9/EVM prediction Contig385_pilon.9, exon 2 of 22)	EVM prediction Contig385_pilon.9	2676
chr1	8678777	8678777	+	38	0.21	Intron (EVM prediction Contig385_pilon.9/EVM prediction Contig385_pilon.9, intron 2 of 21)	EVM prediction Contig385_pilon.9	5418
chr1	8680229	8680229	+	48	0.158	Intron (EVM prediction Contig385_pilon.9/EVM prediction Contig385_pilon.9, intron 3 of 21)	EVM prediction Contig385_pilon.9	6870
chr1	8680370	8680370	+	50	0.246	Intron (EVM prediction Contig385_pilon.9/EVM prediction Contig385_pilon.9, intron 3 of 21)	EVM prediction Contig385_pilon.9	7011
chr1	8680376	8680376	+	47	0.218	Intron (EVM prediction Contig385_pilon.9/EVM prediction Contig385_pilon.9, intron 3 of 21)	EVM prediction Contig385_pilon.9	7017
chr1	8680379	8680379	+	50	0.276	Intron (EVM prediction Contig385_pilon.9/EVM prediction Contig385_pilon.9, intron 3 of 21)	EVM prediction Contig385_pilon.9	7020
chr1	8680616	8680616	-	40	0.329	Intron (EVM prediction Contig385_pilon.9/EVM prediction Contig385_pilon.9, intron 3 of 21)	EVM prediction Contig385_pilon.9	7257
chr1	8680731	8680731	+	49	0.239	Intron (EVM prediction Contig385_pilon.9/EVM prediction Contig385_pilon.9, intron 3 of 21)	EVM prediction Contig385_pilon.9	7372
chr1	8680762	8680762	+	50	0.136	Intron (EVM prediction Contig385_pilon.9/EVM prediction Contig385_pilon.9, intron 3 of 21)	EVM prediction Contig385_pilon.9	7403
chr1	8680973	8680973	+	51	0.172	Intron (EVM prediction Contig385_pilon.9/EVM prediction Contig385_pilon.9, intron 3 of 21)	EVM prediction Contig385_pilon.9	7614
chr1	8681093	8681093	+	45	0.287	Intron (EVM prediction Contig385_pilon.9/EVM prediction Contig385_pilon.9, intron 3 of 21)	EVM prediction Contig385_pilon.9	7734
chr1	8681228	8681228	+	47	0.176	Intron (EVM prediction Contig385_pilon.9/EVM prediction Contig385_pilon.9, intron 3 of 21)	EVM prediction Contig385_pilon.9	7869
chr1	8681274	8681274	+	48	0.378	Intron (EVM prediction Contig385_pilon.9/EVM prediction Contig385_pilon.9, intron 3 of 21)	EVM prediction Contig385_pilon.9	7915
chr1	8681277	8681277	+	48	0.222	Intron (EVM prediction Contig385_pilon.9/EVM prediction Contig385_pilon.9, intron 3 of 21)	EVM prediction Contig385_pilon.9	7918
chr1	8681280	8681280	+	48	0.25	Intron (EVM prediction Contig385_pilon.9/EVM prediction Contig385_pilon.9, intron 3 of 21)	EVM prediction Contig385_pilon.9	7921
chr1	8681282	8681282	+	48	0.436	Intron (EVM prediction Contig385_pilon.9/EVM prediction Contig385_pilon.9, intron 3 of 21)	EVM prediction Contig385_pilon.9	7923
chr1	8681751	8681751	-	45	0.739	Intron (EVM prediction Contig385_pilon.9/EVM prediction Contig385_pilon.9, intron 3 of 21)	EVM prediction Contig385_pilon.9	8392
chr1	8681999	8681999	+	50	0.411	Intron (EVM prediction Contig385_pilon.9/EVM prediction Contig385_pilon.9, intron 3 of 21)	EVM prediction Contig385_pilon.9	8640
chr1	8687285	8687285	+	49	1	Exon (EVM prediction Contig385_pilon.9/EVM prediction Contig385_pilon.9, exon 5 of 22)	EVM prediction Contig385_pilon.9	13926
chr1	8687453	8687453	+	49	0.152	Intron (EVM prediction Contig385_pilon.9/EVM prediction Contig385_pilon.9, intron 5 of 21)	EVM prediction Contig385_pilon.9	14094
chr1	8687880	8687880	+	36	0.201	Intron (EVM prediction Contig385_pilon.9/EVM prediction Contig385_pilon.9, intron 5 of 21)	EVM prediction Contig385_pilon.9	14521
chr1	8688102	8688102	+	43	0.17	Intron (EVM prediction Contig385_pilon.9/EVM prediction Contig385_pilon.9, intron 6 of 21)	EVM prediction Contig385_pilon.9	14743
chr1	8688180	8688180	+	40	0.533	Intron (EVM prediction Contig385_pilon.9/EVM prediction Contig385_pilon.9, intron 6 of 21)	EVM prediction Contig385_pilon.9	14821
chr1	8688226	8688226	+	39	0.319	Intron (EVM prediction Contig385_pilon.9/EVM prediction Contig385_pilon.9, intron 6 of 21)	EVM prediction Contig385_pilon.9	14867
chr1	8688264	8688264	+	41	0.323	Intron (EVM prediction Contig385_pilon.9/EVM prediction Contig385_pilon.9, intron 6 of 21)	EVM prediction Contig385_pilon.9	14905
chr1	8688390	8688390	+	46	0.315	Intron (EVM prediction Contig385_pilon.9/EVM prediction Contig385_pilon.9, intron 6 of 21)	EVM prediction Contig385_pilon.9	15031
chr1	8688486	8688486	+	40	0.465	Intron (EVM prediction Contig385_pilon.9/EVM prediction Contig385_pilon.9, intron 6 of 21)	EVM prediction Contig385_pilon.9	15127
chr1	8688515	8688515	+	44	0.34	Intron (EVM prediction Contig385_pilon.9/EVM prediction Contig385_pilon.9, intron 6 of 21)	EVM prediction Contig385_pilon.9	15156
chr1	8688710	8688710	+	39	0.413	Intron (EVM prediction Contig385_pilon.9/EVM prediction Contig385_pilon.9, intron 6 of 21)	EVM prediction Contig385_pilon.9	15351
chr1	8689604	8689604	-	38	0.724	Intron (EVM prediction Contig385_pilon.9/EVM prediction Contig385_pilon.9, intron 7 of 21)	EVM prediction Contig385_pilon.9	16245
chr1	8689751	8689751	-	43	0.88	Intron (EVM prediction Contig385_pilon.9/EVM prediction Contig385_pilon.9, intron 7 of 21)	EVM prediction Contig385_pilon.9	16392
chr1	8690335	8690335	-	41	0.345	Intron (EVM prediction Contig385_pilon.9/EVM prediction Contig385_pilon.9, intron 7 of 21)	EVM prediction Contig385_pilon.9	16976
chr1	8690933	8690933	+	49	0.449	Intron (EVM prediction Contig385_pilon.9/EVM prediction Contig385_pilon.9, intron 7 of 21)	EVM prediction Contig385_pilon.9	17574
chr1	8691477	8691477	-	46	0.261	Intron (EVM prediction Contig385_pilon.9/EVM prediction Contig385_pilon.9, intron 7 of 21)	EVM prediction Contig385_pilon.9	18118
chr1	8691933	8691933	-	44	0.206	Intron (EVM prediction Contig385_pilon.9/EVM prediction Contig385_pilon.9, intron 7 of 21)	EVM prediction Contig385_pilon.9	18574
chr1	8692091	8692091	-	42	0.888	Intron (EVM prediction Contig385_pilon.9/EVM prediction Contig385_pilon.9, intron 7 of 21)	EVM prediction Contig385_pilon.9	18732
chr1	8693835	8693835	-	44	0.582	Exon (EVM prediction Contig385_pilon.9/EVM prediction Contig385_pilon.9, exon 9 of 22)	EVM prediction Contig385_pilon.9	20476
chr1	8695615	8695615	-	46	0.577	Intron (EVM prediction Contig385_pilon.9/EVM prediction Contig385_pilon.9, intron 9 of 21)	EVM prediction Contig385_pilon.9	22256
chr1	8708137	8708137	-	47	0.475	Intron (EVM prediction Contig385_pilon.9/EVM prediction Contig385_pilon.9, intron 14 of 21)	EVM prediction Contig385_pilon.8	-21273
chr1	8709216	8709216	+	48	0.357	Exon (EVM prediction Contig385_pilon.9/EVM prediction Contig385_pilon.9, exon 15 of 22)	EVM prediction Contig385_pilon.8	-20194
chr1	8709606	8709606	-	51	0.419	Exon (EVM prediction Contig385_pilon.9/EVM prediction Contig385_pilon.9, exon 15 of 22)	EVM prediction Contig385_pilon.8	-19804
chr1	8709683	8709683	+	51	0.429	Intron (EVM prediction Contig385_pilon.9/EVM prediction Contig385_pilon.9, intron 15 of 21)	EVM prediction Contig385_pilon.8	-19727
chr1	8716698	8716698	+	32	0.314	Intron (EVM prediction Contig385_pilon.9/EVM prediction Contig385_pilon.9, intron 21 of 21)	EVM prediction Contig385_pilon.8	-12712
chr1	8718284	8718284	+	30	0.436	Intron (EVM prediction Contig385_pilon.9/EVM prediction Contig385_pilon.9, intron 21 of 21)	EVM prediction Contig385_pilon.8	-11126
chr1	8718493	8718493	+	34	0.307	Intron (EVM prediction Contig385_pilon.9/EVM prediction Contig385_pilon.9, intron 21 of 21)	EVM prediction Contig385_pilon.8	-10917
chr1	8718668	8718668	+	31	0.265	Intron (EVM prediction Contig385_pilon.9/EVM prediction Contig385_pilon.9, intron 21 of 21)	EVM prediction Contig385_pilon.8	-10742
chr1	8718822	8718822	+	30	0.295	Intron (EVM prediction Contig385_pilon.9/EVM prediction Contig385_pilon.9, intron 21 of 21)	EVM prediction Contig385_pilon.8	-10588
chr1	8737079	8737079	+	40	0.076	Intron (EVM prediction Contig385_pilon.5/EVM prediction Contig385_pilon.5, intron 3 of 3)	EVM prediction Contig385_pilon.5	4291
chr1	8738726	8738726	-	31	0.194	Distal Intergenic	EVM prediction Contig385_pilon.5	5938
chr1	8741007	8741007	-	42	0.182	Distal Intergenic	EVM prediction Contig385_pilon.5	8219
chr1	8744151	8744151	-	37	0.625	Distal Intergenic	EVM prediction Contig385_pilon.5	11363
chr1	8746188	8746188	+	35	0.494	Distal Intergenic	EVM prediction Contig385_pilon.4	-12290
chr1	8748761	8748761	+	36	0.34	Distal Intergenic	EVM prediction Contig385_pilon.4	-9717
chr1	8749986	8749986	+	34	0.63	Distal Intergenic	EVM prediction Contig385_pilon.4	-8492
chr1	8753411	8753411	+	41	0.699	Distal Intergenic	EVM prediction Contig385_pilon.4	-5067
chr1	8753877	8753877	+	42	0.775	Distal Intergenic	EVM prediction Contig385_pilon.4	-4601
chr1	8756646	8756646	+	58	0.307	Distal Intergenic	EVM prediction Contig385_pilon.4	-1832
chr1	8756702	8756702	+	58	0.171	Distal Intergenic	EVM prediction Contig385_pilon.4	-1776
chr1	8756731	8756731	+	58	0.236	Distal Intergenic	EVM prediction Contig385_pilon.4	-1747
chr1	8756734	8756734	+	58	0.298	Distal Intergenic	EVM prediction Contig385_pilon.4	-1744
chr1	8756781	8756781	-	47	0.117	Distal Intergenic	EVM prediction Contig385_pilon.4	-1697
chr1	8758434	8758434	-	55	0.269	Promoter	EVM prediction Contig385_pilon.4	-44
chr1	8758533	8758533	+	62	0.214	Promoter	EVM prediction Contig385_pilon.4	56
chr1	8758579	8758579	-	55	0.605	Promoter	EVM prediction Contig385_pilon.4	102
chr1	8758664	8758664	+	63	0.686	Promoter	EVM prediction Contig385_pilon.4	187
chr1	8759232	8759232	-	65	0.384	Intron (EVM prediction Contig385_pilon.4/EVM prediction Contig385_pilon.4, intron 1 of 2)	EVM prediction Contig385_pilon.4	755
chr1	8760206	8760206	-	65	0.254	Intron (EVM prediction Contig385_pilon.4/EVM prediction Contig385_pilon.4, intron 2 of 2)	EVM prediction Contig385_pilon.4	1729
chr1	8760230	8760230	-	60	0.469	Intron (EVM prediction Contig385_pilon.4/EVM prediction Contig385_pilon.4, intron 2 of 2)	EVM prediction Contig385_pilon.4	1753
chr1	8760415	8760415	-	58	0.359	Intron (EVM prediction Contig385_pilon.4/EVM prediction Contig385_pilon.4, intron 2 of 2)	EVM prediction Contig385_pilon.4	1938
chr1	8762422	8762422	-	47	0.367	Distal Intergenic	EVM prediction Contig385_pilon.4	3945
chr1	8762517	8762517	+	37	1	Distal Intergenic	EVM prediction Contig385_pilon.4	4040
chr1	8763467	8763467	+	44	0.634	Distal Intergenic	EVM prediction Contig385_pilon.4	4990
chr1	8814025	8814025	-	30	0.379	Intron (EVM prediction Contig385_pilon.3/EVM prediction Contig385_pilon.3, intron 1 of 6)	EVM prediction Contig385_pilon.3	708
chr1	8814499	8814499	-	30	0.592	Promoter	EVM prediction Contig385_pilon.3	234
chr1	8814877	8814877	-	34	0.586	Promoter	EVM prediction Contig385_pilon.3	-145
chr1	8816331	8816331	-	36	0.304	Distal Intergenic	EVM prediction Contig385_pilon.3	-1599
chr1	8816792	8816792	+	30	0.592	Distal Intergenic	EVM prediction Contig385_pilon.3	-2060
chr1	8817340	8817340	-	34	0.153	Distal Intergenic	EVM prediction Contig385_pilon.3	-2608
chr1	8817785	8817785	-	40	0.981	Distal Intergenic	EVM prediction Contig385_pilon.3	-3053
chr1	8823833	8823833	-	36	0.592	Distal Intergenic	EVM prediction Contig385_pilon.3	-9101
chr1	8826541	8826541	-	39	0.466	Distal Intergenic	EVM prediction Contig385_pilon.2	-9159
chr1	8826668	8826668	-	31	0.333	Distal Intergenic	EVM prediction Contig385_pilon.2	-9032
chr1	8829787	8829787	-	35	0.425	Distal Intergenic	EVM prediction Contig385_pilon.2	-5913
chr1	8829864	8829864	-	38	0.255	Distal Intergenic	EVM prediction Contig385_pilon.2	-5836
chr1	8829891	8829891	-	35	0.6	Distal Intergenic	EVM prediction Contig385_pilon.2	-5809
chr1	8830158	8830158	-	38	0.265	Distal Intergenic	EVM prediction Contig385_pilon.2	-5542
chr1	8830166	8830166	-	38	0.3	Distal Intergenic	EVM prediction Contig385_pilon.2	-5534
chr1	8831881	8831881	-	37	0.565	Distal Intergenic	EVM prediction Contig385_pilon.2	-3819
chr1	8832499	8832499	-	33	0.727	Distal Intergenic	EVM prediction Contig385_pilon.2	-3201
chr1	8844088	8844088	-	36	0.415	Intron (EVM prediction Contig385_pilon.2/EVM prediction Contig385_pilon.2, intron 2 of 3)	EVM prediction Contig385_pilon.2	8389
chr1	8845513	8845513	+	37	0.21	Exon (EVM prediction Contig385_pilon.2/EVM prediction Contig385_pilon.2, exon 3 of 4)	EVM prediction Contig385_pilon.2	9814
chr1	8848459	8848459	-	40	0.357	Distal Intergenic	EVM prediction Contig385_pilon.2	12760
chr1	8848697	8848697	+	44	1	Distal Intergenic	EVM prediction Contig385_pilon.2	12998
chr1	8851138	8851138	-	38	0.472	Distal Intergenic	EVM prediction Contig385_pilon.2	15439
chr1	8854778	8854778	-	30	0.607	Distal Intergenic	EVM prediction Contig385_pilon.2	19079
chr1	8861448	8861448	+	40	0.417	Exon (EVM prediction Contig385_pilon.1/EVM prediction Contig385_pilon.1, exon 5 of 7)	EVM prediction Contig385_pilon.2	25749
chr1	8862020	8862020	+	39	0.575	Exon (EVM prediction Contig385_pilon.1/EVM prediction Contig385_pilon.1, exon 5 of 7)	EVM prediction Contig385_pilon.2	26321
chr1	8888038	8888038	+	30	0.521	Intron (EVM prediction Contig385_pilon.1/EVM prediction Contig385_pilon.1, intron 2 of 6)	EVM prediction Contig385_pilon.1	6913
chr1	8895152	8895152	+	45	0.475	Promoter	EVM prediction Contig385_pilon.1	-202
chr1	8895941	8895941	-	47	0.057	Promoter	EVM prediction Contig385_pilon.1	-991
chr1	8896070	8896070	+	36	0.317	Distal Intergenic	EVM prediction Contig385_pilon.1	-1120
chr1	8896132	8896132	-	45	0.304	Distal Intergenic	EVM prediction Contig385_pilon.1	-1182
chr1	8896815	8896815	+	40	0.594	Distal Intergenic	EVM prediction Contig385_pilon.1	-1865
chr1	8897106	8897106	-	48	0.328	Distal Intergenic	EVM prediction Contig385_pilon.1	-2156
chr1	8898376	8898376	-	52	0.52	Distal Intergenic	EVM prediction Contig385_pilon.1	-3426
chr1	8898520	8898520	-	50	0.878	Distal Intergenic	EVM prediction Contig385_pilon.1	-3570
chr1	8898551	8898551	-	48	0.367	Distal Intergenic	EVM prediction Contig385_pilon.1	-3601
chr1	8898561	8898561	-	51	0.252	Distal Intergenic	EVM prediction Contig385_pilon.1	-3611
chr1	8898583	8898583	-	49	0.345	Distal Intergenic	EVM prediction Contig385_pilon.1	-3633
chr1	8898631	8898631	-	49	0.359	Distal Intergenic	EVM prediction Contig385_pilon.1	-3681
chr1	8898662	8898662	-	47	0.668	Distal Intergenic	EVM prediction Contig385_pilon.1	-3712
chr1	8918260	8918260	+	32	0.464	Distal Intergenic	EVM prediction Contig385_pilon.1	-23310
chr1	8921914	8921914	-	54	0.185	Distal Intergenic	EVM prediction Contig385_pilon.1	-26964
chr1	8922232	8922232	+	36	0.24	Distal Intergenic	EVM prediction Contig385_pilon.1	-27282
chr1	8925352	8925352	-	39	0.231	Distal Intergenic	EVM prediction Contig393_pilon.1	26091
chr1	8925712	8925712	+	40	0.461	Distal Intergenic	EVM prediction Contig393_pilon.1	25731
chr1	8925714	8925714	-	39	0.228	Distal Intergenic	EVM prediction Contig393_pilon.1	25729
chr1	8925746	8925746	+	43	0.837	Distal Intergenic	EVM prediction Contig393_pilon.1	25697
chr1	8925750	8925750	+	45	0.28	Distal Intergenic	EVM prediction Contig393_pilon.1	25693
chr1	8926211	8926211	+	43	0.531	Distal Intergenic	EVM prediction Contig393_pilon.1	25232
chr1	8953652	8953652	-	32	0.311	Distal Intergenic	EVM prediction Contig393_pilon.1	-2210
chr1	8956589	8956589	-	31	0.221	Distal Intergenic	EVM prediction Contig393_pilon.2	4943
chr1	8985477	8985477	+	50	0.185	Intron (EVM prediction Contig393_pilon.3/EVM prediction Contig393_pilon.3, intron 7 of 7)	EVM prediction Contig393_pilon.2	-23946
chr1	8986180	8986180	-	36	0.243	Intron (EVM prediction Contig393_pilon.3/EVM prediction Contig393_pilon.3, intron 7 of 7)	EVM prediction Contig393_pilon.2	-24649
chr1	8992557	8992557	+	52	0.178	Intron (EVM prediction Contig393_pilon.3/EVM prediction Contig393_pilon.3, intron 5 of 7)	EVM prediction Contig393_pilon.3	30998
chr1	8994933	8994933	+	51	0.518	Intron (EVM prediction Contig393_pilon.3/EVM prediction Contig393_pilon.3, intron 5 of 7)	EVM prediction Contig393_pilon.3	28622
chr1	8995550	8995550	-	48	0.401	Intron (EVM prediction Contig393_pilon.3/EVM prediction Contig393_pilon.3, intron 5 of 7)	EVM prediction Contig393_pilon.3	28005
chr1	8996912	8996912	+	39	0.366	Intron (EVM prediction Contig393_pilon.3/EVM prediction Contig393_pilon.3, intron 5 of 7)	EVM prediction Contig393_pilon.3	26643
chr1	9006290	9006290	+	47	0.34	Intron (EVM prediction Contig393_pilon.3/EVM prediction Contig393_pilon.3, intron 2 of 7)	EVM prediction Contig393_pilon.3	17265
chr1	9006311	9006311	+	58	0.345	Intron (EVM prediction Contig393_pilon.3/EVM prediction Contig393_pilon.3, intron 2 of 7)	EVM prediction Contig393_pilon.3	17244
chr1	9006355	9006355	-	48	0.28	Intron (EVM prediction Contig393_pilon.3/EVM prediction Contig393_pilon.3, intron 2 of 7)	EVM prediction Contig393_pilon.3	17200
chr1	9007631	9007631	+	53	0	Intron (EVM prediction Contig393_pilon.3/EVM prediction Contig393_pilon.3, intron 2 of 7)	EVM prediction Contig393_pilon.3	15924
chr1	9008108	9008108	+	57	0.409	Intron (EVM prediction Contig393_pilon.3/EVM prediction Contig393_pilon.3, intron 2 of 7)	EVM prediction Contig393_pilon.3	15447
chr1	9010513	9010513	+	52	0.421	Intron (EVM prediction Contig393_pilon.3/EVM prediction Contig393_pilon.3, intron 2 of 7)	EVM prediction Contig393_pilon.3	13042
chr1	9012682	9012682	-	48	0.27	Intron (EVM prediction Contig393_pilon.3/EVM prediction Contig393_pilon.3, intron 2 of 7)	EVM prediction Contig393_pilon.3	10873
chr1	9013132	9013132	-	54	0.305	Intron (EVM prediction Contig393_pilon.3/EVM prediction Contig393_pilon.3, intron 2 of 7)	EVM prediction Contig393_pilon.3	10423
chr1	9016132	9016132	-	53	0.398	Intron (EVM prediction Contig393_pilon.3/EVM prediction Contig393_pilon.3, intron 1 of 7)	EVM prediction Contig393_pilon.3	7423
chr1	9017678	9017678	-	35	0.562	Intron (EVM prediction Contig393_pilon.3/EVM prediction Contig393_pilon.3, intron 1 of 7)	EVM prediction Contig393_pilon.3	5877
chr1	9029423	9029423	+	42	0.232	Distal Intergenic	EVM prediction Contig393_pilon.3	-5869
chr1	9033301	9033301	-	36	1	Distal Intergenic	EVM prediction Contig393_pilon.3	-9747
chr1	9033377	9033377	-	36	0.392	Distal Intergenic	EVM prediction Contig393_pilon.3	-9823
chr1	9082993	9082993	+	30	0.255	Distal Intergenic	EVM prediction Contig500_pilon.3	-2085
chr1	9106315	9106315	-	32	0.793	Intron (EVM prediction Contig500_pilon.3/EVM prediction Contig500_pilon.3, intron 4 of 4)	EVM prediction Contig500_pilon.3	21238
chr1	9151937	9151937	-	51	0.365	Distal Intergenic	EVM prediction Contig500_pilon.3	66860
chr1	9152206	9152206	+	50	0.431	Distal Intergenic	EVM prediction Contig500_pilon.3	67129
chr1	9152249	9152249	-	55	0.28	Distal Intergenic	EVM prediction Contig500_pilon.3	67172
chr1	9152273	9152273	+	51	0.206	Distal Intergenic	EVM prediction Contig500_pilon.3	67196
chr1	9152956	9152956	+	62	0.218	Distal Intergenic	EVM prediction Contig500_pilon.3	67879
chr1	9153318	9153318	+	63	0.586	Distal Intergenic	EVM prediction Contig500_pilon.3	68241
chr1	9153871	9153871	+	55	0.344	Distal Intergenic	EVM prediction Contig500_pilon.3	68794
chr1	9153903	9153903	-	58	0.411	Distal Intergenic	EVM prediction Contig500_pilon.3	68826
chr1	9154042	9154042	-	50	0.177	Distal Intergenic	EVM prediction Contig500_pilon.3	68965
chr1	9154198	9154198	-	54	0.209	Distal Intergenic	EVM prediction Contig500_pilon.3	69121
chr1	9154207	9154207	-	56	0.265	Distal Intergenic	EVM prediction Contig500_pilon.3	69130
chr1	9154303	9154303	+	47	0.603	Distal Intergenic	EVM prediction Contig500_pilon.3	69226
chr1	9154480	9154480	-	41	1	Distal Intergenic	EVM prediction Contig500_pilon.3	69403
chr1	9155109	9155109	-	57	0.223	Distal Intergenic	EVM prediction Contig500_pilon.3	70032
chr1	9155479	9155479	-	56	0.448	Distal Intergenic	EVM prediction Contig500_pilon.3	70402
chr1	9155633	9155633	-	61	0.621	Distal Intergenic	EVM prediction Contig500_pilon.3	70556
chr1	9157682	9157682	-	69	0.239	Distal Intergenic	EVM prediction Contig500_pilon.3	72605
chr1	9158500	9158500	-	71	0.141	Distal Intergenic	EVM prediction Contig500_pilon.3	73423
chr1	9158621	9158621	-	64	0.279	Distal Intergenic	EVM prediction Contig500_pilon.3	73544
chr1	9158665	9158665	+	52	0.108	Distal Intergenic	EVM prediction Contig500_pilon.3	73588
chr1	9158782	9158782	-	66	0.322	Distal Intergenic	EVM prediction Contig500_pilon.3	73705
chr1	9158842	9158842	-	64	0.395	Distal Intergenic	EVM prediction Contig500_pilon.3	73765
chr1	9158863	9158863	-	43	0.371	Distal Intergenic	EVM prediction Contig500_pilon.3	73786
chr1	9178392	9178392	+	34	0.299	Distal Intergenic	EVM prediction Contig500_pilon.3	93315
chr1	9195018	9195018	+	43	0.465	Distal Intergenic	EVM prediction Contig454_pilon.4	101653
chr1	9199184	9199184	-	47	0.141	Distal Intergenic	EVM prediction Contig454_pilon.4	97487
chr1	9200212	9200212	-	46	0.31	Distal Intergenic	EVM prediction Contig454_pilon.4	96459
chr1	9201098	9201098	+	34	0.563	Distal Intergenic	EVM prediction Contig454_pilon.4	95573
chr1	9201111	9201111	+	32	0.296	Distal Intergenic	EVM prediction Contig454_pilon.4	95560
chr1	9237140	9237140	-	35	0.201	Distal Intergenic	EVM prediction Contig454_pilon.4	59531
chr1	9237509	9237509	-	36	0.361	Distal Intergenic	EVM prediction Contig454_pilon.4	59162
chr1	9254753	9254753	+	31	0.412	Intron (EVM prediction Contig454_pilon.4/EVM prediction Contig454_pilon.4, intron 8 of 8)	EVM prediction Contig454_pilon.4	41918
chr1	9255041	9255041	+	31	0.358	Intron (EVM prediction Contig454_pilon.4/EVM prediction Contig454_pilon.4, intron 8 of 8)	EVM prediction Contig454_pilon.4	41630
chr1	9255268	9255268	+	30	0.886	Intron (EVM prediction Contig454_pilon.4/EVM prediction Contig454_pilon.4, intron 8 of 8)	EVM prediction Contig454_pilon.4	41403
chr1	9255714	9255714	+	31	0.407	Intron (EVM prediction Contig454_pilon.4/EVM prediction Contig454_pilon.4, intron 8 of 8)	EVM prediction Contig454_pilon.4	40957
chr1	9259466	9259466	-	30	0.312	Intron (EVM prediction Contig454_pilon.4/EVM prediction Contig454_pilon.4, intron 8 of 8)	EVM prediction Contig454_pilon.4	37205
chr1	9322322	9322322	+	30	0.297	Distal Intergenic	EVM prediction Contig454_pilon.2	-10229
chr1	9344887	9344887	-	60	0.329	Distal Intergenic	EVM prediction Contig454_pilon.1	28173
chr1	9344907	9344907	-	52	0.679	Distal Intergenic	EVM prediction Contig454_pilon.1	28153
chr1	9344947	9344947	-	61	0.301	Distal Intergenic	EVM prediction Contig454_pilon.1	28113
chr1	9344967	9344967	-	58	0.709	Distal Intergenic	EVM prediction Contig454_pilon.1	28093
chr1	9345104	9345104	-	59	0.815	Distal Intergenic	EVM prediction Contig454_pilon.1	27956
chr1	9391914	9391914	-	38	0.863	Distal Intergenic	EVM prediction Contig3041_pilon.2	3401
chr1	9422351	9422351	-	37	0.69	Distal Intergenic	EVM prediction Contig2456_pilon.3	5523
chr1	9424687	9424687	+	30	1	Distal Intergenic	EVM prediction Contig2456_pilon.3	3187
chr1	9432810	9432810	-	48	0.315	Distal Intergenic	EVM prediction Contig2456_pilon.2	4100
chr1	9432939	9432939	-	47	0.367	Distal Intergenic	EVM prediction Contig2456_pilon.2	4229
chr1	9452425	9452425	+	36	0.385	Distal Intergenic	EVM prediction Contig2456_pilon.1	2654
chr1	9453095	9453095	+	41	0.344	Distal Intergenic	EVM prediction Contig2456_pilon.1	1984
chr1	9459581	9459581	-	43	0.461	Distal Intergenic	EVM prediction Contig2456_pilon.1	-4503
chr1	9459582	9459582	-	39	0.502	Distal Intergenic	EVM prediction Contig2456_pilon.1	-4504
chr1	9461248	9461248	-	31	0.415	Distal Intergenic	EVM prediction Contig2456_pilon.1	-6170
chr1	9461570	9461570	-	32	0.202	Distal Intergenic	EVM prediction Contig2456_pilon.1	-6492
chr1	9940908	9940908	+	36	0.511	Intron (EVM prediction Contig46_pilon.1/EVM prediction Contig46_pilon.1, intron 8 of 16)	EVM prediction Contig46_pilon.2	-13213
chr1	9947957	9947957	+	57	0.473	Intron (EVM prediction Contig46_pilon.1/EVM prediction Contig46_pilon.1, intron 13 of 16)	EVM prediction Contig46_pilon.2	-6164
chr1	9955171	9955171	-	36	0.34	Intron (EVM prediction Contig46_pilon.2/EVM prediction Contig46_pilon.2, intron 1 of 11)	EVM prediction Contig46_pilon.2	1051
chr1	9956751	9956751	-	38	0.554	Intron (EVM prediction Contig46_pilon.2/EVM prediction Contig46_pilon.2, intron 3 of 11)	EVM prediction Contig46_pilon.2	2631
chr1	9960190	9960190	-	30	0.19	Intron (EVM prediction Contig46_pilon.2/EVM prediction Contig46_pilon.2, intron 4 of 11)	EVM prediction Contig46_pilon.2	6070
chr1	9960428	9960428	+	30	0.226	Intron (EVM prediction Contig46_pilon.2/EVM prediction Contig46_pilon.2, intron 4 of 11)	EVM prediction Contig46_pilon.2	6308
chr1	9960479	9960479	-	36	0.596	Intron (EVM prediction Contig46_pilon.2/EVM prediction Contig46_pilon.2, intron 4 of 11)	EVM prediction Contig46_pilon.2	6359
chr1	9966368	9966368	-	31	0.622	Exon (EVM prediction Contig46_pilon.2/EVM prediction Contig46_pilon.2, exon 9 of 12)	EVM prediction Contig46_pilon.2	12248
chr1	9966699	9966699	-	31	0.156	Intron (EVM prediction Contig46_pilon.2/EVM prediction Contig46_pilon.2, intron 9 of 11)	EVM prediction Contig46_pilon.2	12579
chr1	9966947	9966947	-	32	0.219	Exon (EVM prediction Contig46_pilon.2/EVM prediction Contig46_pilon.2, exon 10 of 12)	EVM prediction Contig46_pilon.2	12827
chr1	9967318	9967318	+	40	0.258	Intron (EVM prediction Contig46_pilon.2/EVM prediction Contig46_pilon.2, intron 10 of 11)	EVM prediction Contig46_pilon.2	13198
chr1	9967553	9967553	-	31	0.971	Intron (EVM prediction Contig46_pilon.2/EVM prediction Contig46_pilon.2, intron 10 of 11)	EVM prediction Contig46_pilon.2	13433
chr1	9967629	9967629	+	41	0.764	Exon (EVM prediction Contig46_pilon.2/EVM prediction Contig46_pilon.2, exon 11 of 12)	EVM prediction Contig46_pilon.2	13509
chr1	9968280	9968280	+	31	1	Intron (EVM prediction Contig46_pilon.2/EVM prediction Contig46_pilon.2, intron 11 of 11)	EVM prediction Contig46_pilon.3	13921
chr1	9974775	9974775	-	30	0.628	Distal Intergenic	EVM prediction Contig46_pilon.3	7426
chr1	9980662	9980662	-	31	0.277	Intron (EVM prediction Contig46_pilon.3/EVM prediction Contig46_pilon.3, intron 1 of 2)	EVM prediction Contig46_pilon.3	1539
chr1	9983119	9983119	+	33	0.316	Promoter	EVM prediction Contig46_pilon.3	-919
chr1	10151188	10151188	+	34	0.642	Distal Intergenic	EVM prediction Contig1149_pilon.32	23386
chr1	10154172	10154172	+	45	0.391	Distal Intergenic	EVM prediction Contig1149_pilon.32	26370
chr1	10155969	10155969	+	53	0.233	Distal Intergenic	EVM prediction Contig1149_pilon.32	28167
chr1	10156248	10156248	+	51	0.483	Distal Intergenic	EVM prediction Contig1149_pilon.32	28446
chr1	10159215	10159215	+	58	0.401	Distal Intergenic	EVM prediction Contig1149_pilon.32	31413
chr1	10160383	10160383	-	57	0.426	Distal Intergenic	EVM prediction Contig1149_pilon.32	32581
chr1	10160457	10160457	+	50	0.245	Distal Intergenic	EVM prediction Contig1149_pilon.32	32655
chr1	10161325	10161325	+	60	0.512	Distal Intergenic	EVM prediction Contig1149_pilon.32	33523
chr1	10164352	10164352	+	48	0.359	Distal Intergenic	EVM prediction Contig1149_pilon.31	36338
chr1	10168029	10168029	-	48	0.453	Distal Intergenic	EVM prediction Contig1149_pilon.31	32661
chr1	10169157	10169157	-	55	0.219	Distal Intergenic	EVM prediction Contig1149_pilon.31	31533
chr1	10170010	10170010	+	59	0.152	Distal Intergenic	EVM prediction Contig1149_pilon.31	30680
chr1	10170597	10170597	-	54	0.22	Distal Intergenic	EVM prediction Contig1149_pilon.31	30093
chr1	10171123	10171123	-	53	0.299	Distal Intergenic	EVM prediction Contig1149_pilon.31	29567
chr1	10171583	10171583	+	62	0.407	Distal Intergenic	EVM prediction Contig1149_pilon.31	29107
chr1	10171797	10171797	-	59	0.272	Distal Intergenic	EVM prediction Contig1149_pilon.31	28893
chr1	10172464	10172464	+	67	0.381	Distal Intergenic	EVM prediction Contig1149_pilon.31	28226
chr1	10172564	10172564	-	67	0.257	Distal Intergenic	EVM prediction Contig1149_pilon.31	28126
chr1	10178033	10178033	-	51	0.186	Distal Intergenic	EVM prediction Contig1149_pilon.31	22657
chr1	10178120	10178120	-	56	0.269	Distal Intergenic	EVM prediction Contig1149_pilon.31	22570
chr1	10178125	10178125	+	58	0.229	Distal Intergenic	EVM prediction Contig1149_pilon.31	22565
chr1	10180699	10180699	-	44	0.497	Intron (EVM prediction Contig1149_pilon.31/EVM prediction Contig1149_pilon.31, intron 12 of 13)	EVM prediction Contig1149_pilon.31	19991
chr1	10180895	10180895	+	43	0.19	Intron (EVM prediction Contig1149_pilon.31/EVM prediction Contig1149_pilon.31, intron 12 of 13)	EVM prediction Contig1149_pilon.31	19795
chr1	10181010	10181010	+	42	0.266	Intron (EVM prediction Contig1149_pilon.31/EVM prediction Contig1149_pilon.31, intron 12 of 13)	EVM prediction Contig1149_pilon.31	19680
chr1	10181057	10181057	+	50	0.302	Intron (EVM prediction Contig1149_pilon.31/EVM prediction Contig1149_pilon.31, intron 12 of 13)	EVM prediction Contig1149_pilon.31	19633
chr1	10181191	10181191	-	43	0.319	Intron (EVM prediction Contig1149_pilon.31/EVM prediction Contig1149_pilon.31, intron 12 of 13)	EVM prediction Contig1149_pilon.31	19499
chr1	10181236	10181236	+	51	0.262	Intron (EVM prediction Contig1149_pilon.31/EVM prediction Contig1149_pilon.31, intron 12 of 13)	EVM prediction Contig1149_pilon.31	19454
chr1	10181246	10181246	+	50	0.593	Intron (EVM prediction Contig1149_pilon.31/EVM prediction Contig1149_pilon.31, intron 12 of 13)	EVM prediction Contig1149_pilon.31	19444
chr1	10181479	10181479	+	48	0.432	Intron (EVM prediction Contig1149_pilon.31/EVM prediction Contig1149_pilon.31, intron 12 of 13)	EVM prediction Contig1149_pilon.31	19211
chr1	10181658	10181658	-	47	0.31	Intron (EVM prediction Contig1149_pilon.31/EVM prediction Contig1149_pilon.31, intron 12 of 13)	EVM prediction Contig1149_pilon.31	19032
chr1	10181942	10181942	+	52	0.26	Exon (EVM prediction Contig1149_pilon.31/EVM prediction Contig1149_pilon.31, exon 12 of 14)	EVM prediction Contig1149_pilon.31	18748
chr1	10183804	10183804	+	30	0.373	Intron (EVM prediction Contig1149_pilon.31/EVM prediction Contig1149_pilon.31, intron 9 of 13)	EVM prediction Contig1149_pilon.31	16886
chr1	10186026	10186026	+	50	0.099	Exon (EVM prediction Contig1149_pilon.31/EVM prediction Contig1149_pilon.31, exon 8 of 14)	EVM prediction Contig1149_pilon.31	14664
chr1	10188137	10188137	-	63	1	Intron (EVM prediction Contig1149_pilon.31/EVM prediction Contig1149_pilon.31, intron 7 of 13)	EVM prediction Contig1149_pilon.31	12553
chr1	10188240	10188240	+	56	0.647	Intron (EVM prediction Contig1149_pilon.31/EVM prediction Contig1149_pilon.31, intron 7 of 13)	EVM prediction Contig1149_pilon.31	12450
chr1	10188373	10188373	+	59	0.397	Intron (EVM prediction Contig1149_pilon.31/EVM prediction Contig1149_pilon.31, intron 7 of 13)	EVM prediction Contig1149_pilon.31	12317
chr1	10188536	10188536	+	61	0.841	Intron (EVM prediction Contig1149_pilon.31/EVM prediction Contig1149_pilon.31, intron 7 of 13)	EVM prediction Contig1149_pilon.31	12154
chr1	10188625	10188625	+	57	0.313	Intron (EVM prediction Contig1149_pilon.31/EVM prediction Contig1149_pilon.31, intron 7 of 13)	EVM prediction Contig1149_pilon.31	12065
chr1	10188931	10188931	+	60	1	Intron (EVM prediction Contig1149_pilon.31/EVM prediction Contig1149_pilon.31, intron 7 of 13)	EVM prediction Contig1149_pilon.31	11759
chr1	10190085	10190085	+	52	0.241	Intron (EVM prediction Contig1149_pilon.31/EVM prediction Contig1149_pilon.31, intron 5 of 13)	EVM prediction Contig1149_pilon.31	10605
chr1	10190089	10190089	+	51	0.359	Intron (EVM prediction Contig1149_pilon.31/EVM prediction Contig1149_pilon.31, intron 5 of 13)	EVM prediction Contig1149_pilon.31	10601
chr1	10190092	10190092	-	58	0.991	Intron (EVM prediction Contig1149_pilon.31/EVM prediction Contig1149_pilon.31, intron 5 of 13)	EVM prediction Contig1149_pilon.31	10598
chr1	10190119	10190119	+	50	0.658	Intron (EVM prediction Contig1149_pilon.31/EVM prediction Contig1149_pilon.31, intron 5 of 13)	EVM prediction Contig1149_pilon.31	10571
chr1	10191693	10191693	-	50	0.207	Intron (EVM prediction Contig1149_pilon.31/EVM prediction Contig1149_pilon.31, intron 4 of 13)	EVM prediction Contig1149_pilon.31	8997
chr1	10191847	10191847	-	53	0.3	Intron (EVM prediction Contig1149_pilon.31/EVM prediction Contig1149_pilon.31, intron 4 of 13)	EVM prediction Contig1149_pilon.31	8843
chr1	10203383	10203383	+	32	0.617	Exon (EVM prediction Contig1149_pilon.30/EVM prediction Contig1149_pilon.30, exon 3 of 5)	EVM prediction Contig1149_pilon.30	2505
chr1	10211614	10211614	+	34	0.592	Intron (EVM prediction Contig1149_pilon.30/EVM prediction Contig1149_pilon.30, intron 4 of 4)	EVM prediction Contig1149_pilon.30	10736
chr1	10213290	10213290	+	33	0.956	Intron (EVM prediction Contig1149_pilon.30/EVM prediction Contig1149_pilon.30, intron 4 of 4)	EVM prediction Contig1149_pilon.30	12412
chr1	10222749	10222749	+	36	0.439	Intron (EVM prediction Contig1149_pilon.30/EVM prediction Contig1149_pilon.30, intron 4 of 4)	EVM prediction Contig1149_pilon.30	21871
chr1	10226516	10226516	+	48	0.098	Intron (EVM prediction Contig1149_pilon.30/EVM prediction Contig1149_pilon.30, intron 4 of 4)	EVM prediction Contig1149_pilon.30	25638
chr1	10229854	10229854	-	47	0.118	Intron (EVM prediction Contig1149_pilon.30/EVM prediction Contig1149_pilon.30, intron 4 of 4)	EVM prediction Contig1149_pilon.30	28976
chr1	10230991	10230991	+	41	0.03	Intron (EVM prediction Contig1149_pilon.30/EVM prediction Contig1149_pilon.30, intron 4 of 4)	EVM prediction Contig1149_pilon.30	30113
chr1	10234032	10234032	+	33	0.372	Intron (EVM prediction Contig1149_pilon.30/EVM prediction Contig1149_pilon.30, intron 4 of 4)	EVM prediction Contig1149_pilon.27	30657
chr1	10234120	10234120	+	44	0.283	Intron (EVM prediction Contig1149_pilon.30/EVM prediction Contig1149_pilon.30, intron 4 of 4)	EVM prediction Contig1149_pilon.27	30569
chr1	10234130	10234130	-	46	0.241	Intron (EVM prediction Contig1149_pilon.30/EVM prediction Contig1149_pilon.30, intron 4 of 4)	EVM prediction Contig1149_pilon.27	30559
chr1	10234292	10234292	+	41	0.276	Intron (EVM prediction Contig1149_pilon.30/EVM prediction Contig1149_pilon.30, intron 4 of 4)	EVM prediction Contig1149_pilon.27	30397
chr1	10234761	10234761	+	36	0.376	Intron (EVM prediction Contig1149_pilon.30/EVM prediction Contig1149_pilon.30, intron 4 of 4)	EVM prediction Contig1149_pilon.27	29928
chr1	10238208	10238208	+	36	0.337	Distal Intergenic	EVM prediction Contig1149_pilon.27	26481
chr1	10245239	10245239	-	42	0.526	Distal Intergenic	EVM prediction Contig1149_pilon.27	19450
chr1	10245322	10245322	-	41	0.159	Distal Intergenic	EVM prediction Contig1149_pilon.27	19367
chr1	10254388	10254388	-	46	0.219	Distal Intergenic	EVM prediction Contig1149_pilon.27	10301
chr1	10258179	10258179	-	39	0.287	Distal Intergenic	EVM prediction Contig1149_pilon.27	6510
chr1	10258605	10258605	-	42	0.305	Distal Intergenic	EVM prediction Contig1149_pilon.27	6084
chr1	10258660	10258660	+	43	0.404	Distal Intergenic	EVM prediction Contig1149_pilon.27	6029
chr1	10258993	10258993	-	35	0.121	Distal Intergenic	EVM prediction Contig1149_pilon.27	5696
chr1	10259072	10259072	+	37	0.385	Distal Intergenic	EVM prediction Contig1149_pilon.27	5617
chr1	10259080	10259080	-	33	0.347	Distal Intergenic	EVM prediction Contig1149_pilon.27	5609
chr1	10260289	10260289	-	44	0.403	Distal Intergenic	EVM prediction Contig1149_pilon.27	4400
chr1	10263137	10263137	+	35	0.777	Intron (EVM prediction Contig1149_pilon.27/EVM prediction Contig1149_pilon.27, intron 1 of 1)	EVM prediction Contig1149_pilon.27	1552
chr1	10263379	10263379	+	35	0.219	Intron (EVM prediction Contig1149_pilon.27/EVM prediction Contig1149_pilon.27, intron 1 of 1)	EVM prediction Contig1149_pilon.27	1310
chr1	10271180	10271180	+	33	0.04	Distal Intergenic	EVM prediction Contig1149_pilon.27	-6492
chr1	10271648	10271648	+	34	0.2	Distal Intergenic	EVM prediction Contig1149_pilon.27	-6960
chr1	10272382	10272382	+	37	0.836	Distal Intergenic	EVM prediction Contig1149_pilon.27	-7694
chr1	10273000	10273000	+	38	0.192	Distal Intergenic	EVM prediction Contig1149_pilon.27	-8312
chr1	10274360	10274360	+	41	0.308	Distal Intergenic	EVM prediction Contig1149_pilon.27	-9672
chr1	10274473	10274473	+	48	0.437	Distal Intergenic	EVM prediction Contig1149_pilon.27	-9785
chr1	10275435	10275435	-	40	0.448	Distal Intergenic	EVM prediction Contig1149_pilon.27	-10747
chr1	10275610	10275610	-	36	0.847	Distal Intergenic	EVM prediction Contig1149_pilon.27	-10922
chr1	10276693	10276693	+	33	0.288	Distal Intergenic	EVM prediction Contig1149_pilon.27	-12005
chr1	10317340	10317340	+	33	0.392	Intron (EVM prediction Contig1149_pilon.26/EVM prediction Contig1149_pilon.26, intron 1 of 1)	EVM prediction Contig1149_pilon.26	26166
chr1	10320527	10320527	-	86	0.274	Distal Intergenic	EVM prediction Contig1149_pilon.26	29353
chr1	10322469	10322469	-	90	0.132	Distal Intergenic	EVM prediction Contig1149_pilon.26	31295
chr1	10322779	10322779	+	79	0.358	Distal Intergenic	EVM prediction Contig1149_pilon.26	31605
chr1	10323086	10323086	+	68	0.184	Distal Intergenic	EVM prediction Contig1149_pilon.26	31912
chr1	10327250	10327250	-	30	0.701	Distal Intergenic	EVM prediction Contig1149_pilon.26	36076
chr1	10340913	10340913	+	34	0.375	Distal Intergenic	EVM prediction Contig1149_pilon.25	31171
chr1	10349003	10349003	-	40	0.279	Distal Intergenic	EVM prediction Contig1149_pilon.25	23081
chr1	10349466	10349466	+	46	0.159	Distal Intergenic	EVM prediction Contig1149_pilon.25	22618
chr1	10389170	10389170	+	35	0.209	Distal Intergenic	EVM prediction Contig1149_pilon.23	-2612
chr1	10389173	10389173	+	30	0.4	Distal Intergenic	EVM prediction Contig1149_pilon.23	-2609
chr1	10391524	10391524	+	48	0.662	Promoter	EVM prediction Contig1149_pilon.23	-258
chr1	10391942	10391942	-	43	0.775	Promoter	EVM prediction Contig1149_pilon.23	161
chr1	10392167	10392167	-	43	0.143	Promoter	EVM prediction Contig1149_pilon.23	386
chr1	10393283	10393283	-	43	0.457	Exon (EVM prediction Contig1149_pilon.23/EVM prediction Contig1149_pilon.23, exon 1 of 1)	EVM prediction Contig1149_pilon.23	1502
chr1	10395821	10395821	-	30	0.558	Distal Intergenic	EVM prediction Contig1149_pilon.23	4040
chr1	10395846	10395846	-	32	0.246	Distal Intergenic	EVM prediction Contig1149_pilon.23	4065
chr1	10396159	10396159	-	30	0.444	Distal Intergenic	EVM prediction Contig1149_pilon.23	4378
chr1	10402213	10402213	+	32	0.246	Distal Intergenic	EVM prediction Contig1149_pilon.22	-3340
chr1	10404712	10404712	-	35	0.417	Promoter	EVM prediction Contig1149_pilon.22	-841
chr1	10412778	10412778	+	44	0.128	Distal Intergenic	EVM prediction Contig1149_pilon.21	-1534
chr1	10414471	10414471	+	47	0.506	Promoter	EVM prediction Contig1149_pilon.21	160
chr1	10417244	10417244	-	50	0.313	Distal Intergenic	EVM prediction Contig1149_pilon.21	2933
chr1	10419844	10419844	-	43	0.419	Distal Intergenic	EVM prediction Contig1149_pilon.21	5533
chr1	10419894	10419894	+	33	0.532	Distal Intergenic	EVM prediction Contig1149_pilon.21	5583
chr1	10420433	10420433	-	37	0.491	Distal Intergenic	EVM prediction Contig1149_pilon.21	6122
chr1	10420707	10420707	-	39	0.229	Distal Intergenic	EVM prediction Contig1149_pilon.21	6396
chr1	10439770	10439770	-	33	0.69	Distal Intergenic	EVM prediction Contig1149_pilon.19	4141
chr1	10441330	10441330	-	35	0.469	Distal Intergenic	EVM prediction Contig1149_pilon.19	5701
chr1	10449450	10449450	-	31	0.405	Distal Intergenic	EVM prediction Contig1149_pilon.18	-3173
chr1	10452044	10452044	-	45	0.203	Promoter	EVM prediction Contig1149_pilon.18	-579
chr1	10458984	10458984	+	40	0.311	Intron (EVM prediction Contig1149_pilon.18/EVM prediction Contig1149_pilon.18, intron 5 of 5)	EVM prediction Contig1149_pilon.18	6362
chr1	10458990	10458990	-	34	0.347	Intron (EVM prediction Contig1149_pilon.18/EVM prediction Contig1149_pilon.18, intron 5 of 5)	EVM prediction Contig1149_pilon.18	6368
chr1	10461420	10461420	-	36	0.233	Distal Intergenic	EVM prediction Contig1149_pilon.18	8798
chr1	10464994	10464994	-	38	0.304	Distal Intergenic	EVM prediction Contig1149_pilon.18	12372
chr1	10466553	10466553	+	39	0.391	Distal Intergenic	EVM prediction Contig1149_pilon.18	13931
chr1	10480982	10480982	-	37	0.175	Distal Intergenic	EVM prediction Contig1149_pilon.18	28360
chr1	10492128	10492128	+	36	0.392	Distal Intergenic	EVM prediction Contig1149_pilon.13	-26462
chr1	10496505	10496505	-	49	0.352	Distal Intergenic	EVM prediction Contig1149_pilon.13	-22085
chr1	10498896	10498896	-	49	0.286	Distal Intergenic	EVM prediction Contig1149_pilon.13	-19694
chr1	10503062	10503062	+	42	0.244	Distal Intergenic	EVM prediction Contig1149_pilon.13	-15528
chr1	10503073	10503073	+	44	0.196	Distal Intergenic	EVM prediction Contig1149_pilon.13	-15517
chr1	10507709	10507709	+	55	0.438	Distal Intergenic	EVM prediction Contig1149_pilon.13	-10881
chr1	10507959	10507959	+	42	0.347	Distal Intergenic	EVM prediction Contig1149_pilon.13	-10631
chr1	10510501	10510501	-	49	0.274	Distal Intergenic	EVM prediction Contig1149_pilon.13	-8089
chr1	10511152	10511152	+	52	0.252	Distal Intergenic	EVM prediction Contig1149_pilon.13	-7438
chr1	10519814	10519814	-	31	0.205	Intron (EVM prediction Contig1149_pilon.13/EVM prediction Contig1149_pilon.13, intron 1 of 17)	EVM prediction Contig1149_pilon.13	1225
chr1	10524352	10524352	+	46	0.199	Intron (EVM prediction Contig1149_pilon.13/EVM prediction Contig1149_pilon.13, intron 1 of 17)	EVM prediction Contig1149_pilon.13	5763
chr1	10524482	10524482	-	52	0.191	Intron (EVM prediction Contig1149_pilon.13/EVM prediction Contig1149_pilon.13, intron 1 of 17)	EVM prediction Contig1149_pilon.13	5893
chr1	10524558	10524558	+	41	0.071	Intron (EVM prediction Contig1149_pilon.13/EVM prediction Contig1149_pilon.13, intron 1 of 17)	EVM prediction Contig1149_pilon.13	5969
chr1	10524882	10524882	-	53	0.187	Intron (EVM prediction Contig1149_pilon.13/EVM prediction Contig1149_pilon.13, intron 1 of 17)	EVM prediction Contig1149_pilon.13	6293
chr1	10525262	10525262	-	52	0.168	Intron (EVM prediction Contig1149_pilon.13/EVM prediction Contig1149_pilon.13, intron 1 of 17)	EVM prediction Contig1149_pilon.13	6673
chr1	10529050	10529050	-	55	1	Intron (EVM prediction Contig1149_pilon.13/EVM prediction Contig1149_pilon.13, intron 1 of 17)	EVM prediction Contig1149_pilon.13	10461
chr1	10529054	10529054	-	56	0.569	Intron (EVM prediction Contig1149_pilon.13/EVM prediction Contig1149_pilon.13, intron 1 of 17)	EVM prediction Contig1149_pilon.13	10465
chr1	10532785	10532785	-	62	0.704	Intron (EVM prediction Contig1149_pilon.13/EVM prediction Contig1149_pilon.13, intron 1 of 17)	EVM prediction Contig1149_pilon.13	14196
chr1	10534054	10534054	-	54	0.265	Intron (EVM prediction Contig1149_pilon.13/EVM prediction Contig1149_pilon.13, intron 1 of 17)	EVM prediction Contig1149_pilon.13	15465
chr1	10534525	10534525	-	56	0.536	Intron (EVM prediction Contig1149_pilon.13/EVM prediction Contig1149_pilon.13, intron 1 of 17)	EVM prediction Contig1149_pilon.13	15936
chr1	10535307	10535307	+	51	0.351	Intron (EVM prediction Contig1149_pilon.13/EVM prediction Contig1149_pilon.13, intron 1 of 17)	EVM prediction Contig1149_pilon.13	16718
chr1	10536537	10536537	-	46	0.553	Intron (EVM prediction Contig1149_pilon.13/EVM prediction Contig1149_pilon.13, intron 1 of 17)	EVM prediction Contig1149_pilon.13	17948
chr1	10536545	10536545	-	49	1	Intron (EVM prediction Contig1149_pilon.13/EVM prediction Contig1149_pilon.13, intron 1 of 17)	EVM prediction Contig1149_pilon.13	17956
chr1	10536689	10536689	-	50	0.66	Intron (EVM prediction Contig1149_pilon.13/EVM prediction Contig1149_pilon.13, intron 1 of 17)	EVM prediction Contig1149_pilon.13	18100
chr1	10537726	10537726	+	48	0.785	Intron (EVM prediction Contig1149_pilon.13/EVM prediction Contig1149_pilon.13, intron 1 of 17)	EVM prediction Contig1149_pilon.13	19137
chr1	10537773	10537773	-	44	0.337	Intron (EVM prediction Contig1149_pilon.13/EVM prediction Contig1149_pilon.13, intron 1 of 17)	EVM prediction Contig1149_pilon.13	19184
chr1	10538486	10538486	-	45	0.234	Intron (EVM prediction Contig1149_pilon.13/EVM prediction Contig1149_pilon.13, intron 1 of 17)	EVM prediction Contig1149_pilon.13	19897
chr1	10539536	10539536	-	48	0.132	Intron (EVM prediction Contig1149_pilon.13/EVM prediction Contig1149_pilon.13, intron 1 of 17)	EVM prediction Contig1149_pilon.13	20947
chr1	10540183	10540183	-	45	0.317	Intron (EVM prediction Contig1149_pilon.13/EVM prediction Contig1149_pilon.13, intron 1 of 17)	EVM prediction Contig1149_pilon.13	21594
chr1	10540186	10540186	-	48	0.336	Intron (EVM prediction Contig1149_pilon.13/EVM prediction Contig1149_pilon.13, intron 1 of 17)	EVM prediction Contig1149_pilon.13	21597
chr1	10540313	10540313	+	47	0.296	Intron (EVM prediction Contig1149_pilon.13/EVM prediction Contig1149_pilon.13, intron 1 of 17)	EVM prediction Contig1149_pilon.13	21724
chr1	10540801	10540801	+	36	0.815	Intron (EVM prediction Contig1149_pilon.13/EVM prediction Contig1149_pilon.13, intron 1 of 17)	EVM prediction Contig1149_pilon.13	22212
chr1	10541704	10541704	-	38	0.49	Intron (EVM prediction Contig1149_pilon.13/EVM prediction Contig1149_pilon.13, intron 1 of 17)	EVM prediction Contig1149_pilon.13	23115
chr1	10543904	10543904	-	31	0.292	Intron (EVM prediction Contig1149_pilon.13/EVM prediction Contig1149_pilon.13, intron 1 of 17)	EVM prediction Contig1149_pilon.13	25315
chr1	10559443	10559443	+	32	0.376	Intron (EVM prediction Contig1149_pilon.13/EVM prediction Contig1149_pilon.13, intron 1 of 17)	EVM prediction Contig1149_pilon.13	40854
chr1	10560103	10560103	-	33	0.935	Intron (EVM prediction Contig1149_pilon.13/EVM prediction Contig1149_pilon.13, intron 1 of 17)	EVM prediction Contig1149_pilon.13	41514
chr1	10562577	10562577	+	45	0.41	Intron (EVM prediction Contig1149_pilon.13/EVM prediction Contig1149_pilon.13, intron 1 of 17)	EVM prediction Contig1149_pilon.12	41494
chr1	10563327	10563327	-	46	0.349	Intron (EVM prediction Contig1149_pilon.13/EVM prediction Contig1149_pilon.13, intron 1 of 17)	EVM prediction Contig1149_pilon.12	40744
chr1	10564820	10564820	-	38	0.383	Intron (EVM prediction Contig1149_pilon.13/EVM prediction Contig1149_pilon.13, intron 1 of 17)	EVM prediction Contig1149_pilon.12	39251
chr1	10575060	10575060	-	33	0.655	Intron (EVM prediction Contig1149_pilon.13/EVM prediction Contig1149_pilon.13, intron 4 of 17)	EVM prediction Contig1149_pilon.12	29011
chr1	10575064	10575064	-	37	1	Intron (EVM prediction Contig1149_pilon.13/EVM prediction Contig1149_pilon.13, intron 4 of 17)	EVM prediction Contig1149_pilon.12	29007
chr1	10575250	10575250	+	35	0.45	Intron (EVM prediction Contig1149_pilon.13/EVM prediction Contig1149_pilon.13, intron 4 of 17)	EVM prediction Contig1149_pilon.12	28821
chr1	10575877	10575877	-	36	0.758	Intron (EVM prediction Contig1149_pilon.13/EVM prediction Contig1149_pilon.13, intron 4 of 17)	EVM prediction Contig1149_pilon.12	28194
chr1	10597729	10597729	+	37	0.249	Intron (EVM prediction Contig1149_pilon.13/EVM prediction Contig1149_pilon.13, intron 17 of 17)	EVM prediction Contig1149_pilon.12	6342
chr1	10599386	10599386	+	41	0.571	Intron (EVM prediction Contig1149_pilon.13/EVM prediction Contig1149_pilon.13, intron 17 of 17)	EVM prediction Contig1149_pilon.12	4685
chr1	10599405	10599405	+	41	0.924	Exon (EVM prediction Contig1149_pilon.13/EVM prediction Contig1149_pilon.13, exon 18 of 18)	EVM prediction Contig1149_pilon.12	4666
chr1	10600654	10600654	+	39	0.572	3' UTR	EVM prediction Contig1149_pilon.12	3417
chr1	10602621	10602621	+	41	0.438	3' UTR	EVM prediction Contig1149_pilon.12	1450
chr1	10605423	10605423	-	34	0.498	Distal Intergenic	EVM prediction Contig1149_pilon.12	-1353
chr1	10607243	10607243	+	34	0.806	Distal Intergenic	EVM prediction Contig1149_pilon.10	-2399
chr1	10608889	10608889	+	40	0.538	Promoter	EVM prediction Contig1149_pilon.10	-753
chr1	10610502	10610502	-	49	0.14	Intron (EVM prediction Contig1149_pilon.10/EVM prediction Contig1149_pilon.10, intron 1 of 3)	EVM prediction Contig1149_pilon.10	861
chr1	10611737	10611737	-	50	0.724	Intron (EVM prediction Contig1149_pilon.10/EVM prediction Contig1149_pilon.10, intron 3 of 3)	EVM prediction Contig1149_pilon.10	2096
chr1	10619661	10619661	+	40	0.401	Distal Intergenic	EVM prediction Contig1149_pilon.10	10020
chr1	10620171	10620171	+	40	0.288	Distal Intergenic	EVM prediction Contig1149_pilon.10	10530
chr1	10622742	10622742	-	32	0.399	Distal Intergenic	EVM prediction Contig1149_pilon.10	13101
chr1	10628108	10628108	+	31	0.773	Intron (EVM prediction Contig1149_pilon.9/EVM prediction Contig1149_pilon.9, intron 8 of 9)	EVM prediction Contig1149_pilon.10	18467
chr1	10628620	10628620	-	36	0.396	Intron (EVM prediction Contig1149_pilon.9/EVM prediction Contig1149_pilon.9, intron 8 of 9)	EVM prediction Contig1149_pilon.10	18979
chr1	10688825	10688825	-	42	0.175	Distal Intergenic	EVM prediction Contig1149_pilon.9	-36737
chr1	10690005	10690005	-	71	0.245	Distal Intergenic	EVM prediction Contig1149_pilon.9	-37917
chr1	10690999	10690999	+	109	0.508	Distal Intergenic	EVM prediction Contig1149_pilon.9	-38911
chr1	10693232	10693232	+	108	0.346	Distal Intergenic	EVM prediction Contig1149_pilon.9	-41144
chr1	10693674	10693674	-	106	0.195	Distal Intergenic	EVM prediction Contig1149_pilon.9	-41586
chr1	10695227	10695227	-	75	0.226	Distal Intergenic	EVM prediction Contig1149_pilon.9	-43139
chr1	10696935	10696935	+	84	0.389	Distal Intergenic	EVM prediction Contig1149_pilon.9	-44847
chr1	10697610	10697610	-	68	0.214	Distal Intergenic	EVM prediction Contig1149_pilon.9	-45522
chr1	10698153	10698153	-	70	0.615	Distal Intergenic	EVM prediction Contig1149_pilon.9	-46065
chr1	10700329	10700329	+	67	0.266	Distal Intergenic	EVM prediction Contig1149_pilon.9	-48241
chr1	10701350	10701350	+	66	0.489	Distal Intergenic	EVM prediction Contig1149_pilon.9	-49262
chr1	10740855	10740855	-	30	0.176	Distal Intergenic	EVM prediction Contig1149_pilon.4	38207
chr1	10752983	10752983	+	33	0.411	Distal Intergenic	EVM prediction Contig1149_pilon.4	26079
chr1	10754851	10754851	+	35	0.23	Distal Intergenic	EVM prediction Contig1149_pilon.4	24211
chr1	10763008	10763008	-	31	0.246	Intron (EVM prediction Contig1149_pilon.4/EVM prediction Contig1149_pilon.4, intron 13 of 18)	EVM prediction Contig1149_pilon.4	16054
chr1	10765912	10765912	-	39	0.489	Intron (EVM prediction Contig1149_pilon.4/EVM prediction Contig1149_pilon.4, intron 11 of 18)	EVM prediction Contig1149_pilon.4	13150
chr1	10766021	10766021	-	48	0.513	Intron (EVM prediction Contig1149_pilon.4/EVM prediction Contig1149_pilon.4, intron 11 of 18)	EVM prediction Contig1149_pilon.4	13041
chr1	10766405	10766405	-	46	0.168	Intron (EVM prediction Contig1149_pilon.4/EVM prediction Contig1149_pilon.4, intron 11 of 18)	EVM prediction Contig1149_pilon.4	12657
chr1	10771510	10771510	+	53	0.158	Intron (EVM prediction Contig1149_pilon.4/EVM prediction Contig1149_pilon.4, intron 6 of 18)	EVM prediction Contig1149_pilon.4	7552
chr1	10772873	10772873	+	46	0.408	Intron (EVM prediction Contig1149_pilon.4/EVM prediction Contig1149_pilon.4, intron 4 of 18)	EVM prediction Contig1149_pilon.4	6189
chr1	10799461	10799461	-	37	0.443	Distal Intergenic	EVM prediction Contig1149_pilon.4	-20400
chr1	10828835	10828835	+	47	0.235	Intron (EVM prediction Contig1149_pilon.1/EVM prediction Contig1149_pilon.1, intron 4 of 5)	EVM prediction Contig1149_pilon.2	-2650
chr1	10832847	10832847	+	43	0.167	Intron (EVM prediction Contig1149_pilon.1/EVM prediction Contig1149_pilon.1, intron 3 of 5)	EVM prediction Contig1149_pilon.1	5004
chr1	10832993	10832993	-	47	0.25	Intron (EVM prediction Contig1149_pilon.1/EVM prediction Contig1149_pilon.1, intron 3 of 5)	EVM prediction Contig1149_pilon.1	4858
chr1	10833004	10833004	-	51	0.285	Intron (EVM prediction Contig1149_pilon.1/EVM prediction Contig1149_pilon.1, intron 3 of 5)	EVM prediction Contig1149_pilon.1	4847
chr1	10833266	10833266	-	47	0.087	Intron (EVM prediction Contig1149_pilon.1/EVM prediction Contig1149_pilon.1, intron 3 of 5)	EVM prediction Contig1149_pilon.1	4585
chr1	10833918	10833918	-	51	0.144	Exon (EVM prediction Contig1149_pilon.1/EVM prediction Contig1149_pilon.1, exon 3 of 6)	EVM prediction Contig1149_pilon.1	3933
chr1	10834632	10834632	-	36	0.13	Intron (EVM prediction Contig1149_pilon.1/EVM prediction Contig1149_pilon.1, intron 2 of 5)	EVM prediction Contig1149_pilon.1	3219
chr1	10874379	10874379	+	30	0.215	Distal Intergenic	EVM prediction Contig452_pilon.2	-5213
chr1	10878460	10878460	+	45	0.254	Distal Intergenic	EVM prediction Contig452_pilon.2	-9294
chr1	10892179	10892179	-	57	0.326	Distal Intergenic	EVM prediction Contig452_pilon.2	-23013
chr1	10892934	10892934	+	52	0.185	Distal Intergenic	EVM prediction Contig452_pilon.2	-23768
chr1	10894757	10894757	-	40	0.255	Distal Intergenic	EVM prediction Contig452_pilon.2	-25591
chr1	10951861	10951861	-	34	0.381	Distal Intergenic	EVM prediction Contig452_pilon.2	-82695
chr1	10955623	10955623	-	32	0.378	Distal Intergenic	EVM prediction Contig452_pilon.2	-86457
chr1	10956127	10956127	+	39	0.256	Distal Intergenic	EVM prediction Contig452_pilon.2	-86961
chr1	10978397	10978397	-	36	0.161	Distal Intergenic	EVM prediction Contig452_pilon.2	-109231
chr1	10978691	10978691	-	31	0.412	Distal Intergenic	EVM prediction Contig452_pilon.2	-109525
chr1	11015289	11015289	+	172	0.214	Distal Intergenic	EVM prediction Contig1099_pilon.3	-87440
chr1	11015409	11015409	-	111	0.196	Distal Intergenic	EVM prediction Contig1099_pilon.3	-87320
chr1	11016278	11016278	-	288	0.122	Distal Intergenic	EVM prediction Contig1099_pilon.3	-86451
chr1	11016349	11016349	+	280	0.214	Distal Intergenic	EVM prediction Contig1099_pilon.3	-86380
chr1	11016836	11016836	-	292	0.13	Distal Intergenic	EVM prediction Contig1099_pilon.3	-85893
chr1	11017711	11017711	+	284	0.173	Distal Intergenic	EVM prediction Contig1099_pilon.3	-85018
chr1	11017802	11017802	-	286	0.168	Distal Intergenic	EVM prediction Contig1099_pilon.3	-84927
chr1	11017804	11017804	-	283	0.175	Distal Intergenic	EVM prediction Contig1099_pilon.3	-84925
chr1	11017815	11017815	+	286	0.126	Distal Intergenic	EVM prediction Contig1099_pilon.3	-84914
chr1	11020028	11020028	-	236	0.257	Distal Intergenic	EVM prediction Contig1099_pilon.3	-82701
chr1	11023569	11023569	+	32	0.195	Distal Intergenic	EVM prediction Contig1099_pilon.3	-79160
chr1	11054197	11054197	+	40	0	Distal Intergenic	EVM prediction Contig1099_pilon.3	-48532
chr1	11056725	11056725	+	80	0.389	Distal Intergenic	EVM prediction Contig1099_pilon.3	-46004
chr1	11058417	11058417	-	159	0.206	Distal Intergenic	EVM prediction Contig1099_pilon.3	-44312
chr1	11061619	11061619	-	144	0.152	Distal Intergenic	EVM prediction Contig1099_pilon.3	-41110
chr1	11063763	11063763	+	51	0.248	Distal Intergenic	EVM prediction Contig1099_pilon.3	-38966
chr1	11063802	11063802	-	72	0.416	Distal Intergenic	EVM prediction Contig1099_pilon.3	-38927
chr1	11064627	11064627	-	34	0.104	Distal Intergenic	EVM prediction Contig1099_pilon.3	-38102
chr1	11085318	11085318	-	31	0.592	Distal Intergenic	EVM prediction Contig1099_pilon.3	-17411
chr1	11089726	11089726	-	38	0.473	Distal Intergenic	EVM prediction Contig1099_pilon.3	-13003
chr1	11101932	11101932	+	51	0.09	Promoter	EVM prediction Contig1099_pilon.3	-797
chr1	11105186	11105186	+	70	0.157	Intron (EVM prediction Contig1099_pilon.3/EVM prediction Contig1099_pilon.3, intron 1 of 26)	EVM prediction Contig1099_pilon.3	2458
chr1	11105702	11105702	-	57	0.363	Intron (EVM prediction Contig1099_pilon.3/EVM prediction Contig1099_pilon.3, intron 1 of 26)	EVM prediction Contig1099_pilon.3	2974
chr1	11107315	11107315	+	60	0.098	Intron (EVM prediction Contig1099_pilon.3/EVM prediction Contig1099_pilon.3, intron 1 of 26)	EVM prediction Contig1099_pilon.3	4587
chr1	11107687	11107687	-	62	0.113	Intron (EVM prediction Contig1099_pilon.3/EVM prediction Contig1099_pilon.3, intron 1 of 26)	EVM prediction Contig1099_pilon.3	4959
chr1	11109332	11109332	-	64	0.472	Intron (EVM prediction Contig1099_pilon.3/EVM prediction Contig1099_pilon.3, intron 3 of 26)	EVM prediction Contig1099_pilon.3	6604
chr1	11109601	11109601	-	69	0.342	Intron (EVM prediction Contig1099_pilon.3/EVM prediction Contig1099_pilon.3, intron 3 of 26)	EVM prediction Contig1099_pilon.3	6873
chr1	11110979	11110979	-	67	0.287	Intron (EVM prediction Contig1099_pilon.3/EVM prediction Contig1099_pilon.3, intron 3 of 26)	EVM prediction Contig1099_pilon.3	8251
chr1	11112463	11112463	-	63	0.275	Intron (EVM prediction Contig1099_pilon.3/EVM prediction Contig1099_pilon.3, intron 3 of 26)	EVM prediction Contig1099_pilon.3	9735
chr1	11112633	11112633	+	57	0.351	Intron (EVM prediction Contig1099_pilon.3/EVM prediction Contig1099_pilon.3, intron 3 of 26)	EVM prediction Contig1099_pilon.3	9905
chr1	11114356	11114356	-	43	0.301	Intron (EVM prediction Contig1099_pilon.3/EVM prediction Contig1099_pilon.3, intron 3 of 26)	EVM prediction Contig1099_pilon.3	11628
chr1	11119021	11119021	-	45	0.297	Intron (EVM prediction Contig1099_pilon.3/EVM prediction Contig1099_pilon.3, intron 10 of 26)	EVM prediction Contig1099_pilon.3	16293
chr1	11120498	11120498	-	56	0.264	Intron (EVM prediction Contig1099_pilon.3/EVM prediction Contig1099_pilon.3, intron 10 of 26)	EVM prediction Contig1099_pilon.3	17770
chr1	11121576	11121576	-	59	0.292	Intron (EVM prediction Contig1099_pilon.3/EVM prediction Contig1099_pilon.3, intron 10 of 26)	EVM prediction Contig1099_pilon.3	18848
chr1	11121849	11121849	-	65	0.279	Intron (EVM prediction Contig1099_pilon.3/EVM prediction Contig1099_pilon.3, intron 10 of 26)	EVM prediction Contig1099_pilon.3	19121
chr1	11122285	11122285	+	60	0.182	Intron (EVM prediction Contig1099_pilon.3/EVM prediction Contig1099_pilon.3, intron 10 of 26)	EVM prediction Contig1099_pilon.3	19557
chr1	11122569	11122569	-	58	0.195	Intron (EVM prediction Contig1099_pilon.3/EVM prediction Contig1099_pilon.3, intron 10 of 26)	EVM prediction Contig1099_pilon.3	19841
chr1	11123924	11123924	-	62	0.341	Intron (EVM prediction Contig1099_pilon.3/EVM prediction Contig1099_pilon.3, intron 12 of 26)	EVM prediction Contig1099_pilon.3	21196
chr1	11124793	11124793	-	55	0.168	Intron (EVM prediction Contig1099_pilon.3/EVM prediction Contig1099_pilon.3, intron 13 of 26)	EVM prediction Contig1099_pilon.3	22065
chr1	11125395	11125395	+	50	0.275	Intron (EVM prediction Contig1099_pilon.3/EVM prediction Contig1099_pilon.3, intron 14 of 26)	EVM prediction Contig1099_pilon.3	22667
chr1	11125677	11125677	-	50	0.407	Exon (EVM prediction Contig1099_pilon.3/EVM prediction Contig1099_pilon.3, exon 15 of 27)	EVM prediction Contig1099_pilon.3	22949
chr1	11126233	11126233	-	57	0.74	Intron (EVM prediction Contig1099_pilon.3/EVM prediction Contig1099_pilon.3, intron 15 of 26)	EVM prediction Contig1099_pilon.3	23505
chr1	11127012	11127012	-	54	0.223	Intron (EVM prediction Contig1099_pilon.3/EVM prediction Contig1099_pilon.3, intron 16 of 26)	EVM prediction Contig1099_pilon.3	24284
chr1	11127473	11127473	+	47	0.338	Intron (EVM prediction Contig1099_pilon.3/EVM prediction Contig1099_pilon.3, intron 17 of 26)	EVM prediction Contig1099_pilon.3	24745
chr1	11127496	11127496	+	51	0.318	Intron (EVM prediction Contig1099_pilon.3/EVM prediction Contig1099_pilon.3, intron 17 of 26)	EVM prediction Contig1099_pilon.3	24768
chr1	11127837	11127837	-	58	0.272	Intron (EVM prediction Contig1099_pilon.3/EVM prediction Contig1099_pilon.3, intron 17 of 26)	EVM prediction Contig1099_pilon.3	25109
chr1	11128356	11128356	-	59	0.454	Intron (EVM prediction Contig1099_pilon.3/EVM prediction Contig1099_pilon.3, intron 17 of 26)	EVM prediction Contig1099_pilon.3	25628
chr1	11128545	11128545	+	48	0.329	Intron (EVM prediction Contig1099_pilon.3/EVM prediction Contig1099_pilon.3, intron 18 of 26)	EVM prediction Contig1099_pilon.3	25817
chr1	11145641	11145641	-	30	0.294	Intron (EVM prediction Contig1099_pilon.3/EVM prediction Contig1099_pilon.3, intron 22 of 26)	EVM prediction Contig1099_pilon.4	25101
chr1	11146712	11146712	-	36	0.254	Intron (EVM prediction Contig1099_pilon.3/EVM prediction Contig1099_pilon.3, intron 22 of 26)	EVM prediction Contig1099_pilon.4	24030
chr1	11148249	11148249	-	35	0.043	Exon (EVM prediction Contig1099_pilon.3/EVM prediction Contig1099_pilon.3, exon 24 of 27)	EVM prediction Contig1099_pilon.4	22493
chr1	11148935	11148935	+	36	0.289	Intron (EVM prediction Contig1099_pilon.3/EVM prediction Contig1099_pilon.3, intron 24 of 26)	EVM prediction Contig1099_pilon.4	21807
chr1	11151064	11151064	+	38	0.452	Distal Intergenic	EVM prediction Contig1099_pilon.4	19678
chr1	11153364	11153364	-	34	0.336	Distal Intergenic	EVM prediction Contig1099_pilon.4	17378
chr1	11155862	11155862	+	32	0.349	Distal Intergenic	EVM prediction Contig1099_pilon.4	14880
chr1	11160890	11160890	+	51	1	Distal Intergenic	EVM prediction Contig1099_pilon.4	9852
chr1	11161537	11161537	+	61	0.37	Intron (EVM prediction Contig1099_pilon.4/EVM prediction Contig1099_pilon.4, intron 6 of 6)	EVM prediction Contig1099_pilon.4	9205
chr1	11161553	11161553	+	58	0.409	Intron (EVM prediction Contig1099_pilon.4/EVM prediction Contig1099_pilon.4, intron 6 of 6)	EVM prediction Contig1099_pilon.4	9189
chr1	11161725	11161725	+	59	0.381	Intron (EVM prediction Contig1099_pilon.4/EVM prediction Contig1099_pilon.4, intron 6 of 6)	EVM prediction Contig1099_pilon.4	9017
chr1	11162342	11162342	-	64	0.417	Intron (EVM prediction Contig1099_pilon.4/EVM prediction Contig1099_pilon.4, intron 6 of 6)	EVM prediction Contig1099_pilon.4	8400
chr1	11162549	11162549	+	57	0.268	Exon (EVM prediction Contig1099_pilon.4/EVM prediction Contig1099_pilon.4, exon 6 of 7)	EVM prediction Contig1099_pilon.4	8193
chr1	11162661	11162661	+	61	0.329	Intron (EVM prediction Contig1099_pilon.4/EVM prediction Contig1099_pilon.4, intron 5 of 6)	EVM prediction Contig1099_pilon.4	8081
chr1	11162944	11162944	+	59	0.354	Intron (EVM prediction Contig1099_pilon.4/EVM prediction Contig1099_pilon.4, intron 5 of 6)	EVM prediction Contig1099_pilon.4	7798
chr1	11163048	11163048	-	62	0.126	Intron (EVM prediction Contig1099_pilon.4/EVM prediction Contig1099_pilon.4, intron 5 of 6)	EVM prediction Contig1099_pilon.4	7694
chr1	11163149	11163149	-	63	0.231	Intron (EVM prediction Contig1099_pilon.4/EVM prediction Contig1099_pilon.4, intron 5 of 6)	EVM prediction Contig1099_pilon.4	7593
chr1	11163155	11163155	-	64	0.402	Intron (EVM prediction Contig1099_pilon.4/EVM prediction Contig1099_pilon.4, intron 5 of 6)	EVM prediction Contig1099_pilon.4	7587
chr1	11164353	11164353	+	57	0.533	Intron (EVM prediction Contig1099_pilon.4/EVM prediction Contig1099_pilon.4, intron 4 of 6)	EVM prediction Contig1099_pilon.4	6389
chr1	11164644	11164644	+	51	0.349	Intron (EVM prediction Contig1099_pilon.4/EVM prediction Contig1099_pilon.4, intron 4 of 6)	EVM prediction Contig1099_pilon.4	6098
chr1	11164847	11164847	-	57	0.147	Intron (EVM prediction Contig1099_pilon.4/EVM prediction Contig1099_pilon.4, intron 4 of 6)	EVM prediction Contig1099_pilon.4	5895
chr1	11164970	11164970	+	54	0.158	Intron (EVM prediction Contig1099_pilon.4/EVM prediction Contig1099_pilon.4, intron 4 of 6)	EVM prediction Contig1099_pilon.4	5772
chr1	11167933	11167933	+	51	0.128	Intron (EVM prediction Contig1099_pilon.4/EVM prediction Contig1099_pilon.4, intron 1 of 6)	EVM prediction Contig1099_pilon.4	2809
chr1	11170020	11170020	+	33	0.083	Intron (EVM prediction Contig1099_pilon.4/EVM prediction Contig1099_pilon.4, intron 1 of 6)	EVM prediction Contig1099_pilon.4	722
chr1	11170880	11170880	+	52	0.273	Promoter	EVM prediction Contig1099_pilon.4	-139
chr1	11170901	11170901	-	54	0.709	Promoter	EVM prediction Contig1099_pilon.4	-160
chr1	11171119	11171119	+	50	0.112	Promoter	EVM prediction Contig1099_pilon.4	-378
chr1	11171750	11171750	+	37	0.39	Distal Intergenic	EVM prediction Contig1099_pilon.4	-1009
chr1	11173574	11173574	+	52	0.464	Distal Intergenic	EVM prediction Contig1099_pilon.4	-2833
chr1	11176288	11176288	-	35	0.143	Distal Intergenic	EVM prediction Contig1099_pilon.4	-5547
chr1	11176388	11176388	-	33	0.357	Distal Intergenic	EVM prediction Contig1099_pilon.4	-5647
chr1	11192793	11192793	+	30	0.198	Exon (EVM prediction Contig1099_pilon.5/EVM prediction Contig1099_pilon.5, exon 3 of 33)	EVM prediction Contig1099_pilon.5	3264
chr1	11255209	11255209	+	47	0.338	Distal Intergenic	EVM prediction Contig1099_pilon.6	58215
chr1	11255789	11255789	+	60	0.459	Distal Intergenic	EVM prediction Contig1099_pilon.6	57635
chr1	11258369	11258369	-	49	0.275	Distal Intergenic	EVM prediction Contig1099_pilon.6	55055
chr1	11261545	11261545	+	54	0.327	Exon (EVM prediction Contig1099_pilon.6/EVM prediction Contig1099_pilon.6, exon 29 of 32)	EVM prediction Contig1099_pilon.6	51879
chr1	11262052	11262052	+	56	0.178	Intron (EVM prediction Contig1099_pilon.6/EVM prediction Contig1099_pilon.6, intron 27 of 31)	EVM prediction Contig1099_pilon.6	51372
chr1	11264184	11264184	-	59	0.36	Intron (EVM prediction Contig1099_pilon.6/EVM prediction Contig1099_pilon.6, intron 25 of 31)	EVM prediction Contig1099_pilon.6	49240
chr1	11266651	11266651	-	51	0.29	Intron (EVM prediction Contig1099_pilon.6/EVM prediction Contig1099_pilon.6, intron 24 of 31)	EVM prediction Contig1099_pilon.6	46773
chr1	11266654	11266654	-	51	1	Intron (EVM prediction Contig1099_pilon.6/EVM prediction Contig1099_pilon.6, intron 24 of 31)	EVM prediction Contig1099_pilon.6	46770
chr1	11271349	11271349	+	38	0.1	Intron (EVM prediction Contig1099_pilon.6/EVM prediction Contig1099_pilon.6, intron 23 of 31)	EVM prediction Contig1099_pilon.6	42075
chr1	11274125	11274125	-	34	0.283	Intron (EVM prediction Contig1099_pilon.6/EVM prediction Contig1099_pilon.6, intron 23 of 31)	EVM prediction Contig1099_pilon.6	39299
chr1	11280028	11280028	-	30	0.869	Intron (EVM prediction Contig1099_pilon.6/EVM prediction Contig1099_pilon.6, intron 22 of 31)	EVM prediction Contig1099_pilon.6	33396
chr1	11285998	11285998	-	30	0.385	Intron (EVM prediction Contig1099_pilon.6/EVM prediction Contig1099_pilon.6, intron 16 of 31)	EVM prediction Contig1099_pilon.6	27426
chr1	11291034	11291034	-	36	0	Exon (EVM prediction Contig1099_pilon.6/EVM prediction Contig1099_pilon.6, exon 15 of 32)	EVM prediction Contig1099_pilon.6	22390
chr1	11296000	11296000	-	35	0.411	Exon (EVM prediction Contig1099_pilon.6/EVM prediction Contig1099_pilon.6, exon 11 of 32)	EVM prediction Contig1099_pilon.6	17424
chr1	11297039	11297039	+	33	0.421	Intron (EVM prediction Contig1099_pilon.6/EVM prediction Contig1099_pilon.6, intron 9 of 31)	EVM prediction Contig1099_pilon.6	16385
chr1	11303823	11303823	+	37	0.288	Intron (EVM prediction Contig1099_pilon.6/EVM prediction Contig1099_pilon.6, intron 6 of 31)	EVM prediction Contig1099_pilon.6	9601
chr1	11306411	11306411	+	61	0.279	Intron (EVM prediction Contig1099_pilon.6/EVM prediction Contig1099_pilon.6, intron 4 of 31)	EVM prediction Contig1099_pilon.6	7013
chr1	11306482	11306482	-	58	0.161	Intron (EVM prediction Contig1099_pilon.6/EVM prediction Contig1099_pilon.6, intron 4 of 31)	EVM prediction Contig1099_pilon.6	6942
chr1	11310956	11310956	-	48	0.378	Intron (EVM prediction Contig1099_pilon.6/EVM prediction Contig1099_pilon.6, intron 3 of 31)	EVM prediction Contig1099_pilon.6	2468
chr1	11314544	11314544	-	54	0.304	Distal Intergenic	EVM prediction Contig1099_pilon.6	-1121
chr1	11316503	11316503	+	38	0.329	Distal Intergenic	EVM prediction Contig1099_pilon.6	-3080
chr1	11317050	11317050	+	38	0.322	Distal Intergenic	EVM prediction Contig1099_pilon.6	-3627
chr1	11329143	11329143	+	30	0.276	Distal Intergenic	EVM prediction Contig1099_pilon.7	-6030
chr1	11329295	11329295	+	34	0.187	Distal Intergenic	EVM prediction Contig1099_pilon.7	-5878
chr1	11329826	11329826	+	35	0.361	Distal Intergenic	EVM prediction Contig1099_pilon.7	-5347
chr1	11338924	11338924	-	45	0.408	Distal Intergenic	EVM prediction Contig1099_pilon.7	3752
chr1	11348137	11348137	+	40	0.257	Distal Intergenic	EVM prediction Contig1099_pilon.9	-7120
chr1	11348856	11348856	-	33	0.425	Distal Intergenic	EVM prediction Contig1099_pilon.9	-6401
chr1	11356517	11356517	-	34	0.016	Intron (EVM prediction Contig1099_pilon.9/EVM prediction Contig1099_pilon.9, intron 2 of 6)	EVM prediction Contig1099_pilon.9	1261
chr1	11375600	11375600	-	31	0.015	Distal Intergenic	EVM prediction Contig1099_pilon.9	20344
chr1	11459380	11459380	+	32	0.735	Exon (EVM prediction Contig557_pilon.16/EVM prediction Contig557_pilon.16, exon 2 of 2)	EVM prediction Contig557_pilon.16	1621
chr1	11466694	11466694	+	62	0.332	Promoter	EVM prediction Contig557_pilon.15	107
chr1	11474369	11474369	+	64	0.472	Intron (EVM prediction Contig557_pilon.15/EVM prediction Contig557_pilon.15, intron 1 of 3)	EVM prediction Contig557_pilon.15	7782
chr1	11475033	11475033	+	47	0.31	Intron (EVM prediction Contig557_pilon.15/EVM prediction Contig557_pilon.15, intron 1 of 3)	EVM prediction Contig557_pilon.15	8446
chr1	11476964	11476964	+	45	0.317	Intron (EVM prediction Contig557_pilon.15/EVM prediction Contig557_pilon.15, intron 2 of 3)	EVM prediction Contig557_pilon.15	10377
chr1	11477147	11477147	-	44	0.252	Exon (EVM prediction Contig557_pilon.15/EVM prediction Contig557_pilon.15, exon 3 of 4)	EVM prediction Contig557_pilon.15	10560
chr1	11481699	11481699	-	40	0.334	Distal Intergenic	EVM prediction Contig557_pilon.15	15112
chr1	11481980	11481980	+	41	0.046	Distal Intergenic	EVM prediction Contig557_pilon.15	15393
chr1	11483057	11483057	-	37	0.494	Distal Intergenic	EVM prediction Contig557_pilon.15	16470
chr1	11517435	11517435	-	32	0.33	Distal Intergenic	EVM prediction Contig557_pilon.11	49462
chr1	11539985	11539985	+	35	0.24	Distal Intergenic	EVM prediction Contig557_pilon.11	26912
chr1	11552280	11552280	+	48	0.243	Distal Intergenic	EVM prediction Contig557_pilon.11	14617
chr1	11552723	11552723	-	48	0.173	Distal Intergenic	EVM prediction Contig557_pilon.11	14174
chr1	11554268	11554268	-	47	0.437	Distal Intergenic	EVM prediction Contig557_pilon.11	12629
chr1	11556042	11556042	+	44	0.298	Distal Intergenic	EVM prediction Contig557_pilon.11	10855
chr1	11563703	11563703	+	31	0.165	Intron (EVM prediction Contig557_pilon.11/EVM prediction Contig557_pilon.11, intron 1 of 1)	EVM prediction Contig557_pilon.11	3194
chr1	11568160	11568160	-	48	0.144	Distal Intergenic	EVM prediction Contig557_pilon.11	-1264
chr1	11568369	11568369	+	49	0.274	Distal Intergenic	EVM prediction Contig557_pilon.11	-1473
chr1	11572057	11572057	-	38	0.568	Distal Intergenic	EVM prediction Contig557_pilon.11	-5161
chr1	11581986	11581986	+	35	0.536	Distal Intergenic	EVM prediction Contig557_pilon.10	-8939
chr1	11586311	11586311	-	51	0.267	Distal Intergenic	EVM prediction Contig557_pilon.10	-4614
chr1	11588064	11588064	-	55	0.243	Distal Intergenic	EVM prediction Contig557_pilon.10	-2861
chr1	11588840	11588840	+	49	0.395	Distal Intergenic	EVM prediction Contig557_pilon.10	-2085
chr1	11594326	11594326	-	52	0.282	Intron (EVM prediction Contig557_pilon.10/EVM prediction Contig557_pilon.10, intron 1 of 1)	EVM prediction Contig557_pilon.10	3402
chr1	11594595	11594595	+	54	0.095	Intron (EVM prediction Contig557_pilon.10/EVM prediction Contig557_pilon.10, intron 1 of 1)	EVM prediction Contig557_pilon.10	3671
chr1	11595527	11595527	-	49	0.642	Intron (EVM prediction Contig557_pilon.10/EVM prediction Contig557_pilon.10, intron 1 of 1)	EVM prediction Contig557_pilon.10	4603
chr1	11596125	11596125	-	47	0.654	Intron (EVM prediction Contig557_pilon.10/EVM prediction Contig557_pilon.10, intron 1 of 1)	EVM prediction Contig557_pilon.10	5201
chr1	11601474	11601474	-	66	0.22	Distal Intergenic	EVM prediction Contig557_pilon.10	10550
chr1	11601738	11601738	+	61	0.107	Distal Intergenic	EVM prediction Contig557_pilon.10	10814
chr1	11601776	11601776	+	63	0.141	Distal Intergenic	EVM prediction Contig557_pilon.10	10852
chr1	11602307	11602307	-	62	0.332	Distal Intergenic	EVM prediction Contig557_pilon.10	11383
chr1	11602417	11602417	-	60	0.241	Distal Intergenic	EVM prediction Contig557_pilon.10	11493
chr1	11602484	11602484	-	65	0.085	Distal Intergenic	EVM prediction Contig557_pilon.10	11560
chr1	11609094	11609094	-	54	0.306	Distal Intergenic	EVM prediction Contig557_pilon.10	18170
chr1	11609686	11609686	-	67	0.624	Distal Intergenic	EVM prediction Contig557_pilon.10	18762
chr1	11610220	11610220	-	63	0.279	Distal Intergenic	EVM prediction Contig557_pilon.10	19296
chr1	11614156	11614156	+	32	0.122	Distal Intergenic	EVM prediction Contig557_pilon.10	23232
chr1	11614204	11614204	+	32	0.135	Distal Intergenic	EVM prediction Contig557_pilon.10	23280
chr1	11617905	11617905	-	30	0.368	Distal Intergenic	EVM prediction Contig557_pilon.10	26981
chr1	11622017	11622017	+	39	0.198	Distal Intergenic	EVM prediction Contig557_pilon.10	31093
chr1	11622027	11622027	+	41	0.337	Distal Intergenic	EVM prediction Contig557_pilon.10	31103
chr1	11622808	11622808	+	47	0.185	Distal Intergenic	EVM prediction Contig557_pilon.10	31884
chr1	11626293	11626293	+	36	0.245	Distal Intergenic	EVM prediction Contig557_pilon.9	30334
chr1	11628010	11628010	+	40	0.134	Distal Intergenic	EVM prediction Contig557_pilon.9	28617
chr1	11631181	11631181	-	70	0.129	Distal Intergenic	EVM prediction Contig557_pilon.9	25446
chr1	11631519	11631519	+	63	0.409	Distal Intergenic	EVM prediction Contig557_pilon.9	25108
chr1	11632861	11632861	-	66	0.469	Distal Intergenic	EVM prediction Contig557_pilon.9	23766
chr1	11632910	11632910	-	69	0.246	Distal Intergenic	EVM prediction Contig557_pilon.9	23717
chr1	11638888	11638888	-	39	0.388	Distal Intergenic	EVM prediction Contig557_pilon.9	17739
chr1	11652216	11652216	-	42	0.581	Distal Intergenic	EVM prediction Contig557_pilon.9	4411
chr1	11653190	11653190	+	54	0.225	Distal Intergenic	EVM prediction Contig557_pilon.9	3437
chr1	11655952	11655952	-	36	0.71	Intron (EVM prediction Contig557_pilon.9/EVM prediction Contig557_pilon.9, intron 1 of 1)	EVM prediction Contig557_pilon.9	675
chr1	11727383	11727383	+	38	0.297	Distal Intergenic	EVM prediction Contig557_pilon.3	-21206
chr1	11750067	11750067	-	53	0.182	Distal Intergenic	EVM prediction Contig557_pilon.3	-43890
chr1	11750556	11750556	-	52	0.244	Distal Intergenic	EVM prediction Contig557_pilon.3	-44379
chr1	11752509	11752509	-	51	0.333	Distal Intergenic	EVM prediction Contig557_pilon.3	-46332
chr1	11752522	11752522	-	52	0.278	Distal Intergenic	EVM prediction Contig557_pilon.3	-46345
chr1	11752840	11752840	-	48	0.193	Distal Intergenic	EVM prediction Contig557_pilon.3	-46663
chr1	11759896	11759896	+	94	0.23	Distal Intergenic	EVM prediction Contig557_pilon.3	-53719
chr1	11760144	11760144	+	83	0.267	Distal Intergenic	EVM prediction Contig557_pilon.3	-53967
chr1	11765535	11765535	-	30	0.34	Distal Intergenic	EVM prediction Contig557_pilon.3	-59358
chr1	11776670	11776670	-	37	0.638	Distal Intergenic	EVM prediction Contig557_pilon.3	-70493
chr1	11777059	11777059	+	50	0.667	Distal Intergenic	EVM prediction Contig557_pilon.3	-70882
chr1	11777339	11777339	+	50	0.401	Distal Intergenic	EVM prediction Contig557_pilon.3	-71162
chr1	11777491	11777491	-	41	0.357	Distal Intergenic	EVM prediction Contig557_pilon.3	-71314
chr1	11778139	11778139	-	45	0.683	Distal Intergenic	EVM prediction Contig557_pilon.3	-71962
chr1	11803632	11803632	-	49	0.264	Distal Intergenic	EVM prediction Contig2501_pilon.1	51213
chr1	11803641	11803641	-	58	0.415	Distal Intergenic	EVM prediction Contig2501_pilon.1	51204
chr1	11804191	11804191	+	54	0.169	Distal Intergenic	EVM prediction Contig2501_pilon.1	50654
chr1	11804414	11804414	+	62	0.334	Distal Intergenic	EVM prediction Contig2501_pilon.1	50431
chr1	11805816	11805816	-	55	0.235	Distal Intergenic	EVM prediction Contig2501_pilon.1	49029
chr1	11807017	11807017	-	61	0.38	Distal Intergenic	EVM prediction Contig2501_pilon.1	47828
chr1	11807301	11807301	-	61	0.257	Distal Intergenic	EVM prediction Contig2501_pilon.1	47544
chr1	11809038	11809038	+	49	0.181	Distal Intergenic	EVM prediction Contig2501_pilon.1	45807
chr1	11809044	11809044	+	53	0.231	Distal Intergenic	EVM prediction Contig2501_pilon.1	45801
chr1	11821887	11821887	-	65	0.718	Distal Intergenic	EVM prediction Contig2501_pilon.1	32958
chr1	11822868	11822868	+	54	0.186	Distal Intergenic	EVM prediction Contig2501_pilon.1	31977
chr1	11823373	11823373	+	37	0.37	Distal Intergenic	EVM prediction Contig2501_pilon.1	31472
chr1	11823431	11823431	-	42	0.475	Distal Intergenic	EVM prediction Contig2501_pilon.1	31414
chr1	11823444	11823444	+	34	0.17	Distal Intergenic	EVM prediction Contig2501_pilon.1	31401
chr1	11866867	11866867	+	43	0.423	Distal Intergenic	EVM prediction Contig2501_pilon.1	-12023
chr1	11869449	11869449	+	40	0.43	Distal Intergenic	EVM prediction Contig2501_pilon.1	-14605
chr1	11870738	11870738	+	55	0.283	Distal Intergenic	EVM prediction Contig2501_pilon.1	-15894
chr1	11871200	11871200	+	47	0.284	Distal Intergenic	EVM prediction Contig2501_pilon.1	-16356
chr1	11871642	11871642	+	57	0.225	Distal Intergenic	EVM prediction Contig2501_pilon.1	-16798
chr1	12015753	12015753	-	42	0.186	Distal Intergenic	EVM prediction Contig317_pilon.10	6909
chr1	12016049	12016049	-	41	0.405	Distal Intergenic	EVM prediction Contig317_pilon.10	7205
chr1	12017620	12017620	-	48	0.252	Distal Intergenic	EVM prediction Contig317_pilon.10	8776
chr1	12017791	12017791	-	51	0.238	Distal Intergenic	EVM prediction Contig317_pilon.10	8947
chr1	12018312	12018312	+	45	0.426	Distal Intergenic	EVM prediction Contig317_pilon.10	9468
chr1	12018526	12018526	-	48	0.21	Distal Intergenic	EVM prediction Contig317_pilon.10	9682
chr1	12028430	12028430	+	54	0.2	Distal Intergenic	EVM prediction Contig317_pilon.11	19446
chr1	12029132	12029132	+	46	0.274	Distal Intergenic	EVM prediction Contig317_pilon.11	18744
chr1	12029281	12029281	-	59	0.323	Distal Intergenic	EVM prediction Contig317_pilon.11	18595
chr1	12029725	12029725	-	54	0.307	Distal Intergenic	EVM prediction Contig317_pilon.11	18151
chr1	12029841	12029841	-	52	0.352	Distal Intergenic	EVM prediction Contig317_pilon.11	18035
chr1	12046943	12046943	+	31	0.593	Intron (EVM prediction Contig317_pilon.11/EVM prediction Contig317_pilon.11, intron 1 of 8)	EVM prediction Contig317_pilon.11	933
chr1	12047236	12047236	-	30	0.459	Intron (EVM prediction Contig317_pilon.11/EVM prediction Contig317_pilon.11, intron 1 of 8)	EVM prediction Contig317_pilon.11	640
chr1	12107076	12107076	-	40	0.692	Intron (MERGED: EVM prediction Contig317_pilon.13; EVM prediction Contig317_pilon.14/MERGED: EVM prediction Contig317_pilon.13; EVM prediction Contig317_pilon.14, intron 1 of 12)	MERGED: EVM prediction Contig317_pilon.13; EVM prediction Contig317_pilon.14	2182
chr1	12107503	12107503	+	31	0.652	Intron (MERGED: EVM prediction Contig317_pilon.13; EVM prediction Contig317_pilon.14/MERGED: EVM prediction Contig317_pilon.13; EVM prediction Contig317_pilon.14, intron 1 of 12)	MERGED: EVM prediction Contig317_pilon.13; EVM prediction Contig317_pilon.14	1755
chr1	12107593	12107593	-	42	0.147	Intron (MERGED: EVM prediction Contig317_pilon.13; EVM prediction Contig317_pilon.14/MERGED: EVM prediction Contig317_pilon.13; EVM prediction Contig317_pilon.14, intron 1 of 12)	MERGED: EVM prediction Contig317_pilon.13; EVM prediction Contig317_pilon.14	1665
chr1	12107743	12107743	-	36	0.325	Intron (MERGED: EVM prediction Contig317_pilon.13; EVM prediction Contig317_pilon.14/MERGED: EVM prediction Contig317_pilon.13; EVM prediction Contig317_pilon.14, intron 1 of 12)	MERGED: EVM prediction Contig317_pilon.13; EVM prediction Contig317_pilon.14	1515
chr1	12112248	12112248	+	38	1	Distal Intergenic	EVM prediction Contig317_pilon.15	-1475
chr1	12113300	12113300	+	42	0.818	Promoter	EVM prediction Contig317_pilon.15	-423
chr1	12113424	12113424	+	38	0.549	Promoter	EVM prediction Contig317_pilon.15	-299
chr1	12123635	12123635	+	34	0.413	Intron (EVM prediction Contig317_pilon.15/EVM prediction Contig317_pilon.15, intron 4 of 4)	EVM prediction Contig317_pilon.15	9913
chr1	12123690	12123690	+	33	0.284	Intron (EVM prediction Contig317_pilon.15/EVM prediction Contig317_pilon.15, intron 4 of 4)	EVM prediction Contig317_pilon.15	9968
chr1	12123703	12123703	+	34	0.524	Intron (EVM prediction Contig317_pilon.15/EVM prediction Contig317_pilon.15, intron 4 of 4)	EVM prediction Contig317_pilon.15	9981
chr1	12127068	12127068	-	34	0.957	Distal Intergenic	EVM prediction Contig317_pilon.15	13346
chr1	12127707	12127707	-	35	0.44	Distal Intergenic	EVM prediction Contig317_pilon.15	13985
chr1	12129272	12129272	+	36	0.476	Distal Intergenic	EVM prediction Contig317_pilon.15	15550
chr1	12130393	12130393	+	32	0.396	Distal Intergenic	EVM prediction Contig317_pilon.15	16671
chr1	12139168	12139168	-	36	0.505	Distal Intergenic	EVM prediction Contig317_pilon.16	23660
chr1	12140933	12140933	+	42	0.361	Distal Intergenic	EVM prediction Contig317_pilon.16	21895
chr1	12141120	12141120	+	35	0.343	Distal Intergenic	EVM prediction Contig317_pilon.16	21708
chr1	12141144	12141144	-	41	0.37	Distal Intergenic	EVM prediction Contig317_pilon.16	21684
chr1	12141155	12141155	+	33	0.242	Distal Intergenic	EVM prediction Contig317_pilon.16	21673
chr1	12142352	12142352	+	42	0.999	Distal Intergenic	EVM prediction Contig317_pilon.16	20476
chr1	12142877	12142877	-	51	0.335	Distal Intergenic	EVM prediction Contig317_pilon.16	19951
chr1	12144201	12144201	-	55	0.421	Exon (EVM prediction Contig317_pilon.16/EVM prediction Contig317_pilon.16, exon 8 of 8)	EVM prediction Contig317_pilon.16	18627
chr1	12144331	12144331	+	47	0.962	Exon (EVM prediction Contig317_pilon.16/EVM prediction Contig317_pilon.16, exon 8 of 8)	EVM prediction Contig317_pilon.16	18497
chr1	12146300	12146300	-	49	0.474	Intron (EVM prediction Contig317_pilon.16/EVM prediction Contig317_pilon.16, intron 7 of 7)	EVM prediction Contig317_pilon.16	16528
chr1	12149868	12149868	+	41	0.862	Intron (EVM prediction Contig317_pilon.16/EVM prediction Contig317_pilon.16, intron 5 of 7)	EVM prediction Contig317_pilon.16	12960
chr1	12152921	12152921	+	40	0.192	Exon (EVM prediction Contig317_pilon.16/EVM prediction Contig317_pilon.16, exon 5 of 8)	EVM prediction Contig317_pilon.16	9907
chr1	12152974	12152974	-	56	0.226	Exon (EVM prediction Contig317_pilon.16/EVM prediction Contig317_pilon.16, exon 5 of 8)	EVM prediction Contig317_pilon.16	9854
chr1	12152987	12152987	+	44	0.26	Exon (EVM prediction Contig317_pilon.16/EVM prediction Contig317_pilon.16, exon 5 of 8)	EVM prediction Contig317_pilon.16	9841
chr1	12153042	12153042	-	57	0.334	Distal Intergenic	EVM prediction Contig317_pilon.16	9786
chr1	12155479	12155479	-	49	0.48	Intron (EVM prediction Contig317_pilon.16/EVM prediction Contig317_pilon.16, intron 3 of 7)	EVM prediction Contig317_pilon.16	7349
chr1	12161091	12161091	+	47	0.235	Intron (EVM prediction Contig317_pilon.16/EVM prediction Contig317_pilon.16, intron 1 of 7)	EVM prediction Contig317_pilon.16	1737
chr1	12161093	12161093	+	38	0.546	Intron (EVM prediction Contig317_pilon.16/EVM prediction Contig317_pilon.16, intron 1 of 7)	EVM prediction Contig317_pilon.16	1735
chr1	12165762	12165762	-	37	0.641	Distal Intergenic	EVM prediction Contig317_pilon.16	-2935
chr1	12166057	12166057	-	33	0.426	Distal Intergenic	EVM prediction Contig317_pilon.16	-3230
chr1	12169185	12169185	+	33	0.192	Distal Intergenic	EVM prediction Contig317_pilon.16	-6358
chr1	12169526	12169526	+	37	0.769	Distal Intergenic	EVM prediction Contig317_pilon.16	-6699
chr1	12176892	12176892	+	39	0.427	Distal Intergenic	EVM prediction Contig317_pilon.17	4951
chr1	12177167	12177167	-	40	0.303	Distal Intergenic	EVM prediction Contig317_pilon.17	4676
chr1	12177754	12177754	+	35	0.194	Distal Intergenic	EVM prediction Contig317_pilon.17	4089
chr1	12179095	12179095	+	42	0.218	Distal Intergenic	EVM prediction Contig317_pilon.17	2748
chr1	12181498	12181498	-	41	0.996	Promoter	EVM prediction Contig317_pilon.17	345
chr1	12183370	12183370	+	45	0.411	Distal Intergenic	EVM prediction Contig317_pilon.17	-1528
chr1	12187699	12187699	-	52	0.455	Distal Intergenic	EVM prediction Contig317_pilon.17	-5857
chr1	12188059	12188059	+	47	0.584	Distal Intergenic	EVM prediction Contig317_pilon.17	-6217
chr1	12188431	12188431	+	47	0.651	Distal Intergenic	EVM prediction Contig317_pilon.17	-6589
chr1	12189900	12189900	+	43	0.049	Distal Intergenic	EVM prediction Contig317_pilon.17	-8058
chr1	12189928	12189928	+	42	0.51	Distal Intergenic	EVM prediction Contig317_pilon.17	-8086
chr1	12190280	12190280	+	39	0.305	Distal Intergenic	EVM prediction Contig317_pilon.17	-8438
chr1	12302658	12302658	+	36	0.559	Intron (EVM prediction Contig317_pilon.21/EVM prediction Contig317_pilon.21, intron 3 of 4)	EVM prediction Contig317_pilon.21	36629
chr1	12302662	12302662	+	35	1	Intron (EVM prediction Contig317_pilon.21/EVM prediction Contig317_pilon.21, intron 3 of 4)	EVM prediction Contig317_pilon.21	36633
chr1	12302713	12302713	+	34	0.587	Intron (EVM prediction Contig317_pilon.21/EVM prediction Contig317_pilon.21, intron 3 of 4)	EVM prediction Contig317_pilon.21	36684
chr1	12302717	12302717	+	33	1	Intron (EVM prediction Contig317_pilon.21/EVM prediction Contig317_pilon.21, intron 3 of 4)	EVM prediction Contig317_pilon.21	36688
chr1	12302772	12302772	+	32	0.874	Intron (EVM prediction Contig317_pilon.21/EVM prediction Contig317_pilon.21, intron 3 of 4)	EVM prediction Contig317_pilon.21	36743
chr1	12302800	12302800	+	35	0.637	Intron (EVM prediction Contig317_pilon.21/EVM prediction Contig317_pilon.21, intron 3 of 4)	EVM prediction Contig317_pilon.21	36771
chr1	12303075	12303075	+	47	0.825	Intron (EVM prediction Contig317_pilon.21/EVM prediction Contig317_pilon.21, intron 3 of 4)	EVM prediction Contig317_pilon.21	37046
chr1	12303079	12303079	+	46	0.524	Intron (EVM prediction Contig317_pilon.21/EVM prediction Contig317_pilon.21, intron 3 of 4)	EVM prediction Contig317_pilon.21	37050
chr1	12303134	12303134	+	48	1	Intron (EVM prediction Contig317_pilon.21/EVM prediction Contig317_pilon.21, intron 3 of 4)	EVM prediction Contig317_pilon.21	37105
chr1	12303153	12303153	+	45	0.383	Intron (EVM prediction Contig317_pilon.21/EVM prediction Contig317_pilon.21, intron 3 of 4)	EVM prediction Contig317_pilon.21	37124
chr1	12303157	12303157	+	48	1	Intron (EVM prediction Contig317_pilon.21/EVM prediction Contig317_pilon.21, intron 3 of 4)	EVM prediction Contig317_pilon.21	37128
chr1	12303259	12303259	+	47	1	Intron (EVM prediction Contig317_pilon.21/EVM prediction Contig317_pilon.21, intron 3 of 4)	EVM prediction Contig317_pilon.21	37230
chr1	12303334	12303334	+	50	1	Intron (EVM prediction Contig317_pilon.21/EVM prediction Contig317_pilon.21, intron 3 of 4)	EVM prediction Contig317_pilon.21	37305
chr1	12303338	12303338	+	48	0.778	Intron (EVM prediction Contig317_pilon.21/EVM prediction Contig317_pilon.21, intron 3 of 4)	EVM prediction Contig317_pilon.21	37309
chr1	12303361	12303361	+	50	1	Intron (EVM prediction Contig317_pilon.21/EVM prediction Contig317_pilon.21, intron 3 of 4)	EVM prediction Contig317_pilon.21	37332
chr1	12303376	12303376	-	44	0.346	Intron (EVM prediction Contig317_pilon.21/EVM prediction Contig317_pilon.21, intron 3 of 4)	EVM prediction Contig317_pilon.21	37347
chr1	12303497	12303497	+	49	0.523	Intron (EVM prediction Contig317_pilon.21/EVM prediction Contig317_pilon.21, intron 3 of 4)	EVM prediction Contig317_pilon.21	37468
chr1	12303624	12303624	+	59	0.213	Intron (EVM prediction Contig317_pilon.21/EVM prediction Contig317_pilon.21, intron 3 of 4)	EVM prediction Contig317_pilon.21	37595
chr1	12303745	12303745	+	53	0.242	Intron (EVM prediction Contig317_pilon.21/EVM prediction Contig317_pilon.21, intron 3 of 4)	EVM prediction Contig317_pilon.21	37716
chr1	12303812	12303812	-	51	0.198	Intron (EVM prediction Contig317_pilon.21/EVM prediction Contig317_pilon.21, intron 3 of 4)	EVM prediction Contig317_pilon.21	37783
chr1	12304313	12304313	+	47	0.258	Intron (EVM prediction Contig317_pilon.21/EVM prediction Contig317_pilon.21, intron 3 of 4)	EVM prediction Contig317_pilon.21	38284
chr1	12304373	12304373	+	46	0.471	Intron (EVM prediction Contig317_pilon.21/EVM prediction Contig317_pilon.21, intron 3 of 4)	EVM prediction Contig317_pilon.21	38344
chr1	12304395	12304395	+	46	0.215	Intron (EVM prediction Contig317_pilon.21/EVM prediction Contig317_pilon.21, intron 3 of 4)	EVM prediction Contig317_pilon.21	38366
chr1	12307758	12307758	+	55	0.238	3' UTR	EVM prediction Contig317_pilon.22	36649
chr1	12307907	12307907	+	52	0.8	3' UTR	EVM prediction Contig317_pilon.22	36500
chr1	12308434	12308434	+	54	0.13	Downstream (<=300bp)	EVM prediction Contig317_pilon.22	35973
chr1	12308440	12308440	+	53	0.142	Downstream (<=300bp)	EVM prediction Contig317_pilon.22	35967
chr1	12308483	12308483	+	50	0.366	Downstream (<=300bp)	EVM prediction Contig317_pilon.22	35924
chr1	12308485	12308485	+	53	0.65	Downstream (<=300bp)	EVM prediction Contig317_pilon.22	35922
chr1	12309070	12309070	+	45	0.6	Distal Intergenic	EVM prediction Contig317_pilon.22	35337
chr1	12309274	12309274	+	43	0.114	Distal Intergenic	EVM prediction Contig317_pilon.22	35133
chr1	12309305	12309305	+	45	0.175	Distal Intergenic	EVM prediction Contig317_pilon.22	35102
chr1	12313897	12313897	-	51	0.452	Distal Intergenic	EVM prediction Contig317_pilon.22	30510
chr1	12313993	12313993	-	53	0.24	Distal Intergenic	EVM prediction Contig317_pilon.22	30414
chr1	12314170	12314170	-	52	1	Distal Intergenic	EVM prediction Contig317_pilon.22	30237
chr1	12315403	12315403	-	53	0.338	Distal Intergenic	EVM prediction Contig317_pilon.22	29004
chr1	12315415	12315415	-	52	0.181	Distal Intergenic	EVM prediction Contig317_pilon.22	28992
chr1	12315512	12315512	+	42	0.375	Distal Intergenic	EVM prediction Contig317_pilon.22	28895
chr1	12317131	12317131	+	47	0.262	Distal Intergenic	EVM prediction Contig317_pilon.22	27276
chr1	12317548	12317548	-	44	0.581	Distal Intergenic	EVM prediction Contig317_pilon.22	26859
chr1	12318341	12318341	+	49	0.501	Distal Intergenic	EVM prediction Contig317_pilon.22	26066
chr1	12318465	12318465	+	45	0.23	Distal Intergenic	EVM prediction Contig317_pilon.22	25942
chr1	12318522	12318522	+	50	0.449	Distal Intergenic	EVM prediction Contig317_pilon.22	25885
chr1	12318623	12318623	-	44	0.279	Distal Intergenic	EVM prediction Contig317_pilon.22	25784
chr1	12329139	12329139	+	31	0.524	Distal Intergenic	EVM prediction Contig317_pilon.22	15268
chr1	12329659	12329659	+	37	0.386	Distal Intergenic	EVM prediction Contig317_pilon.22	14748
chr1	12330009	12330009	+	38	0.836	Distal Intergenic	EVM prediction Contig317_pilon.22	14398
chr1	12330416	12330416	-	34	0.427	Distal Intergenic	EVM prediction Contig317_pilon.22	13991
chr1	12352253	12352253	-	31	0.396	Intron (EVM prediction Contig317_pilon.23/EVM prediction Contig317_pilon.23, intron 9 of 9)	EVM prediction Contig317_pilon.22	-7847
chr1	12354346	12354346	-	37	0.684	Intron (EVM prediction Contig317_pilon.23/EVM prediction Contig317_pilon.23, intron 9 of 9)	EVM prediction Contig317_pilon.22	-9940
chr1	12354896	12354896	+	40	0.89	Intron (EVM prediction Contig317_pilon.23/EVM prediction Contig317_pilon.23, intron 9 of 9)	EVM prediction Contig317_pilon.22	-10490
chr1	12354977	12354977	-	38	0.392	Intron (EVM prediction Contig317_pilon.23/EVM prediction Contig317_pilon.23, intron 9 of 9)	EVM prediction Contig317_pilon.22	-10571
chr1	12355815	12355815	-	34	0.507	Intron (EVM prediction Contig317_pilon.23/EVM prediction Contig317_pilon.23, intron 9 of 9)	EVM prediction Contig317_pilon.22	-11409
chr1	12356642	12356642	-	37	0.384	Intron (EVM prediction Contig317_pilon.23/EVM prediction Contig317_pilon.23, intron 9 of 9)	EVM prediction Contig317_pilon.22	-12236
chr1	12361599	12361599	+	37	0.627	Intron (EVM prediction Contig317_pilon.23/EVM prediction Contig317_pilon.23, intron 7 of 9)	EVM prediction Contig317_pilon.23	14575
chr1	12362701	12362701	+	37	0.667	Intron (EVM prediction Contig317_pilon.23/EVM prediction Contig317_pilon.23, intron 7 of 9)	EVM prediction Contig317_pilon.23	13473
chr1	12362754	12362754	+	34	0.353	Intron (EVM prediction Contig317_pilon.23/EVM prediction Contig317_pilon.23, intron 7 of 9)	EVM prediction Contig317_pilon.23	13420
chr1	12366759	12366759	-	43	0.509	Intron (EVM prediction Contig317_pilon.23/EVM prediction Contig317_pilon.23, intron 7 of 9)	EVM prediction Contig317_pilon.23	9415
chr1	12367945	12367945	-	42	0.432	Intron (EVM prediction Contig317_pilon.23/EVM prediction Contig317_pilon.23, intron 6 of 9)	EVM prediction Contig317_pilon.23	8229
chr1	12379946	12379946	+	31	0.305	Distal Intergenic	EVM prediction Contig317_pilon.23	-3773
chr1	12392109	12392109	-	31	0.313	Distal Intergenic	EVM prediction Contig180_pilon.9	1356
chr1	12728874	12728874	+	35	0.668	Promoter	EVM prediction Contig681_pilon.6	-393
chr1	12742768	12742768	+	38	0.638	Intron (EVM prediction Contig681_pilon.5/EVM prediction Contig681_pilon.5, intron 1 of 3)	EVM prediction Contig681_pilon.5	2502
chr1	12743574	12743574	-	36	0.278	Intron (EVM prediction Contig681_pilon.5/EVM prediction Contig681_pilon.5, intron 1 of 3)	EVM prediction Contig681_pilon.5	1696
chr1	12750555	12750555	-	35	0.672	Distal Intergenic	EVM prediction Contig681_pilon.5	-5286
chr1	12753519	12753519	+	45	0.255	Distal Intergenic	EVM prediction Contig681_pilon.5	-8250
chr1	12753616	12753616	-	38	0.431	Distal Intergenic	EVM prediction Contig681_pilon.5	-8347
chr1	12753797	12753797	+	38	0.25	Distal Intergenic	EVM prediction Contig681_pilon.5	-8528
chr1	12754223	12754223	+	44	0.108	Distal Intergenic	EVM prediction Contig681_pilon.5	-8954
chr1	12755499	12755499	-	46	0.179	Distal Intergenic	EVM prediction Contig681_pilon.5	-10230
chr1	12765399	12765399	+	56	0.51	Distal Intergenic	EVM prediction Contig681_pilon.3	6842
chr1	12765507	12765507	+	58	0.327	Distal Intergenic	EVM prediction Contig681_pilon.3	6734
chr1	12765624	12765624	+	53	0.355	Distal Intergenic	EVM prediction Contig681_pilon.3	6617
chr1	12765807	12765807	+	57	0.353	Distal Intergenic	EVM prediction Contig681_pilon.3	6434
chr1	12766069	12766069	+	58	0.198	Distal Intergenic	EVM prediction Contig681_pilon.3	6172
chr1	12766260	12766260	+	58	0.264	Distal Intergenic	EVM prediction Contig681_pilon.3	5981
chr1	12766296	12766296	+	59	0.318	Distal Intergenic	EVM prediction Contig681_pilon.3	5945
chr1	12775425	12775425	+	67	0.14	Distal Intergenic	EVM prediction Contig681_pilon.3	-3185
chr1	12775658	12775658	+	69	0.585	Distal Intergenic	EVM prediction Contig681_pilon.3	-3418
chr1	12777377	12777377	+	33	0.479	Distal Intergenic	EVM prediction Contig681_pilon.3	-5137
chr1	12830613	12830613	+	36	0.491	Intron (EVM prediction Contig681_pilon.2/EVM prediction Contig681_pilon.2, intron 5 of 13)	EVM prediction Contig681_pilon.2	15610
chr1	12834885	12834885	-	36	0.223	Exon (EVM prediction Contig681_pilon.2/EVM prediction Contig681_pilon.2, exon 7 of 14)	EVM prediction Contig681_pilon.2	19882
chr1	12986277	12986277	+	30	0.37	Distal Intergenic	EVM prediction Contig572_pilon.1	-6873
chr1	12986377	12986377	+	40	0.279	Distal Intergenic	EVM prediction Contig572_pilon.1	-6773
chr1	12987295	12987295	-	37	0.261	Distal Intergenic	EVM prediction Contig572_pilon.1	-5855
chr1	13084029	13084029	-	33	0.382	Distal Intergenic	EVM prediction Contig3029_pilon.2	24271
chr1	13084180	13084180	-	34	0.806	Distal Intergenic	EVM prediction Contig3029_pilon.2	24120
chr1	13086508	13086508	-	35	0.325	Exon (EVM prediction Contig3029_pilon.2/EVM prediction Contig3029_pilon.2, exon 3 of 3)	EVM prediction Contig3029_pilon.2	21792
chr1	13087473	13087473	+	37	0.452	Intron (EVM prediction Contig3029_pilon.2/EVM prediction Contig3029_pilon.2, intron 2 of 2)	EVM prediction Contig3029_pilon.2	20827
chr1	13105166	13105166	+	30	0.66	Intron (EVM prediction Contig3029_pilon.2/EVM prediction Contig3029_pilon.2, intron 1 of 2)	EVM prediction Contig3029_pilon.2	3134
chr1	13172477	13172477	+	35	0.235	3' UTR	EVM prediction Contig3029_pilon.7	-12305
chr1	13172625	13172625	+	34	0.256	Downstream (<=300bp)	EVM prediction Contig3029_pilon.7	-12157
chr1	13172643	13172643	+	33	0.355	Downstream (<=300bp)	EVM prediction Contig3029_pilon.7	-12139
chr1	13172676	13172676	-	46	0.456	Downstream (<=300bp)	EVM prediction Contig3029_pilon.7	-12106
chr1	13172697	13172697	-	52	0.366	Downstream (<=300bp)	EVM prediction Contig3029_pilon.7	-12085
chr1	13172722	13172722	+	31	0.379	Downstream (<=300bp)	EVM prediction Contig3029_pilon.7	-12060
chr1	13190513	13190513	+	49	0.19	Distal Intergenic	EVM prediction Contig3029_pilon.8	-3484
chr1	13192329	13192329	-	55	0.251	Distal Intergenic	EVM prediction Contig3029_pilon.8	-1668
chr1	13193898	13193898	+	44	0.192	Promoter	EVM prediction Contig3029_pilon.8	-99
chr1	13202285	13202285	-	40	0.326	Exon (EVM prediction Contig3029_pilon.10/EVM prediction Contig3029_pilon.10, exon 2 of 2)	EVM prediction Contig3029_pilon.10	764
chr1	13244664	13244664	-	31	0.397	Distal Intergenic	EVM prediction Contig3029_pilon.13	-18784
chr1	13244939	13244939	-	30	1	Distal Intergenic	EVM prediction Contig3029_pilon.13	-18509
chr1	13244964	13244964	+	30	0.292	Distal Intergenic	EVM prediction Contig3029_pilon.13	-18484
chr1	13331039	13331039	-	34	0.522	Intron (EVM prediction Contig362_pilon.8/EVM prediction Contig362_pilon.8, intron 12 of 16)	EVM prediction Contig362_pilon.8	32561
chr1	13366395	13366395	+	30	0	Distal Intergenic	EVM prediction Contig362_pilon.7	-1144
chr1	13368190	13368190	-	30	0.254	Intron (EVM prediction Contig362_pilon.7/EVM prediction Contig362_pilon.7, intron 1 of 12)	EVM prediction Contig362_pilon.7	652
chr1	13452453	13452453	-	34	0.292	Distal Intergenic	EVM prediction Contig362_pilon.7	84915
chr1	13452553	13452553	-	33	0.281	Distal Intergenic	EVM prediction Contig362_pilon.7	85015
chr1	13452859	13452859	-	34	0.383	Distal Intergenic	EVM prediction Contig362_pilon.7	85321
chr1	13463308	13463308	+	43	0.159	Distal Intergenic	EVM prediction Contig362_pilon.3	85423
chr1	13470172	13470172	+	46	0.564	Distal Intergenic	EVM prediction Contig362_pilon.3	78559
chr1	13474385	13474385	+	39	0.581	Distal Intergenic	EVM prediction Contig362_pilon.3	74346
chr1	13474489	13474489	+	34	0.14	Distal Intergenic	EVM prediction Contig362_pilon.3	74242
chr1	13482544	13482544	-	37	0.225	Distal Intergenic	EVM prediction Contig362_pilon.3	66187
chr1	13500868	13500868	+	33	0.338	Distal Intergenic	EVM prediction Contig362_pilon.3	47863
chr1	13501163	13501163	+	32	0.164	Distal Intergenic	EVM prediction Contig362_pilon.3	47568
chr1	13536818	13536818	+	38	0.221	Distal Intergenic	EVM prediction Contig362_pilon.3	11913
chr1	13537098	13537098	+	41	0.178	Distal Intergenic	EVM prediction Contig362_pilon.3	11633
chr1	13537129	13537129	+	41	0.436	Distal Intergenic	EVM prediction Contig362_pilon.3	11602
chr1	13537350	13537350	+	40	0.383	Distal Intergenic	EVM prediction Contig362_pilon.3	11381
chr1	13537713	13537713	+	40	0.398	Distal Intergenic	EVM prediction Contig362_pilon.3	11018
chr1	13540720	13540720	+	42	0.156	Distal Intergenic	EVM prediction Contig362_pilon.3	8011
chr1	13544486	13544486	-	106	0.502	Distal Intergenic	EVM prediction Contig362_pilon.3	4245
chr1	13544771	13544771	-	90	0.098	Distal Intergenic	EVM prediction Contig362_pilon.3	3960
chr1	13544813	13544813	-	86	0.121	Distal Intergenic	EVM prediction Contig362_pilon.3	3918
chr1	13546469	13546469	+	77	0.371	Distal Intergenic	EVM prediction Contig362_pilon.3	2262
chr1	13547353	13547353	-	69	0.261	Distal Intergenic	EVM prediction Contig362_pilon.3	1378
chr1	13547894	13547894	-	70	0.275	Distal Intergenic	EVM prediction Contig362_pilon.3	837
chr1	13549161	13549161	-	57	0.32	Promoter	EVM prediction Contig362_pilon.3	-431
chr1	13551094	13551094	-	42	0.246	Promoter	EVM prediction Contig362_pilon.2	-196
chr1	13562120	13562120	+	46	0.408	Distal Intergenic	EVM prediction Contig362_pilon.2	10831
chr1	13563611	13563611	+	56	0.256	Distal Intergenic	EVM prediction Contig362_pilon.2	12322
chr1	13564223	13564223	-	77	0.303	Distal Intergenic	EVM prediction Contig362_pilon.2	12934
chr1	13566902	13566902	-	54	0.416	Distal Intergenic	EVM prediction Contig362_pilon.2	15613
chr1	13568572	13568572	+	54	0.353	Distal Intergenic	EVM prediction Contig362_pilon.2	17283
chr1	13568840	13568840	-	48	0.324	Distal Intergenic	EVM prediction Contig362_pilon.2	17551
chr1	13569630	13569630	+	46	0.221	Distal Intergenic	EVM prediction Contig362_pilon.2	18341
chr1	13571151	13571151	+	59	0.225	Distal Intergenic	EVM prediction Contig362_pilon.2	19862
chr1	13571368	13571368	+	55	0.367	Distal Intergenic	EVM prediction Contig362_pilon.2	20079
chr1	13574123	13574123	-	39	0.407	Distal Intergenic	EVM prediction Contig362_pilon.2	22834
chr1	13584204	13584204	+	64	0.502	Distal Intergenic	EVM prediction Contig362_pilon.2	32915
chr1	13584377	13584377	-	45	0.016	Distal Intergenic	EVM prediction Contig362_pilon.2	33088
chr1	13594777	13594777	+	45	0.321	Distal Intergenic	EVM prediction Contig362_pilon.2	43488
chr1	13595453	13595453	+	41	0.235	Distal Intergenic	EVM prediction Contig362_pilon.2	44164
chr1	13600541	13600541	-	48	0.181	Distal Intergenic	EVM prediction Contig362_pilon.1	-41615
chr1	13601189	13601189	+	49	0.053	Distal Intergenic	EVM prediction Contig362_pilon.1	-40967
chr1	13605265	13605265	+	48	0.425	Distal Intergenic	EVM prediction Contig362_pilon.1	-36891
chr1	13608992	13608992	+	87	0.234	Distal Intergenic	EVM prediction Contig362_pilon.1	-33164
chr1	13609114	13609114	+	96	0.273	Distal Intergenic	EVM prediction Contig362_pilon.1	-33042
chr1	13609810	13609810	+	88	0.194	Distal Intergenic	EVM prediction Contig362_pilon.1	-32346
chr1	13611386	13611386	-	31	0.457	Distal Intergenic	EVM prediction Contig362_pilon.1	-30770
chr1	13781422	13781422	+	45	0.264	Distal Intergenic	EVM prediction Contig438_pilon.18	5590
chr1	13797419	13797419	+	30	0.471	Distal Intergenic	EVM prediction Contig438_pilon.17	6651
chr1	13797674	13797674	+	32	0.354	Distal Intergenic	EVM prediction Contig438_pilon.17	6396
chr1	13797821	13797821	+	31	0.185	Distal Intergenic	EVM prediction Contig438_pilon.17	6249
chr1	13799367	13799367	-	36	0.249	Distal Intergenic	EVM prediction Contig438_pilon.17	4703
chr1	13799370	13799370	-	39	0.161	Distal Intergenic	EVM prediction Contig438_pilon.17	4700
chr1	13799675	13799675	-	37	0.491	Intron (EVM prediction Contig438_pilon.17/EVM prediction Contig438_pilon.17, intron 2 of 2)	EVM prediction Contig438_pilon.17	4395
chr1	13803405	13803405	+	31	0.314	Intron (EVM prediction Contig438_pilon.17/EVM prediction Contig438_pilon.17, intron 1 of 2)	EVM prediction Contig438_pilon.17	665
chr1	13833710	13833710	+	39	0.243	Distal Intergenic	EVM prediction Contig438_pilon.17	-29641
chr1	13834263	13834263	+	40	0.397	Distal Intergenic	EVM prediction Contig438_pilon.17	-30194
chr1	13899971	13899971	+	39	0.086	Intron (EVM prediction Contig438_pilon.14/EVM prediction Contig438_pilon.14, intron 6 of 8)	EVM prediction Contig438_pilon.14	31079
chr1	13899998	13899998	-	41	0.305	Intron (EVM prediction Contig438_pilon.14/EVM prediction Contig438_pilon.14, intron 6 of 8)	EVM prediction Contig438_pilon.14	31106
chr1	13900132	13900132	-	38	0.18	Intron (EVM prediction Contig438_pilon.14/EVM prediction Contig438_pilon.14, intron 6 of 8)	EVM prediction Contig438_pilon.14	31240
chr1	13900153	13900153	-	39	0.38	Intron (EVM prediction Contig438_pilon.14/EVM prediction Contig438_pilon.14, intron 6 of 8)	EVM prediction Contig438_pilon.14	31261
[truncated: 271,855+ more rows]
