# Supplementary material for: Genome‐Wide 6mA Map Unveils Epigenetic Adaptation in Deep‐Sea Limpet
Source: Ecol Evol. 2026 Apr 8;16(4):e73449. doi: 10.1002/ece3.73449 (PMC13058721; doi:10.1002/ece3.73449)
Supplement: Supplementary file 2 — Table S1: Protein sequences for constructing a phylogenetic tree across the 18 species. Table S2: Genomic Loci, fractions, and associated genes for 6mA sites in Bathyacmaea lactea. Table S3: The PWMs of the identified consensus motifs containing 6mA sites in genome. Table S4: The PWMs of the identified consensus motifs containing 6mA sites in exon regions. Table S5: Gene ontology annotation for the hypermethylated‐highly expressed genes in Bathyacmaea lactea. Table S6: Gene ontology annotation for the hypomethylated‐highly expressed genes in Bathyacmaea lactea. Table S7: Gene ontology annotation for the hypermethylated genes in Bathyacmaea lactea. Table S8: Gene ontology annotation for the hypomethylated genes in Bathyacmaea lactea. [file ECE3-16-e73449-s002.zip › Supplementary Table S3.txt]

# DREME 5.5.9
#     command: dreme -oc m6Abasemods-filter_highc_dreme -p m6Abasemods-filter_highc.fa -dna -mink 4 -maxk 8
#   positives: 281772 from m6Abasemods-filter_highc.fa (Mon Feb 23 09:23:29 CST 2026)
#   negatives: 281772 from shuffled positives
#        host: cu040
#        when: Mon Feb 23 09:45:16 CST 2026

MEME version 5.5.9

ALPHABET "DNA" DNA-LIKE
A "Adenine" CC0000 ~ T "Thymine" 008000
C "Cytosine" 0000CC ~ G "Guanine" FFB300
N "Any base" = ACGT
X = ACGT
. = ACGT
V "Not T" = ACG
H "Not G" = ACT
D "Not C" = AGT
B "Not A" = CGT
M "Amino" = AC
R "Purine" = AG
W "Weak" = AT
S "Strong" = CG
Y "Pyrimidine" = CT
K "Keto" = GT
U = T
END ALPHABET

strands: + -

Background letter frequencies (from dataset):
A 0.367 C 0.182 G 0.205 T 0.246


MOTIF BSASTC DREME-1

#             Word    RC Word        Pos        Neg    P-value    E-value
# BEST      BSASTC     GASTSV      24515       9116  1.1e-1689  3.9e-1685
#           TGAGTC     GACTCA       4914       1480   1.8e-429   6.2e-425
#           TGACTC     GAGTCA       4904       1479   6.5e-428   2.2e-423
#           CCACTC     GAGTGG       3028        630   5.8e-376   2.0e-371
#           GGAGTC     GACTCC       3117        695   5.4e-366   1.8e-361
#           CGACTC     GAGTCG       3683       1038   2.5e-346   8.4e-342
#           CCAGTC     GACTGG       3588       1198   7.9e-276   2.7e-271
#           GGACTC     GAGTCC       1738        730   1.1e-094   3.6e-090
#           CGAGTC     GACTCG       1837        796   1.6e-094   5.4e-090
#           TCACTC     GAGTGA       1841        801   5.1e-094   1.7e-089
#           TCAGTC     GACTGA       2415       1436   3.2e-057   1.1e-052
#           GCAGTC     GACTGC        973        497   3.0e-036   1.0e-031
#           GCACTC     GAGTGC        868        439   2.8e-033   9.7e-029

letter-probability matrix: alength= 4 w= 6 nsites= 24515 E= 3.9e-1685
0.000000 0.444463 0.198205 0.357332
0.000000 0.518580 0.481420 0.000000
1.000000 0.000000 0.000000 0.000000
0.000000 0.476484 0.523516 0.000000
0.000000 0.000000 0.000000 1.000000
0.000000 1.000000 0.000000 0.000000


MOTIF BCGSTY DREME-2

#             Word    RC Word        Pos        Neg    P-value    E-value
# BEST      BCGSTY     RASCGV      26474      11654  4.9e-1378  1.6e-1373
#           TCGGTT     AACCGA       5310       2511   6.1e-228   2.0e-223
#           TCGGTC     GACCGA       5548       2700   1.2e-223   4.1e-219
#           CCGGTC     GACCGG       3660       1539   1.2e-197   4.0e-193
#           TCGCTT     AAGCGA       2259        806   6.9e-159   2.3e-154
#           GCGGTC     GACCGC       1572        445   1.1e-147   3.8e-143
#           CCGCTT     AAGCGG       1251        361   2.0e-115   6.7e-111
#           TCGCTC     GAGCGA       1622        644   2.4e-097   8.0e-093
#           CCGCTC     GAGCGG        945        323   1.7e-071   5.8e-067
#           CCGGTT     AACCGG       2746       1594   5.7e-070   1.9e-065
#           GCGGTT     AACCGC        937        349   7.2e-063   2.4e-058
#           GCGCTT     AAGCGC        324        224   1.1e-005   3.7e-001
#           GCGCTC     GAGCGC        300        221   3.1e-004   1.0e+001

letter-probability matrix: alength= 4 w= 6 nsites= 26474 E= 1.6e-1373
0.000000 0.324923 0.118343 0.556735
0.000000 1.000000 0.000000 0.000000
0.000000 0.000000 1.000000 0.000000
0.000000 0.253116 0.746884 0.000000
0.000000 0.000000 0.000000 1.000000
0.000000 0.515487 0.000000 0.484513


MOTIF CAAVTS DREME-3

#             Word    RC Word        Pos        Neg    P-value    E-value
# BEST      CAAVTS     SABTTG      12653       6236   5.4e-502   1.8e-497
#           CAAGTG     CACTTG       2016        792   1.1e-122   3.5e-118
#           CAACTG     CAGTTG       2197        935   1.6e-116   5.1e-112
#           CAACTC     GAGTTG       1890        743   5.3e-115   1.7e-110
#           CAAATG     CATTTG       3180       1645   3.8e-111   1.2e-106
#           CAAGTC     GACTTG       1827       1030   2.4e-051   7.8e-047
#           CAAATC     GATTTG       1543       1091   5.3e-019   1.7e-014

letter-probability matrix: alength= 4 w= 6 nsites= 12653 E= 1.8e-497
0.000000 1.000000 0.000000 0.000000
1.000000 0.000000 0.000000 0.000000
1.000000 0.000000 0.000000 0.000000
0.373271 0.323006 0.303722 0.000000
0.000000 0.000000 0.000000 1.000000
0.000000 0.415712 0.584288 0.000000


MOTIF DGCYTC DREME-4

#             Word    RC Word        Pos        Neg    P-value    E-value
# BEST      DGCYTC     GARGCH       5739       2259   2.7e-347   8.6e-343
#           TGCTTC     GAAGCA       1570        592   3.0e-102   9.6e-098
#           GGCCTC     GAGGCC       1204        416   2.7e-089   8.6e-085
#           AGCCTC     GAGGCT        875        233   2.5e-088   8.1e-084
#           GGCTTC     GAAGCC        955        430   1.6e-046   5.1e-042
#           TGCCTC     GAGGCA        670        253   1.5e-044   4.8e-040
#           AGCTTC     GAAGCT        465        337   3.5e-006   1.1e-001

letter-probability matrix: alength= 4 w= 6 nsites= 5739 E= 8.6e-343
0.233490 0.000000 0.376198 0.390312
0.000000 0.000000 1.000000 0.000000
0.000000 1.000000 0.000000 0.000000
0.000000 0.479003 0.000000 0.520997
0.000000 0.000000 0.000000 1.000000
0.000000 1.000000 0.000000 0.000000


MOTIF CAVTRC DREME-5

#             Word    RC Word        Pos        Neg    P-value    E-value
# BEST      CAVTRC     GYABTG       6504       3119   3.6e-271   1.2e-266
#           CAGTAC     GTACTG       1357        456   3.2e-104   1.0e-099
#           CACTGC     GCAGTG       1286        456   6.3e-092   2.0e-087
#           CAATGC     GCATTG       1852       1003   3.9e-058   1.3e-053
#           CACTAC     GTAGTG        774        355   1.0e-036   3.3e-032
#           CAATAC     GTATTG        853        539   1.7e-017   5.3e-013
#           CAGTGC     GCACTG        603        386   2.6e-012   8.3e-008

letter-probability matrix: alength= 4 w= 6 nsites= 6504 E= 1.2e-266
0.000000 1.000000 0.000000 0.000000
1.000000 0.000000 0.000000 0.000000
0.415898 0.310271 0.273831 0.000000
0.000000 0.000000 0.000000 1.000000
0.458795 0.000000 0.541205 0.000000
0.000000 1.000000 0.000000 0.000000


MOTIF CCAWTCH DREME-6

#             Word    RC Word        Pos        Neg    P-value    E-value
# BEST     CCAWTCH    DGAWTGG       3661       1295   3.6e-260   1.2e-255
#          CCATTCC    GGAATGG        802        236   4.9e-073   1.5e-068
#          CCATTCA    TGAATGG        997        369   2.1e-067   6.6e-063
#          CCAATCC    GGATTGG        536        135   9.1e-058   2.9e-053
#          CCATTCT    AGAATGG        686        235   3.1e-052   9.9e-048
#          CCAATCA    TGATTGG        418        178   1.5e-023   4.7e-019
#          CCAATCT    AGATTGG        222        142   1.6e-005   5.1e-001

letter-probability matrix: alength= 4 w= 7 nsites= 3661 E= 1.2e-255
0.000000 1.000000 0.000000 0.000000
0.000000 1.000000 0.000000 0.000000
1.000000 0.000000 0.000000 0.000000
0.321224 0.000000 0.000000 0.678776
0.000000 0.000000 0.000000 1.000000
0.000000 1.000000 0.000000 0.000000
0.386506 0.365474 0.000000 0.248020


MOTIF CTANTC DREME-7

#             Word    RC Word        Pos        Neg    P-value    E-value
# BEST      CTANTC     GANTAG       4636       1915   2.3e-258   7.3e-254
#           CTACTC     GAGTAG       1508        477   8.0e-125   2.5e-120
#           CTAGTC     GACTAG       1537        570   1.1e-102   3.6e-098
#           CTAATC     GATTAG        792        426   2.5e-026   8.0e-022
#           CTATTC     GAATAG        799        442   1.1e-024   3.5e-020

letter-probability matrix: alength= 4 w= 6 nsites= 4636 E= 7.3e-254
0.000000 1.000000 0.000000 0.000000
0.000000 0.000000 0.000000 1.000000
1.000000 0.000000 0.000000 0.000000
0.170837 0.325280 0.331536 0.172347
0.000000 0.000000 0.000000 1.000000
0.000000 1.000000 0.000000 0.000000


MOTIF AHATWY DREME-8

#             Word    RC Word        Pos        Neg    P-value    E-value
# BEST      AHATWY     RWATDT      22161      15378   3.3e-289   1.0e-284
#           AAATAT     ATATTT       4940       2704   1.7e-148   5.4e-144
#           ATATAT     ATATAT       2177       1255   5.5e-057   1.7e-052
#           ACATTT     AAATGT       2583       1639   9.2e-049   2.9e-044
#           ATATTC     GAATAT       1761       1075   1.0e-038   3.3e-034
#           AAATAC     GTATTT       2000       1292   1.2e-035   3.8e-031
#           ATATAC     GTATAT       1875       1269   9.6e-028   3.0e-023
#           AAATTC     GAATTT       3353       2630   2.9e-021   8.9e-017
#           ACATTC     GAATGT       1297        865   5.9e-021   1.8e-016
#           ACATAC     GTATGT        778        460   6.0e-020   1.9e-015
#           ACATAT     ATATGT       1486       1138   5.2e-012   1.6e-007
#           AAATTT     AAATTT       2193       1965   2.0e-004   6.4e+000

letter-probability matrix: alength= 4 w= 6 nsites= 22161 E= 1.0e-284
1.000000 0.000000 0.000000 0.000000
0.463291 0.262894 0.000000 0.273814
1.000000 0.000000 0.000000 0.000000
0.000000 0.000000 0.000000 1.000000
0.447543 0.000000 0.000000 0.552457
0.000000 0.451965 0.000000 0.548035


MOTIF BYACCG DREME-9

#             Word    RC Word        Pos        Neg    P-value    E-value
# BEST      BYACCG     CGGTRV       6129       3173   1.9e-213   5.7e-209
#           GTACCG     CGGTAC       1621        684   1.0e-087   3.1e-083
#           CCACCG     CGGTGG        716        218   6.2e-063   1.9e-058
#           CTACCG     CGGTAG        755        322   5.0e-041   1.5e-036
#           TCACCG     CGGTGA        880        437   3.9e-035   1.2e-030
#           GCACCG     CGGTGC        357        147   1.6e-021   4.9e-017
#           TTACCG     CGGTAA       1800       1365   4.7e-015   1.4e-010

letter-probability matrix: alength= 4 w= 6 nsites= 6129 E= 5.7e-209
0.000000 0.240007 0.322728 0.437265
0.000000 0.318649 0.000000 0.681351
1.000000 0.000000 0.000000 0.000000
0.000000 1.000000 0.000000 0.000000
0.000000 1.000000 0.000000 0.000000
0.000000 0.000000 1.000000 0.000000


MOTIF AANGAAYG DREME-10

#             Word    RC Word        Pos        Neg    P-value    E-value
# BEST    AANGAAYG   CRTTCNTT       1555        418   3.5e-154   1.0e-149
#         AACGAATG   CATTCGTT        545         69   3.7e-093   1.1e-088
#         AACGAACG   CGTTCGTT        213         48   2.7e-026   8.1e-022
#         AATGAATG   CATTCATT        312        107   1.2e-024   3.5e-020
#         AAAGAACG   CGTTCTTT        106         19   3.8e-016   1.2e-011
#         AAAGAATG   CATTCTTT        126         40   7.2e-012   2.2e-007
#         AAGGAACG   CGTTCCTT         49         10   1.4e-007   4.1e-003
#         AATGAACG   CGTTCATT        127         77   2.8e-004   8.5e+000
#         AAGGAATG   CATTCCTT         77         48   6.0e-003   1.8e+002

letter-probability matrix: alength= 4 w= 8 nsites= 1555 E= 1.0e-149
1.000000 0.000000 0.000000 0.000000
1.000000 0.000000 0.000000 0.000000
0.149196 0.487460 0.081029 0.282315
0.000000 0.000000 1.000000 0.000000
1.000000 0.000000 0.000000 0.000000
1.000000 0.000000 0.000000 0.000000
0.000000 0.318328 0.000000 0.681672
0.000000 0.000000 1.000000 0.000000


MOTIF AHARTCG DREME-11

#             Word    RC Word        Pos        Neg    P-value    E-value
# BEST     AHARTCG    CGAYTDT       3306       1512   3.2e-152   9.5e-148
#          ACAATCG    CGATTGT        599        146   2.6e-066   7.9e-062
#          AAAATCG    CGATTTT       1365        729   6.6e-045   2.0e-040
#          ACAGTCG    CGACTGT        376        124   7.6e-031   2.3e-026
#          ATAATCG    CGATTAT        449        228   6.9e-018   2.1e-013
#          AAAGTCG    CGACTTT        397        226   3.5e-012   1.1e-007
#          ATAGTCG    CGACTAT        120         59   3.0e-006   9.0e-002

letter-probability matrix: alength= 4 w= 7 nsites= 3306 E= 9.5e-148
1.000000 0.000000 0.000000 0.000000
0.532970 0.294918 0.000000 0.172111
1.000000 0.000000 0.000000 0.000000
0.729885 0.000000 0.270115 0.000000
0.000000 0.000000 0.000000 1.000000
0.000000 1.000000 0.000000 0.000000
0.000000 0.000000 1.000000 0.000000


MOTIF CCYMTCC DREME-12

#             Word    RC Word        Pos        Neg    P-value    E-value
# BEST     CCYMTCC    GGAKRGG       1421        360   1.8e-149   5.4e-145
#          CCCATCC    GGATGGG        717        182   4.0e-076   1.2e-071
#          CCTATCC    GGATAGG        406         64   3.2e-062   9.5e-058
#          CCCCTCC    GGAGGGG        159         60   7.9e-012   2.4e-007
#          CCTCTCC    GGAGAGG        139         54   3.9e-010   1.2e-005

letter-probability matrix: alength= 4 w= 7 nsites= 1421 E= 5.4e-145
0.000000 1.000000 0.000000 0.000000
0.000000 1.000000 0.000000 0.000000
0.000000 0.616467 0.000000 0.383533
0.790289 0.209711 0.000000 0.000000
0.000000 0.000000 0.000000 1.000000
0.000000 1.000000 0.000000 0.000000
0.000000 1.000000 0.000000 0.000000


MOTIF AATDAST DREME-13

#             Word    RC Word        Pos        Neg    P-value    E-value
# BEST     AATDAST    ASTHATT       2693       1165   2.5e-138   7.5e-134
#          AATAAGT    ACTTATT        657        217   1.7e-052   5.0e-048
#          AATAACT    AGTTATT        557        208   6.0e-038   1.8e-033
#          AATGACT    AGTCATT        431        190   8.2e-023   2.5e-018
#          AATGAGT    ACTCATT        293        120   4.1e-018   1.2e-013
#          AATTACT    AGTAATT        419        206   5.2e-018   1.6e-013
#          AATTAGT    ACTAATT        336        224   1.3e-006   3.7e-002

letter-probability matrix: alength= 4 w= 7 nsites= 2693 E= 7.5e-134
1.000000 0.000000 0.000000 0.000000
1.000000 0.000000 0.000000 0.000000
0.000000 0.000000 0.000000 1.000000
0.450798 0.000000 0.268845 0.280356
1.000000 0.000000 0.000000 0.000000
0.000000 0.522466 0.477534 0.000000
0.000000 0.000000 0.000000 1.000000


MOTIF TAAVTGR DREME-14

#             Word    RC Word        Pos        Neg    P-value    E-value
# BEST     TAAVTGR    YCABTTA       2571       1245   3.7e-105   1.1e-100
#          TAAGTGG    CCACTTA        351         79   2.6e-042   7.6e-038
#          TAAATGA    TCATTTA        671        324   6.8e-029   2.0e-024
#          TAAGTGA    TCACTTA        385        138   2.5e-028   7.4e-024
#          TAAATGG    CCATTTA        646        410   1.8e-013   5.4e-009
#          TAACTGA    TCAGTTA        326        168   5.1e-013   1.5e-008
#          TAACTGG    CCAGTTA        192        126   1.3e-004   3.8e+000

letter-probability matrix: alength= 4 w= 7 nsites= 2571 E= 1.1e-100
0.000000 0.000000 0.000000 1.000000
1.000000 0.000000 0.000000 0.000000
1.000000 0.000000 0.000000 0.000000
0.512252 0.201478 0.286270 0.000000
0.000000 0.000000 0.000000 1.000000
0.000000 0.000000 1.000000 0.000000
0.537534 0.000000 0.462466 0.000000


MOTIF ACAAASM DREME-15

#             Word    RC Word        Pos        Neg    P-value    E-value
# BEST     ACAAASM    KSTTTGT       1117        354   1.1e-092   3.3e-088
#          ACAAAGC    GCTTTGT        488         85   4.7e-070   1.4e-065
#          ACAAACA    TGTTTGT        383        122   9.9e-033   2.9e-028
#          ACAAACC    GGTTTGT         93         34   8.0e-008   2.4e-003
#          ACAAAGA    TCTTTGT        153        113   8.3e-003   2.5e+002

letter-probability matrix: alength= 4 w= 7 nsites= 1117 E= 3.3e-088
1.000000 0.000000 0.000000 0.000000
0.000000 1.000000 0.000000 0.000000
1.000000 0.000000 0.000000 0.000000
1.000000 0.000000 0.000000 0.000000
1.000000 0.000000 0.000000 0.000000
0.000000 0.426141 0.573859 0.000000
0.479857 0.520143 0.000000 0.000000


MOTIF AACWTGY DREME-16

#             Word    RC Word        Pos        Neg    P-value    E-value
# BEST     AACWTGY    RCAWGTT       1700        731   7.6e-089   2.2e-084
#          AACTTGT    ACAAGTT        738        285   2.9e-047   8.7e-043
#          AACATGT    ACATGTT        515        205   5.6e-032   1.6e-027
#          AACTTGC    GCAAGTT        193         83   1.5e-011   4.3e-007
#          AACATGC    GCATGTT        254        158   1.3e-006   3.8e-002

letter-probability matrix: alength= 4 w= 7 nsites= 1700 E= 2.2e-084
1.000000 0.000000 0.000000 0.000000
1.000000 0.000000 0.000000 0.000000
0.000000 1.000000 0.000000 0.000000
0.452353 0.000000 0.000000 0.547647
0.000000 0.000000 0.000000 1.000000
0.000000 0.000000 1.000000 0.000000
0.000000 0.262941 0.000000 0.737059


MOTIF DGAATSA DREME-17

#             Word    RC Word        Pos        Neg    P-value    E-value
# BEST     DGAATSA    TSATTCH       2571       1373   4.1e-083   1.2e-078
#          GGAATCA    TGATTCC        379        153   1.8e-023   5.3e-019
#          GGAATGA    TCATTCC        499        246   5.3e-021   1.6e-016
#          TGAATGA    TCATTCA        633        343   5.4e-021   1.6e-016
#          AGAATCA    TGATTCT        286        136   1.1e-013   3.3e-009
#          AGAATGA    TCATTCT        322        172   7.0e-012   2.1e-007
#          TGAATCA    TGATTCA        452        323   2.0e-006   5.9e-002

letter-probability matrix: alength= 4 w= 7 nsites= 2571 E= 1.2e-078
0.236484 0.000000 0.341501 0.422015
0.000000 0.000000 1.000000 0.000000
1.000000 0.000000 0.000000 0.000000
1.000000 0.000000 0.000000 0.000000
0.000000 0.000000 0.000000 1.000000
0.000000 0.434461 0.565539 0.000000
1.000000 0.000000 0.000000 0.000000


MOTIF CCAATNG DREME-18

#             Word    RC Word        Pos        Neg    P-value    E-value
# BEST     CCAATNG    CNATTGG       1857        913   7.5e-074   2.2e-069
#          CCAATTG    CAATTGG        977        422   2.2e-051   6.4e-047
#          CCAATCG    CGATTGG        374        209   3.9e-012   1.2e-007
#          CCAATGG    CCATTGG        354        212   1.3e-009   3.7e-005
#          CCAATAG    CTATTGG        152         70   1.9e-008   5.6e-004

letter-probability matrix: alength= 4 w= 7 nsites= 1857 E= 2.2e-069
0.000000 1.000000 0.000000 0.000000
0.000000 1.000000 0.000000 0.000000
1.000000 0.000000 0.000000 0.000000
1.000000 0.000000 0.000000 0.000000
0.000000 0.000000 0.000000 1.000000
0.081852 0.201400 0.190630 0.526117
0.000000 0.000000 1.000000 0.000000


MOTIF AWTGACCS DREME-19

#             Word    RC Word        Pos        Neg    P-value    E-value
# BEST    AWTGACCS   SGGTCAWT        592        128   1.6e-072   4.8e-068
#         AATGACCC   GGGTCATT        437         88   5.7e-057   1.7e-052
#         ATTGACCG   CGGTCAAT         65         14   2.6e-009   7.6e-005
#         AATGACCG   CGGTCATT         58         11   3.8e-009   1.1e-004
#         ATTGACCC   GGGTCAAT         32         15   9.3e-003   2.7e+002

letter-probability matrix: alength= 4 w= 8 nsites= 592 E= 4.8e-068
1.000000 0.000000 0.000000 0.000000
0.836149 0.000000 0.000000 0.163851
0.000000 0.000000 0.000000 1.000000
0.000000 0.000000 1.000000 0.000000
1.000000 0.000000 0.000000 0.000000
0.000000 1.000000 0.000000 0.000000
0.000000 1.000000 0.000000 0.000000
0.000000 0.792230 0.207770 0.000000


MOTIF CYACTK DREME-20

#             Word    RC Word        Pos        Neg    P-value    E-value
# BEST      CYACTK     MAGTRG       2751       1637   8.2e-065   2.4e-060
#           CCACTT     AAGTGG        960        503   1.1e-033   3.3e-029
#           CCACTG     CAGTGG        702        386   3.1e-022   9.0e-018
#           CTACTG     CAGTAG        633        361   2.4e-018   7.1e-014
#           CTACTT     AAGTAG        456        387   9.5e-003   2.8e+002

letter-probability matrix: alength= 4 w= 6 nsites= 2751 E= 2.4e-060
0.000000 1.000000 0.000000 0.000000
0.000000 0.604144 0.000000 0.395856
1.000000 0.000000 0.000000 0.000000
0.000000 1.000000 0.000000 0.000000
0.000000 0.000000 0.000000 1.000000
0.000000 0.000000 0.485278 0.514722


MOTIF AAVGAST DREME-21

#             Word    RC Word        Pos        Neg    P-value    E-value
# BEST     AAVGAST    ASTCBTT       1072        437   3.6e-062   1.0e-057
#          AACGAGT    ACTCGTT        192         48   6.8e-022   2.0e-017
#          AAAGACT    AGTCTTT        334        133   2.5e-021   7.3e-017
#          AACGACT    AGTCGTT        122         43   2.9e-010   8.5e-006
#          AAGGACT    AGTCCTT        182         83   5.6e-010   1.6e-005
#          AAAGAGT    ACTCTTT        161         82   2.2e-007   6.5e-003
#          AAGGAGT    ACTCCTT         81         48   2.3e-003   6.7e+001

letter-probability matrix: alength= 4 w= 7 nsites= 1072 E= 1.0e-057
1.000000 0.000000 0.000000 0.000000
1.000000 0.000000 0.000000 0.000000
0.461754 0.292910 0.245336 0.000000
0.000000 0.000000 1.000000 0.000000
1.000000 0.000000 0.000000 0.000000
0.000000 0.595149 0.404851 0.000000
0.000000 0.000000 0.000000 1.000000


MOTIF ACAARMG DREME-22

#             Word    RC Word        Pos        Neg    P-value    E-value
# BEST     ACAARMG    CKYTTGT        776        279   4.3e-055   1.2e-050
#          ACAAACG    CGTTTGT        317         80   8.5e-035   2.5e-030
#          ACAAGAG    CTCTTGT        229         61   2.3e-024   6.8e-020
#          ACAAAAG    CTTTTGT        195        128   1.1e-004   3.3e+000
#          ACAAGCG    CGCTTGT         35         10   1.2e-004   3.6e+000

letter-probability matrix: alength= 4 w= 7 nsites= 776 E= 1.2e-050
1.000000 0.000000 0.000000 0.000000
0.000000 1.000000 0.000000 0.000000
1.000000 0.000000 0.000000 0.000000
1.000000 0.000000 0.000000 0.000000
0.659794 0.000000 0.340206 0.000000
0.546392 0.453608 0.000000 0.000000
0.000000 0.000000 1.000000 0.000000


MOTIF AAAAWBA DREME-23

#             Word    RC Word        Pos        Neg    P-value    E-value
# BEST     AAAAWBA    TVWTTTT       4722       3361   5.8e-053   1.7e-048
#          AAAATGA    TCATTTT        998        656   1.8e-017   5.1e-013
#          AAAAACA    TGTTTTT        782        489   8.9e-017   2.6e-012
#          AAAAATA    TATTTTT        930        653   1.7e-012   4.8e-008
#          AAAATCA    TGATTTT        661        480   4.5e-008   1.3e-003
#          AAAATTA    TAATTTT        895        737   4.9e-005   1.4e+000
#          AAAAAGA    TCTTTTT        456        346   5.7e-005   1.7e+000

letter-probability matrix: alength= 4 w= 7 nsites= 4722 E= 1.7e-048
1.000000 0.000000 0.000000 0.000000
1.000000 0.000000 0.000000 0.000000
1.000000 0.000000 0.000000 0.000000
1.000000 0.000000 0.000000 0.000000
0.459127 0.000000 0.000000 0.540873
0.000000 0.305591 0.307920 0.386489
1.000000 0.000000 0.000000 0.000000


MOTIF GAWTMC DREME-24

#             Word    RC Word        Pos        Neg    P-value    E-value
# BEST      GAWTMC     GKAWTC       3134       2059   2.5e-051   7.1e-047
#           GAATAC     GTATTC        946        570   1.6e-022   4.6e-018
#           GATTAC     GTAATC        813        522   7.5e-016   2.1e-011
#           GAATCC     GGATTC        832        570   1.3e-012   3.7e-008
#           GATTCC     GGAATC        692        491   2.7e-009   7.7e-005

letter-probability matrix: alength= 4 w= 6 nsites= 3134 E= 7.1e-047
0.000000 0.000000 1.000000 0.000000
1.000000 0.000000 0.000000 0.000000
0.544990 0.000000 0.000000 0.455010
0.000000 0.000000 0.000000 1.000000
0.561264 0.438736 0.000000 0.000000
0.000000 1.000000 0.000000 0.000000


MOTIF AACTCVAT DREME-25

#             Word    RC Word        Pos        Neg    P-value    E-value
# BEST    AACTCVAT   ATBGAGTT        462        121   3.2e-048   8.9e-044
#         AACTCAAT   ATTGAGTT        276         77   9.7e-028   2.7e-023
#         AACTCGAT   ATCGAGTT        105         24   1.4e-013   4.0e-009
#         AACTCCAT   ATGGAGTT         81         20   3.5e-010   9.8e-006

letter-probability matrix: alength= 4 w= 8 nsites= 462 E= 8.9e-044
1.000000 0.000000 0.000000 0.000000
1.000000 0.000000 0.000000 0.000000
0.000000 1.000000 0.000000 0.000000
0.000000 0.000000 0.000000 1.000000
0.000000 1.000000 0.000000 0.000000
0.597403 0.175325 0.227273 0.000000
1.000000 0.000000 0.000000 0.000000
0.000000 0.000000 0.000000 1.000000


MOTIF DKTATCGA DREME-26

#             Word    RC Word        Pos        Neg    P-value    E-value
# BEST    DKTATCGA   TCGATAMH        595        178   1.2e-053   3.4e-049
#         TGTATCGA   TCGATACA        119         24   1.2e-016   3.5e-012
#         AGTATCGA   TCGATACT         99         24   2.6e-012   7.3e-008
#         GTTATCGA   TCGATAAC         79         16   1.7e-011   4.9e-007
#         TTTATCGA   TCGATAAA        156         62   7.8e-011   2.2e-006
#         ATTATCGA   TCGATAAT         91         38   1.7e-006   4.9e-002
#         GGTATCGA   TCGATACC         51         14   2.2e-006   6.3e-002

letter-probability matrix: alength= 4 w= 8 nsites= 595 E= 3.4e-049
0.319328 0.000000 0.218487 0.462185
0.000000 0.000000 0.452101 0.547899
0.000000 0.000000 0.000000 1.000000
1.000000 0.000000 0.000000 0.000000
0.000000 0.000000 0.000000 1.000000
0.000000 1.000000 0.000000 0.000000
0.000000 0.000000 1.000000 0.000000
1.000000 0.000000 0.000000 0.000000


MOTIF RGAACGR DREME-27

#             Word    RC Word        Pos        Neg    P-value    E-value
# BEST     RGAACGR    YCGTTCY        616        212   8.6e-047   2.4e-042
#          GGAACGA    TCGTTCC        227         53   4.0e-027   1.1e-022
#          AGAACGA    TCGTTCT        153         58   2.3e-011   6.4e-007
#          GGAACGG    CCGTTCC        132         48   1.5e-010   4.1e-006
#          AGAACGG    CCGTTCT        104         53   2.9e-005   8.1e-001

letter-probability matrix: alength= 4 w= 7 nsites= 616 E= 2.4e-042
0.417208 0.000000 0.582792 0.000000
0.000000 0.000000 1.000000 0.000000
1.000000 0.000000 0.000000 0.000000
1.000000 0.000000 0.000000 0.000000
0.000000 1.000000 0.000000 0.000000
0.000000 0.000000 1.000000 0.000000
0.616883 0.000000 0.383117 0.000000


MOTIF AYGADGCG DREME-28

#             Word    RC Word        Pos        Neg    P-value    E-value
# BEST    AYGADGCG   CGCHTCRT        324         57   9.0e-047   2.5e-042
#         ACGAGGCG   CGCCTCGT         96         14   1.6e-016   4.6e-012
#         ATGAGGCG   CGCCTCAT         90         15   1.6e-014   4.6e-010
#         ATGATGCG   CGCATCAT         76         17   2.2e-010   6.3e-006
#         ACGAAGCG   CGCTTCGT         28          2   4.3e-007   1.2e-002
#         ACGATGCG   CGCATCGT         17          4   3.6e-003   1.0e+002
#         ATGAAGCG   CGCTTCAT         17          5   8.4e-003   2.4e+002

letter-probability matrix: alength= 4 w= 8 nsites= 324 E= 2.5e-042
1.000000 0.000000 0.000000 0.000000
0.000000 0.435185 0.000000 0.564815
0.000000 0.000000 1.000000 0.000000
1.000000 0.000000 0.000000 0.000000
0.138889 0.000000 0.574074 0.287037
0.000000 0.000000 1.000000 0.000000
0.000000 1.000000 0.000000 0.000000
0.000000 0.000000 1.000000 0.000000


MOTIF ANTAARC DREME-29

#             Word    RC Word        Pos        Neg    P-value    E-value
# BEST     ANTAARC    GYTTANT       1956       1182   2.8e-044   7.9e-040
#          AATAAAC    GTTTATT        637        378   1.8e-016   5.2e-012
#          AATAAGC    GCTTATT        388        209   1.0e-013   2.9e-009
#          ACTAAGC    GCTTAGT         80         32   3.3e-006   9.3e-002
#          AGTAAAC    GTTTACT        142         83   5.1e-005   1.4e+000
#          ATTAAAC    GTTTAAT        358        261   5.5e-005   1.5e+000
#          ACTAAAC    GTTTAGT        123         71   1.2e-004   3.3e+000
#          AGTAAGC    GCTTACT         87         50   9.9e-004   2.8e+001
#          ATTAAGC    GCTTAAT        141         98   3.2e-003   9.1e+001

letter-probability matrix: alength= 4 w= 7 nsites= 1956 E= 7.9e-040
1.000000 0.000000 0.000000 0.000000
0.524029 0.103783 0.117076 0.255112
0.000000 0.000000 0.000000 1.000000
1.000000 0.000000 0.000000 0.000000
1.000000 0.000000 0.000000 0.000000
0.644172 0.000000 0.355828 0.000000
0.000000 1.000000 0.000000 0.000000


MOTIF GGTATRS DREME-30

#             Word    RC Word        Pos        Neg    P-value    E-value
# BEST     GGTATRS    SYATACC        802        345   8.2e-043   2.3e-038
#          GGTATAC    GTATACC        347        162   7.8e-017   2.2e-012
#          GGTATAG    CTATACC        149         45   1.6e-014   4.6e-010
#          GGTATGG    CCATACC        166         72   5.0e-010   1.4e-005
#          GGTATGC    GCATACC        140         66   1.4e-007   3.8e-003

letter-probability matrix: alength= 4 w= 7 nsites= 802 E= 2.3e-038
0.000000 0.000000 1.000000 0.000000
0.000000 0.000000 1.000000 0.000000
0.000000 0.000000 0.000000 1.000000
1.000000 0.000000 0.000000 0.000000
0.000000 0.000000 0.000000 1.000000
0.618454 0.000000 0.381546 0.000000
0.000000 0.607232 0.392768 0.000000


MOTIF AACRASCC DREME-31

#             Word    RC Word        Pos        Neg    P-value    E-value
# BEST    AACRASCC   GGSTYGTT        316         62   1.9e-042   5.4e-038
#         AACGAGCC   GGCTCGTT        161         30   3.5e-023   9.9e-019
#         AACGACCC   GGGTCGTT         76         13   2.7e-012   7.6e-008
#         AACAACCC   GGGTTGTT         42          7   1.8e-007   5.1e-003
#         AACAAGCC   GGCTTGTT         37         12   2.3e-004   6.6e+000

letter-probability matrix: alength= 4 w= 8 nsites= 316 E= 5.4e-038
1.000000 0.000000 0.000000 0.000000
1.000000 0.000000 0.000000 0.000000
0.000000 1.000000 0.000000 0.000000
0.250000 0.000000 0.750000 0.000000
1.000000 0.000000 0.000000 0.000000
0.000000 0.373418 0.626582 0.000000
0.000000 1.000000 0.000000 0.000000
0.000000 1.000000 0.000000 0.000000


MOTIF CAWRGC DREME-32

#             Word    RC Word        Pos        Neg    P-value    E-value
# BEST      CAWRGC     GCYWTG       1798       1086   6.6e-041   1.9e-036
#           CATAGC     GCTATG        382        200   1.9e-014   5.3e-010
#           CAAGGC     GCCTTG        447        273   4.5e-011   1.3e-006
#           CAAAGC     GCTTTG        519        331   5.8e-011   1.6e-006
#           CATGGC     GCCATG        450        282   2.8e-010   7.8e-006

letter-probability matrix: alength= 4 w= 6 nsites= 1798 E= 1.9e-036
0.000000 1.000000 0.000000 0.000000
1.000000 0.000000 0.000000 0.000000
0.537264 0.000000 0.000000 0.462736
0.501112 0.000000 0.498888 0.000000
0.000000 0.000000 1.000000 0.000000
0.000000 1.000000 0.000000 0.000000


MOTIF KGASTTA DREME-33

#             Word    RC Word        Pos        Neg    P-value    E-value
# BEST     KGASTTA    TAASTCM       1017        503   1.1e-040   3.0e-036
#          TGAGTTA    TAACTCA        306        147   3.1e-014   8.6e-010
#          GGAGTTA    TAACTCC        164         55   4.4e-014   1.2e-009
#          TGACTTA    TAAGTCA        408        223   7.8e-014   2.2e-009
#          GGACTTA    TAAGTCC        139         78   2.1e-005   5.8e-001

letter-probability matrix: alength= 4 w= 7 nsites= 1017 E= 3.0e-036
0.000000 0.000000 0.297935 0.702065
0.000000 0.000000 1.000000 0.000000
1.000000 0.000000 0.000000 0.000000
0.000000 0.537856 0.462144 0.000000
0.000000 0.000000 0.000000 1.000000
0.000000 0.000000 0.000000 1.000000
1.000000 0.000000 0.000000 0.000000


MOTIF ACAAMTW DREME-34

#             Word    RC Word        Pos        Neg    P-value    E-value
# BEST     ACAAMTW    WAKTTGT       1077        574   5.4e-036   1.5e-031
#          ACAAATT    AATTTGT        423        223   1.4e-015   4.0e-011
#          ACAAATA    TATTTGT        371        193   2.8e-014   7.7e-010
#          ACAACTT    AAGTTGT        180         91   3.4e-008   9.6e-004
#          ACAACTA    TAGTTGT        103         67   3.5e-003   9.9e+001

letter-probability matrix: alength= 4 w= 7 nsites= 1077 E= 1.5e-031
1.000000 0.000000 0.000000 0.000000
0.000000 1.000000 0.000000 0.000000
1.000000 0.000000 0.000000 0.000000
1.000000 0.000000 0.000000 0.000000
0.737233 0.262767 0.000000 0.000000
0.000000 0.000000 0.000000 1.000000
0.440111 0.000000 0.000000 0.559889


MOTIF CGATSGTR DREME-35

#             Word    RC Word        Pos        Neg    P-value    E-value
# BEST    CGATSGTR   YACSATCG        311         77   9.2e-035   2.6e-030
#         CGATCGTA   TACGATCG        191         49   2.7e-021   7.5e-017
#         CGATGGTG   CACCATCG         56         10   3.4e-009   9.6e-005
#         CGATCGTG   CACGATCG         21          3   1.4e-004   3.8e+000
#         CGATGGTA   TACCATCG         43         15   1.5e-004   4.3e+000

letter-probability matrix: alength= 4 w= 8 nsites= 311 E= 2.6e-030
0.000000 1.000000 0.000000 0.000000
0.000000 0.000000 1.000000 0.000000
1.000000 0.000000 0.000000 0.000000
0.000000 0.000000 0.000000 1.000000
0.000000 0.681672 0.318328 0.000000
0.000000 0.000000 1.000000 0.000000
0.000000 0.000000 0.000000 1.000000
0.752412 0.000000 0.247588 0.000000


MOTIF CYATTTY DREME-36

#             Word    RC Word        Pos        Neg    P-value    E-value
# BEST     CYATTTY    RAAATRG       2384       1617   1.8e-034   4.9e-030
#          CCATTTC    GAAATGG        761        475   1.8e-016   5.0e-012
#          CTATTTT    AAAATAG        411        211   4.0e-016   1.1e-011
#          CTATTTC    GAAATAG        209        111   2.3e-008   6.4e-004
#          CCATTTT    AAAATGG       1003        820   9.6e-006   2.7e-001

letter-probability matrix: alength= 4 w= 7 nsites= 2384 E= 4.9e-030
0.000000 1.000000 0.000000 0.000000
0.000000 0.739933 0.000000 0.260067
1.000000 0.000000 0.000000 0.000000
0.000000 0.000000 0.000000 1.000000
0.000000 0.000000 0.000000 1.000000
0.000000 0.000000 0.000000 1.000000
0.000000 0.406879 0.000000 0.593121


MOTIF CGRATGS DREME-37

#             Word    RC Word        Pos        Neg    P-value    E-value
# BEST     CGRATGS    SCATYCG        879        427   7.9e-037   2.2e-032
#          CGAATGG    CCATTCG        462        227   1.0e-019   2.9e-015
#          CGGATGG    CCATCCG        167         80   1.6e-008   4.4e-004
#          CGAATGC    GCATTCG        178         88   1.8e-008   5.0e-004
#          CGGATGC    GCATCCG         72         32   5.5e-005   1.5e+000

letter-probability matrix: alength= 4 w= 7 nsites= 879 E= 2.2e-032
0.000000 1.000000 0.000000 0.000000
0.000000 0.000000 1.000000 0.000000
0.728100 0.000000 0.271900 0.000000
1.000000 0.000000 0.000000 0.000000
0.000000 0.000000 0.000000 1.000000
0.000000 0.000000 1.000000 0.000000
0.000000 0.284414 0.715586 0.000000


MOTIF CGMTRCA DREME-38

#             Word    RC Word        Pos        Neg    P-value    E-value
# BEST     CGMTRCA    TGYAKCG        459        164   1.4e-033   3.8e-029
#          CGCTACA    TGTAGCG         95         23   6.9e-012   1.9e-007
#          CGATGCA    TGCATCG        158         66   3.5e-010   9.5e-006
#          CGCTGCA    TGCAGCG         86         24   1.1e-009   3.1e-005
#          CGATACA    TGTATCG        120         51   6.8e-008   1.9e-003

letter-probability matrix: alength= 4 w= 7 nsites= 459 E= 3.8e-029
0.000000 1.000000 0.000000 0.000000
0.000000 0.000000 1.000000 0.000000
0.605664 0.394336 0.000000 0.000000
0.000000 0.000000 0.000000 1.000000
0.468410 0.000000 0.531590 0.000000
0.000000 1.000000 0.000000 0.000000
1.000000 0.000000 0.000000 0.000000


MOTIF TGTHTGAW DREME-39

#             Word    RC Word        Pos        Neg    P-value    E-value
# BEST    TGTHTGAW   WTCADACA        435        152   6.8e-033   1.9e-028
#         TGTCTGAT   ATCAGACA         50          7   2.1e-009   5.8e-005
#         TGTATGAA   TTCATACA         89         30   2.8e-008   7.8e-004
#         TGTATGAT   ATCATACA         69         22   4.1e-007   1.1e-002
#         TGTTTGAT   ATCAAACA         79         30   1.5e-006   4.1e-002
#         TGTTTGAA   TTCAAACA         90         38   2.5e-006   6.8e-002
#         TGTCTGAA   TTCAGACA         58         25   1.9e-004   5.2e+000

letter-probability matrix: alength= 4 w= 8 nsites= 435 E= 1.9e-028
0.000000 0.000000 0.000000 1.000000
0.000000 0.000000 1.000000 0.000000
0.000000 0.000000 0.000000 1.000000
0.363218 0.248276 0.000000 0.388506
0.000000 0.000000 0.000000 1.000000
0.000000 0.000000 1.000000 0.000000
1.000000 0.000000 0.000000 0.000000
0.544828 0.000000 0.000000 0.455172


MOTIF CASTAAAW DREME-40

#             Word    RC Word        Pos        Neg    P-value    E-value
# BEST    CASTAAAW   WTTTASTG        388        131   7.3e-031   2.0e-026
#         CAGTAAAT   ATTTACTG        157         42   4.0e-017   1.1e-012
#         CACTAAAA   TTTTAGTG         87         28   1.6e-008   4.4e-004
#         CAGTAAAA   TTTTACTG         80         33   5.7e-006   1.6e-001
#         CACTAAAT   ATTTAGTG         64         28   1.1e-004   3.1e+000

letter-probability matrix: alength= 4 w= 8 nsites= 388 E= 2.0e-026
0.000000 1.000000 0.000000 0.000000
1.000000 0.000000 0.000000 0.000000
0.000000 0.389175 0.610825 0.000000
0.000000 0.000000 0.000000 1.000000
1.000000 0.000000 0.000000 0.000000
1.000000 0.000000 0.000000 0.000000
1.000000 0.000000 0.000000 0.000000
0.430412 0.000000 0.000000 0.569588


MOTIF AKGAAAGG DREME-41

#             Word    RC Word        Pos        Neg    P-value    E-value
# BEST    AKGAAAGG   CCTTTCMT        276         71   5.5e-030   1.5e-025
#         ATGAAAGG   CCTTTCAT        251         62   2.0e-028   5.4e-024
#         AGGAAAGG   CCTTTCCT         25          9   4.5e-003   1.2e+002

letter-probability matrix: alength= 4 w= 8 nsites= 276 E= 1.5e-025
1.000000 0.000000 0.000000 0.000000
0.000000 0.000000 0.090580 0.909420
0.000000 0.000000 1.000000 0.000000
1.000000 0.000000 0.000000 0.000000
1.000000 0.000000 0.000000 0.000000
1.000000 0.000000 0.000000 0.000000
0.000000 0.000000 1.000000 0.000000
0.000000 0.000000 1.000000 0.000000


MOTIF AWAARGCA DREME-42

#             Word    RC Word        Pos        Neg    P-value    E-value
# BEST    AWAARGCA   TGCYTTWT        327        100   1.6e-029   4.3e-025
#         ATAAAGCA   TGCTTTAT        158         39   1.7e-018   4.7e-014
#         AAAAAGCA   TGCTTTTT        118         47   1.6e-008   4.3e-004
#         AAAAGGCA   TGCCTTTT         30          8   2.4e-004   6.5e+000
#         ATAAGGCA   TGCCTTAT         21          6   3.0e-003   8.1e+001

letter-probability matrix: alength= 4 w= 8 nsites= 327 E= 4.3e-025
1.000000 0.000000 0.000000 0.000000
0.452599 0.000000 0.000000 0.547401
1.000000 0.000000 0.000000 0.000000
1.000000 0.000000 0.000000 0.000000
0.844037 0.000000 0.155963 0.000000
0.000000 0.000000 1.000000 0.000000
0.000000 1.000000 0.000000 0.000000
1.000000 0.000000 0.000000 0.000000


MOTIF DTCATTTC DREME-43

#             Word    RC Word        Pos        Neg    P-value    E-value
# BEST    DTCATTTC   GAAATGAH        492        205   1.9e-028   5.2e-024
#         TTCATTTC   GAAATGAA        258        103   8.8e-017   2.4e-012
#         GTCATTTC   GAAATGAC        109         41   1.3e-008   3.6e-004
#         ATCATTTC   GAAATGAT        125         61   1.5e-006   4.3e-002

letter-probability matrix: alength= 4 w= 8 nsites= 492 E= 5.2e-024
0.254065 0.000000 0.221545 0.524390
0.000000 0.000000 0.000000 1.000000
0.000000 1.000000 0.000000 0.000000
1.000000 0.000000 0.000000 0.000000
0.000000 0.000000 0.000000 1.000000
0.000000 0.000000 0.000000 1.000000
0.000000 0.000000 0.000000 1.000000
0.000000 1.000000 0.000000 0.000000


MOTIF GTACTYA DREME-44

#             Word    RC Word        Pos        Neg    P-value    E-value
# BEST     GTACTYA    TRAGTAC        432        168   4.3e-028   1.2e-023
#          GTACTTA    TAAGTAC        205         72   2.9e-016   7.9e-012
#          GTACTCA    TGAGTAC        227         96   1.1e-013   3.0e-009

letter-probability matrix: alength= 4 w= 7 nsites= 432 E= 1.2e-023
0.000000 0.000000 1.000000 0.000000
0.000000 0.000000 0.000000 1.000000
1.000000 0.000000 0.000000 0.000000
0.000000 1.000000 0.000000 0.000000
0.000000 0.000000 0.000000 1.000000
0.000000 0.525463 0.000000 0.474537
1.000000 0.000000 0.000000 0.000000


MOTIF CCGATCWB DREME-45

#             Word    RC Word        Pos        Neg    P-value    E-value
# BEST    CCGATCWB   VWGATCGG        402        147   1.0e-028   2.9e-024
#         CCGATCTC   GAGATCGG         81         25   2.2e-008   6.1e-004
#         CCGATCAT   ATGATCGG        114         48   1.1e-007   3.1e-003
#         CCGATCTG   CAGATCGG         58         18   2.4e-006   6.5e-002
#         CCGATCTT   AAGATCGG         67         25   6.9e-006   1.9e-001
#         CCGATCAC   GTGATCGG         47         14   1.4e-005   3.7e-001
#         CCGATCAG   CTGATCGG         35         17   8.8e-003   2.4e+002

letter-probability matrix: alength= 4 w= 8 nsites= 402 E= 2.9e-024
0.000000 1.000000 0.000000 0.000000
0.000000 1.000000 0.000000 0.000000
0.000000 0.000000 1.000000 0.000000
1.000000 0.000000 0.000000 0.000000
0.000000 0.000000 0.000000 1.000000
0.000000 1.000000 0.000000 0.000000
0.487562 0.000000 0.000000 0.512438
0.000000 0.318408 0.231343 0.450249


MOTIF AGAAAATH DREME-46

#             Word    RC Word        Pos        Neg    P-value    E-value
# BEST    AGAAAATH   DATTTTCT        310         95   5.1e-028   1.4e-023
#         AGAAAATT   AATTTTCT        141         41   2.4e-014   6.5e-010
#         AGAAAATA   TATTTTCT        100         28   5.5e-011   1.5e-006
#         AGAAAATC   GATTTTCT         69         26   5.9e-006   1.6e-001

letter-probability matrix: alength= 4 w= 8 nsites= 310 E= 1.4e-023
1.000000 0.000000 0.000000 0.000000
0.000000 0.000000 1.000000 0.000000
1.000000 0.000000 0.000000 0.000000
1.000000 0.000000 0.000000 0.000000
1.000000 0.000000 0.000000 0.000000
1.000000 0.000000 0.000000 0.000000
0.000000 0.000000 0.000000 1.000000
0.322581 0.222581 0.000000 0.454839


MOTIF AAYGAGAS DREME-47

#             Word    RC Word        Pos        Neg    P-value    E-value
# BEST    AAYGAGAS   STCTCRTT        221         53   7.2e-026   2.0e-021
#         AACGAGAG   CTCTCGTT         63         11   2.7e-010   7.3e-006
#         AATGAGAG   CTCTCATT         70         19   2.5e-008   6.8e-004
#         AACGAGAC   GTCTCGTT         33          5   2.1e-006   5.8e-002
#         AATGAGAC   GTCTCATT         55         18   8.4e-006   2.3e-001

letter-probability matrix: alength= 4 w= 8 nsites= 221 E= 2.0e-021
1.000000 0.000000 0.000000 0.000000
1.000000 0.000000 0.000000 0.000000
0.000000 0.434389 0.000000 0.565611
0.000000 0.000000 1.000000 0.000000
1.000000 0.000000 0.000000 0.000000
0.000000 0.000000 1.000000 0.000000
1.000000 0.000000 0.000000 0.000000
0.000000 0.398190 0.601810 0.000000


MOTIF AAYWTGGA DREME-48

#             Word    RC Word        Pos        Neg    P-value    E-value
# BEST    AAYWTGGA   TCCAWRTT        319        112   2.0e-024   5.5e-020
#         AATATGGA   TCCATATT        111         29   8.3e-013   2.3e-008
#         AACATGGA   TCCATGTT         94         23   1.1e-011   3.0e-007
#         AACTTGGA   TCCAAGTT         51         22   4.6e-004   1.3e+001
#         AATTTGGA   TCCAAATT         63         38   8.2e-003   2.3e+002

letter-probability matrix: alength= 4 w= 8 nsites= 319 E= 5.5e-020
1.000000 0.000000 0.000000 0.000000
1.000000 0.000000 0.000000 0.000000
0.000000 0.454545 0.000000 0.545455
0.642633 0.000000 0.000000 0.357367
0.000000 0.000000 0.000000 1.000000
0.000000 0.000000 1.000000 0.000000
0.000000 0.000000 1.000000 0.000000
1.000000 0.000000 0.000000 0.000000


MOTIF CGATYAAW DREME-49

#             Word    RC Word        Pos        Neg    P-value    E-value
# BEST    CGATYAAW   WTTRATCG        420        178   7.6e-024   2.1e-019
#         CGATTAAA   TTTAATCG        129         46   1.3e-010   3.6e-006
#         CGATTAAT   ATTAATCG        115         45   1.5e-008   4.1e-004
#         CGATCAAT   ATTGATCG         93         39   1.5e-006   4.0e-002
#         CGATCAAA   TTTGATCG         83         48   1.4e-003   3.9e+001

letter-probability matrix: alength= 4 w= 8 nsites= 420 E= 2.1e-019
0.000000 1.000000 0.000000 0.000000
0.000000 0.000000 1.000000 0.000000
1.000000 0.000000 0.000000 0.000000
0.000000 0.000000 0.000000 1.000000
0.000000 0.419048 0.000000 0.580952
1.000000 0.000000 0.000000 0.000000
1.000000 0.000000 0.000000 0.000000
0.504762 0.000000 0.000000 0.495238


MOTIF AACWTGAY DREME-50

#             Word    RC Word        Pos        Neg    P-value    E-value
# BEST    AACWTGAY   RTCAWGTT        337        128   4.5e-023   1.2e-018
#         AACATGAC   GTCATGTT         94         21   1.6e-012   4.4e-008
#         AACATGAT   ATCATGTT         94         34   5.4e-008   1.5e-003
#         AACTTGAT   ATCAAGTT         99         48   1.6e-005   4.3e-001
#         AACTTGAC   GTCAAGTT         50         25   2.6e-003   7.2e+001

letter-probability matrix: alength= 4 w= 8 nsites= 337 E= 1.2e-018
1.000000 0.000000 0.000000 0.000000
1.000000 0.000000 0.000000 0.000000
0.000000 1.000000 0.000000 0.000000
0.557864 0.000000 0.000000 0.442136
0.000000 0.000000 0.000000 1.000000
0.000000 0.000000 1.000000 0.000000
1.000000 0.000000 0.000000 0.000000
0.000000 0.427300 0.000000 0.572700


MOTIF ACGGTCWG DREME-51

#             Word    RC Word        Pos        Neg    P-value    E-value
# BEST    ACGGTCWG   CWGACCGT        139         22   2.8e-022   7.7e-018
#         ACGGTCAG   CTGACCGT         97         15   3.5e-016   9.7e-012
#         ACGGTCTG   CAGACCGT         42          7   1.8e-007   5.0e-003

letter-probability matrix: alength= 4 w= 8 nsites= 139 E= 7.7e-018
1.000000 0.000000 0.000000 0.000000
0.000000 1.000000 0.000000 0.000000
0.000000 0.000000 1.000000 0.000000
0.000000 0.000000 1.000000 0.000000
0.000000 0.000000 0.000000 1.000000
0.000000 1.000000 0.000000 0.000000
0.697842 0.000000 0.000000 0.302158
0.000000 0.000000 1.000000 0.000000


MOTIF CACASCGA DREME-52

#             Word    RC Word        Pos        Neg    P-value    E-value
# BEST    CACASCGA   TCGSTGTG        103         10   6.6e-021   1.8e-016
#         CACACCGA   TCGGTGTG         57          4   2.4e-013   6.6e-009
#         CACAGCGA   TCGCTGTG         46          6   5.2e-009   1.4e-004

letter-probability matrix: alength= 4 w= 8 nsites= 103 E= 1.8e-016
0.000000 1.000000 0.000000 0.000000
1.000000 0.000000 0.000000 0.000000
0.000000 1.000000 0.000000 0.000000
1.000000 0.000000 0.000000 0.000000
0.000000 0.553398 0.446602 0.000000
0.000000 1.000000 0.000000 0.000000
0.000000 0.000000 1.000000 0.000000
1.000000 0.000000 0.000000 0.000000


MOTIF ACGGTTRD DREME-53

#             Word    RC Word        Pos        Neg    P-value    E-value
# BEST    ACGGTTRD   HYAACCGT        231         67   1.4e-022   3.8e-018
#         ACGGTTAT   ATAACCGT         54         12   8.5e-008   2.3e-003
#         ACGGTTGT   ACAACCGT         50         12   6.1e-007   1.7e-002
#         ACGGTTGG   CCAACCGT         33          8   5.6e-005   1.5e+000
#         ACGGTTAG   CTAACCGT         23          4   1.6e-004   4.2e+000
#         ACGGTTGA   TCAACCGT         43         20   2.6e-003   7.0e+001
#         ACGGTTAA   TTAACCGT         28         11   4.7e-003   1.3e+002

letter-probability matrix: alength= 4 w= 8 nsites= 231 E= 3.8e-018
1.000000 0.000000 0.000000 0.000000
0.000000 1.000000 0.000000 0.000000
0.000000 0.000000 1.000000 0.000000
0.000000 0.000000 1.000000 0.000000
0.000000 0.000000 0.000000 1.000000
0.000000 0.000000 0.000000 1.000000
0.454545 0.000000 0.545455 0.000000
0.307359 0.000000 0.242424 0.450216


MOTIF AAWAGTSA DREME-54

#             Word    RC Word        Pos        Neg    P-value    E-value
# BEST    AAWAGTSA   TSACTWTT        441        208   1.6e-020   4.4e-016
#         AAAAGTCA   TGACTTTT        194        104   1.0e-007   2.8e-003
#         AAAAGTGA   TCACTTTT        120         52   1.1e-007   3.1e-003
#         AATAGTGA   TCACTATT         65         21   1.1e-006   2.9e-002
#         AATAGTCA   TGACTATT         62         31   8.6e-004   2.3e+001

letter-probability matrix: alength= 4 w= 8 nsites= 441 E= 4.4e-016
1.000000 0.000000 0.000000 0.000000
1.000000 0.000000 0.000000 0.000000
0.712018 0.000000 0.000000 0.287982
1.000000 0.000000 0.000000 0.000000
0.000000 0.000000 1.000000 0.000000
0.000000 0.000000 0.000000 1.000000
0.000000 0.580499 0.419501 0.000000
1.000000 0.000000 0.000000 0.000000


MOTIF AWCATCSA DREME-55

#             Word    RC Word        Pos        Neg    P-value    E-value
# BEST    AWCATCSA   TSGATGWT        364        150   7.1e-022   1.9e-017
#         AACATCGA   TCGATGTT        112         41   4.1e-009   1.1e-004
#         ATCATCGA   TCGATGAT        133         65   7.6e-007   2.1e-002
#         ATCATCCA   TGGATGAT         67         26   1.3e-005   3.4e-001
#         AACATCCA   TGGATGTT         52         18   2.9e-005   8.0e-001

letter-probability matrix: alength= 4 w= 8 nsites= 364 E= 1.9e-017
1.000000 0.000000 0.000000 0.000000
0.450549 0.000000 0.000000 0.549451
0.000000 1.000000 0.000000 0.000000
1.000000 0.000000 0.000000 0.000000
0.000000 0.000000 0.000000 1.000000
0.000000 1.000000 0.000000 0.000000
0.000000 0.326923 0.673077 0.000000
1.000000 0.000000 0.000000 0.000000


MOTIF RWCAAGGA DREME-56

#             Word    RC Word        Pos        Neg    P-value    E-value
# BEST    RWCAAGGA   TCCTTGWY        239         80   7.5e-020   2.0e-015
#         GTCAAGGA   TCCTTGAC        121         46   2.9e-009   7.8e-005
#         AACAAGGA   TCCTTGTT         58         16   4.8e-007   1.3e-002
#         GACAAGGA   TCCTTGTC         26          4   3.0e-005   8.1e-001
#         ATCAAGGA   TCCTTGAT         34         14   2.8e-003   7.5e+001

letter-probability matrix: alength= 4 w= 8 nsites= 239 E= 2.0e-015
0.384937 0.000000 0.615063 0.000000
0.351464 0.000000 0.000000 0.648536
0.000000 1.000000 0.000000 0.000000
1.000000 0.000000 0.000000 0.000000
1.000000 0.000000 0.000000 0.000000
0.000000 0.000000 1.000000 0.000000
0.000000 0.000000 1.000000 0.000000
1.000000 0.000000 0.000000 0.000000


MOTIF ACVAAAAT DREME-57

#             Word    RC Word        Pos        Neg    P-value    E-value
# BEST    ACVAAAAT   ATTTTBGT        286        109   9.9e-020   2.7e-015
#         ACAAAAAT   ATTTTTGT        183         67   6.2e-014   1.7e-009
#         ACCAAAAT   ATTTTGGT         56         23   1.3e-004   3.6e+000
#         ACGAAAAT   ATTTTCGT         47         19   3.8e-004   1.0e+001

letter-probability matrix: alength= 4 w= 8 nsites= 286 E= 2.7e-015
1.000000 0.000000 0.000000 0.000000
0.000000 1.000000 0.000000 0.000000
0.639860 0.195804 0.164336 0.000000
1.000000 0.000000 0.000000 0.000000
1.000000 0.000000 0.000000 0.000000
1.000000 0.000000 0.000000 0.000000
1.000000 0.000000 0.000000 0.000000
0.000000 0.000000 0.000000 1.000000


MOTIF AMARTCCA DREME-58

#             Word    RC Word        Pos        Neg    P-value    E-value
# BEST    AMARTCCA   TGGAYTKT        366        161   1.1e-019   2.9e-015
#         AAAATCCA   TGGATTTT        136         56   3.6e-009   9.9e-005
#         ACAATCCA   TGGATTGT         53         11   5.0e-008   1.4e-003
#         ACAGTCCA   TGGACTGT        103         55   8.3e-005   2.3e+000
#         AAAGTCCA   TGGACTTT         74         39   6.4e-004   1.7e+001

letter-probability matrix: alength= 4 w= 8 nsites= 366 E= 2.9e-015
1.000000 0.000000 0.000000 0.000000
0.573770 0.426230 0.000000 0.000000
1.000000 0.000000 0.000000 0.000000
0.516393 0.000000 0.483607 0.000000
0.000000 0.000000 0.000000 1.000000
0.000000 1.000000 0.000000 0.000000
0.000000 1.000000 0.000000 0.000000
1.000000 0.000000 0.000000 0.000000


MOTIF DGGAGGAA DREME-59

#             Word    RC Word        Pos        Neg    P-value    E-value
# BEST    DGGAGGAA   TTCCTCCH        130         25   1.3e-018   3.5e-014
#         GGGAGGAA   TTCCTCCC         57          7   3.8e-011   1.0e-006
#         AGGAGGAA   TTCCTCCT         44          8   2.0e-007   5.5e-003
#         TGGAGGAA   TTCCTCCA         29         10   1.7e-003   4.6e+001

letter-probability matrix: alength= 4 w= 8 nsites= 130 E= 3.5e-014
0.338462 0.000000 0.438462 0.223077
0.000000 0.000000 1.000000 0.000000
0.000000 0.000000 1.000000 0.000000
1.000000 0.000000 0.000000 0.000000
0.000000 0.000000 1.000000 0.000000
0.000000 0.000000 1.000000 0.000000
1.000000 0.000000 0.000000 0.000000
1.000000 0.000000 0.000000 0.000000


MOTIF AANGATCG DREME-60

#             Word    RC Word        Pos        Neg    P-value    E-value
# BEST    AANGATCG   CGATCNTT        282        116   2.3e-017   6.2e-013
#         AACGATCG   CGATCGTT         81         30   6.9e-007   1.9e-002
#         AAGGATCG   CGATCCTT         61         19   1.4e-006   3.7e-002
#         AAAGATCG   CGATCTTT         56         22   7.5e-005   2.0e+000
#         AATGATCG   CGATCATT         84         45   3.8e-004   1.0e+001

letter-probability matrix: alength= 4 w= 8 nsites= 282 E= 6.2e-013
1.000000 0.000000 0.000000 0.000000
1.000000 0.000000 0.000000 0.000000
0.198582 0.287234 0.216312 0.297872
0.000000 0.000000 1.000000 0.000000
1.000000 0.000000 0.000000 0.000000
0.000000 0.000000 0.000000 1.000000
0.000000 1.000000 0.000000 0.000000
0.000000 0.000000 1.000000 0.000000


MOTIF CGCTRSCA DREME-61

#             Word    RC Word        Pos        Neg    P-value    E-value
# BEST    CGCTRSCA   TGSYAGCG        112         19   1.5e-017   4.2e-013
#         CGCTACCA   TGGTAGCG         44          5   3.8e-009   1.0e-004
#         CGCTGGCA   TGCCAGCG         30          3   7.0e-007   1.9e-002
#         CGCTGCCA   TGGCAGCG         21          6   3.0e-003   8.1e+001
#         CGCTAGCA   TGCTAGCG         17          5   8.4e-003   2.3e+002

letter-probability matrix: alength= 4 w= 8 nsites= 112 E= 4.2e-013
0.000000 1.000000 0.000000 0.000000
0.000000 0.000000 1.000000 0.000000
0.000000 1.000000 0.000000 0.000000
0.000000 0.000000 0.000000 1.000000
0.544643 0.000000 0.455357 0.000000
0.000000 0.580357 0.419643 0.000000
0.000000 1.000000 0.000000 0.000000
1.000000 0.000000 0.000000 0.000000


MOTIF CCCYTCAA DREME-62

#             Word    RC Word        Pos        Neg    P-value    E-value
# BEST    CCCYTCAA   TTGARGGG        211         72   2.6e-017   7.1e-013
#         CCCCTCAA   TTGAGGGG        120         32   1.8e-013   4.8e-009
#         CCCTTCAA   TTGAAGGG         91         40   4.9e-006   1.3e-001

letter-probability matrix: alength= 4 w= 8 nsites= 211 E= 7.1e-013
0.000000 1.000000 0.000000 0.000000
0.000000 1.000000 0.000000 0.000000
0.000000 1.000000 0.000000 0.000000
0.000000 0.568720 0.000000 0.431280
0.000000 0.000000 0.000000 1.000000
0.000000 1.000000 0.000000 0.000000
1.000000 0.000000 0.000000 0.000000
1.000000 0.000000 0.000000 0.000000


MOTIF GTCTTTRA DREME-63

#             Word    RC Word        Pos        Neg    P-value    E-value
# BEST    GTCTTTRA   TYAAAGAC        144         36   8.3e-017   2.3e-012
#         GTCTTTAA   TTAAAGAC        109         25   5.2e-014   1.4e-009
#         GTCTTTGA   TCAAAGAC         35         11   2.7e-004   7.3e+000

letter-probability matrix: alength= 4 w= 8 nsites= 144 E= 2.3e-012
0.000000 0.000000 1.000000 0.000000
0.000000 0.000000 0.000000 1.000000
0.000000 1.000000 0.000000 0.000000
0.000000 0.000000 0.000000 1.000000
0.000000 0.000000 0.000000 1.000000
0.000000 0.000000 0.000000 1.000000
0.756944 0.000000 0.243056 0.000000
1.000000 0.000000 0.000000 0.000000


MOTIF KACATGTA DREME-64

#             Word    RC Word        Pos        Neg    P-value    E-value
# BEST    KACATGTA   TACATGTM        134         31   9.1e-017   2.5e-012
#         TACATGTA   TACATGTA         68         15   1.6e-009   4.3e-005
#         GACATGTA   TACATGTC         66         16   1.1e-008   3.1e-004

letter-probability matrix: alength= 4 w= 8 nsites= 134 E= 2.5e-012
0.000000 0.000000 0.492537 0.507463
1.000000 0.000000 0.000000 0.000000
0.000000 1.000000 0.000000 0.000000
1.000000 0.000000 0.000000 0.000000
0.000000 0.000000 0.000000 1.000000
0.000000 0.000000 1.000000 0.000000
0.000000 0.000000 0.000000 1.000000
1.000000 0.000000 0.000000 0.000000


MOTIF GTCATGAC DREME-65

#             Word    RC Word        Pos        Neg    P-value    E-value
# BEST    GTCATGAC   GTCATGAC         69          5   9.1e-016   2.5e-011
#         GTCATGAC   GTCATGAC         69          5   9.1e-016   2.5e-011

letter-probability matrix: alength= 4 w= 8 nsites= 69 E= 2.5e-011
0.000000 0.000000 1.000000 0.000000
0.000000 0.000000 0.000000 1.000000
0.000000 1.000000 0.000000 0.000000
1.000000 0.000000 0.000000 0.000000
0.000000 0.000000 0.000000 1.000000
0.000000 0.000000 1.000000 0.000000
1.000000 0.000000 0.000000 0.000000
0.000000 1.000000 0.000000 0.000000


MOTIF GCATTCAA DREME-66

#             Word    RC Word        Pos        Neg    P-value    E-value
# BEST    GCATTCAA   TTGAATGC        210         78   1.9e-015   5.1e-011
#         GCATTCAA   TTGAATGC        210         78   1.9e-015   5.1e-011

letter-probability matrix: alength= 4 w= 8 nsites= 210 E= 5.1e-011
0.000000 0.000000 1.000000 0.000000
0.000000 1.000000 0.000000 0.000000
1.000000 0.000000 0.000000 0.000000
0.000000 0.000000 0.000000 1.000000
0.000000 0.000000 0.000000 1.000000
0.000000 1.000000 0.000000 0.000000
1.000000 0.000000 0.000000 0.000000
1.000000 0.000000 0.000000 0.000000


MOTIF AWTCAGYG DREME-67

#             Word    RC Word        Pos        Neg    P-value    E-value
# BEST    AWTCAGYG   CRCTGAWT        259        105   1.9e-016   5.1e-012
#         AATCAGTG   CACTGATT        111         42   1.1e-008   3.0e-004
#         ATTCAGCG   CGCTGAAT         46         12   4.1e-006   1.1e-001
#         ATTCAGTG   CACTGAAT         56         26   6.1e-004   1.7e+001
#         AATCAGCG   CGCTGATT         46         25   8.5e-003   2.3e+002

letter-probability matrix: alength= 4 w= 8 nsites= 259 E= 5.1e-012
1.000000 0.000000 0.000000 0.000000
0.606178 0.000000 0.000000 0.393822
0.000000 0.000000 0.000000 1.000000
0.000000 1.000000 0.000000 0.000000
1.000000 0.000000 0.000000 0.000000
0.000000 0.000000 1.000000 0.000000
0.000000 0.355212 0.000000 0.644788
0.000000 0.000000 1.000000 0.000000


MOTIF TATTWATA DREME-68

#             Word    RC Word        Pos        Neg    P-value    E-value
# BEST    TATTWATA   TATWAATA        247        103   4.3e-015   1.2e-010
#         TATTTATA   TATAAATA        163         62   5.9e-012   1.6e-007
#         TATTAATA   TATTAATA         84         41   7.5e-005   2.0e+000

letter-probability matrix: alength= 4 w= 8 nsites= 247 E= 1.2e-010
0.000000 0.000000 0.000000 1.000000
1.000000 0.000000 0.000000 0.000000
0.000000 0.000000 0.000000 1.000000
0.000000 0.000000 0.000000 1.000000
0.340081 0.000000 0.000000 0.659919
1.000000 0.000000 0.000000 0.000000
0.000000 0.000000 0.000000 1.000000
1.000000 0.000000 0.000000 0.000000


MOTIF AACTCGTV DREME-69

#             Word    RC Word        Pos        Neg    P-value    E-value
# BEST    AACTCGTV   BACGAGTT        118         27   4.5e-015   1.2e-010
#         AACTCGTC   GACGAGTT         41          9   2.8e-006   7.6e-002
#         AACTCGTG   CACGAGTT         35          7   7.5e-006   2.1e-001
#         AACTCGTA   TACGAGTT         42         11   1.1e-005   3.1e-001

letter-probability matrix: alength= 4 w= 8 nsites= 118 E= 1.2e-010
1.000000 0.000000 0.000000 0.000000
1.000000 0.000000 0.000000 0.000000
0.000000 1.000000 0.000000 0.000000
0.000000 0.000000 0.000000 1.000000
0.000000 1.000000 0.000000 0.000000
0.000000 0.000000 1.000000 0.000000
0.000000 0.000000 0.000000 1.000000
0.355932 0.347458 0.296610 0.000000


MOTIF RCTATCSA DREME-70

#             Word    RC Word        Pos        Neg    P-value    E-value
# BEST    RCTATCSA   TSGATAGY        157         46   1.1e-015   3.0e-011
#         GCTATCGA   TCGATAGC         46         11   1.7e-006   4.5e-002
#         GCTATCCA   TGGATAGC         28          3   2.3e-006   6.3e-002
#         ACTATCGA   TCGATAGT         63         25   3.1e-005   8.5e-001
#         ACTATCCA   TGGATAGT         20          7   9.6e-003   2.6e+002

letter-probability matrix: alength= 4 w= 8 nsites= 157 E= 3.0e-011
0.528662 0.000000 0.471338 0.000000
0.000000 1.000000 0.000000 0.000000
0.000000 0.000000 0.000000 1.000000
1.000000 0.000000 0.000000 0.000000
0.000000 0.000000 0.000000 1.000000
0.000000 1.000000 0.000000 0.000000
0.000000 0.305732 0.694268 0.000000
1.000000 0.000000 0.000000 0.000000


MOTIF CCACTARC DREME-71

#             Word    RC Word        Pos        Neg    P-value    E-value
# BEST    CCACTARC   GYTAGTGG         72          7   5.3e-015   1.4e-010
#         CCACTAGC   GCTAGTGG         38          3   5.2e-009   1.4e-004
#         CCACTAAC   GTTAGTGG         34          4   3.0e-007   8.2e-003

letter-probability matrix: alength= 4 w= 8 nsites= 72 E= 1.4e-010
0.000000 1.000000 0.000000 0.000000
0.000000 1.000000 0.000000 0.000000
1.000000 0.000000 0.000000 0.000000
0.000000 1.000000 0.000000 0.000000
0.000000 0.000000 0.000000 1.000000
1.000000 0.000000 0.000000 0.000000
0.472222 0.000000 0.527778 0.000000
0.000000 1.000000 0.000000 0.000000


MOTIF CCADACA DREME-72

#             Word    RC Word        Pos        Neg    P-value    E-value
# BEST     CCADACA    TGTHTGG        301        140   6.4e-015   1.7e-010
#          CCAGACA    TGTCTGG         87         31   1.2e-007   3.4e-003
#          CCATACA    TGTATGG        114         49   1.9e-007   5.2e-003
#          CCAAACA    TGTTTGG        100         60   9.8e-004   2.7e+001

letter-probability matrix: alength= 4 w= 7 nsites= 301 E= 1.7e-010
0.000000 1.000000 0.000000 0.000000
0.000000 1.000000 0.000000 0.000000
1.000000 0.000000 0.000000 0.000000
0.332226 0.000000 0.289037 0.378738
1.000000 0.000000 0.000000 0.000000
0.000000 1.000000 0.000000 0.000000
1.000000 0.000000 0.000000 0.000000


MOTIF CAATAKKA DREME-73

#             Word    RC Word        Pos        Neg    P-value    E-value
# BEST    CAATAKKA   TMMTATTG        305        137   4.3e-016   1.2e-011
#         CAATAGGA   TCCTATTG         58         14   8.2e-008   2.2e-003
#         CAATATTA   TAATATTG        152         74   1.2e-007   3.1e-003
#         CAATATGA   TCATATTG         63         34   2.1e-003   5.7e+001
#         CAATAGTA   TACTATTG         32         15   9.3e-003   2.5e+002

letter-probability matrix: alength= 4 w= 8 nsites= 305 E= 1.2e-011
0.000000 1.000000 0.000000 0.000000
1.000000 0.000000 0.000000 0.000000
1.000000 0.000000 0.000000 0.000000
0.000000 0.000000 0.000000 1.000000
1.000000 0.000000 0.000000 0.000000
0.000000 0.000000 0.295082 0.704918
0.000000 0.000000 0.396721 0.603279
1.000000 0.000000 0.000000 0.000000


MOTIF ACAATTV DREME-74

#             Word    RC Word        Pos        Neg    P-value    E-value
# BEST     ACAATTV    BAATTGT        953        651   2.2e-014   6.0e-010
#          ACAATTC    GAATTGT        367        217   2.8e-010   7.6e-006
#          ACAATTG    CAATTGT        299        210   4.6e-005   1.2e+000
#          ACAATTA    TAATTGT        287        224   3.0e-003   8.2e+001

letter-probability matrix: alength= 4 w= 7 nsites= 953 E= 6.0e-010
1.000000 0.000000 0.000000 0.000000
0.000000 1.000000 0.000000 0.000000
1.000000 0.000000 0.000000 0.000000
1.000000 0.000000 0.000000 0.000000
0.000000 0.000000 0.000000 1.000000
0.000000 0.000000 0.000000 1.000000
0.301154 0.385100 0.313746 0.000000


MOTIF HAAGAGA DREME-75

#             Word    RC Word        Pos        Neg    P-value    E-value
# BEST     HAAGAGA    TCTCTTD        418        228   3.3e-014   9.0e-010
#          CAAGAGA    TCTCTTG        176         90   7.3e-008   2.0e-003
#          TAAGAGA    TCTCTTA         99         52   8.1e-005   2.2e+000
#          AAAGAGA    TCTCTTT        143         86   1.0e-004   2.7e+000

letter-probability matrix: alength= 4 w= 7 nsites= 418 E= 9.0e-010
0.342105 0.421053 0.000000 0.236842
1.000000 0.000000 0.000000 0.000000
1.000000 0.000000 0.000000 0.000000
0.000000 0.000000 1.000000 0.000000
1.000000 0.000000 0.000000 0.000000
0.000000 0.000000 1.000000 0.000000
1.000000 0.000000 0.000000 0.000000


MOTIF CGATYMAC DREME-76

#             Word    RC Word        Pos        Neg    P-value    E-value
# BEST    CGATYMAC   GTKRATCG        229         78   1.1e-018   2.9e-014
#         CGATCCAC   GTGGATCG         58         13   3.1e-008   8.5e-004
#         CGATTCAC   GTGAATCG         50         15   7.9e-006   2.1e-001
#         CGATTAAC   GTTAATCG         74         30   9.5e-006   2.6e-001
#         CGATCAAC   GTTGATCG         47         20   6.5e-004   1.8e+001

letter-probability matrix: alength= 4 w= 8 nsites= 229 E= 2.9e-014
0.000000 1.000000 0.000000 0.000000
0.000000 0.000000 1.000000 0.000000
1.000000 0.000000 0.000000 0.000000
0.000000 0.000000 0.000000 1.000000
0.000000 0.458515 0.000000 0.541485
0.528384 0.471616 0.000000 0.000000
1.000000 0.000000 0.000000 0.000000
0.000000 1.000000 0.000000 0.000000


MOTIF GGCTGGHA DREME-77

#             Word    RC Word        Pos        Neg    P-value    E-value
# BEST    GGCTGGHA   TDCCAGCC        129         36   8.6e-014   2.3e-009
#         GGCTGGAA   TTCCAGCC         73         18   2.5e-009   6.8e-005
#         GGCTGGTA   TACCAGCC         28          7   2.5e-004   6.9e+000
#         GGCTGGCA   TGCCAGCC         28         11   4.7e-003   1.3e+002

letter-probability matrix: alength= 4 w= 8 nsites= 129 E= 2.3e-009
0.000000 0.000000 1.000000 0.000000
0.000000 0.000000 1.000000 0.000000
0.000000 1.000000 0.000000 0.000000
0.000000 0.000000 0.000000 1.000000
0.000000 0.000000 1.000000 0.000000
0.000000 0.000000 1.000000 0.000000
0.565891 0.217054 0.000000 0.217054
1.000000 0.000000 0.000000 0.000000


MOTIF GTATARY DREME-78

#             Word    RC Word        Pos        Neg    P-value    E-value
# BEST     GTATARY    RYTATAC        587        362   1.3e-013   3.6e-009
#          GTATAGC    GCTATAC        104         39   2.6e-008   7.0e-004
#          GTATAAT    ATTATAC        280        200   1.5e-004   4.1e+000
#          GTATAAC    GTTATAC         93         53   5.9e-004   1.6e+001
#          GTATAGT    ACTATAC        110         70   1.8e-003   4.8e+001

letter-probability matrix: alength= 4 w= 7 nsites= 587 E= 3.6e-009
0.000000 0.000000 1.000000 0.000000
0.000000 0.000000 0.000000 1.000000
1.000000 0.000000 0.000000 0.000000
0.000000 0.000000 0.000000 1.000000
1.000000 0.000000 0.000000 0.000000
0.635434 0.000000 0.364566 0.000000
0.000000 0.335605 0.000000 0.664395


MOTIF KCAAWCGA DREME-79

#             Word    RC Word        Pos        Neg    P-value    E-value
# BEST    KCAAWCGA   TCGWTTGM        307        152   1.9e-013   5.2e-009
#         GCAATCGA   TCGATTGC         87         39   1.1e-005   3.1e-001
#         TCAAACGA   TCGTTTGA         52         17   1.5e-005   4.0e-001
#         GCAAACGA   TCGTTTGC         36         10   7.8e-005   2.1e+000
#         TCAATCGA   TCGATTGA        132         86   1.1e-003   3.0e+001

letter-probability matrix: alength= 4 w= 8 nsites= 307 E= 5.2e-009
0.000000 0.000000 0.400651 0.599349
0.000000 1.000000 0.000000 0.000000
1.000000 0.000000 0.000000 0.000000
1.000000 0.000000 0.000000 0.000000
0.286645 0.000000 0.000000 0.713355
0.000000 1.000000 0.000000 0.000000
0.000000 0.000000 1.000000 0.000000
1.000000 0.000000 0.000000 0.000000


MOTIF CCGATACS DREME-80

#             Word    RC Word        Pos        Neg    P-value    E-value
# BEST    CCGATACS   SGTATCGG        127         36   2.1e-013   5.7e-009
#         CCGATACG   CGTATCGG         70         20   5.7e-008   1.5e-003
#         CCGATACC   GGTATCGG         57         16   7.6e-007   2.1e-002

letter-probability matrix: alength= 4 w= 8 nsites= 127 E= 5.7e-009
0.000000 1.000000 0.000000 0.000000
0.000000 1.000000 0.000000 0.000000
0.000000 0.000000 1.000000 0.000000
1.000000 0.000000 0.000000 0.000000
0.000000 0.000000 0.000000 1.000000
1.000000 0.000000 0.000000 0.000000
0.000000 1.000000 0.000000 0.000000
0.000000 0.448819 0.551181 0.000000


MOTIF MGKATACA DREME-81

#             Word    RC Word        Pos        Neg    P-value    E-value
# BEST    MGKATACA   TGTATMCK        127         29   3.9e-016   1.1e-011
#         AGGATACA   TGTATCCT         43          7   1.0e-007   2.8e-003
#         AGTATACA   TGTATACT         48         15   1.9e-005   5.1e-001
#         CGGATACA   TGTATCCG         20          3   2.4e-004   6.6e+000
#         CGTATACA   TGTATACG         16          4   5.9e-003   1.6e+002

letter-probability matrix: alength= 4 w= 8 nsites= 127 E= 1.1e-011
0.716535 0.283465 0.000000 0.000000
0.000000 0.000000 1.000000 0.000000
0.000000 0.000000 0.496063 0.503937
1.000000 0.000000 0.000000 0.000000
0.000000 0.000000 0.000000 1.000000
1.000000 0.000000 0.000000 0.000000
0.000000 1.000000 0.000000 0.000000
1.000000 0.000000 0.000000 0.000000


MOTIF CGATTCTH DREME-82

#             Word    RC Word        Pos        Neg    P-value    E-value
# BEST    CGATTCTH   DAGAATCG        176         65   2.6e-013   7.1e-009
#         CGATTCTA   TAGAATCG         70         23   5.5e-007   1.5e-002
#         CGATTCTC   GAGAATCG         41         13   8.8e-005   2.4e+000
#         CGATTCTT   AAGAATCG         65         29   1.3e-004   3.5e+000

letter-probability matrix: alength= 4 w= 8 nsites= 176 E= 7.1e-009
0.000000 1.000000 0.000000 0.000000
0.000000 0.000000 1.000000 0.000000
1.000000 0.000000 0.000000 0.000000
0.000000 0.000000 0.000000 1.000000
0.000000 0.000000 0.000000 1.000000
0.000000 1.000000 0.000000 0.000000
0.000000 0.000000 0.000000 1.000000
0.397727 0.232955 0.000000 0.369318


MOTIF ACGGTCGH DREME-83

#             Word    RC Word        Pos        Neg    P-value    E-value
# BEST    ACGGTCGH   DCGACCGT        149         49   3.1e-013   8.4e-009
#         ACGGTCGA   TCGACCGT         67         20   2.1e-007   5.8e-003
#         ACGGTCGC   GCGACCGT         32          6   1.2e-005   3.3e-001
#         ACGGTCGT   ACGACCGT         50         23   1.1e-003   2.9e+001

letter-probability matrix: alength= 4 w= 8 nsites= 149 E= 8.4e-009
1.000000 0.000000 0.000000 0.000000
0.000000 1.000000 0.000000 0.000000
0.000000 0.000000 1.000000 0.000000
0.000000 0.000000 1.000000 0.000000
0.000000 0.000000 0.000000 1.000000
0.000000 1.000000 0.000000 0.000000
0.000000 0.000000 1.000000 0.000000
0.449664 0.214765 0.000000 0.335570


MOTIF AACATTRC DREME-84

#             Word    RC Word        Pos        Neg    P-value    E-value
# BEST    AACATTRC   GYAATGTT        181         69   4.5e-013   1.2e-008
#         AACATTGC   GCAATGTT        106         42   7.2e-008   1.9e-003
#         AACATTAC   GTAATGTT         75         27   1.1e-006   2.9e-002

letter-probability matrix: alength= 4 w= 8 nsites= 181 E= 1.2e-008
1.000000 0.000000 0.000000 0.000000
1.000000 0.000000 0.000000 0.000000
0.000000 1.000000 0.000000 0.000000
1.000000 0.000000 0.000000 0.000000
0.000000 0.000000 0.000000 1.000000
0.000000 0.000000 0.000000 1.000000
0.414365 0.000000 0.585635 0.000000
0.000000 1.000000 0.000000 0.000000


MOTIF ATTATCCV DREME-85

#             Word    RC Word        Pos        Neg    P-value    E-value
# BEST    ATTATCCV   BGGATAAT        210         90   1.6e-012   4.4e-008
#         ATTATCCC   GGGATAAT         99         35   1.4e-008   3.9e-004
#         ATTATCCA   TGGATAAT         85         45   2.9e-004   7.7e+000
#         ATTATCCG   CGGATAAT         26         10   5.7e-003   1.5e+002

letter-probability matrix: alength= 4 w= 8 nsites= 210 E= 4.4e-008
1.000000 0.000000 0.000000 0.000000
0.000000 0.000000 0.000000 1.000000
0.000000 0.000000 0.000000 1.000000
1.000000 0.000000 0.000000 0.000000
0.000000 0.000000 0.000000 1.000000
0.000000 1.000000 0.000000 0.000000
0.000000 1.000000 0.000000 0.000000
0.404762 0.471429 0.123810 0.000000


MOTIF GCYAGTGA DREME-86

#             Word    RC Word        Pos        Neg    P-value    E-value
# BEST    GCYAGTGA   TCACTRGC        102         26   3.9e-012   1.0e-007
#         GCCAGTGA   TCACTGGC         74         19   3.9e-009   1.0e-004
#         GCTAGTGA   TCACTAGC         28          7   2.5e-004   6.8e+000

letter-probability matrix: alength= 4 w= 8 nsites= 102 E= 1.0e-007
0.000000 0.000000 1.000000 0.000000
0.000000 1.000000 0.000000 0.000000
0.000000 0.725490 0.000000 0.274510
1.000000 0.000000 0.000000 0.000000
0.000000 0.000000 1.000000 0.000000
0.000000 0.000000 0.000000 1.000000
0.000000 0.000000 1.000000 0.000000
1.000000 0.000000 0.000000 0.000000


MOTIF GTCTTGTB DREME-87

#             Word    RC Word        Pos        Neg    P-value    E-value
# BEST    GTCTTGTB   VACAAGAC         94         22   4.3e-012   1.2e-007
#         GTCTTGTT   AACAAGAC         45          9   3.6e-007   9.8e-003
#         GTCTTGTC   GACAAGAC         19          3   4.3e-004   1.2e+001
#         GTCTTGTG   CACAAGAC         30         10   1.1e-003   3.0e+001

letter-probability matrix: alength= 4 w= 8 nsites= 94 E= 1.2e-007
0.000000 0.000000 1.000000 0.000000
0.000000 0.000000 0.000000 1.000000
0.000000 1.000000 0.000000 0.000000
0.000000 0.000000 0.000000 1.000000
0.000000 0.000000 0.000000 1.000000
0.000000 0.000000 1.000000 0.000000
0.000000 0.000000 0.000000 1.000000
0.000000 0.202128 0.319149 0.478723


MOTIF TCTTATW DREME-88

#             Word    RC Word        Pos        Neg    P-value    E-value
# BEST     TCTTATW    WATAAGA        449        269   9.1e-012   2.5e-007
#          TCTTATT    AATAAGA        271        162   9.0e-008   2.4e-003
#          TCTTATA    TATAAGA        178        107   1.5e-005   4.1e-001

letter-probability matrix: alength= 4 w= 7 nsites= 449 E= 2.5e-007
0.000000 0.000000 0.000000 1.000000
0.000000 1.000000 0.000000 0.000000
0.000000 0.000000 0.000000 1.000000
0.000000 0.000000 0.000000 1.000000
1.000000 0.000000 0.000000 0.000000
0.000000 0.000000 0.000000 1.000000
0.396437 0.000000 0.000000 0.603563


MOTIF TBCATAGA DREME-89

#             Word    RC Word        Pos        Neg    P-value    E-value
# BEST    TBCATAGA   TCTATGVA        116         35   1.2e-011   3.3e-007
#         TTCATAGA   TCTATGAA         52         18   2.9e-005   7.9e-001
#         TGCATAGA   TCTATGCA         33          9   1.4e-004   3.6e+000
#         TCCATAGA   TCTATGGA         31          8   1.5e-004   4.0e+000

letter-probability matrix: alength= 4 w= 8 nsites= 116 E= 3.3e-007
0.000000 0.000000 0.000000 1.000000
0.000000 0.267241 0.284483 0.448276
0.000000 1.000000 0.000000 0.000000
1.000000 0.000000 0.000000 0.000000
0.000000 0.000000 0.000000 1.000000
1.000000 0.000000 0.000000 0.000000
0.000000 0.000000 1.000000 0.000000
1.000000 0.000000 0.000000 0.000000


MOTIF CGTTAAAK DREME-90

#             Word    RC Word        Pos        Neg    P-value    E-value
# BEST    CGTTAAAK   MTTTAACG        101         27   1.5e-011   4.0e-007
#         CGTTAAAG   CTTTAACG         80         20   5.6e-010   1.5e-005
#         CGTTAAAT   ATTTAACG         21          7   6.3e-003   1.7e+002

letter-probability matrix: alength= 4 w= 8 nsites= 101 E= 4.0e-007
0.000000 1.000000 0.000000 0.000000
0.000000 0.000000 1.000000 0.000000
0.000000 0.000000 0.000000 1.000000
0.000000 0.000000 0.000000 1.000000
1.000000 0.000000 0.000000 0.000000
1.000000 0.000000 0.000000 0.000000
1.000000 0.000000 0.000000 0.000000
0.000000 0.000000 0.792079 0.207921


MOTIF AAATAGTK DREME-91

#             Word    RC Word        Pos        Neg    P-value    E-value
# BEST    AAATAGTK   MACTATTT        144         52   1.7e-011   4.7e-007
#         AAATAGTT   AACTATTT         79         29   8.0e-007   2.1e-002
#         AAATAGTG   CACTATTT         65         23   4.2e-006   1.1e-001

letter-probability matrix: alength= 4 w= 8 nsites= 144 E= 4.7e-007
1.000000 0.000000 0.000000 0.000000
1.000000 0.000000 0.000000 0.000000
1.000000 0.000000 0.000000 0.000000
0.000000 0.000000 0.000000 1.000000
1.000000 0.000000 0.000000 0.000000
0.000000 0.000000 1.000000 0.000000
0.000000 0.000000 0.000000 1.000000
0.000000 0.000000 0.451389 0.548611


MOTIF GGAKAGA DREME-92

#             Word    RC Word        Pos        Neg    P-value    E-value
# BEST     GGAKAGA    TCTMTCC        227        108   3.6e-011   9.6e-007
#          GGAGAGA    TCTCTCC        152         69   1.2e-008   3.2e-004
#          GGATAGA    TCTATCC         75         39   4.8e-004   1.3e+001

letter-probability matrix: alength= 4 w= 7 nsites= 227 E= 9.6e-007
0.000000 0.000000 1.000000 0.000000
0.000000 0.000000 1.000000 0.000000
1.000000 0.000000 0.000000 0.000000
0.000000 0.000000 0.669604 0.330396
1.000000 0.000000 0.000000 0.000000
0.000000 0.000000 1.000000 0.000000
1.000000 0.000000 0.000000 0.000000


MOTIF AACGAGGW DREME-93

#             Word    RC Word        Pos        Neg    P-value    E-value
# BEST    AACGAGGW   WCCTCGTT         83         19   5.1e-011   1.4e-006
#         AACGAGGA   TCCTCGTT         50         11   2.3e-007   6.2e-003
#         AACGAGGT   ACCTCGTT         33          8   5.6e-005   1.5e+000

letter-probability matrix: alength= 4 w= 8 nsites= 83 E= 1.4e-006
1.000000 0.000000 0.000000 0.000000
1.000000 0.000000 0.000000 0.000000
0.000000 1.000000 0.000000 0.000000
0.000000 0.000000 1.000000 0.000000
1.000000 0.000000 0.000000 0.000000
0.000000 0.000000 1.000000 0.000000
0.000000 0.000000 1.000000 0.000000
0.602410 0.000000 0.000000 0.397590


MOTIF GGSTTGTS DREME-94

#             Word    RC Word        Pos        Neg    P-value    E-value
# BEST    GGSTTGTS   SACAASCC         75          9   2.1e-014   5.8e-010
#         GGGTTGTG   CACAACCC         22          2   1.8e-005   4.8e-001
#         GGCTTGTG   CACAAGCC         18          1   3.8e-005   1.0e+000
#         GGGTTGTC   GACAACCC         20          2   6.1e-005   1.6e+000
#         GGCTTGTC   GACAAGCC         15          4   9.6e-003   2.6e+002

letter-probability matrix: alength= 4 w= 8 nsites= 75 E= 5.8e-010
0.000000 0.000000 1.000000 0.000000
0.000000 0.000000 1.000000 0.000000
0.000000 0.440000 0.560000 0.000000
0.000000 0.000000 0.000000 1.000000
0.000000 0.000000 0.000000 1.000000
0.000000 0.000000 1.000000 0.000000
0.000000 0.000000 0.000000 1.000000
0.000000 0.466667 0.533333 0.000000


MOTIF ARTTTTRT DREME-95

#             Word    RC Word        Pos        Neg    P-value    E-value
# BEST    ARTTTTRT   AYAAAAYT        405        217   2.0e-014   5.4e-010
#         AATTTTAT   ATAAAATT        182        101   8.4e-007   2.3e-002
#         AATTTTGT   ACAAAATT        100         51   4.1e-005   1.1e+000
#         AGTTTTGT   ACAAAACT         54         25   7.3e-004   2.0e+001
#         AGTTTTAT   ATAAAACT         69         40   3.5e-003   9.4e+001

letter-probability matrix: alength= 4 w= 8 nsites= 405 E= 5.4e-010
1.000000 0.000000 0.000000 0.000000
0.696296 0.000000 0.303704 0.000000
0.000000 0.000000 0.000000 1.000000
0.000000 0.000000 0.000000 1.000000
0.000000 0.000000 0.000000 1.000000
0.000000 0.000000 0.000000 1.000000
0.619753 0.000000 0.380247 0.000000
0.000000 0.000000 0.000000 1.000000


MOTIF KTGAACGR DREME-96

#             Word    RC Word        Pos        Neg    P-value    E-value
# BEST    KTGAACGR   YCGTTCAM        214         95   5.3e-012   1.4e-007
#         TTGAACGA   TCGTTCAA         74         32   2.8e-005   7.4e-001
#         GTGAACGA   TCGTTCAC         48         16   3.9e-005   1.0e+000
#         GTGAACGG   CCGTTCAC         26          7   6.6e-004   1.8e+001
#         TTGAACGG   CCGTTCAA         66         40   7.4e-003   2.0e+002

letter-probability matrix: alength= 4 w= 8 nsites= 214 E= 1.4e-007
0.000000 0.000000 0.345794 0.654206
0.000000 0.000000 0.000000 1.000000
0.000000 0.000000 1.000000 0.000000
1.000000 0.000000 0.000000 0.000000
1.000000 0.000000 0.000000 0.000000
0.000000 1.000000 0.000000 0.000000
0.000000 0.000000 1.000000 0.000000
0.570093 0.000000 0.429907 0.000000


MOTIF ATHAATCA DREME-97

#             Word    RC Word        Pos        Neg    P-value    E-value
# BEST    ATHAATCA   TGATTDAT        313        171   5.3e-011   1.4e-006
#         ATTAATCA   TGATTAAT        113         52   1.2e-006   3.1e-002
#         ATAAATCA   TGATTTAT        144         87   1.1e-004   2.9e+000
#         ATCAATCA   TGATTGAT         56         32   6.9e-003   1.8e+002

letter-probability matrix: alength= 4 w= 8 nsites= 313 E= 1.4e-006
1.000000 0.000000 0.000000 0.000000
0.000000 0.000000 0.000000 1.000000
0.460064 0.178914 0.000000 0.361022
1.000000 0.000000 0.000000 0.000000
1.000000 0.000000 0.000000 0.000000
0.000000 0.000000 0.000000 1.000000
0.000000 1.000000 0.000000 0.000000
1.000000 0.000000 0.000000 0.000000


MOTIF CGCCTCCW DREME-98

#             Word    RC Word        Pos        Neg    P-value    E-value
# BEST    CGCCTCCW   WGGAGGCG         88         22   7.7e-011   2.1e-006
#         CGCCTCCA   TGGAGGCG         48         10   2.3e-007   6.1e-003
#         CGCCTCCT   AGGAGGCG         40         12   6.4e-005   1.7e+000

letter-probability matrix: alength= 4 w= 8 nsites= 88 E= 2.1e-006
0.000000 1.000000 0.000000 0.000000
0.000000 0.000000 1.000000 0.000000
0.000000 1.000000 0.000000 0.000000
0.000000 1.000000 0.000000 0.000000
0.000000 0.000000 0.000000 1.000000
0.000000 1.000000 0.000000 0.000000
0.000000 1.000000 0.000000 0.000000
0.545455 0.000000 0.000000 0.454545


MOTIF GTAGTCMA DREME-99

#             Word    RC Word        Pos        Neg    P-value    E-value
# BEST    GTAGTCMA   TKGACTAC        160         65   9.9e-011   2.7e-006
#         GTAGTCAA   TTGACTAC        101         34   3.3e-009   8.8e-005
#         GTAGTCCA   TGGACTAC         59         31   2.1e-003   5.6e+001

letter-probability matrix: alength= 4 w= 8 nsites= 160 E= 2.7e-006
0.000000 0.000000 1.000000 0.000000
0.000000 0.000000 0.000000 1.000000
1.000000 0.000000 0.000000 0.000000
0.000000 0.000000 1.000000 0.000000
0.000000 0.000000 0.000000 1.000000
0.000000 1.000000 0.000000 0.000000
0.631250 0.368750 0.000000 0.000000
1.000000 0.000000 0.000000 0.000000


MOTIF CGATAWAA DREME-100

#             Word    RC Word        Pos        Neg    P-value    E-value
# BEST    CGATAWAA   TTWTATCG        155         62   1.1e-010   3.0e-006
#         CGATATAA   TTATATCG        108         36   7.4e-010   2.0e-005
#         CGATAAAA   TTTTATCG         47         26   9.3e-003   2.5e+002

letter-probability matrix: alength= 4 w= 8 nsites= 155 E= 3.0e-006
0.000000 1.000000 0.000000 0.000000
0.000000 0.000000 1.000000 0.000000
1.000000 0.000000 0.000000 0.000000
0.000000 0.000000 0.000000 1.000000
1.000000 0.000000 0.000000 0.000000
0.303226 0.000000 0.000000 0.696774
1.000000 0.000000 0.000000 0.000000
1.000000 0.000000 0.000000 0.000000


MOTIF AACTTRAA DREME-101

#             Word    RC Word        Pos        Neg    P-value    E-value
# BEST    AACTTRAA   TTYAAGTT        185         82   1.3e-010   3.5e-006
#         AACTTAAA   TTTAAGTT         88         37   2.9e-006   7.8e-002
#         AACTTGAA   TTCAAGTT         97         45   7.6e-006   2.0e-001

letter-probability matrix: alength= 4 w= 8 nsites= 185 E= 3.5e-006
1.000000 0.000000 0.000000 0.000000
1.000000 0.000000 0.000000 0.000000
0.000000 1.000000 0.000000 0.000000
0.000000 0.000000 0.000000 1.000000
0.000000 0.000000 0.000000 1.000000
0.475676 0.000000 0.524324 0.000000
1.000000 0.000000 0.000000 0.000000
1.000000 0.000000 0.000000 0.000000


MOTIF AACGAWTC DREME-102

#             Word    RC Word        Pos        Neg    P-value    E-value
# BEST    AACGAWTC   GAWTCGTT        119         40   1.3e-010   3.5e-006
#         AACGAATC   GATTCGTT         77         22   1.2e-008   3.3e-004
#         AACGATTC   GAATCGTT         42         18   1.3e-003   3.6e+001

letter-probability matrix: alength= 4 w= 8 nsites= 119 E= 3.5e-006
1.000000 0.000000 0.000000 0.000000
1.000000 0.000000 0.000000 0.000000
0.000000 1.000000 0.000000 0.000000
0.000000 0.000000 1.000000 0.000000
1.000000 0.000000 0.000000 0.000000
0.647059 0.000000 0.000000 0.352941
0.000000 0.000000 0.000000 1.000000
0.000000 1.000000 0.000000 0.000000


MOTIF AAHAGCCA DREME-103

#             Word    RC Word        Pos        Neg    P-value    E-value
# BEST    AAHAGCCA   TGGCTDTT        122         42   1.5e-010   4.1e-006
#         AATAGCCA   TGGCTATT         38         10   3.1e-005   8.3e-001
#         AAAAGCCA   TGGCTTTT         57         24   1.6e-004   4.2e+000
#         AACAGCCA   TGGCTGTT         27          8   9.4e-004   2.5e+001

letter-probability matrix: alength= 4 w= 8 nsites= 122 E= 4.1e-006
1.000000 0.000000 0.000000 0.000000
1.000000 0.000000 0.000000 0.000000
0.467213 0.221311 0.000000 0.311475
1.000000 0.000000 0.000000 0.000000
0.000000 0.000000 1.000000 0.000000
0.000000 1.000000 0.000000 0.000000
0.000000 1.000000 0.000000 0.000000
1.000000 0.000000 0.000000 0.000000


MOTIF ATCATVCC DREME-104

#             Word    RC Word        Pos        Neg    P-value    E-value
# BEST    ATCATVCC   GGBATGAT        121         42   2.3e-010   6.1e-006
#         ATCATCCC   GGGATGAT         49         17   5.1e-005   1.4e+000
#         ATCATACC   GGTATGAT         47         17   1.1e-004   3.0e+000
#         ATCATGCC   GGCATGAT         25          8   2.3e-003   6.1e+001

letter-probability matrix: alength= 4 w= 8 nsites= 121 E= 6.1e-006
1.000000 0.000000 0.000000 0.000000
0.000000 0.000000 0.000000 1.000000
0.000000 1.000000 0.000000 0.000000
1.000000 0.000000 0.000000 0.000000
0.000000 0.000000 0.000000 1.000000
0.388430 0.404959 0.206612 0.000000
0.000000 1.000000 0.000000 0.000000
0.000000 1.000000 0.000000 0.000000


MOTIF ADAATCTA DREME-105

#             Word    RC Word        Pos        Neg    P-value    E-value
# BEST    ADAATCTA   TAGATTHT        225        111   2.4e-010   6.4e-006
#         ATAATCTA   TAGATTAT         52         19   5.6e-005   1.5e+000
#         AAAATCTA   TAGATTTT        128         73   6.4e-005   1.7e+000
#         AGAATCTA   TAGATTCT         45         19   7.8e-004   2.1e+001

letter-probability matrix: alength= 4 w= 8 nsites= 225 E= 6.4e-006
1.000000 0.000000 0.000000 0.000000
0.568889 0.000000 0.200000 0.231111
1.000000 0.000000 0.000000 0.000000
1.000000 0.000000 0.000000 0.000000
0.000000 0.000000 0.000000 1.000000
0.000000 1.000000 0.000000 0.000000
0.000000 0.000000 0.000000 1.000000
1.000000 0.000000 0.000000 0.000000


MOTIF TACAAKCA DREME-106

#             Word    RC Word        Pos        Neg    P-value    E-value
# BEST    TACAAKCA   TGMTTGTA        107         34   2.7e-010   7.3e-006
#         TACAATCA   TGATTGTA         66         18   6.7e-008   1.8e-003
#         TACAAGCA   TGCTTGTA         41         16   6.3e-004   1.7e+001

letter-probability matrix: alength= 4 w= 8 nsites= 107 E= 7.3e-006
0.000000 0.000000 0.000000 1.000000
1.000000 0.000000 0.000000 0.000000
0.000000 1.000000 0.000000 0.000000
1.000000 0.000000 0.000000 0.000000
1.000000 0.000000 0.000000 0.000000
0.000000 0.000000 0.383178 0.616822
0.000000 1.000000 0.000000 0.000000
1.000000 0.000000 0.000000 0.000000


MOTIF CGGACTAH DREME-107

#             Word    RC Word        Pos        Neg    P-value    E-value
# BEST    CGGACTAH   DTAGTCCG        110         36   3.3e-010   8.7e-006
#         CGGACTAC   GTAGTCCG         71         27   5.0e-006   1.4e-001
#         CGGACTAA   TTAGTCCG         27          7   4.1e-004   1.1e+001
#         CGGACTAT   ATAGTCCG         12          2   6.5e-003   1.7e+002

letter-probability matrix: alength= 4 w= 8 nsites= 110 E= 8.7e-006
0.000000 1.000000 0.000000 0.000000
0.000000 0.000000 1.000000 0.000000
0.000000 0.000000 1.000000 0.000000
1.000000 0.000000 0.000000 0.000000
0.000000 1.000000 0.000000 0.000000
0.000000 0.000000 0.000000 1.000000
1.000000 0.000000 0.000000 0.000000
0.245455 0.645455 0.000000 0.109091


MOTIF GACTTCVA DREME-108

#             Word    RC Word        Pos        Neg    P-value    E-value
# BEST    GACTTCVA   TBGAAGTC        156         65   4.1e-010   1.1e-005
#         GACTTCAA   TTGAAGTC         55         20   3.2e-005   8.7e-001
#         GACTTCCA   TGGAAGTC         53         21   1.3e-004   3.4e+000
#         GACTTCGA   TCGAAGTC         48         24   3.2e-003   8.4e+001

letter-probability matrix: alength= 4 w= 8 nsites= 156 E= 1.1e-005
0.000000 0.000000 1.000000 0.000000
1.000000 0.000000 0.000000 0.000000
0.000000 1.000000 0.000000 0.000000
0.000000 0.000000 0.000000 1.000000
0.000000 0.000000 0.000000 1.000000
0.000000 1.000000 0.000000 0.000000
0.352564 0.339744 0.307692 0.000000
1.000000 0.000000 0.000000 0.000000


MOTIF CGATGGWC DREME-109

#             Word    RC Word        Pos        Neg    P-value    E-value
# BEST    CGATGGWC   GWCCATCG        148         61   7.9e-010   2.1e-005
#         CGATGGAC   GTCCATCG        101         45   2.0e-006   5.5e-002
#         CGATGGTC   GACCATCG         47         16   5.8e-005   1.6e+000

letter-probability matrix: alength= 4 w= 8 nsites= 148 E= 2.1e-005
0.000000 1.000000 0.000000 0.000000
0.000000 0.000000 1.000000 0.000000
1.000000 0.000000 0.000000 0.000000
0.000000 0.000000 0.000000 1.000000
0.000000 0.000000 1.000000 0.000000
0.000000 0.000000 1.000000 0.000000
0.682432 0.000000 0.000000 0.317568
0.000000 1.000000 0.000000 0.000000


MOTIF GCRACTAC DREME-110

#             Word    RC Word        Pos        Neg    P-value    E-value
# BEST    GCRACTAC   GTAGTYGC         53          8   1.5e-009   4.0e-005
#         GCGACTAC   GTAGTCGC         35          4   1.7e-007   4.5e-003
#         GCAACTAC   GTAGTTGC         18          4   2.2e-003   5.8e+001

letter-probability matrix: alength= 4 w= 8 nsites= 53 E= 4.0e-005
0.000000 0.000000 1.000000 0.000000
0.000000 1.000000 0.000000 0.000000
0.339623 0.000000 0.660377 0.000000
1.000000 0.000000 0.000000 0.000000
0.000000 1.000000 0.000000 0.000000
0.000000 0.000000 0.000000 1.000000
1.000000 0.000000 0.000000 0.000000
0.000000 1.000000 0.000000 0.000000


MOTIF HTCAGCCA DREME-111

#             Word    RC Word        Pos        Neg    P-value    E-value
# BEST    HTCAGCCA   TGGCTGAD        104         35   1.9e-009   5.1e-005
#         ATCAGCCA   TGGCTGAT         48         13   3.8e-006   1.0e-001
#         CTCAGCCA   TGGCTGAG         16          3   2.2e-003   5.9e+001
#         TTCAGCCA   TGGCTGAA         40         19   4.3e-003   1.2e+002

letter-probability matrix: alength= 4 w= 8 nsites= 104 E= 5.1e-005
0.461538 0.153846 0.000000 0.384615
0.000000 0.000000 0.000000 1.000000
0.000000 1.000000 0.000000 0.000000
1.000000 0.000000 0.000000 0.000000
0.000000 0.000000 1.000000 0.000000
0.000000 1.000000 0.000000 0.000000
0.000000 1.000000 0.000000 0.000000
1.000000 0.000000 0.000000 0.000000


MOTIF CAGWTCGA DREME-112

#             Word    RC Word        Pos        Neg    P-value    E-value
# BEST    CAGWTCGA   TCGAWCTG        120         45   2.3e-009   6.1e-005
#         CAGATCGA   TCGATCTG         45         11   2.7e-006   7.2e-002
#         CAGTTCGA   TCGAACTG         75         34   5.4e-005   1.4e+000

letter-probability matrix: alength= 4 w= 8 nsites= 120 E= 6.1e-005
0.000000 1.000000 0.000000 0.000000
1.000000 0.000000 0.000000 0.000000
0.000000 0.000000 1.000000 0.000000
0.375000 0.000000 0.000000 0.625000
0.000000 0.000000 0.000000 1.000000
0.000000 1.000000 0.000000 0.000000
0.000000 0.000000 1.000000 0.000000
1.000000 0.000000 0.000000 0.000000


MOTIF TACAWGGA DREME-113

#             Word    RC Word        Pos        Neg    P-value    E-value
# BEST    TACAWGGA   TCCWTGTA         92         29   4.0e-009   1.1e-004
#         TACATGGA   TCCATGTA         53         16   4.5e-006   1.2e-001
#         TACAAGGA   TCCTTGTA         39         13   2.0e-004   5.5e+000

letter-probability matrix: alength= 4 w= 8 nsites= 92 E= 1.1e-004
0.000000 0.000000 0.000000 1.000000
1.000000 0.000000 0.000000 0.000000
0.000000 1.000000 0.000000 0.000000
1.000000 0.000000 0.000000 0.000000
0.423913 0.000000 0.000000 0.576087
0.000000 0.000000 1.000000 0.000000
0.000000 0.000000 1.000000 0.000000
1.000000 0.000000 0.000000 0.000000


MOTIF GKCATACA DREME-114

#             Word    RC Word        Pos        Neg    P-value    E-value
# BEST    GKCATACA   TGTATGMC         95         31   4.8e-009   1.3e-004
#         GTCATACA   TGTATGAC         44         10   1.7e-006   4.5e-002
#         GGCATACA   TGTATGCC         51         21   2.7e-004   7.1e+000

letter-probability matrix: alength= 4 w= 8 nsites= 95 E= 1.3e-004
0.000000 0.000000 1.000000 0.000000
0.000000 0.000000 0.536842 0.463158
0.000000 1.000000 0.000000 0.000000
1.000000 0.000000 0.000000 0.000000
0.000000 0.000000 0.000000 1.000000
1.000000 0.000000 0.000000 0.000000
0.000000 1.000000 0.000000 0.000000
1.000000 0.000000 0.000000 0.000000


MOTIF GKCATGKA DREME-115

#             Word    RC Word        Pos        Neg    P-value    E-value
# BEST    GKCATGKA   TMCATGMC        189         75   7.9e-013   2.1e-008
#         GGCATGGA   TCCATGCC         37          8   7.7e-006   2.1e-001
#         GTCATGTA   TACATGAC         53         21   1.3e-004   3.4e+000
#         GTCATGGA   TCCATGAC         69         36   8.3e-004   2.2e+001
#         GGCATGTA   TACATGCC         30         10   1.1e-003   3.0e+001

letter-probability matrix: alength= 4 w= 8 nsites= 189 E= 2.1e-008
0.000000 0.000000 1.000000 0.000000
0.000000 0.000000 0.354497 0.645503
0.000000 1.000000 0.000000 0.000000
1.000000 0.000000 0.000000 0.000000
0.000000 0.000000 0.000000 1.000000
0.000000 0.000000 1.000000 0.000000
0.000000 0.000000 0.560847 0.439153
1.000000 0.000000 0.000000 0.000000


MOTIF TGTCTGTW DREME-116

#             Word    RC Word        Pos        Neg    P-value    E-value
# BEST    TGTCTGTW   WACAGACA         95         31   4.8e-009   1.3e-004
#         TGTCTGTA   TACAGACA         49         14   5.6e-006   1.5e-001
#         TGTCTGTT   AACAGACA         46         17   1.7e-004   4.5e+000

letter-probability matrix: alength= 4 w= 8 nsites= 95 E= 1.3e-004
0.000000 0.000000 0.000000 1.000000
0.000000 0.000000 1.000000 0.000000
0.000000 0.000000 0.000000 1.000000
0.000000 1.000000 0.000000 0.000000
0.000000 0.000000 0.000000 1.000000
0.000000 0.000000 1.000000 0.000000
0.000000 0.000000 0.000000 1.000000
0.515789 0.000000 0.000000 0.484211


MOTIF TGAGTAAW DREME-117

#             Word    RC Word        Pos        Neg    P-value    E-value
# BEST    TGAGTAAW   WTTACTCA        101         35   6.5e-009   1.7e-004
#         TGAGTAAA   TTTACTCA         64         23   6.3e-006   1.7e-001
#         TGAGTAAT   ATTACTCA         37         12   2.3e-004   6.3e+000

letter-probability matrix: alength= 4 w= 8 nsites= 101 E= 1.7e-004
0.000000 0.000000 0.000000 1.000000
0.000000 0.000000 1.000000 0.000000
1.000000 0.000000 0.000000 0.000000
0.000000 0.000000 1.000000 0.000000
0.000000 0.000000 0.000000 1.000000
1.000000 0.000000 0.000000 0.000000
1.000000 0.000000 0.000000 0.000000
0.633663 0.000000 0.000000 0.366337


MOTIF CGCTGAWR DREME-118

#             Word    RC Word        Pos        Neg    P-value    E-value
# BEST    CGCTGAWR   YWTCAGCG        101         29   7.9e-011   2.1e-006
#         CGCTGATA   TATCAGCG         22          3   7.8e-005   2.1e+000
#         CGCTGAAA   TTTCAGCG         46         17   1.7e-004   4.5e+000
#         CGCTGATG   CATCAGCG         16          4   5.9e-003   1.6e+002
#         CGCTGAAG   CTTCAGCG         17          5   8.4e-003   2.3e+002

letter-probability matrix: alength= 4 w= 8 nsites= 101 E= 2.1e-006
0.000000 1.000000 0.000000 0.000000
0.000000 0.000000 1.000000 0.000000
0.000000 1.000000 0.000000 0.000000
0.000000 0.000000 0.000000 1.000000
0.000000 0.000000 1.000000 0.000000
1.000000 0.000000 0.000000 0.000000
0.623762 0.000000 0.000000 0.376238
0.673267 0.000000 0.326733 0.000000


MOTIF AAGTACRC DREME-119

#             Word    RC Word        Pos        Neg    P-value    E-value
# BEST    AAGTACRC   GYGTACTT         43          5   6.8e-009   1.8e-004
#         AAGTACAC   GTGTACTT         29          2   2.3e-007   6.2e-003
#         AAGTACGC   GCGTACTT         14          3   6.4e-003   1.7e+002

letter-probability matrix: alength= 4 w= 8 nsites= 43 E= 1.8e-004
1.000000 0.000000 0.000000 0.000000
1.000000 0.000000 0.000000 0.000000
0.000000 0.000000 1.000000 0.000000
0.000000 0.000000 0.000000 1.000000
1.000000 0.000000 0.000000 0.000000
0.000000 1.000000 0.000000 0.000000
0.674419 0.000000 0.325581 0.000000
0.000000 1.000000 0.000000 0.000000


MOTIF ATBATGCA DREME-120

#             Word    RC Word        Pos        Neg    P-value    E-value
# BEST    ATBATGCA   TGCATVAT        180         81   4.1e-010   1.1e-005
#         ATTATGCA   TGCATAAT         47         18   2.1e-004   5.6e+000
#         ATGATGCA   TGCATCAT         65         30   2.1e-004   5.7e+000
#         ATCATGCA   TGCATGAT         68         33   3.2e-004   8.6e+000

letter-probability matrix: alength= 4 w= 8 nsites= 180 E= 1.1e-005
1.000000 0.000000 0.000000 0.000000
0.000000 0.000000 0.000000 1.000000
0.000000 0.377778 0.361111 0.261111
1.000000 0.000000 0.000000 0.000000
0.000000 0.000000 0.000000 1.000000
0.000000 0.000000 1.000000 0.000000
0.000000 1.000000 0.000000 0.000000
1.000000 0.000000 0.000000 0.000000


MOTIF ACAGWCC DREME-121

#             Word    RC Word        Pos        Neg    P-value    E-value
# BEST     ACAGWCC    GGWCTGT        252        140   8.2e-009   2.2e-004
#          ACAGTCC    GGACTGT        205        117   5.3e-007   1.4e-002
#          ACAGACC    GGTCTGT         47         23   2.8e-003   7.5e+001

letter-probability matrix: alength= 4 w= 7 nsites= 252 E= 2.2e-004
1.000000 0.000000 0.000000 0.000000
0.000000 1.000000 0.000000 0.000000
1.000000 0.000000 0.000000 0.000000
0.000000 0.000000 1.000000 0.000000
0.186508 0.000000 0.000000 0.813492
0.000000 1.000000 0.000000 0.000000
0.000000 1.000000 0.000000 0.000000


MOTIF ATGATACV DREME-122

#             Word    RC Word        Pos        Neg    P-value    E-value
# BEST    ATGATACV   BGTATCAT        107         38   4.3e-009   1.1e-004
#         ATGATACC   GGTATCAT         32          9   2.2e-004   5.7e+000
#         ATGATACG   CGTATCAT         23          5   4.6e-004   1.2e+001
#         ATGATACA   TGTATCAT         52         24   8.8e-004   2.3e+001

letter-probability matrix: alength= 4 w= 8 nsites= 107 E= 1.1e-004
1.000000 0.000000 0.000000 0.000000
0.000000 0.000000 0.000000 1.000000
0.000000 0.000000 1.000000 0.000000
1.000000 0.000000 0.000000 0.000000
0.000000 0.000000 0.000000 1.000000
1.000000 0.000000 0.000000 0.000000
0.000000 1.000000 0.000000 0.000000
0.485981 0.299065 0.214953 0.000000


MOTIF CAGTTCDG DREME-123

#             Word    RC Word        Pos        Neg    P-value    E-value
# BEST    CAGTTCDG   CHGAACTG        158         73   1.1e-008   3.0e-004
#         CAGTTCGG   CCGAACTG         72         31   3.3e-005   8.8e-001
#         CAGTTCTG   CAGAACTG         35         15   3.3e-003   8.8e+001
#         CAGTTCAG   CTGAACTG         51         27   4.4e-003   1.2e+002

letter-probability matrix: alength= 4 w= 8 nsites= 158 E= 3.0e-004
0.000000 1.000000 0.000000 0.000000
1.000000 0.000000 0.000000 0.000000
0.000000 0.000000 1.000000 0.000000
0.000000 0.000000 0.000000 1.000000
0.000000 0.000000 0.000000 1.000000
0.000000 1.000000 0.000000 0.000000
0.322785 0.000000 0.455696 0.221519
0.000000 0.000000 1.000000 0.000000


MOTIF AGKATTAT DREME-124

#             Word    RC Word        Pos        Neg    P-value    E-value
# BEST    AGKATTAT   ATAATMCT         82         25   1.4e-008   3.9e-004
#         AGTATTAT   ATAATACT         44         13   2.4e-005   6.3e-001
#         AGGATTAT   ATAATCCT         38         12   1.5e-004   4.1e+000

letter-probability matrix: alength= 4 w= 8 nsites= 82 E= 3.9e-004
1.000000 0.000000 0.000000 0.000000
0.000000 0.000000 1.000000 0.000000
0.000000 0.000000 0.463415 0.536585
1.000000 0.000000 0.000000 0.000000
0.000000 0.000000 0.000000 1.000000
0.000000 0.000000 0.000000 1.000000
1.000000 0.000000 0.000000 0.000000
0.000000 0.000000 0.000000 1.000000


MOTIF CTCAGCGR DREME-125

#             Word    RC Word        Pos        Neg    P-value    E-value
# BEST    CTCAGCGR   YCGCTGAG         57         12   1.9e-008   5.0e-004
#         CTCAGCGG   CCGCTGAG         19          1   2.0e-005   5.3e-001
#         CTCAGCGA   TCGCTGAG         38         11   7.1e-005   1.9e+000

letter-probability matrix: alength= 4 w= 8 nsites= 57 E= 5.0e-004
0.000000 1.000000 0.000000 0.000000
0.000000 0.000000 0.000000 1.000000
0.000000 1.000000 0.000000 0.000000
1.000000 0.000000 0.000000 0.000000
0.000000 0.000000 1.000000 0.000000
0.000000 1.000000 0.000000 0.000000
0.000000 0.000000 1.000000 0.000000
0.666667 0.000000 0.333333 0.000000


MOTIF ATTAWTGA DREME-126

#             Word    RC Word        Pos        Neg    P-value    E-value
# BEST    ATTAWTGA   TCAWTAAT        219        118   2.0e-008   5.4e-004
#         ATTAATGA   TCATTAAT        115         60   1.9e-005   5.2e-001
#         ATTATTGA   TCAATAAT        104         58   1.9e-004   5.0e+000

letter-probability matrix: alength= 4 w= 8 nsites= 219 E= 5.4e-004
1.000000 0.000000 0.000000 0.000000
0.000000 0.000000 0.000000 1.000000
0.000000 0.000000 0.000000 1.000000
1.000000 0.000000 0.000000 0.000000
0.525114 0.000000 0.000000 0.474886
0.000000 0.000000 0.000000 1.000000
0.000000 0.000000 1.000000 0.000000
1.000000 0.000000 0.000000 0.000000


MOTIF TGCATTTW DREME-127

#             Word    RC Word        Pos        Neg    P-value    E-value
# BEST    TGCATTTW   WAAATGCA        184         93   2.4e-008   6.5e-004
#         TGCATTTT   AAAATGCA        122         57   6.6e-007   1.8e-002
#         TGCATTTA   TAAATGCA         62         36   5.6e-003   1.5e+002

letter-probability matrix: alength= 4 w= 8 nsites= 184 E= 6.5e-004
0.000000 0.000000 0.000000 1.000000
0.000000 0.000000 1.000000 0.000000
0.000000 1.000000 0.000000 0.000000
1.000000 0.000000 0.000000 0.000000
0.000000 0.000000 0.000000 1.000000
0.000000 0.000000 0.000000 1.000000
0.000000 0.000000 0.000000 1.000000
0.336957 0.000000 0.000000 0.663043


MOTIF AACTTWTA DREME-128

#             Word    RC Word        Pos        Neg    P-value    E-value
# BEST    AACTTWTA   TAWAAGTT        195        101   2.5e-008   6.7e-004
#         AACTTTTA   TAAAAGTT        130         69   9.1e-006   2.4e-001
#         AACTTATA   TATAAGTT         65         32   5.2e-004   1.4e+001

letter-probability matrix: alength= 4 w= 8 nsites= 195 E= 6.7e-004
1.000000 0.000000 0.000000 0.000000
1.000000 0.000000 0.000000 0.000000
0.000000 1.000000 0.000000 0.000000
0.000000 0.000000 0.000000 1.000000
0.000000 0.000000 0.000000 1.000000
0.333333 0.000000 0.000000 0.666667
0.000000 0.000000 0.000000 1.000000
1.000000 0.000000 0.000000 0.000000


MOTIF AGCTDTAT DREME-129

#             Word    RC Word        Pos        Neg    P-value    E-value
# BEST    AGCTDTAT   ATAHAGCT        112         44   2.5e-008   6.7e-004
#         AGCTTTAT   ATAAAGCT         52         21   1.9e-004   4.9e+000
#         AGCTGTAT   ATACAGCT         28         10   2.5e-003   6.8e+001
#         AGCTATAT   ATATAGCT         32         13   3.3e-003   8.8e+001

letter-probability matrix: alength= 4 w= 8 nsites= 112 E= 6.7e-004
1.000000 0.000000 0.000000 0.000000
0.000000 0.000000 1.000000 0.000000
0.000000 1.000000 0.000000 0.000000
0.000000 0.000000 0.000000 1.000000
0.285714 0.000000 0.250000 0.464286
0.000000 0.000000 0.000000 1.000000
1.000000 0.000000 0.000000 0.000000
0.000000 0.000000 0.000000 1.000000


MOTIF CAGTAABG DREME-130

#             Word    RC Word        Pos        Neg    P-value    E-value
# BEST    CAGTAABG   CVTTACTG         99         36   2.7e-008   7.3e-004
#         CAGTAATG   CATTACTG         66         29   9.3e-005   2.5e+000
#         CAGTAAGG   CCTTACTG         19          4   1.3e-003   3.5e+001
#         CAGTAACG   CGTTACTG         14          3   6.4e-003   1.7e+002

letter-probability matrix: alength= 4 w= 8 nsites= 99 E= 7.3e-004
0.000000 1.000000 0.000000 0.000000
1.000000 0.000000 0.000000 0.000000
0.000000 0.000000 1.000000 0.000000
0.000000 0.000000 0.000000 1.000000
1.000000 0.000000 0.000000 0.000000
1.000000 0.000000 0.000000 0.000000
0.000000 0.141414 0.191919 0.666667
0.000000 0.000000 1.000000 0.000000


MOTIF AMGATAGG DREME-131

#             Word    RC Word        Pos        Neg    P-value    E-value
# BEST    AMGATAGG   CCTATCKT         58         13   3.1e-008   8.3e-004
#         AAGATAGG   CCTATCTT         36         10   7.8e-005   2.1e+000
#         ACGATAGG   CCTATCGT         22          3   7.8e-005   2.1e+000

letter-probability matrix: alength= 4 w= 8 nsites= 58 E= 8.3e-004
1.000000 0.000000 0.000000 0.000000
0.620690 0.379310 0.000000 0.000000
0.000000 0.000000 1.000000 0.000000
1.000000 0.000000 0.000000 0.000000
0.000000 0.000000 0.000000 1.000000
1.000000 0.000000 0.000000 0.000000
0.000000 0.000000 1.000000 0.000000
0.000000 0.000000 1.000000 0.000000


MOTIF CCAYTAGA DREME-132

#             Word    RC Word        Pos        Neg    P-value    E-value
# BEST    CCAYTAGA   TCTARTGG         87         29   3.2e-008   8.6e-004
#         CCACTAGA   TCTAGTGG         41          7   3.1e-007   8.3e-003
#         CCATTAGA   TCTAATGG         46         22   2.5e-003   6.5e+001

letter-probability matrix: alength= 4 w= 8 nsites= 87 E= 8.6e-004
0.000000 1.000000 0.000000 0.000000
0.000000 1.000000 0.000000 0.000000
1.000000 0.000000 0.000000 0.000000
0.000000 0.471264 0.000000 0.528736
0.000000 0.000000 0.000000 1.000000
1.000000 0.000000 0.000000 0.000000
0.000000 0.000000 1.000000 0.000000
1.000000 0.000000 0.000000 0.000000


MOTIF ATTSACTG DREME-133

#             Word    RC Word        Pos        Neg    P-value    E-value
# BEST    ATTSACTG   CAGTSAAT         92         32   3.3e-008   8.7e-004
#         ATTGACTG   CAGTCAAT         47         12   2.6e-006   6.8e-002
#         ATTCACTG   CAGTGAAT         45         20   1.3e-003   3.5e+001

letter-probability matrix: alength= 4 w= 8 nsites= 92 E= 8.7e-004
1.000000 0.000000 0.000000 0.000000
0.000000 0.000000 0.000000 1.000000
0.000000 0.000000 0.000000 1.000000
0.000000 0.489130 0.510870 0.000000
1.000000 0.000000 0.000000 0.000000
0.000000 1.000000 0.000000 0.000000
0.000000 0.000000 0.000000 1.000000
0.000000 0.000000 1.000000 0.000000


MOTIF CGTMTCGC DREME-134

#             Word    RC Word        Pos        Neg    P-value    E-value
# BEST    CGTMTCGC   GCGAKACG         74         22   4.7e-008   1.3e-003
#         CGTCTCGC   GCGAGACG         63         21   2.5e-006   6.6e-002
#         CGTATCGC   GCGATACG         11          1   3.2e-003   8.4e+001

letter-probability matrix: alength= 4 w= 8 nsites= 74 E= 1.3e-003
0.000000 1.000000 0.000000 0.000000
0.000000 0.000000 1.000000 0.000000
0.000000 0.000000 0.000000 1.000000
0.148649 0.851351 0.000000 0.000000
0.000000 0.000000 0.000000 1.000000
0.000000 1.000000 0.000000 0.000000
0.000000 0.000000 1.000000 0.000000
0.000000 1.000000 0.000000 0.000000


MOTIF CAGATGMA DREME-135

#             Word    RC Word        Pos        Neg    P-value    E-value
# BEST    CAGATGMA   TKCATCTG         91         32   4.9e-008   1.3e-003
#         CAGATGAA   TTCATCTG         60         20   4.3e-006   1.1e-001
#         CAGATGCA   TGCATCTG         31         12   2.7e-003   7.2e+001

letter-probability matrix: alength= 4 w= 8 nsites= 91 E= 1.3e-003
0.000000 1.000000 0.000000 0.000000
1.000000 0.000000 0.000000 0.000000
0.000000 0.000000 1.000000 0.000000
1.000000 0.000000 0.000000 0.000000
0.000000 0.000000 0.000000 1.000000
0.000000 0.000000 1.000000 0.000000
0.659341 0.340659 0.000000 0.000000
1.000000 0.000000 0.000000 0.000000


MOTIF KAGAAAGA DREME-136

#             Word    RC Word        Pos        Neg    P-value    E-value
# BEST    KAGAAAGA   TCTTTCTM         61         15   4.9e-008   1.3e-003
#         GAGAAAGA   TCTTTCTC         33          8   5.6e-005   1.5e+000
#         TAGAAAGA   TCTTTCTA         28          7   2.5e-004   6.8e+000

letter-probability matrix: alength= 4 w= 8 nsites= 61 E= 1.3e-003
0.000000 0.000000 0.540984 0.459016
1.000000 0.000000 0.000000 0.000000
0.000000 0.000000 1.000000 0.000000
1.000000 0.000000 0.000000 0.000000
1.000000 0.000000 0.000000 0.000000
1.000000 0.000000 0.000000 0.000000
0.000000 0.000000 1.000000 0.000000
1.000000 0.000000 0.000000 0.000000


MOTIF AKGTAGGC DREME-137

#             Word    RC Word        Pos        Neg    P-value    E-value
# BEST    AKGTAGGC   GCCTACMT         67         19   9.7e-008   2.6e-003
#         ATGTAGGC   GCCTACAT         33          6   7.1e-006   1.9e-001
#         AGGTAGGC   GCCTACCT         34         13   1.5e-003   4.1e+001

letter-probability matrix: alength= 4 w= 8 nsites= 67 E= 2.6e-003
1.000000 0.000000 0.000000 0.000000
0.000000 0.000000 0.507463 0.492537
0.000000 0.000000 1.000000 0.000000
0.000000 0.000000 0.000000 1.000000
1.000000 0.000000 0.000000 0.000000
0.000000 0.000000 1.000000 0.000000
0.000000 0.000000 1.000000 0.000000
0.000000 1.000000 0.000000 0.000000


MOTIF CGGTCAAA DREME-138

#             Word    RC Word        Pos        Neg    P-value    E-value
# BEST    CGGTCAAA   TTTGACCG         47          9   1.3e-007   3.4e-003
#         CGGTCAAA   TTTGACCG         47          9   1.3e-007   3.4e-003

letter-probability matrix: alength= 4 w= 8 nsites= 47 E= 3.4e-003
0.000000 1.000000 0.000000 0.000000
0.000000 0.000000 1.000000 0.000000
0.000000 0.000000 1.000000 0.000000
0.000000 0.000000 0.000000 1.000000
0.000000 1.000000 0.000000 0.000000
1.000000 0.000000 0.000000 0.000000
1.000000 0.000000 0.000000 0.000000
1.000000 0.000000 0.000000 0.000000


MOTIF ATAAWCTC DREME-139

#             Word    RC Word        Pos        Neg    P-value    E-value
# BEST    ATAAWCTC   GAGWTTAT         83         29   1.6e-007   4.4e-003
#         ATAAACTC   GAGTTTAT         41         13   8.8e-005   2.3e+000
#         ATAATCTC   GAGATTAT         42         16   4.3e-004   1.1e+001

letter-probability matrix: alength= 4 w= 8 nsites= 83 E= 4.4e-003
1.000000 0.000000 0.000000 0.000000
0.000000 0.000000 0.000000 1.000000
1.000000 0.000000 0.000000 0.000000
1.000000 0.000000 0.000000 0.000000
0.493976 0.000000 0.000000 0.506024
0.000000 1.000000 0.000000 0.000000
0.000000 0.000000 0.000000 1.000000
0.000000 1.000000 0.000000 0.000000


MOTIF AGATTSAT DREME-140

#             Word    RC Word        Pos        Neg    P-value    E-value
# BEST    AGATTSAT   ATSAATCT        117         51   1.9e-007   5.0e-003
#         AGATTCAT   ATGAATCT         73         29   7.7e-006   2.1e-001
#         AGATTGAT   ATCAATCT         44         22   4.6e-003   1.2e+002

letter-probability matrix: alength= 4 w= 8 nsites= 117 E= 5.0e-003
1.000000 0.000000 0.000000 0.000000
0.000000 0.000000 1.000000 0.000000
1.000000 0.000000 0.000000 0.000000
0.000000 0.000000 0.000000 1.000000
0.000000 0.000000 0.000000 1.000000
0.000000 0.623932 0.376068 0.000000
1.000000 0.000000 0.000000 0.000000
0.000000 0.000000 0.000000 1.000000


MOTIF AAGTCDAT DREME-141

#             Word    RC Word        Pos        Neg    P-value    E-value
# BEST    AAGTCDAT   ATHGACTT        140         67   2.1e-007   5.7e-003
#         AAGTCTAT   ATAGACTT         41         15   3.4e-004   9.1e+000
#         AAGTCGAT   ATCGACTT         47         23   2.8e-003   7.4e+001
#         AAGTCAAT   ATTGACTT         52         29   7.0e-003   1.9e+002

letter-probability matrix: alength= 4 w= 8 nsites= 140 E= 5.7e-003
1.000000 0.000000 0.000000 0.000000
1.000000 0.000000 0.000000 0.000000
0.000000 0.000000 1.000000 0.000000
0.000000 0.000000 0.000000 1.000000
0.000000 1.000000 0.000000 0.000000
0.371429 0.000000 0.335714 0.292857
1.000000 0.000000 0.000000 0.000000
0.000000 0.000000 0.000000 1.000000


MOTIF GCCAGGGS DREME-142

#             Word    RC Word        Pos        Neg    P-value    E-value
# BEST    GCCAGGGS   SCCCTGGC         48         10   2.3e-007   6.0e-003
#         GCCAGGGC   GCCCTGGC         33          7   2.1e-005   5.6e-001
#         GCCAGGGG   CCCCTGGC         15          3   3.8e-003   1.0e+002

letter-probability matrix: alength= 4 w= 8 nsites= 48 E= 6.0e-003
0.000000 0.000000 1.000000 0.000000
0.000000 1.000000 0.000000 0.000000
0.000000 1.000000 0.000000 0.000000
1.000000 0.000000 0.000000 0.000000
0.000000 0.000000 1.000000 0.000000
0.000000 0.000000 1.000000 0.000000
0.000000 0.000000 1.000000 0.000000
0.000000 0.687500 0.312500 0.000000


MOTIF CCGTTTCY DREME-143

#             Word    RC Word        Pos        Neg    P-value    E-value
# BEST    CCGTTTCY   RGAAACGG         65         19   2.4e-007   6.3e-003
#         CCGTTTCT   AGAAACGG         40         11   2.8e-005   7.6e-001
#         CCGTTTCC   GGAAACGG         25          8   2.3e-003   6.0e+001

letter-probability matrix: alength= 4 w= 8 nsites= 65 E= 6.3e-003
0.000000 1.000000 0.000000 0.000000
0.000000 1.000000 0.000000 0.000000
0.000000 0.000000 1.000000 0.000000
0.000000 0.000000 0.000000 1.000000
0.000000 0.000000 0.000000 1.000000
0.000000 0.000000 0.000000 1.000000
0.000000 1.000000 0.000000 0.000000
0.000000 0.384615 0.000000 0.615385


MOTIF TCGTTTWA DREME-144

#             Word    RC Word        Pos        Neg    P-value    E-value
# BEST    TCGTTTWA   TWAAACGA         72         23   2.4e-007   6.3e-003
#         TCGTTTAA   TTAAACGA         44         14   5.0e-005   1.3e+000
#         TCGTTTTA   TAAAACGA         28          9   1.3e-003   3.4e+001

letter-probability matrix: alength= 4 w= 8 nsites= 72 E= 6.3e-003
0.000000 0.000000 0.000000 1.000000
0.000000 1.000000 0.000000 0.000000
0.000000 0.000000 1.000000 0.000000
0.000000 0.000000 0.000000 1.000000
0.000000 0.000000 0.000000 1.000000
0.000000 0.000000 0.000000 1.000000
0.611111 0.000000 0.000000 0.388889
1.000000 0.000000 0.000000 0.000000


MOTIF TGCTTTWA DREME-145

#             Word    RC Word        Pos        Neg    P-value    E-value
# BEST    TGCTTTWA   TWAAAGCA        158         80   2.4e-007   6.3e-003
#         TGCTTTTA   TAAAAGCA         82         40   9.0e-005   2.4e+000
#         TGCTTTAA   TTAAAGCA         76         40   5.3e-004   1.4e+001

letter-probability matrix: alength= 4 w= 8 nsites= 158 E= 6.3e-003
0.000000 0.000000 0.000000 1.000000
0.000000 0.000000 1.000000 0.000000
0.000000 1.000000 0.000000 0.000000
0.000000 0.000000 0.000000 1.000000
0.000000 0.000000 0.000000 1.000000
0.000000 0.000000 0.000000 1.000000
0.481013 0.000000 0.000000 0.518987
1.000000 0.000000 0.000000 0.000000


MOTIF RCGAATGA DREME-146

#             Word    RC Word        Pos        Neg    P-value    E-value
# BEST    RCGAATGA   TCATTCGY        180         96   2.4e-007   6.4e-003
#         GCGAATGA   TCATTCGC         80         36   2.7e-005   7.2e-001
#         ACGAATGA   TCATTCGT        100         60   9.8e-004   2.6e+001

letter-probability matrix: alength= 4 w= 8 nsites= 180 E= 6.4e-003
0.555556 0.000000 0.444444 0.000000
0.000000 1.000000 0.000000 0.000000
0.000000 0.000000 1.000000 0.000000
1.000000 0.000000 0.000000 0.000000
1.000000 0.000000 0.000000 0.000000
0.000000 0.000000 0.000000 1.000000
0.000000 0.000000 1.000000 0.000000
1.000000 0.000000 0.000000 0.000000


MOTIF AGAAAWC DREME-147

#             Word    RC Word        Pos        Neg    P-value    E-value
# BEST     AGAAAWC    GWTTTCT        414        281   2.5e-007   6.7e-003
#          AGAAAAC    GTTTTCT        220        140   1.5e-005   3.9e-001
#          AGAAATC    GATTTCT        194        141   2.2e-003   5.9e+001

letter-probability matrix: alength= 4 w= 7 nsites= 414 E= 6.7e-003
1.000000 0.000000 0.000000 0.000000
0.000000 0.000000 1.000000 0.000000
1.000000 0.000000 0.000000 0.000000
1.000000 0.000000 0.000000 0.000000
1.000000 0.000000 0.000000 0.000000
0.531401 0.000000 0.000000 0.468599
0.000000 1.000000 0.000000 0.000000


MOTIF AAATTRGA DREME-148

#             Word    RC Word        Pos        Neg    P-value    E-value
# BEST    AAATTRGA   TCYAATTT        132         62   2.8e-007   7.3e-003
#         AAATTGGA   TCCAATTT         73         35   1.6e-004   4.3e+000
#         AAATTAGA   TCTAATTT         59         27   3.7e-004   9.7e+000

letter-probability matrix: alength= 4 w= 8 nsites= 132 E= 7.3e-003
1.000000 0.000000 0.000000 0.000000
1.000000 0.000000 0.000000 0.000000
1.000000 0.000000 0.000000 0.000000
0.000000 0.000000 0.000000 1.000000
0.000000 0.000000 0.000000 1.000000
0.446970 0.000000 0.553030 0.000000
0.000000 0.000000 1.000000 0.000000
1.000000 0.000000 0.000000 0.000000


MOTIF CCCTTGDC DREME-149

#             Word    RC Word        Pos        Neg    P-value    E-value
# BEST    CCCTTGDC   GHCAAGGG        102         42   3.1e-007   8.1e-003
#         CCCTTGGC   GCCAAGGG         63         28   1.6e-004   4.1e+000
#         CCCTTGAC   GTCAAGGG         32         14   5.7e-003   1.5e+002
#         CCCTTGTC   GACAAGGG          7          0   7.8e-003   2.1e+002

letter-probability matrix: alength= 4 w= 8 nsites= 102 E= 8.1e-003
0.000000 1.000000 0.000000 0.000000
0.000000 1.000000 0.000000 0.000000
0.000000 1.000000 0.000000 0.000000
0.000000 0.000000 0.000000 1.000000
0.000000 0.000000 0.000000 1.000000
0.000000 0.000000 1.000000 0.000000
0.313725 0.000000 0.617647 0.068627
0.000000 1.000000 0.000000 0.000000


MOTIF CGTATSCA DREME-150

#             Word    RC Word        Pos        Neg    P-value    E-value
# BEST    CGTATSCA   TGSATACG         43          8   3.4e-007   9.1e-003
#         CGTATCCA   TGGATACG         26          6   2.7e-004   7.1e+000
#         CGTATGCA   TGCATACG         17          2   3.6e-004   9.7e+000

letter-probability matrix: alength= 4 w= 8 nsites= 43 E= 9.1e-003
0.000000 1.000000 0.000000 0.000000
0.000000 0.000000 1.000000 0.000000
0.000000 0.000000 0.000000 1.000000
1.000000 0.000000 0.000000 0.000000
0.000000 0.000000 0.000000 1.000000
0.000000 0.604651 0.395349 0.000000
0.000000 1.000000 0.000000 0.000000
1.000000 0.000000 0.000000 0.000000


MOTIF ACCATKAC DREME-151

#             Word    RC Word        Pos        Neg    P-value    E-value
# BEST    ACCATKAC   GTMATGGT         51         12   3.7e-007   9.9e-003
#         ACCATTAC   GTAATGGT         24          5   2.7e-004   7.2e+000
#         ACCATGAC   GTCATGGT         27          7   4.1e-004   1.1e+001

letter-probability matrix: alength= 4 w= 8 nsites= 51 E= 9.9e-003
1.000000 0.000000 0.000000 0.000000
0.000000 1.000000 0.000000 0.000000
0.000000 1.000000 0.000000 0.000000
1.000000 0.000000 0.000000 0.000000
0.000000 0.000000 0.000000 1.000000
0.000000 0.000000 0.529412 0.470588
1.000000 0.000000 0.000000 0.000000
0.000000 1.000000 0.000000 0.000000


MOTIF AGTATRCG DREME-152

#             Word    RC Word        Pos        Neg    P-value    E-value
# BEST    AGTATRCG   CGYATACT         36          5   3.9e-007   1.0e-002
#         AGTATACG   CGTATACT         13          0   1.2e-004   3.2e+000
#         AGTATGCG   CGCATACT         23          5   4.6e-004   1.2e+001

letter-probability matrix: alength= 4 w= 8 nsites= 36 E= 1.0e-002
1.000000 0.000000 0.000000 0.000000
0.000000 0.000000 1.000000 0.000000
0.000000 0.000000 0.000000 1.000000
1.000000 0.000000 0.000000 0.000000
0.000000 0.000000 0.000000 1.000000
0.361111 0.000000 0.638889 0.000000
0.000000 1.000000 0.000000 0.000000
0.000000 0.000000 1.000000 0.000000


MOTIF CAATATCW DREME-153

#             Word    RC Word        Pos        Neg    P-value    E-value
# BEST    CAATATCW   WGATATTG        105         45   5.3e-007   1.4e-002
#         CAATATCT   AGATATTG         56         20   2.2e-005   5.8e-001
#         CAATATCA   TGATATTG         49         25   3.5e-003   9.4e+001

letter-probability matrix: alength= 4 w= 8 nsites= 105 E= 1.4e-002
0.000000 1.000000 0.000000 0.000000
1.000000 0.000000 0.000000 0.000000
1.000000 0.000000 0.000000 0.000000
0.000000 0.000000 0.000000 1.000000
1.000000 0.000000 0.000000 0.000000
0.000000 0.000000 0.000000 1.000000
0.000000 1.000000 0.000000 0.000000
0.466667 0.000000 0.000000 0.533333


MOTIF TCRTTAGA DREME-154

#             Word    RC Word        Pos        Neg    P-value    E-value
# BEST    TCRTTAGA   TCTAAYGA         80         29   5.4e-007   1.4e-002
#         TCGTTAGA   TCTAACGA         37         11   1.1e-004   2.9e+000
#         TCATTAGA   TCTAATGA         43         18   9.3e-004   2.5e+001

letter-probability matrix: alength= 4 w= 8 nsites= 80 E= 1.4e-002
0.000000 0.000000 0.000000 1.000000
0.000000 1.000000 0.000000 0.000000
0.537500 0.000000 0.462500 0.000000
0.000000 0.000000 0.000000 1.000000
0.000000 0.000000 0.000000 1.000000
1.000000 0.000000 0.000000 0.000000
0.000000 0.000000 1.000000 0.000000
1.000000 0.000000 0.000000 0.000000


MOTIF ACGARGGG DREME-155

#             Word    RC Word        Pos        Neg    P-value    E-value
# BEST    ACGARGGG   CCCYTCGT         50         12   6.1e-007   1.6e-002
#         ACGAGGGG   CCCCTCGT         26          4   3.0e-005   7.9e-001
#         ACGAAGGG   CCCTTCGT         24          8   3.5e-003   9.3e+001

letter-probability matrix: alength= 4 w= 8 nsites= 50 E= 1.6e-002
1.000000 0.000000 0.000000 0.000000
0.000000 1.000000 0.000000 0.000000
0.000000 0.000000 1.000000 0.000000
1.000000 0.000000 0.000000 0.000000
0.480000 0.000000 0.520000 0.000000
0.000000 0.000000 1.000000 0.000000
0.000000 0.000000 1.000000 0.000000
0.000000 0.000000 1.000000 0.000000


MOTIF AATTAWTA DREME-156

#             Word    RC Word        Pos        Neg    P-value    E-value
# BEST    AATTAWTA   TAWTAATT        319        208   7.5e-007   2.0e-002
#         AATTAATA   TATTAATT        163         97   2.5e-005   6.7e-001
#         AATTATTA   TAATAATT        156        111   3.5e-003   9.2e+001

letter-probability matrix: alength= 4 w= 8 nsites= 319 E= 2.0e-002
1.000000 0.000000 0.000000 0.000000
1.000000 0.000000 0.000000 0.000000
0.000000 0.000000 0.000000 1.000000
0.000000 0.000000 0.000000 1.000000
1.000000 0.000000 0.000000 0.000000
0.510972 0.000000 0.000000 0.489028
0.000000 0.000000 0.000000 1.000000
1.000000 0.000000 0.000000 0.000000


MOTIF ATRATCCA DREME-157

#             Word    RC Word        Pos        Neg    P-value    E-value
# BEST    ATRATCCA   TGGATYAT        155         81   8.3e-007   2.2e-002
#         ATAATCCA   TGGATTAT         79         41   3.3e-004   8.8e+000
#         ATGATCCA   TGGATCAT         76         40   5.3e-004   1.4e+001

letter-probability matrix: alength= 4 w= 8 nsites= 155 E= 2.2e-002
1.000000 0.000000 0.000000 0.000000
0.000000 0.000000 0.000000 1.000000
0.509677 0.000000 0.490323 0.000000
1.000000 0.000000 0.000000 0.000000
0.000000 0.000000 0.000000 1.000000
0.000000 1.000000 0.000000 0.000000
0.000000 1.000000 0.000000 0.000000
1.000000 0.000000 0.000000 0.000000


MOTIF CCATTRAA DREME-158

#             Word    RC Word        Pos        Neg    P-value    E-value
# BEST    CCATTRAA   TTYAATGG        151         79   1.2e-006   3.1e-002
#         CCATTAAA   TTTAATGG         89         42   2.5e-005   6.5e-001
#         CCATTGAA   TTCAATGG         62         37   7.7e-003   2.0e+002

letter-probability matrix: alength= 4 w= 8 nsites= 151 E= 3.1e-002
0.000000 1.000000 0.000000 0.000000
0.000000 1.000000 0.000000 0.000000
1.000000 0.000000 0.000000 0.000000
0.000000 0.000000 0.000000 1.000000
0.000000 0.000000 0.000000 1.000000
0.589404 0.000000 0.410596 0.000000
1.000000 0.000000 0.000000 0.000000
1.000000 0.000000 0.000000 0.000000


MOTIF AACACCGA DREME-159

#             Word    RC Word        Pos        Neg    P-value    E-value
# BEST    AACACCGA   TCGGTGTT        144         74   1.2e-006   3.2e-002
#         AACACCGA   TCGGTGTT        144         74   1.2e-006   3.2e-002

letter-probability matrix: alength= 4 w= 8 nsites= 144 E= 3.2e-002
1.000000 0.000000 0.000000 0.000000
1.000000 0.000000 0.000000 0.000000
0.000000 1.000000 0.000000 0.000000
1.000000 0.000000 0.000000 0.000000
0.000000 1.000000 0.000000 0.000000
0.000000 1.000000 0.000000 0.000000
0.000000 0.000000 1.000000 0.000000
1.000000 0.000000 0.000000 0.000000


MOTIF AGATATCY DREME-160

#             Word    RC Word        Pos        Neg    P-value    E-value
# BEST    AGATATCY   RGATATCT         54         15   1.3e-006   3.5e-002
#         AGATATCC   GGATATCT         38         11   7.1e-005   1.9e+000
#         AGATATCT   AGATATCT         16          4   5.9e-003   1.6e+002

letter-probability matrix: alength= 4 w= 8 nsites= 54 E= 3.5e-002
1.000000 0.000000 0.000000 0.000000
0.000000 0.000000 1.000000 0.000000
1.000000 0.000000 0.000000 0.000000
0.000000 0.000000 0.000000 1.000000
1.000000 0.000000 0.000000 0.000000
0.000000 0.000000 0.000000 1.000000
0.000000 1.000000 0.000000 0.000000
0.000000 0.703704 0.000000 0.296296


MOTIF ACGGTCYT DREME-161

#             Word    RC Word        Pos        Neg    P-value    E-value
# BEST    ACGGTCYT   ARGACCGT        134         67   1.3e-006   3.5e-002
#         ACGGTCCT   AGGACCGT         67         32   2.8e-004   7.4e+000
#         ACGGTCTT   AAGACCGT         67         35   1.0e-003   2.6e+001

letter-probability matrix: alength= 4 w= 8 nsites= 134 E= 3.5e-002
1.000000 0.000000 0.000000 0.000000
0.000000 1.000000 0.000000 0.000000
0.000000 0.000000 1.000000 0.000000
0.000000 0.000000 1.000000 0.000000
0.000000 0.000000 0.000000 1.000000
0.000000 1.000000 0.000000 0.000000
0.000000 0.500000 0.000000 0.500000
0.000000 0.000000 0.000000 1.000000


MOTIF CGTTTCAM DREME-162

#             Word    RC Word        Pos        Neg    P-value    E-value
# BEST    CGTTTCAM   KTGAAACG         74         27   1.6e-006   4.2e-002
#         CGTTTCAC   GTGAAACG         31          7   5.8e-005   1.5e+000
#         CGTTTCAA   TTGAAACG         43         20   2.6e-003   6.8e+001

letter-probability matrix: alength= 4 w= 8 nsites= 74 E= 4.2e-002
0.000000 1.000000 0.000000 0.000000
0.000000 0.000000 1.000000 0.000000
0.000000 0.000000 0.000000 1.000000
0.000000 0.000000 0.000000 1.000000
0.000000 0.000000 0.000000 1.000000
0.000000 1.000000 0.000000 0.000000
1.000000 0.000000 0.000000 0.000000
0.581081 0.418919 0.000000 0.000000


MOTIF ATGATTRT DREME-163

#             Word    RC Word        Pos        Neg    P-value    E-value
# BEST    ATGATTRT   AYAATCAT        116         55   1.8e-006   4.7e-002
#         ATGATTAT   ATAATCAT         77         39   2.7e-004   7.1e+000
#         ATGATTGT   ACAATCAT         39         16   1.3e-003   3.5e+001

letter-probability matrix: alength= 4 w= 8 nsites= 116 E= 4.7e-002
1.000000 0.000000 0.000000 0.000000
0.000000 0.000000 0.000000 1.000000
0.000000 0.000000 1.000000 0.000000
1.000000 0.000000 0.000000 0.000000
0.000000 0.000000 0.000000 1.000000
0.000000 0.000000 0.000000 1.000000
0.663793 0.000000 0.336207 0.000000
0.000000 0.000000 0.000000 1.000000


# Stopping reason: E-value threshold exceeded
#    Running time: 4612.85 seconds
