# Supplementary material for: Genome‐Wide 6mA Map Unveils Epigenetic Adaptation in Deep‐Sea Limpet
Source: Ecol Evol. 2026 Apr 8;16(4):e73449. doi: 10.1002/ece3.73449 (PMC13058721; doi:10.1002/ece3.73449)
Supplement: Supplementary file 2 — Table S1: Protein sequences for constructing a phylogenetic tree across the 18 species. Table S2: Genomic Loci, fractions, and associated genes for 6mA sites in Bathyacmaea lactea. Table S3: The PWMs of the identified consensus motifs containing 6mA sites in genome. Table S4: The PWMs of the identified consensus motifs containing 6mA sites in exon regions. Table S5: Gene ontology annotation for the hypermethylated‐highly expressed genes in Bathyacmaea lactea. Table S6: Gene ontology annotation for the hypomethylated‐highly expressed genes in Bathyacmaea lactea. Table S7: Gene ontology annotation for the hypermethylated genes in Bathyacmaea lactea. Table S8: Gene ontology annotation for the hypomethylated genes in Bathyacmaea lactea. [file ECE3-16-e73449-s002.zip › Supplementary Table S4.txt]

# DREME 5.5.9
#     command: dreme -oc m6Abasemods-filter_highc.chr_exon_dreme -p m6Abasemods-filter_highc.chr_exon.fa -dna -mink 4 -maxk 8
#   positives: 19100 from m6Abasemods-filter_highc.chr_exon.fa (Mon Mar 02 19:34:09 CST 2026)
#   negatives: 19100 from shuffled positives
#        host: cu059
#        when: Mon Mar 02 19:34:11 CST 2026

MEME version 5.5.9

ALPHABET "DNA" DNA-LIKE
A "Adenine" CC0000 ~ T "Thymine" 008000
C "Cytosine" 0000CC ~ G "Guanine" FFB300
N "Any base" = ACGT
X = ACGT
. = ACGT
V "Not T" = ACG
H "Not G" = ACT
D "Not C" = AGT
B "Not A" = CGT
M "Amino" = AC
R "Purine" = AG
W "Weak" = AT
S "Strong" = CG
Y "Pyrimidine" = CT
K "Keto" = GT
U = T
END ALPHABET

strands: + -

Background letter frequencies (from dataset):
A 0.307 C 0.197 G 0.191 T 0.305


MOTIF CGSTY DREME-1

#             Word    RC Word        Pos        Neg    P-value    E-value
# BEST       CGSTY      RASCG       1474        947   7.2e-029   1.5e-024
#            CGGTC      GACCG        629        423   6.4e-011   1.3e-006
#            CGGTT      AACCG        503        329   5.8e-010   1.2e-005
#            CGCTT      AAGCG        189        109   1.9e-006   4.0e-002
#            CGCTC      GAGCG        154         89   1.7e-005   3.6e-001

letter-probability matrix: alength= 4 w= 5 nsites= 1474 E= 1.5e-024
0.000000 1.000000 0.000000 0.000000
0.000000 0.000000 1.000000 0.000000
0.000000 0.232022 0.767978 0.000000
0.000000 0.000000 0.000000 1.000000
0.000000 0.531208 0.000000 0.468792


MOTIF GASTS DREME-2

#             Word    RC Word        Pos        Neg    P-value    E-value
# BEST       GASTS      SASTC        994        601   3.5e-024   7.0e-020
#            GACTC      GAGTC        403        211   2.4e-015   4.7e-011
#            GAGTG      CACTC        240        137   5.5e-008   1.1e-003
#            GACTG      CAGTC        351        253   3.4e-005   6.7e-001

letter-probability matrix: alength= 4 w= 5 nsites= 994 E= 7.0e-020
0.000000 0.000000 1.000000 0.000000
1.000000 0.000000 0.000000 0.000000
0.000000 0.577465 0.422535 0.000000
0.000000 0.000000 0.000000 1.000000
0.000000 0.405433 0.594567 0.000000


MOTIF ACRART DREME-3

#             Word    RC Word        Pos        Neg    P-value    E-value
# BEST      ACRART     AYTYGT        308        178   1.6e-009   3.0e-005
#           ACGAGT     ACTCGT         49         18   9.6e-005   1.8e+000
#           ACAAGT     ACTTGT        103         61   6.3e-004   1.2e+001
#           ACAAAT     ATTTGT        113         77   5.4e-003   1.0e+002
#           ACGAAT     ATTCGT         43         22   6.2e-003   1.2e+002

letter-probability matrix: alength= 4 w= 6 nsites= 308 E= 3.0e-005
1.000000 0.000000 0.000000 0.000000
0.000000 1.000000 0.000000 0.000000
0.701299 0.000000 0.298701 0.000000
1.000000 0.000000 0.000000 0.000000
0.506494 0.000000 0.493506 0.000000
0.000000 0.000000 0.000000 1.000000


MOTIF GARGC DREME-4

#             Word    RC Word        Pos        Neg    P-value    E-value
# BEST       GARGC      GCYTC        323        195   8.2e-009   1.6e-004
#            GAAGC      GCTTC        205        121   1.7e-006   3.3e-002
#            GAGGC      GCCTC        118         74   9.0e-004   1.7e+001

letter-probability matrix: alength= 4 w= 5 nsites= 323 E= 1.6e-004
0.000000 0.000000 1.000000 0.000000
1.000000 0.000000 0.000000 0.000000
0.634675 0.000000 0.365325 0.000000
0.000000 0.000000 1.000000 0.000000
0.000000 1.000000 0.000000 0.000000


MOTIF CCAWTC DREME-5

#             Word    RC Word        Pos        Neg    P-value    E-value
# BEST      CCAWTC     GAWTGG        180         91   3.1e-008   5.8e-004
#           CCATTC     GAATGG        117         62   2.3e-005   4.3e-001
#           CCAATC     GATTGG         63         29   2.5e-004   4.7e+000

letter-probability matrix: alength= 4 w= 6 nsites= 180 E= 5.8e-004
0.000000 1.000000 0.000000 0.000000
0.000000 1.000000 0.000000 0.000000
1.000000 0.000000 0.000000 0.000000
0.350000 0.000000 0.000000 0.650000
0.000000 0.000000 0.000000 1.000000
0.000000 1.000000 0.000000 0.000000


MOTIF CGGTAS DREME-6

#             Word    RC Word        Pos        Neg    P-value    E-value
# BEST      CGGTAS     STACCG        142         67   1.1e-007   2.0e-003
#           CGGTAG     CTACCG         47         14   1.3e-005   2.5e-001
#           CGGTAC     GTACCG         95         53   3.4e-004   6.3e+000

letter-probability matrix: alength= 4 w= 6 nsites= 142 E= 2.0e-003
0.000000 1.000000 0.000000 0.000000
0.000000 0.000000 1.000000 0.000000
0.000000 0.000000 1.000000 0.000000
0.000000 0.000000 0.000000 1.000000
1.000000 0.000000 0.000000 0.000000
0.000000 0.669014 0.330986 0.000000


MOTIF CAAWCGA DREME-7

#             Word    RC Word        Pos        Neg    P-value    E-value
# BEST     CAAWCGA    TCGWTTG         34          5   1.2e-006   2.2e-002
#          CAAACGA    TCGTTTG         16          2   6.5e-004   1.2e+001
#          CAATCGA    TCGATTG         18          3   7.4e-004   1.4e+001

letter-probability matrix: alength= 4 w= 7 nsites= 34 E= 2.2e-002
0.000000 1.000000 0.000000 0.000000
1.000000 0.000000 0.000000 0.000000
1.000000 0.000000 0.000000 0.000000
0.470588 0.000000 0.000000 0.529412
0.000000 1.000000 0.000000 0.000000
0.000000 0.000000 1.000000 0.000000
1.000000 0.000000 0.000000 0.000000


# Stopping reason: E-value threshold exceeded
#    Running time: 14.89 seconds
