# Supplementary material for: Genome‐Wide 6mA Map Unveils Epigenetic Adaptation in Deep‐Sea Limpet
Source: Ecol Evol. 2026 Apr 8;16(4):e73449. doi: 10.1002/ece3.73449 (PMC13058721; doi:10.1002/ece3.73449)
Supplement: Supplementary file 2 — Table S1: Protein sequences for constructing a phylogenetic tree across the 18 species. Table S2: Genomic Loci, fractions, and associated genes for 6mA sites in Bathyacmaea lactea. Table S3: The PWMs of the identified consensus motifs containing 6mA sites in genome. Table S4: The PWMs of the identified consensus motifs containing 6mA sites in exon regions. Table S5: Gene ontology annotation for the hypermethylated‐highly expressed genes in Bathyacmaea lactea. Table S6: Gene ontology annotation for the hypomethylated‐highly expressed genes in Bathyacmaea lactea. Table S7: Gene ontology annotation for the hypermethylated genes in Bathyacmaea lactea. Table S8: Gene ontology annotation for the hypomethylated genes in Bathyacmaea lactea. [file ECE3-16-e73449-s002.zip › Supplementary Table S5.xlsx]

## Sheet: Supplementary Table S2
#Supplementary Tale S2, related to Figure3. Gene ontology annotation for the hypermethylated-highly expressed genes in Bathyacmaea lactea.
GO ID	Description	out (437)	All (5906)	pvalue	p.adjust	Genes
GO:0046034	ATP metabolic process	13	24	1.97e-09	3.13e-07	evm.TU.Contig0_pilon.402;evm.TU.Contig0_pilon.53;evm.TU.Contig109_pilon.26;evm.TU.Contig15_pilon.36;evm.TU.Contig271_pilon.13;evm.TU.Contig2_pilon.6;evm.TU.Contig317_pilon.13_evm.TU.Contig317_pilon.14;evm.TU.Contig37_pilon.27;evm.TU.Contig4_pilon.73;evm.TU.Contig523_pilon.27;evm.TU.Contig554_pilon.54;evm.TU.Contig554_pilon.55;evm.TU.Contig611_pilon.13
GO:0044267	cellular protein metabolic process	88	697	1.27e-07	1.01e-05	evm.TU.Contig0_pilon.272;evm.TU.Contig0_pilon.321;evm.TU.Contig1010_pilon.4;evm.TU.Contig1010_pilon.5;evm.TU.Contig101_pilon.95;evm.TU.Contig1171_pilon.37;evm.TU.Contig1191_pilon.3;evm.TU.Contig1216_pilon.32;evm.TU.Contig1270_pilon.26_evm.TU.Contig1270_pilon.24;evm.TU.Contig128_pilon.29;evm.TU.Contig128_pilon.33;evm.TU.Contig128_pilon.42;evm.TU.Contig1398_pilon.5;evm.TU.Contig144_pilon.170;evm.TU…
GO:0015031	protein transport	41	240	2.41e-07	1.62e-05	evm.TU.Contig0_pilon.276;evm.TU.Contig1079_pilon.77;evm.TU.Contig109_pilon.85;evm.TU.Contig1161_pilon.6;evm.TU.Contig1172_pilon.7_evm.TU.Contig1172_pilon.8;evm.TU.Contig1238_pilon.24;evm.TU.Contig1298_pilon.76_evm.TU.Contig1298_pilon.77;evm.TU.Contig15_pilon.107;evm.TU.Contig15_pilon.80;evm.TU.Contig1616_pilon.11;evm.TU.Contig177_pilon.9;evm.TU.Contig187_pilon.245;evm.TU.Contig187_pilon.323;evm.T…
GO:0008104	protein localization	42	249	2.45e-07	1.62e-05	evm.TU.Contig0_pilon.276;evm.TU.Contig1079_pilon.77;evm.TU.Contig109_pilon.85;evm.TU.Contig1161_pilon.6;evm.TU.Contig1172_pilon.7_evm.TU.Contig1172_pilon.8;evm.TU.Contig1238_pilon.24;evm.TU.Contig1298_pilon.76_evm.TU.Contig1298_pilon.77;evm.TU.Contig15_pilon.107;evm.TU.Contig15_pilon.80;evm.TU.Contig1616_pilon.11;evm.TU.Contig177_pilon.9;evm.TU.Contig187_pilon.245;evm.TU.Contig187_pilon.323;evm.T…
GO:0009119	ribonucleoside metabolic process	16	50	2.89e-07	1.73e-05	evm.TU.Contig0_pilon.402;evm.TU.Contig0_pilon.53;evm.TU.Contig109_pilon.26;evm.TU.Contig144_pilon.127;evm.TU.Contig1536_pilon.15;evm.TU.Contig1536_pilon.31;evm.TU.Contig15_pilon.36;evm.TU.Contig271_pilon.13;evm.TU.Contig2_pilon.6;evm.TU.Contig317_pilon.13_evm.TU.Contig317_pilon.14;evm.TU.Contig37_pilon.27;evm.TU.Contig4_pilon.73;evm.TU.Contig523_pilon.27;evm.TU.Contig554_pilon.54;evm.TU.Contig554…
GO:0045184	establishment of protein localization	41	242	3.04e-07	1.73e-05	evm.TU.Contig0_pilon.276;evm.TU.Contig1079_pilon.77;evm.TU.Contig109_pilon.85;evm.TU.Contig1161_pilon.6;evm.TU.Contig1172_pilon.7_evm.TU.Contig1172_pilon.8;evm.TU.Contig1238_pilon.24;evm.TU.Contig1298_pilon.76_evm.TU.Contig1298_pilon.77;evm.TU.Contig15_pilon.107;evm.TU.Contig15_pilon.80;evm.TU.Contig1616_pilon.11;evm.TU.Contig177_pilon.9;evm.TU.Contig187_pilon.245;evm.TU.Contig187_pilon.323;evm.T…
GO:0019538	protein metabolic process	111	983	8.29e-07	4.11e-05	evm.TU.Contig0_pilon.272;evm.TU.Contig0_pilon.321;evm.TU.Contig1010_pilon.4;evm.TU.Contig1010_pilon.5;evm.TU.Contig101_pilon.95;evm.TU.Contig1171_pilon.37;evm.TU.Contig1191_pilon.3;evm.TU.Contig1210_pilon.29;evm.TU.Contig1216_pilon.32;evm.TU.Contig1238_pilon.20;evm.TU.Contig1270_pilon.26_evm.TU.Contig1270_pilon.24;evm.TU.Contig128_pilon.29;evm.TU.Contig128_pilon.33;evm.TU.Contig128_pilon.42;evm.T…
GO:0009116	nucleoside metabolic process	17	61	1.12e-06	4.94e-05	evm.TU.Contig0_pilon.402;evm.TU.Contig0_pilon.53;evm.TU.Contig109_pilon.26;evm.TU.Contig144_pilon.127;evm.TU.Contig1536_pilon.15;evm.TU.Contig1536_pilon.31;evm.TU.Contig15_pilon.36;evm.TU.Contig271_pilon.13;evm.TU.Contig2_pilon.6;evm.TU.Contig317_pilon.13_evm.TU.Contig317_pilon.14;evm.TU.Contig37_pilon.27;evm.TU.Contig4_pilon.73;evm.TU.Contig523_pilon.27;evm.TU.Contig554_pilon.54;evm.TU.Contig554…
GO:1901657	glycosyl compound metabolic process	17	61	1.12e-06	4.94e-05	evm.TU.Contig0_pilon.402;evm.TU.Contig0_pilon.53;evm.TU.Contig109_pilon.26;evm.TU.Contig144_pilon.127;evm.TU.Contig1536_pilon.15;evm.TU.Contig1536_pilon.31;evm.TU.Contig15_pilon.36;evm.TU.Contig271_pilon.13;evm.TU.Contig2_pilon.6;evm.TU.Contig317_pilon.13_evm.TU.Contig317_pilon.14;evm.TU.Contig37_pilon.27;evm.TU.Contig4_pilon.73;evm.TU.Contig523_pilon.27;evm.TU.Contig554_pilon.54;evm.TU.Contig554…
GO:0006457	protein folding	18	68	1.24e-06	5.19e-05	evm.TU.Contig109_pilon.37;evm.TU.Contig1216_pilon.32;evm.TU.Contig146_pilon.86;evm.TU.Contig1536_pilon.101;evm.TU.Contig155_pilon.59;evm.TU.Contig200_pilon.18;evm.TU.Contig2856_pilon.14_evm.TU.Contig2856_pilon.15;evm.TU.Contig28_pilon.40;evm.TU.Contig2_pilon.22_evm.TU.Contig2_pilon.23;evm.TU.Contig3039_pilon.23;evm.TU.Contig3039_pilon.24;evm.TU.Contig348_pilon.41;evm.TU.Contig601_pilon.25;evm.TU.…
GO:0009123	nucleoside monophosphate metabolic process	13	38	1.63e-06	6.17e-05	evm.TU.Contig0_pilon.402;evm.TU.Contig0_pilon.53;evm.TU.Contig109_pilon.26;evm.TU.Contig15_pilon.36;evm.TU.Contig271_pilon.13;evm.TU.Contig2_pilon.6;evm.TU.Contig317_pilon.13_evm.TU.Contig317_pilon.14;evm.TU.Contig37_pilon.27;evm.TU.Contig4_pilon.73;evm.TU.Contig523_pilon.27;evm.TU.Contig554_pilon.54;evm.TU.Contig554_pilon.55;evm.TU.Contig611_pilon.13
GO:0009132	nucleoside diphosphate metabolic process	9	18	1.63e-06	6.17e-05	evm.TU.Contig0_pilon.402;evm.TU.Contig144_pilon.127;evm.TU.Contig1536_pilon.31;evm.TU.Contig15_pilon.36;evm.TU.Contig271_pilon.13;evm.TU.Contig4_pilon.73;evm.TU.Contig554_pilon.54;evm.TU.Contig554_pilon.55;evm.TU.Contig611_pilon.133
GO:0006412	translation	28	147	2.41e-06	8.69e-05	evm.TU.Contig1010_pilon.4;evm.TU.Contig101_pilon.95;evm.TU.Contig1191_pilon.3;evm.TU.Contig128_pilon.42;evm.TU.Contig1398_pilon.5;evm.TU.Contig1505_pilon.36;evm.TU.Contig1536_pilon.57;evm.TU.Contig153_pilon.65;evm.TU.Contig16_pilon.8;evm.TU.Contig175_pilon.49;evm.TU.Contig210_pilon.30;evm.TU.Contig213_pilon.45;evm.TU.Contig228_pilon.12;evm.TU.Contig2329_pilon.23;evm.TU.Contig240_pilon.6;evm.TU.Co…
GO:0033036	macromolecule localization	42	272	2.8e-06	9.67e-05	evm.TU.Contig0_pilon.276;evm.TU.Contig1079_pilon.77;evm.TU.Contig109_pilon.85;evm.TU.Contig1161_pilon.6;evm.TU.Contig1172_pilon.7_evm.TU.Contig1172_pilon.8;evm.TU.Contig1238_pilon.24;evm.TU.Contig1298_pilon.76_evm.TU.Contig1298_pilon.77;evm.TU.Contig15_pilon.107;evm.TU.Contig15_pilon.80;evm.TU.Contig1616_pilon.11;evm.TU.Contig177_pilon.9;evm.TU.Contig187_pilon.245;evm.TU.Contig187_pilon.323;evm.T…
GO:0043603	cellular amide metabolic process	32	188	5.81e-06	0.000192217	evm.TU.Contig1010_pilon.4;evm.TU.Contig101_pilon.95;evm.TU.Contig1191_pilon.3;evm.TU.Contig1287_pilon.30;evm.TU.Contig128_pilon.42;evm.TU.Contig1398_pilon.5;evm.TU.Contig1505_pilon.36;evm.TU.Contig1536_pilon.57;evm.TU.Contig153_pilon.65;evm.TU.Contig16_pilon.8;evm.TU.Contig175_pilon.49;evm.TU.Contig210_pilon.30;evm.TU.Contig213_pilon.45;evm.TU.Contig228_pilon.12;evm.TU.Contig2329_pilon.23;evm.TU.…
GO:0006096	glycolytic process	6	9	1.1e-05	0.000249549	evm.TU.Contig0_pilon.402;evm.TU.Contig15_pilon.36;evm.TU.Contig271_pilon.13;evm.TU.Contig4_pilon.73;evm.TU.Contig554_pilon.54;evm.TU.Contig554_pilon.55
GO:0006757	ATP generation from ADP	6	9	1.1e-05	0.000249549	evm.TU.Contig0_pilon.402;evm.TU.Contig15_pilon.36;evm.TU.Contig271_pilon.13;evm.TU.Contig4_pilon.73;evm.TU.Contig554_pilon.54;evm.TU.Contig554_pilon.55
GO:0009135	purine nucleoside diphosphate metabolic process	6	9	1.1e-05	0.000249549	evm.TU.Contig0_pilon.402;evm.TU.Contig15_pilon.36;evm.TU.Contig271_pilon.13;evm.TU.Contig4_pilon.73;evm.TU.Contig554_pilon.54;evm.TU.Contig554_pilon.55
GO:0009179	purine ribonucleoside diphosphate metabolic process	6	9	1.1e-05	0.000249549	evm.TU.Contig0_pilon.402;evm.TU.Contig15_pilon.36;evm.TU.Contig271_pilon.13;evm.TU.Contig4_pilon.73;evm.TU.Contig554_pilon.54;evm.TU.Contig554_pilon.55
GO:0009185	ribonucleoside diphosphate metabolic process	6	9	1.1e-05	0.000249549	evm.TU.Contig0_pilon.402;evm.TU.Contig15_pilon.36;evm.TU.Contig271_pilon.13;evm.TU.Contig4_pilon.73;evm.TU.Contig554_pilon.54;evm.TU.Contig554_pilon.55
GO:0046031	ADP metabolic process	6	9	1.1e-05	0.000249549	evm.TU.Contig0_pilon.402;evm.TU.Contig15_pilon.36;evm.TU.Contig271_pilon.13;evm.TU.Contig4_pilon.73;evm.TU.Contig554_pilon.54;evm.TU.Contig554_pilon.55
GO:1901564	organonitrogen compound metabolic process	66	533	1.25e-05	0.000275104	evm.TU.Contig0_pilon.275;evm.TU.Contig0_pilon.402;evm.TU.Contig0_pilon.53;evm.TU.Contig1010_pilon.4;evm.TU.Contig101_pilon.95;evm.TU.Contig104_pilon.65;evm.TU.Contig109_pilon.26;evm.TU.Contig1164_pilon.1;evm.TU.Contig1191_pilon.3;evm.TU.Contig1216_pilon.23_evm.TU.Contig1216_pilon.24;evm.TU.Contig1287_pilon.30;evm.TU.Contig128_pilon.42;evm.TU.Contig1398_pilon.5;evm.TU.Contig144_pilon.127;evm.TU.Co…
GO:0019693	ribose phosphate metabolic process	16	67	2.03e-05	0.000436536	evm.TU.Contig0_pilon.402;evm.TU.Contig0_pilon.53;evm.TU.Contig109_pilon.26;evm.TU.Contig144_pilon.127;evm.TU.Contig1536_pilon.31;evm.TU.Contig15_pilon.36;evm.TU.Contig271_pilon.13;evm.TU.Contig2_pilon.6;evm.TU.Contig317_pilon.13_evm.TU.Contig317_pilon.14;evm.TU.Contig347_pilon.7;evm.TU.Contig37_pilon.27;evm.TU.Contig4_pilon.73;evm.TU.Contig523_pilon.27;evm.TU.Contig554_pilon.54;evm.TU.Contig554_p…
GO:0009259	ribonucleotide metabolic process	15	61	2.54e-05	0.000524961	evm.TU.Contig0_pilon.402;evm.TU.Contig0_pilon.53;evm.TU.Contig109_pilon.26;evm.TU.Contig144_pilon.127;evm.TU.Contig1536_pilon.31;evm.TU.Contig15_pilon.36;evm.TU.Contig271_pilon.13;evm.TU.Contig2_pilon.6;evm.TU.Contig317_pilon.13_evm.TU.Contig317_pilon.14;evm.TU.Contig37_pilon.27;evm.TU.Contig4_pilon.73;evm.TU.Contig523_pilon.27;evm.TU.Contig554_pilon.54;evm.TU.Contig554_pilon.55;evm.TU.Contig611_…
GO:0044724	single-organism carbohydrate catabolic process	6	10	2.58e-05	0.000524961	evm.TU.Contig0_pilon.402;evm.TU.Contig15_pilon.36;evm.TU.Contig271_pilon.13;evm.TU.Contig4_pilon.73;evm.TU.Contig554_pilon.54;evm.TU.Contig554_pilon.55
GO:0071702	organic substance transport	44	318	2.91e-05	0.000578504	evm.TU.Contig0_pilon.276;evm.TU.Contig1079_pilon.77;evm.TU.Contig109_pilon.85;evm.TU.Contig1161_pilon.6;evm.TU.Contig1172_pilon.7_evm.TU.Contig1172_pilon.8;evm.TU.Contig1238_pilon.24;evm.TU.Contig1261_pilon.5;evm.TU.Contig1298_pilon.76_evm.TU.Contig1298_pilon.77;evm.TU.Contig15_pilon.107;evm.TU.Contig15_pilon.80;evm.TU.Contig1616_pilon.11;evm.TU.Contig177_pilon.9;evm.TU.Contig187_pilon.245;evm.TU…
GO:0006886	intracellular protein transport	27	159	3.3e-05	0.000619949	evm.TU.Contig1079_pilon.77;evm.TU.Contig109_pilon.85;evm.TU.Contig1161_pilon.6;evm.TU.Contig1172_pilon.7_evm.TU.Contig1172_pilon.8;evm.TU.Contig1238_pilon.24;evm.TU.Contig1298_pilon.76_evm.TU.Contig1298_pilon.77;evm.TU.Contig15_pilon.80;evm.TU.Contig177_pilon.9;evm.TU.Contig187_pilon.323;evm.TU.Contig18_pilon.96;evm.TU.Contig208_pilon.103;evm.TU.Contig250_pilon.16;evm.TU.Contig2521_pilon.52;evm.T…
GO:0034613	cellular protein localization	28	168	3.36e-05	0.000619949	evm.TU.Contig1079_pilon.77;evm.TU.Contig109_pilon.85;evm.TU.Contig1161_pilon.6;evm.TU.Contig1172_pilon.7_evm.TU.Contig1172_pilon.8;evm.TU.Contig1238_pilon.24;evm.TU.Contig1298_pilon.76_evm.TU.Contig1298_pilon.77;evm.TU.Contig15_pilon.80;evm.TU.Contig177_pilon.9;evm.TU.Contig187_pilon.323;evm.TU.Contig18_pilon.96;evm.TU.Contig208_pilon.103;evm.TU.Contig250_pilon.16;evm.TU.Contig2521_pilon.52;evm.T…
GO:0070727	cellular macromolecule localization	28	168	3.36e-05	0.000619949	evm.TU.Contig1079_pilon.77;evm.TU.Contig109_pilon.85;evm.TU.Contig1161_pilon.6;evm.TU.Contig1172_pilon.7_evm.TU.Contig1172_pilon.8;evm.TU.Contig1238_pilon.24;evm.TU.Contig1298_pilon.76_evm.TU.Contig1298_pilon.77;evm.TU.Contig15_pilon.80;evm.TU.Contig177_pilon.9;evm.TU.Contig187_pilon.323;evm.TU.Contig18_pilon.96;evm.TU.Contig208_pilon.103;evm.TU.Contig250_pilon.16;evm.TU.Contig2521_pilon.52;evm.T…
GO:0043604	amide biosynthetic process	28	170	4.19e-05	0.000755936	evm.TU.Contig1010_pilon.4;evm.TU.Contig101_pilon.95;evm.TU.Contig1191_pilon.3;evm.TU.Contig128_pilon.42;evm.TU.Contig1398_pilon.5;evm.TU.Contig1505_pilon.36;evm.TU.Contig1536_pilon.57;evm.TU.Contig153_pilon.65;evm.TU.Contig16_pilon.8;evm.TU.Contig175_pilon.49;evm.TU.Contig210_pilon.30;evm.TU.Contig213_pilon.45;evm.TU.Contig228_pilon.12;evm.TU.Contig2329_pilon.23;evm.TU.Contig240_pilon.6;evm.TU.Co…
GO:0072521	purine-containing compound metabolic process	15	64	4.67e-05	0.000824316	evm.TU.Contig0_pilon.402;evm.TU.Contig0_pilon.53;evm.TU.Contig109_pilon.26;evm.TU.Contig1536_pilon.15;evm.TU.Contig15_pilon.36;evm.TU.Contig1691_pilon.11;evm.TU.Contig271_pilon.13;evm.TU.Contig2_pilon.6;evm.TU.Contig317_pilon.13_evm.TU.Contig317_pilon.14;evm.TU.Contig37_pilon.27;evm.TU.Contig4_pilon.73;evm.TU.Contig523_pilon.27;evm.TU.Contig554_pilon.54;evm.TU.Contig554_pilon.55;evm.TU.Contig611_…
GO:0016052	carbohydrate catabolic process	6	11	5.32e-05	0.000918168	evm.TU.Contig0_pilon.402;evm.TU.Contig15_pilon.36;evm.TU.Contig271_pilon.13;evm.TU.Contig4_pilon.73;evm.TU.Contig554_pilon.54;evm.TU.Contig554_pilon.55
GO:0009150	purine ribonucleotide metabolic process	13	51	5.88e-05	0.00097593	evm.TU.Contig0_pilon.402;evm.TU.Contig0_pilon.53;evm.TU.Contig109_pilon.26;evm.TU.Contig15_pilon.36;evm.TU.Contig271_pilon.13;evm.TU.Contig2_pilon.6;evm.TU.Contig317_pilon.13_evm.TU.Contig317_pilon.14;evm.TU.Contig37_pilon.27;evm.TU.Contig4_pilon.73;evm.TU.Contig523_pilon.27;evm.TU.Contig554_pilon.54;evm.TU.Contig554_pilon.55;evm.TU.Contig611_pilon.13
GO:0006163	purine nucleotide metabolic process	14	58	5.9e-05	0.00097593	evm.TU.Contig0_pilon.402;evm.TU.Contig0_pilon.53;evm.TU.Contig109_pilon.26;evm.TU.Contig15_pilon.36;evm.TU.Contig1691_pilon.11;evm.TU.Contig271_pilon.13;evm.TU.Contig2_pilon.6;evm.TU.Contig317_pilon.13_evm.TU.Contig317_pilon.14;evm.TU.Contig37_pilon.27;evm.TU.Contig4_pilon.73;evm.TU.Contig523_pilon.27;evm.TU.Contig554_pilon.54;evm.TU.Contig554_pilon.55;evm.TU.Contig611_pilon.13
GO:0044237	cellular metabolic process	185	1998	7.34e-05	0.00118915	evm.TU.Contig0_pilon.272;evm.TU.Contig0_pilon.275;evm.TU.Contig0_pilon.321;evm.TU.Contig0_pilon.402;evm.TU.Contig0_pilon.53;evm.TU.Contig1010_pilon.4;evm.TU.Contig1010_pilon.5;evm.TU.Contig101_pilon.73;evm.TU.Contig101_pilon.80;evm.TU.Contig101_pilon.95;evm.TU.Contig104_pilon.65;evm.TU.Contig1079_pilon.54;evm.TU.Contig109_pilon.26;evm.TU.Contig1124_pilon.54;evm.TU.Contig1161_pilon.11;evm.TU.Conti…
GO:1901575	organic substance catabolic process	27	171	0.000121072	0.00192263	evm.TU.Contig0_pilon.321;evm.TU.Contig0_pilon.402;evm.TU.Contig1010_pilon.5;evm.TU.Contig1124_pilon.54;evm.TU.Contig1216_pilon.23_evm.TU.Contig1216_pilon.24;evm.TU.Contig1287_pilon.30;evm.TU.Contig144_pilon.170;evm.TU.Contig149_pilon.64;evm.TU.Contig15_pilon.36;evm.TU.Contig175_pilon.71;evm.TU.Contig187_pilon.151;evm.TU.Contig190_pilon.15;evm.TU.Contig220_pilon.43;evm.TU.Contig224_pilon.95;evm.TU…
GO:0006094	gluconeogenesis	4	5	0.000139289	0.00216854	evm.TU.Contig101_pilon.56;evm.TU.Contig15_pilon.36;evm.TU.Contig6_pilon.89;evm.TU.Contig6_pilon.90
GO:0046907	intracellular transport	28	183	0.000158607	0.00242181	evm.TU.Contig1079_pilon.77;evm.TU.Contig109_pilon.85;evm.TU.Contig1161_pilon.6;evm.TU.Contig1172_pilon.7_evm.TU.Contig1172_pilon.8;evm.TU.Contig1238_pilon.24;evm.TU.Contig1298_pilon.76_evm.TU.Contig1298_pilon.77;evm.TU.Contig15_pilon.80;evm.TU.Contig177_pilon.9;evm.TU.Contig187_pilon.323;evm.TU.Contig18_pilon.96;evm.TU.Contig208_pilon.103;evm.TU.Contig250_pilon.16;evm.TU.Contig2521_pilon.52;evm.T…
GO:0006091	generation of precursor metabolites and energy	9	30	0.000215104	0.0032225	evm.TU.Contig0_pilon.402;evm.TU.Contig15_pilon.36;evm.TU.Contig1_pilon.300;evm.TU.Contig271_pilon.13;evm.TU.Contig37_pilon.27;evm.TU.Contig4_pilon.73;evm.TU.Contig554_pilon.54;evm.TU.Contig554_pilon.55;evm.TU.Contig889_pilon.6
GO:0051649	establishment of localization in cell	29	199	0.000287854	0.00413296	evm.TU.Contig1079_pilon.77;evm.TU.Contig109_pilon.85;evm.TU.Contig1161_pilon.6;evm.TU.Contig1172_pilon.7_evm.TU.Contig1172_pilon.8;evm.TU.Contig1238_pilon.24;evm.TU.Contig1298_pilon.76_evm.TU.Contig1298_pilon.77;evm.TU.Contig15_pilon.80;evm.TU.Contig1752_pilon.8;evm.TU.Contig177_pilon.9;evm.TU.Contig187_pilon.323;evm.TU.Contig18_pilon.96;evm.TU.Contig208_pilon.103;evm.TU.Contig250_pilon.16;evm.TU…
GO:0009056	catabolic process	27	180	0.000289226	0.00413296	evm.TU.Contig0_pilon.321;evm.TU.Contig0_pilon.402;evm.TU.Contig1010_pilon.5;evm.TU.Contig1124_pilon.54;evm.TU.Contig1216_pilon.23_evm.TU.Contig1216_pilon.24;evm.TU.Contig1287_pilon.30;evm.TU.Contig144_pilon.170;evm.TU.Contig149_pilon.64;evm.TU.Contig15_pilon.36;evm.TU.Contig175_pilon.71;evm.TU.Contig187_pilon.151;evm.TU.Contig190_pilon.15;evm.TU.Contig220_pilon.43;evm.TU.Contig224_pilon.95;evm.TU…
GO:1902600	hydrogen ion transmembrane transport	8	25	0.000295993	0.00413296	evm.TU.Contig0_pilon.53;evm.TU.Contig109_pilon.26;evm.TU.Contig213_pilon.19;evm.TU.Contig2997_pilon.15;evm.TU.Contig2_pilon.6;evm.TU.Contig317_pilon.13_evm.TU.Contig317_pilon.14;evm.TU.Contig523_pilon.27;evm.TU.Contig611_pilon.13
GO:0051641	cellular localization	30	209	0.000296698	0.00413296	evm.TU.Contig1079_pilon.77;evm.TU.Contig109_pilon.85;evm.TU.Contig1161_pilon.6;evm.TU.Contig1172_pilon.7_evm.TU.Contig1172_pilon.8;evm.TU.Contig1238_pilon.24;evm.TU.Contig1298_pilon.76_evm.TU.Contig1298_pilon.77;evm.TU.Contig15_pilon.80;evm.TU.Contig1752_pilon.8;evm.TU.Contig177_pilon.9;evm.TU.Contig187_pilon.323;evm.TU.Contig18_pilon.96;evm.TU.Contig208_pilon.103;evm.TU.Contig250_pilon.16;evm.TU…
GO:0006006	glucose metabolic process	4	6	0.000393401	0.00512614	evm.TU.Contig101_pilon.56;evm.TU.Contig15_pilon.36;evm.TU.Contig6_pilon.89;evm.TU.Contig6_pilon.90
GO:0019319	hexose biosynthetic process	4	6	0.000393401	0.00512614	evm.TU.Contig101_pilon.56;evm.TU.Contig15_pilon.36;evm.TU.Contig6_pilon.89;evm.TU.Contig6_pilon.90
GO:0046364	monosaccharide biosynthetic process	4	6	0.000393401	0.00512614	evm.TU.Contig101_pilon.56;evm.TU.Contig15_pilon.36;evm.TU.Contig6_pilon.89;evm.TU.Contig6_pilon.90
GO:0006818	hydrogen transport	8	26	0.000400278	0.00512614	evm.TU.Contig0_pilon.53;evm.TU.Contig109_pilon.26;evm.TU.Contig213_pilon.19;evm.TU.Contig2997_pilon.15;evm.TU.Contig2_pilon.6;evm.TU.Contig317_pilon.13_evm.TU.Contig317_pilon.14;evm.TU.Contig523_pilon.27;evm.TU.Contig611_pilon.13
GO:0015992	proton transport	8	26	0.000400278	0.00512614	evm.TU.Contig0_pilon.53;evm.TU.Contig109_pilon.26;evm.TU.Contig213_pilon.19;evm.TU.Contig2997_pilon.15;evm.TU.Contig2_pilon.6;evm.TU.Contig317_pilon.13_evm.TU.Contig317_pilon.14;evm.TU.Contig523_pilon.27;evm.TU.Contig611_pilon.13
GO:0016310	phosphorylation	29	204	0.000440569	0.00555257	evm.TU.Contig0_pilon.272;evm.TU.Contig0_pilon.402;evm.TU.Contig1171_pilon.40;evm.TU.Contig1270_pilon.26_evm.TU.Contig1270_pilon.24;evm.TU.Contig128_pilon.29;evm.TU.Contig128_pilon.33;evm.TU.Contig144_pilon.127;evm.TU.Contig149_pilon.5;evm.TU.Contig1536_pilon.31;evm.TU.Contig15_pilon.36;evm.TU.Contig189_pilon.39;evm.TU.Contig1931_pilon.12;evm.TU.Contig1_pilon.255;evm.TU.Contig21_pilon.23;evm.TU.Co…
GO:0009142	nucleoside triphosphate biosynthetic process	6	16	0.000669351	0.00817638	evm.TU.Contig0_pilon.53;evm.TU.Contig109_pilon.26;evm.TU.Contig144_pilon.127;evm.TU.Contig1536_pilon.31;evm.TU.Contig2_pilon.6;evm.TU.Contig523_pilon.27
GO:0009201	ribonucleoside triphosphate biosynthetic process	6	16	0.000669351	0.00817638	evm.TU.Contig0_pilon.53;evm.TU.Contig109_pilon.26;evm.TU.Contig144_pilon.127;evm.TU.Contig1536_pilon.31;evm.TU.Contig2_pilon.6;evm.TU.Contig523_pilon.27
GO:0006413	translational initiation	5	11	0.000688747	0.00828583	evm.TU.Contig101_pilon.95;evm.TU.Contig1191_pilon.3;evm.TU.Contig153_pilon.65;evm.TU.Contig284_pilon.11;evm.TU.Contig2_pilon.26
GO:1901566	organonitrogen compound biosynthetic process	39	312	0.000711182	0.00842804	evm.TU.Contig0_pilon.53;evm.TU.Contig1010_pilon.4;evm.TU.Contig101_pilon.95;evm.TU.Contig109_pilon.26;evm.TU.Contig1191_pilon.3;evm.TU.Contig128_pilon.42;evm.TU.Contig1398_pilon.5;evm.TU.Contig144_pilon.127;evm.TU.Contig1505_pilon.36;evm.TU.Contig1536_pilon.15;evm.TU.Contig1536_pilon.31;evm.TU.Contig1536_pilon.57;evm.TU.Contig153_pilon.65;evm.TU.Contig1691_pilon.11;evm.TU.Contig16_pilon.8;evm.TU.…
GO:0044281	small molecule metabolic process	52	457	0.000929257	0.0108504	evm.TU.Contig0_pilon.275;evm.TU.Contig0_pilon.402;evm.TU.Contig0_pilon.53;evm.TU.Contig101_pilon.56;evm.TU.Contig104_pilon.65;evm.TU.Contig109_pilon.26;evm.TU.Contig1124_pilon.54;evm.TU.Contig1216_pilon.23_evm.TU.Contig1216_pilon.24;evm.TU.Contig1429_pilon.11;evm.TU.Contig144_pilon.127;evm.TU.Contig1536_pilon.15;evm.TU.Contig1536_pilon.31;evm.TU.Contig15_pilon.36;evm.TU.Contig1691_pilon.11;evm.TU…
GO:0006733	oxidoreduction coenzyme metabolic process	8	32	0.00181722	0.0209112	evm.TU.Contig0_pilon.402;evm.TU.Contig15_pilon.36;evm.TU.Contig271_pilon.13;evm.TU.Contig347_pilon.7;evm.TU.Contig369_pilon.41;evm.TU.Contig4_pilon.73;evm.TU.Contig554_pilon.54;evm.TU.Contig554_pilon.55
GO:0044712	single-organism catabolic process	12	64	0.00220812	0.0250464	evm.TU.Contig0_pilon.402;evm.TU.Contig1124_pilon.54;evm.TU.Contig1216_pilon.23_evm.TU.Contig1216_pilon.24;evm.TU.Contig1287_pilon.30;evm.TU.Contig15_pilon.36;evm.TU.Contig187_pilon.151;evm.TU.Contig220_pilon.43;evm.TU.Contig271_pilon.13;evm.TU.Contig4_pilon.73;evm.TU.Contig53_pilon.3;evm.TU.Contig554_pilon.54;evm.TU.Contig554_pilon.55
GO:0044257	cellular protein catabolic process	13	73	0.00238043	0.0262508	evm.TU.Contig0_pilon.321;evm.TU.Contig1010_pilon.5;evm.TU.Contig144_pilon.170;evm.TU.Contig149_pilon.64;evm.TU.Contig175_pilon.71;evm.TU.Contig224_pilon.95;evm.TU.Contig25_pilon.31;evm.TU.Contig358_pilon.37;evm.TU.Contig485_pilon.33;evm.TU.Contig596_pilon.28;evm.TU.Contig611_pilon.123;evm.TU.Contig826_pilon.26_evm.TU.Contig826_pilon.27;evm.TU.Contig994_pilon.6
GO:0051603	proteolysis involved in cellular protein catabolic process	13	73	0.00238043	0.0262508	evm.TU.Contig0_pilon.321;evm.TU.Contig1010_pilon.5;evm.TU.Contig144_pilon.170;evm.TU.Contig149_pilon.64;evm.TU.Contig175_pilon.71;evm.TU.Contig224_pilon.95;evm.TU.Contig25_pilon.31;evm.TU.Contig358_pilon.37;evm.TU.Contig485_pilon.33;evm.TU.Contig596_pilon.28;evm.TU.Contig611_pilon.123;evm.TU.Contig826_pilon.26_evm.TU.Contig826_pilon.27;evm.TU.Contig994_pilon.6
GO:0006753	nucleoside phosphate metabolic process	21	148	0.00271656	0.028096	evm.TU.Contig0_pilon.402;evm.TU.Contig0_pilon.53;evm.TU.Contig109_pilon.26;evm.TU.Contig1124_pilon.54;evm.TU.Contig144_pilon.127;evm.TU.Contig1536_pilon.31;evm.TU.Contig15_pilon.36;evm.TU.Contig1691_pilon.11;evm.TU.Contig220_pilon.43;evm.TU.Contig2329_pilon.31;evm.TU.Contig271_pilon.13;evm.TU.Contig2_pilon.6;evm.TU.Contig317_pilon.13_evm.TU.Contig317_pilon.14;evm.TU.Contig347_pilon.7;evm.TU.Conti…
GO:0006754	ATP biosynthetic process	4	9	0.00276006	0.028096	evm.TU.Contig0_pilon.53;evm.TU.Contig109_pilon.26;evm.TU.Contig2_pilon.6;evm.TU.Contig523_pilon.27
GO:0009145	purine nucleoside triphosphate biosynthetic process	4	9	0.00276006	0.028096	evm.TU.Contig0_pilon.53;evm.TU.Contig109_pilon.26;evm.TU.Contig2_pilon.6;evm.TU.Contig523_pilon.27
GO:0009206	purine ribonucleoside triphosphate biosynthetic process	4	9	0.00276006	0.028096	evm.TU.Contig0_pilon.53;evm.TU.Contig109_pilon.26;evm.TU.Contig2_pilon.6;evm.TU.Contig523_pilon.27
GO:0015985	energy coupled proton transport, down electrochemical gradient	4	9	0.00276006	0.028096	evm.TU.Contig0_pilon.53;evm.TU.Contig109_pilon.26;evm.TU.Contig2_pilon.6;evm.TU.Contig523_pilon.27
GO:0015986	ATP synthesis coupled proton transport	4	9	0.00276006	0.028096	evm.TU.Contig0_pilon.53;evm.TU.Contig109_pilon.26;evm.TU.Contig2_pilon.6;evm.TU.Contig523_pilon.27
GO:0055086	nucleobase-containing small molecule metabolic process	23	169	0.00301283	0.0302809	evm.TU.Contig0_pilon.402;evm.TU.Contig0_pilon.53;evm.TU.Contig109_pilon.26;evm.TU.Contig1124_pilon.54;evm.TU.Contig144_pilon.127;evm.TU.Contig1536_pilon.15;evm.TU.Contig1536_pilon.31;evm.TU.Contig15_pilon.36;evm.TU.Contig1691_pilon.11;evm.TU.Contig220_pilon.43;evm.TU.Contig2329_pilon.31;evm.TU.Contig271_pilon.13;evm.TU.Contig2_pilon.6;evm.TU.Contig317_pilon.13_evm.TU.Contig317_pilon.14;evm.TU.Con…
GO:0009117	nucleotide metabolic process	20	143	0.00402227	0.0399211	evm.TU.Contig0_pilon.402;evm.TU.Contig0_pilon.53;evm.TU.Contig109_pilon.26;evm.TU.Contig1124_pilon.54;evm.TU.Contig144_pilon.127;evm.TU.Contig1536_pilon.31;evm.TU.Contig15_pilon.36;evm.TU.Contig1691_pilon.11;evm.TU.Contig220_pilon.43;evm.TU.Contig2329_pilon.31;evm.TU.Contig271_pilon.13;evm.TU.Contig2_pilon.6;evm.TU.Contig317_pilon.13_evm.TU.Contig317_pilon.14;evm.TU.Contig347_pilon.7;evm.TU.Conti…
GO:0019362	pyridine nucleotide metabolic process	7	29	0.0043205	0.0418351	evm.TU.Contig0_pilon.402;evm.TU.Contig15_pilon.36;evm.TU.Contig271_pilon.13;evm.TU.Contig347_pilon.7;evm.TU.Contig4_pilon.73;evm.TU.Contig554_pilon.54;evm.TU.Contig554_pilon.55
GO:0046496	nicotinamide nucleotide metabolic process	7	29	0.0043205	0.0418351	evm.TU.Contig0_pilon.402;evm.TU.Contig15_pilon.36;evm.TU.Contig271_pilon.13;evm.TU.Contig347_pilon.7;evm.TU.Contig4_pilon.73;evm.TU.Contig554_pilon.54;evm.TU.Contig554_pilon.55
GO:0044238	primary metabolic process	204	2401	0.00462631	0.0442565	evm.TU.Contig0_pilon.272;evm.TU.Contig0_pilon.275;evm.TU.Contig0_pilon.321;evm.TU.Contig0_pilon.402;evm.TU.Contig0_pilon.53;evm.TU.Contig1010_pilon.4;evm.TU.Contig1010_pilon.5;evm.TU.Contig101_pilon.56;evm.TU.Contig101_pilon.73;evm.TU.Contig101_pilon.80;evm.TU.Contig101_pilon.95;evm.TU.Contig1079_pilon.54;evm.TU.Contig109_pilon.26;evm.TU.Contig1124_pilon.43;evm.TU.Contig1124_pilon.54;evm.TU.Conti…
GO:0044085	cellular component biogenesis	18	126	0.00495402	0.0468273	evm.TU.Contig1306_pilon.4;evm.TU.Contig145_pilon.5;evm.TU.Contig146_pilon.47;evm.TU.Contig195_pilon.8;evm.TU.Contig1979_pilon.6;evm.TU.Contig24_pilon.35;evm.TU.Contig2_pilon.28;evm.TU.Contig337_pilon.20;evm.TU.Contig352_pilon.25;evm.TU.Contig424_pilon.12;evm.TU.Contig460_pilon.55;evm.TU.Contig48_pilon.195;evm.TU.Contig62_pilon.3;evm.TU.Contig668_pilon.7;evm.TU.Contig709_pilon.27;evm.TU.Contig750_…
GO:0030163	protein catabolic process	13	80	0.00541674	0.0505988	evm.TU.Contig0_pilon.321;evm.TU.Contig1010_pilon.5;evm.TU.Contig144_pilon.170;evm.TU.Contig149_pilon.64;evm.TU.Contig175_pilon.71;evm.TU.Contig224_pilon.95;evm.TU.Contig25_pilon.31;evm.TU.Contig358_pilon.37;evm.TU.Contig485_pilon.33;evm.TU.Contig596_pilon.28;evm.TU.Contig611_pilon.123;evm.TU.Contig826_pilon.26_evm.TU.Contig826_pilon.27;evm.TU.Contig994_pilon.6
GO:0071704	organic substance metabolic process	219	2609	0.00552317	0.050993	evm.TU.Contig0_pilon.272;evm.TU.Contig0_pilon.275;evm.TU.Contig0_pilon.321;evm.TU.Contig0_pilon.402;evm.TU.Contig0_pilon.53;evm.TU.Contig1010_pilon.4;evm.TU.Contig1010_pilon.5;evm.TU.Contig101_pilon.56;evm.TU.Contig101_pilon.73;evm.TU.Contig101_pilon.80;evm.TU.Contig101_pilon.95;evm.TU.Contig104_pilon.65;evm.TU.Contig1079_pilon.54;evm.TU.Contig109_pilon.26;evm.TU.Contig1124_pilon.43;evm.TU.Contig…
GO:0008152	metabolic process	277	3401	0.00597682	0.054547	evm.TU.Contig0_pilon.137;evm.TU.Contig0_pilon.146;evm.TU.Contig0_pilon.213;evm.TU.Contig0_pilon.272;evm.TU.Contig0_pilon.275;evm.TU.Contig0_pilon.321;evm.TU.Contig0_pilon.402;evm.TU.Contig0_pilon.53;evm.TU.Contig0_pilon.60;evm.TU.Contig1010_pilon.4;evm.TU.Contig1010_pilon.5;evm.TU.Contig101_pilon.56;evm.TU.Contig101_pilon.73;evm.TU.Contig101_pilon.80;evm.TU.Contig101_pilon.89;evm.TU.Contig101_pil…
GO:0019318	hexose metabolic process	5	18	0.00828269	0.0747325	evm.TU.Contig101_pilon.56;evm.TU.Contig15_pilon.36;evm.TU.Contig2378_pilon.6;evm.TU.Contig6_pilon.89;evm.TU.Contig6_pilon.90
GO:0044248	cellular catabolic process	19	143	0.00867652	0.0774063	evm.TU.Contig0_pilon.321;evm.TU.Contig1010_pilon.5;evm.TU.Contig1124_pilon.54;evm.TU.Contig1216_pilon.23_evm.TU.Contig1216_pilon.24;evm.TU.Contig1287_pilon.30;evm.TU.Contig144_pilon.170;evm.TU.Contig149_pilon.64;evm.TU.Contig175_pilon.71;evm.TU.Contig187_pilon.151;evm.TU.Contig220_pilon.43;evm.TU.Contig224_pilon.95;evm.TU.Contig25_pilon.31;evm.TU.Contig358_pilon.37;evm.TU.Contig485_pilon.33;evm.T…
GO:0009163	nucleoside biosynthetic process	7	34	0.0108077	0.0922724	evm.TU.Contig0_pilon.53;evm.TU.Contig109_pilon.26;evm.TU.Contig144_pilon.127;evm.TU.Contig1536_pilon.15;evm.TU.Contig1536_pilon.31;evm.TU.Contig2_pilon.6;evm.TU.Contig523_pilon.27
GO:0042455	ribonucleoside biosynthetic process	7	34	0.0108077	0.0922724	evm.TU.Contig0_pilon.53;evm.TU.Contig109_pilon.26;evm.TU.Contig144_pilon.127;evm.TU.Contig1536_pilon.15;evm.TU.Contig1536_pilon.31;evm.TU.Contig2_pilon.6;evm.TU.Contig523_pilon.27
GO:0072524	pyridine-containing compound metabolic process	7	34	0.0108077	0.0922724	evm.TU.Contig0_pilon.402;evm.TU.Contig15_pilon.36;evm.TU.Contig271_pilon.13;evm.TU.Contig347_pilon.7;evm.TU.Contig4_pilon.73;evm.TU.Contig554_pilon.54;evm.TU.Contig554_pilon.55
GO:1901659	glycosyl compound biosynthetic process	7	34	0.0108077	0.0922724	evm.TU.Contig0_pilon.53;evm.TU.Contig109_pilon.26;evm.TU.Contig144_pilon.127;evm.TU.Contig1536_pilon.15;evm.TU.Contig1536_pilon.31;evm.TU.Contig2_pilon.6;evm.TU.Contig523_pilon.27
GO:0044265	cellular macromolecule catabolic process	13	87	0.010977	0.0927205	evm.TU.Contig0_pilon.321;evm.TU.Contig1010_pilon.5;evm.TU.Contig144_pilon.170;evm.TU.Contig149_pilon.64;evm.TU.Contig175_pilon.71;evm.TU.Contig224_pilon.95;evm.TU.Contig25_pilon.31;evm.TU.Contig358_pilon.37;evm.TU.Contig485_pilon.33;evm.TU.Contig596_pilon.28;evm.TU.Contig611_pilon.123;evm.TU.Contig826_pilon.26_evm.TU.Contig826_pilon.27;evm.TU.Contig994_pilon.6
GO:1902582	single-organism intracellular transport	10	60	0.0117243	0.0979905	evm.TU.Contig1298_pilon.76_evm.TU.Contig1298_pilon.77;evm.TU.Contig187_pilon.323;evm.TU.Contig208_pilon.103;evm.TU.Contig271_pilon.29;evm.TU.Contig271_pilon.30;evm.TU.Contig357_pilon.25;evm.TU.Contig485_pilon.40;evm.TU.Contig523_pilon.38;evm.TU.Contig615_pilon.33;evm.TU.Contig999_pilon.44_evm.TU.Contig999_pilon.45
GO:0042254	ribosome biogenesis	7	35	0.0126741	0.104215	evm.TU.Contig146_pilon.47;evm.TU.Contig195_pilon.8;evm.TU.Contig1979_pilon.6;evm.TU.Contig460_pilon.55;evm.TU.Contig48_pilon.195;evm.TU.Contig668_pilon.7;evm.TU.Contig873_pilon.54
GO:0006508	proteolysis	38	356	0.0127315	0.104215	evm.TU.Contig0_pilon.321;evm.TU.Contig1010_pilon.5;evm.TU.Contig1210_pilon.29;evm.TU.Contig1238_pilon.20;evm.TU.Contig144_pilon.170;evm.TU.Contig149_pilon.64;evm.TU.Contig15_pilon.28;evm.TU.Contig175_pilon.71;evm.TU.Contig1777_pilon.22;evm.TU.Contig177_pilon.11;evm.TU.Contig181_pilon.37;evm.TU.Contig208_pilon.46_evm.TU.Contig208_pilon.47;evm.TU.Contig224_pilon.56_evm.TU.Contig224_pilon.57;evm.TU.…
GO:0005996	monosaccharide metabolic process	5	20	0.0132583	0.105271	evm.TU.Contig101_pilon.56;evm.TU.Contig15_pilon.36;evm.TU.Contig2378_pilon.6;evm.TU.Contig6_pilon.89;evm.TU.Contig6_pilon.90
GO:0042451	purine nucleoside biosynthetic process	5	20	0.0132583	0.105271	evm.TU.Contig0_pilon.53;evm.TU.Contig109_pilon.26;evm.TU.Contig1536_pilon.15;evm.TU.Contig2_pilon.6;evm.TU.Contig523_pilon.27
GO:0046129	purine ribonucleoside biosynthetic process	5	20	0.0132583	0.105271	evm.TU.Contig0_pilon.53;evm.TU.Contig109_pilon.26;evm.TU.Contig1536_pilon.15;evm.TU.Contig2_pilon.6;evm.TU.Contig523_pilon.27
GO:0044271	cellular nitrogen compound biosynthetic process	71	748	0.0136462	0.107278	evm.TU.Contig0_pilon.272;evm.TU.Contig0_pilon.53;evm.TU.Contig1010_pilon.4;evm.TU.Contig101_pilon.73;evm.TU.Contig101_pilon.80;evm.TU.Contig101_pilon.95;evm.TU.Contig1079_pilon.54;evm.TU.Contig109_pilon.26;evm.TU.Contig1161_pilon.11;evm.TU.Contig1171_pilon.18;evm.TU.Contig1191_pilon.3;evm.TU.Contig1258_pilon.2;evm.TU.Contig128_pilon.42;evm.TU.Contig1398_pilon.5;evm.TU.Contig1408_pilon.6_evm.TU.Co…
GO:0044260	cellular macromolecule metabolic process	127	1451	0.0146121	0.113745	evm.TU.Contig0_pilon.272;evm.TU.Contig0_pilon.321;evm.TU.Contig1010_pilon.4;evm.TU.Contig1010_pilon.5;evm.TU.Contig101_pilon.73;evm.TU.Contig101_pilon.80;evm.TU.Contig101_pilon.95;evm.TU.Contig1079_pilon.54;evm.TU.Contig1161_pilon.11;evm.TU.Contig1171_pilon.18;evm.TU.Contig1171_pilon.23;evm.TU.Contig1171_pilon.37;evm.TU.Contig1191_pilon.3;evm.TU.Contig1216_pilon.32;evm.TU.Contig1238_pilon.21;evm.…
GO:0010467	gene expression	68	716	0.0155627	0.117851	evm.TU.Contig0_pilon.272;evm.TU.Contig1010_pilon.4;evm.TU.Contig101_pilon.73;evm.TU.Contig101_pilon.80;evm.TU.Contig101_pilon.95;evm.TU.Contig1079_pilon.54;evm.TU.Contig1161_pilon.11;evm.TU.Contig1171_pilon.18;evm.TU.Contig1171_pilon.23;evm.TU.Contig1191_pilon.3;evm.TU.Contig1238_pilon.21;evm.TU.Contig1258_pilon.2;evm.TU.Contig128_pilon.42;evm.TU.Contig1398_pilon.5;evm.TU.Contig1408_pilon.6_evm.T…
GO:0006487	protein N-linked glycosylation	2	3	0.0155848	0.117851	evm.TU.Contig2031_pilon.19;evm.TU.Contig722_pilon.23
GO:0006890	retrograde vesicle-mediated transport, Golgi to ER	2	3	0.0155848	0.117851	evm.TU.Contig271_pilon.29;evm.TU.Contig271_pilon.30
GO:0006334	nucleosome assembly	3	8	0.0170131	0.125078	evm.TU.Contig145_pilon.5;evm.TU.Contig2_pilon.28;evm.TU.Contig337_pilon.20
GO:0031497	chromatin assembly	3	8	0.0170131	0.125078	evm.TU.Contig145_pilon.5;evm.TU.Contig2_pilon.28;evm.TU.Contig337_pilon.20
GO:0034728	nucleosome organization	3	8	0.0170131	0.125078	evm.TU.Contig145_pilon.5;evm.TU.Contig2_pilon.28;evm.TU.Contig337_pilon.20
GO:0007017	microtubule-based process	12	84	0.0198844	0.14353	evm.TU.Contig1243_pilon.4;evm.TU.Contig1287_pilon.32;evm.TU.Contig1298_pilon.76_evm.TU.Contig1298_pilon.77;evm.TU.Contig1306_pilon.4;evm.TU.Contig352_pilon.27;evm.TU.Contig48_pilon.60;evm.TU.Contig611_pilon.114;evm.TU.Contig624_pilon.45;evm.TU.Contig668_pilon.19;evm.TU.Contig826_pilon.61;evm.TU.Contig826_pilon.62;evm.TU.Contig858_pilon.25
GO:0006796	phosphate-containing compound metabolic process	47	472	0.0198845	0.14353	evm.TU.Contig0_pilon.272;evm.TU.Contig0_pilon.402;evm.TU.Contig0_pilon.53;evm.TU.Contig109_pilon.26;evm.TU.Contig1124_pilon.54;evm.TU.Contig1171_pilon.40;evm.TU.Contig1270_pilon.26_evm.TU.Contig1270_pilon.24;evm.TU.Contig128_pilon.29;evm.TU.Contig128_pilon.33;evm.TU.Contig144_pilon.127;evm.TU.Contig149_pilon.5;evm.TU.Contig1536_pilon.31;evm.TU.Contig15_pilon.36;evm.TU.Contig1691_pilon.11;evm.TU.C…
GO:0009057	macromolecule catabolic process	14	104	0.0202643	0.144953	evm.TU.Contig0_pilon.321;evm.TU.Contig1010_pilon.5;evm.TU.Contig144_pilon.170;evm.TU.Contig149_pilon.64;evm.TU.Contig175_pilon.71;evm.TU.Contig224_pilon.95;evm.TU.Contig25_pilon.31;evm.TU.Contig358_pilon.37;evm.TU.Contig457_pilon.10;evm.TU.Contig485_pilon.33;evm.TU.Contig596_pilon.28;evm.TU.Contig611_pilon.123;evm.TU.Contig826_pilon.26_evm.TU.Contig826_pilon.27;evm.TU.Contig994_pilon.6
GO:0022613	ribonucleoprotein complex biogenesis	7	39	0.0224772	0.159348	evm.TU.Contig146_pilon.47;evm.TU.Contig195_pilon.8;evm.TU.Contig1979_pilon.6;evm.TU.Contig460_pilon.55;evm.TU.Contig48_pilon.195;evm.TU.Contig668_pilon.7;evm.TU.Contig873_pilon.54
GO:0019220	regulation of phosphate metabolic process	5	23	0.0239657	0.161066	evm.TU.Contig0_pilon.272;evm.TU.Contig1171_pilon.40;evm.TU.Contig149_pilon.5;evm.TU.Contig189_pilon.39;evm.TU.Contig274_pilon.64
GO:0051174	regulation of phosphorus metabolic process	5	23	0.0239657	0.161066	evm.TU.Contig0_pilon.272;evm.TU.Contig1171_pilon.40;evm.TU.Contig149_pilon.5;evm.TU.Contig189_pilon.39;evm.TU.Contig274_pilon.64
GO:0000079	regulation of cyclin-dependent protein serine/threonine kinase activity	3	9	0.0241397	0.161066	evm.TU.Contig0_pilon.272;evm.TU.Contig149_pilon.5;evm.TU.Contig189_pilon.39
GO:0006333	chromatin assembly or disassembly	3	9	0.0241397	0.161066	evm.TU.Contig145_pilon.5;evm.TU.Contig2_pilon.28;evm.TU.Contig337_pilon.20
GO:0065004	protein-DNA complex assembly	3	9	0.0241397	0.161066	evm.TU.Contig145_pilon.5;evm.TU.Contig2_pilon.28;evm.TU.Contig337_pilon.20
GO:0071824	protein-DNA complex subunit organization	3	9	0.0241397	0.161066	evm.TU.Contig145_pilon.5;evm.TU.Contig2_pilon.28;evm.TU.Contig337_pilon.20
GO:1904029	regulation of cyclin-dependent protein kinase activity	3	9	0.0241397	0.161066	evm.TU.Contig0_pilon.272;evm.TU.Contig149_pilon.5;evm.TU.Contig189_pilon.39
GO:0006913	nucleocytoplasmic transport	8	49	0.0258677	0.165637	evm.TU.Contig1161_pilon.6;evm.TU.Contig1172_pilon.7_evm.TU.Contig1172_pilon.8;evm.TU.Contig1238_pilon.24;evm.TU.Contig15_pilon.80;evm.TU.Contig2765_pilon.59;evm.TU.Contig344_pilon.4;evm.TU.Contig391_pilon.8;evm.TU.Contig603_pilon.13
GO:0051169	nuclear transport	8	49	0.0258677	0.165637	evm.TU.Contig1161_pilon.6;evm.TU.Contig1172_pilon.7_evm.TU.Contig1172_pilon.8;evm.TU.Contig1238_pilon.24;evm.TU.Contig15_pilon.80;evm.TU.Contig2765_pilon.59;evm.TU.Contig344_pilon.4;evm.TU.Contig391_pilon.8;evm.TU.Contig603_pilon.13
GO:0098655	cation transmembrane transport	8	49	0.0258677	0.165637	evm.TU.Contig0_pilon.53;evm.TU.Contig109_pilon.26;evm.TU.Contig213_pilon.19;evm.TU.Contig2997_pilon.15;evm.TU.Contig2_pilon.6;evm.TU.Contig317_pilon.13_evm.TU.Contig317_pilon.14;evm.TU.Contig523_pilon.27;evm.TU.Contig611_pilon.13
GO:0098660	inorganic ion transmembrane transport	8	49	0.0258677	0.165637	evm.TU.Contig0_pilon.53;evm.TU.Contig109_pilon.26;evm.TU.Contig213_pilon.19;evm.TU.Contig2997_pilon.15;evm.TU.Contig2_pilon.6;evm.TU.Contig317_pilon.13_evm.TU.Contig317_pilon.14;evm.TU.Contig523_pilon.27;evm.TU.Contig611_pilon.13
GO:0098662	inorganic cation transmembrane transport	8	49	0.0258677	0.165637	evm.TU.Contig0_pilon.53;evm.TU.Contig109_pilon.26;evm.TU.Contig213_pilon.19;evm.TU.Contig2997_pilon.15;evm.TU.Contig2_pilon.6;evm.TU.Contig317_pilon.13_evm.TU.Contig317_pilon.14;evm.TU.Contig523_pilon.27;evm.TU.Contig611_pilon.13
GO:0009127	purine nucleoside monophosphate biosynthetic process	4	16	0.0263436	0.166007	evm.TU.Contig0_pilon.53;evm.TU.Contig109_pilon.26;evm.TU.Contig2_pilon.6;evm.TU.Contig523_pilon.27
GO:0009168	purine ribonucleoside monophosphate biosynthetic process	4	16	0.0263436	0.166007	evm.TU.Contig0_pilon.53;evm.TU.Contig109_pilon.26;evm.TU.Contig2_pilon.6;evm.TU.Contig523_pilon.27
GO:0006793	phosphorus metabolic process	47	481	0.02693	0.168366	evm.TU.Contig0_pilon.272;evm.TU.Contig0_pilon.402;evm.TU.Contig0_pilon.53;evm.TU.Contig109_pilon.26;evm.TU.Contig1124_pilon.54;evm.TU.Contig1171_pilon.40;evm.TU.Contig1270_pilon.26_evm.TU.Contig1270_pilon.24;evm.TU.Contig128_pilon.29;evm.TU.Contig128_pilon.33;evm.TU.Contig144_pilon.127;evm.TU.Contig149_pilon.5;evm.TU.Contig1536_pilon.31;evm.TU.Contig15_pilon.36;evm.TU.Contig1691_pilon.11;evm.TU.C…
GO:0043170	macromolecule metabolic process	154	1835	0.0293804	0.18225	evm.TU.Contig0_pilon.272;evm.TU.Contig0_pilon.321;evm.TU.Contig1010_pilon.4;evm.TU.Contig1010_pilon.5;evm.TU.Contig101_pilon.73;evm.TU.Contig101_pilon.80;evm.TU.Contig101_pilon.95;evm.TU.Contig1079_pilon.54;evm.TU.Contig1161_pilon.11;evm.TU.Contig1164_pilon.1;evm.TU.Contig1171_pilon.18;evm.TU.Contig1171_pilon.23;evm.TU.Contig1171_pilon.37;evm.TU.Contig1191_pilon.3;evm.TU.Contig1210_pilon.29;evm.T…
GO:0006465	signal peptide processing	2	4	0.0296483	0.182487	evm.TU.Contig554_pilon.9;evm.TU.Contig575_pilon.52_evm.TU.Contig575_pilon.53
GO:0032787	monocarboxylic acid metabolic process	9	60	0.030903	0.188746	evm.TU.Contig0_pilon.402;evm.TU.Contig15_pilon.36;evm.TU.Contig187_pilon.151;evm.TU.Contig271_pilon.13;evm.TU.Contig48_pilon.122;evm.TU.Contig48_pilon.70;evm.TU.Contig4_pilon.73;evm.TU.Contig554_pilon.54;evm.TU.Contig554_pilon.55
GO:1901136	carbohydrate derivative catabolic process	4	17	0.032492	0.193333	evm.TU.Contig1124_pilon.54;evm.TU.Contig1287_pilon.30;evm.TU.Contig190_pilon.15;evm.TU.Contig457_pilon.10
GO:0006414	translational elongation	3	10	0.032628	0.193333	evm.TU.Contig240_pilon.6;evm.TU.Contig268_pilon.3;evm.TU.Contig97_pilon.31
GO:0006662	glycerol ether metabolic process	3	10	0.032628	0.193333	evm.TU.Contig1429_pilon.11;evm.TU.Contig2467_pilon.49;evm.TU.Contig2997_pilon.1
GO:0018904	ether metabolic process	3	10	0.032628	0.193333	evm.TU.Contig1429_pilon.11;evm.TU.Contig2467_pilon.49;evm.TU.Contig2997_pilon.1
GO:0006928	movement of cell or subcellular component	8	52	0.0356176	0.209484	evm.TU.Contig1243_pilon.4;evm.TU.Contig1298_pilon.76_evm.TU.Contig1298_pilon.77;evm.TU.Contig2412_pilon.33;evm.TU.Contig2412_pilon.34;evm.TU.Contig485_pilon.9;evm.TU.Contig48_pilon.60;evm.TU.Contig624_pilon.45;evm.TU.Contig668_pilon.19
GO:0015988	energy coupled proton transmembrane transport, against electrochemical gradient	4	18	0.0394089	0.226744	evm.TU.Contig213_pilon.19;evm.TU.Contig2997_pilon.15;evm.TU.Contig317_pilon.13_evm.TU.Contig317_pilon.14;evm.TU.Contig611_pilon.13
GO:0015991	ATP hydrolysis coupled proton transport	4	18	0.0394089	0.226744	evm.TU.Contig213_pilon.19;evm.TU.Contig2997_pilon.15;evm.TU.Contig317_pilon.13_evm.TU.Contig317_pilon.14;evm.TU.Contig611_pilon.13
GO:0090662	ATP hydrolysis coupled transmembrane transport	4	18	0.0394089	0.226744	evm.TU.Contig213_pilon.19;evm.TU.Contig2997_pilon.15;evm.TU.Contig317_pilon.13_evm.TU.Contig317_pilon.14;evm.TU.Contig611_pilon.13
GO:0071840	cellular component organization or biogenesis	31	304	0.0403105	0.228879	evm.TU.Contig1287_pilon.32;evm.TU.Contig1298_pilon.76_evm.TU.Contig1298_pilon.77;evm.TU.Contig1306_pilon.4;evm.TU.Contig145_pilon.5;evm.TU.Contig146_pilon.47;evm.TU.Contig195_pilon.8;evm.TU.Contig1979_pilon.6;evm.TU.Contig1_pilon.313;evm.TU.Contig24_pilon.35;evm.TU.Contig2765_pilon.44;evm.TU.Contig28_pilon.88;evm.TU.Contig2_pilon.28;evm.TU.Contig337_pilon.20;evm.TU.Contig352_pilon.25;evm.TU.Conti…
GO:0022607	cellular component assembly	12	93	0.0403564	0.228879	evm.TU.Contig1306_pilon.4;evm.TU.Contig145_pilon.5;evm.TU.Contig24_pilon.35;evm.TU.Contig2_pilon.28;evm.TU.Contig337_pilon.20;evm.TU.Contig352_pilon.25;evm.TU.Contig424_pilon.12;evm.TU.Contig62_pilon.3;evm.TU.Contig668_pilon.7;evm.TU.Contig709_pilon.27;evm.TU.Contig750_pilon.1;evm.TU.Contig882_pilon.30
GO:0006213	pyrimidine nucleoside metabolic process	3	11	0.0424574	0.239087	evm.TU.Contig144_pilon.127;evm.TU.Contig1536_pilon.31;evm.TU.Contig919_pilon.15
GO:0034641	cellular nitrogen compound metabolic process	100	1158	0.0436087	0.24384	evm.TU.Contig0_pilon.272;evm.TU.Contig0_pilon.402;evm.TU.Contig0_pilon.53;evm.TU.Contig1010_pilon.4;evm.TU.Contig101_pilon.73;evm.TU.Contig101_pilon.80;evm.TU.Contig101_pilon.95;evm.TU.Contig1079_pilon.54;evm.TU.Contig109_pilon.26;evm.TU.Contig1124_pilon.54;evm.TU.Contig1161_pilon.11;evm.TU.Contig1171_pilon.18;evm.TU.Contig1171_pilon.23;evm.TU.Contig1191_pilon.3;evm.TU.Contig1238_pilon.21;evm.TU.…
GO:0009069	serine family amino acid metabolic process	4	19	0.0470989	0.259698	evm.TU.Contig0_pilon.275;evm.TU.Contig1216_pilon.23_evm.TU.Contig1216_pilon.24;evm.TU.Contig2912_pilon.21;evm.TU.Contig2912_pilon.22
GO:0009156	ribonucleoside monophosphate biosynthetic process	4	19	0.0470989	0.259698	evm.TU.Contig0_pilon.53;evm.TU.Contig109_pilon.26;evm.TU.Contig2_pilon.6;evm.TU.Contig523_pilon.27
GO:0016482	cytoplasmic transport	11	86	0.0510535	0.278436	evm.TU.Contig1161_pilon.6;evm.TU.Contig1172_pilon.7_evm.TU.Contig1172_pilon.8;evm.TU.Contig1238_pilon.24;evm.TU.Contig15_pilon.80;evm.TU.Contig208_pilon.103;evm.TU.Contig2765_pilon.59;evm.TU.Contig344_pilon.4;evm.TU.Contig391_pilon.8;evm.TU.Contig485_pilon.40;evm.TU.Contig523_pilon.38;evm.TU.Contig603_pilon.13
GO:0006352	DNA-templated transcription, initiation	4	20	0.055559	0.278436	evm.TU.Contig1536_pilon.60;evm.TU.Contig15_pilon.81;evm.TU.Contig305_pilon.24;evm.TU.Contig749_pilon.5
GO:0071103	DNA conformation change	4	20	0.055559	0.278436	evm.TU.Contig145_pilon.5;evm.TU.Contig2_pilon.28;evm.TU.Contig337_pilon.20;evm.TU.Contig57_pilon.8
GO:0016192	vesicle-mediated transport	10	78	0.0603089	0.278436	evm.TU.Contig1079_pilon.38;evm.TU.Contig1079_pilon.77;evm.TU.Contig109_pilon.85;evm.TU.Contig1752_pilon.8;evm.TU.Contig18_pilon.96;evm.TU.Contig208_pilon.103;evm.TU.Contig265_pilon.2;evm.TU.Contig271_pilon.29;evm.TU.Contig271_pilon.30;evm.TU.Contig80_pilon.21
GO:0051186	cofactor metabolic process	10	78	0.0603089	0.278436	evm.TU.Contig0_pilon.402;evm.TU.Contig1536_pilon.15;evm.TU.Contig15_pilon.36;evm.TU.Contig2467_pilon.33;evm.TU.Contig271_pilon.13;evm.TU.Contig347_pilon.7;evm.TU.Contig369_pilon.41;evm.TU.Contig4_pilon.73;evm.TU.Contig554_pilon.54;evm.TU.Contig554_pilon.55
GO:0034645	cellular macromolecule biosynthetic process	65	732	0.0619266	0.278436	evm.TU.Contig0_pilon.272;evm.TU.Contig1010_pilon.4;evm.TU.Contig101_pilon.73;evm.TU.Contig101_pilon.80;evm.TU.Contig101_pilon.95;evm.TU.Contig1079_pilon.54;evm.TU.Contig1161_pilon.11;evm.TU.Contig1171_pilon.18;evm.TU.Contig1191_pilon.3;evm.TU.Contig1258_pilon.2;evm.TU.Contig128_pilon.42;evm.TU.Contig1398_pilon.5;evm.TU.Contig1408_pilon.6_evm.TU.Contig1408_pilon.7;evm.TU.Contig144_pilon.101;evm.TU…
GO:0042325	regulation of phosphorylation	4	21	0.0647799	0.278436	evm.TU.Contig0_pilon.272;evm.TU.Contig1171_pilon.40;evm.TU.Contig149_pilon.5;evm.TU.Contig189_pilon.39
GO:0009059	macromolecule biosynthetic process	65	734	0.064786	0.278436	evm.TU.Contig0_pilon.272;evm.TU.Contig1010_pilon.4;evm.TU.Contig101_pilon.73;evm.TU.Contig101_pilon.80;evm.TU.Contig101_pilon.95;evm.TU.Contig1079_pilon.54;evm.TU.Contig1161_pilon.11;evm.TU.Contig1171_pilon.18;evm.TU.Contig1191_pilon.3;evm.TU.Contig1258_pilon.2;evm.TU.Contig128_pilon.42;evm.TU.Contig1398_pilon.5;evm.TU.Contig1408_pilon.6_evm.TU.Contig1408_pilon.7;evm.TU.Contig144_pilon.101;evm.TU…
GO:0006323	DNA packaging	3	13	0.0659584	0.278436	evm.TU.Contig145_pilon.5;evm.TU.Contig2_pilon.28;evm.TU.Contig337_pilon.20
GO:0032268	regulation of cellular protein metabolic process	5	30	0.066574	0.278436	evm.TU.Contig0_pilon.272;evm.TU.Contig149_pilon.5;evm.TU.Contig189_pilon.39;evm.TU.Contig274_pilon.64;evm.TU.Contig97_pilon.31
GO:0051726	regulation of cell cycle	5	30	0.066574	0.278436	evm.TU.Contig0_pilon.272;evm.TU.Contig149_pilon.5;evm.TU.Contig15_pilon.122;evm.TU.Contig189_pilon.39;evm.TU.Contig889_pilon.12
GO:0006468	protein phosphorylation	18	167	0.0670298	0.278436	evm.TU.Contig0_pilon.272;evm.TU.Contig1270_pilon.26_evm.TU.Contig1270_pilon.24;evm.TU.Contig128_pilon.29;evm.TU.Contig128_pilon.33;evm.TU.Contig149_pilon.5;evm.TU.Contig189_pilon.39;evm.TU.Contig1931_pilon.12;evm.TU.Contig1_pilon.255;evm.TU.Contig2218_pilon.6;evm.TU.Contig22_pilon.109;evm.TU.Contig2329_pilon.31;evm.TU.Contig295_pilon.208;evm.TU.Contig405_pilon.55;evm.TU.Contig419_pilon.4;evm.TU.C…
GO:0006563	L-serine metabolic process	2	6	0.0671287	0.278436	evm.TU.Contig2912_pilon.21;evm.TU.Contig2912_pilon.22
GO:0007050	cell cycle arrest	2	6	0.0671287	0.278436	evm.TU.Contig15_pilon.122;evm.TU.Contig889_pilon.12
GO:0019725	cellular homeostasis	6	40	0.0714966	0.278436	evm.TU.Contig1399_pilon.7;evm.TU.Contig144_pilon.127;evm.TU.Contig222_pilon.4;evm.TU.Contig2242_pilon.1;evm.TU.Contig2412_pilon.17;evm.TU.Contig77_pilon.16
GO:0000045	autophagosome assembly	1	1	0.0739926	0.278436	evm.TU.Contig352_pilon.25
GO:0003012	muscle system process	1	1	0.0739926	0.278436	evm.TU.Contig56_pilon.9
GO:0006122	mitochondrial electron transport, ubiquinol to cytochrome c	1	1	0.0739926	0.278436	evm.TU.Contig37_pilon.27
GO:0006449	regulation of translational termination	1	1	0.0739926	0.278436	evm.TU.Contig97_pilon.31
GO:0006452	translational frameshifting	1	1	0.0739926	0.278436	evm.TU.Contig97_pilon.31
GO:0006491	N-glycan processing	1	1	0.0739926	0.278436	evm.TU.Contig2031_pilon.19
GO:0006534	cysteine metabolic process	1	1	0.0739926	0.278436	evm.TU.Contig0_pilon.275
GO:0006621	protein retention in ER lumen	1	1	0.0739926	0.278436	evm.TU.Contig460_pilon.91
GO:0006672	ceramide metabolic process	1	1	0.0739926	0.278436	evm.TU.Contig1287_pilon.30
GO:0006677	glycosylceramide metabolic process	1	1	0.0739926	0.278436	evm.TU.Contig1287_pilon.30
GO:0006681	galactosylceramide metabolic process	1	1	0.0739926	0.278436	evm.TU.Contig1287_pilon.30
GO:0006683	galactosylceramide catabolic process	1	1	0.0739926	0.278436	evm.TU.Contig1287_pilon.30
GO:0006687	glycosphingolipid metabolic process	1	1	0.0739926	0.278436	evm.TU.Contig1287_pilon.30
GO:0006936	muscle contraction	1	1	0.0739926	0.278436	evm.TU.Contig56_pilon.9
GO:0006937	regulation of muscle contraction	1	1	0.0739926	0.278436	evm.TU.Contig56_pilon.9
GO:0007130	synaptonemal complex assembly	1	1	0.0739926	0.278436	evm.TU.Contig24_pilon.35
GO:0009052	pentose-phosphate shunt, non-oxidative branch	1	1	0.0739926	0.278436	evm.TU.Contig347_pilon.7
GO:0009235	cobalamin metabolic process	1	1	0.0739926	0.278436	evm.TU.Contig104_pilon.65
GO:0009264	deoxyribonucleotide catabolic process	1	1	0.0739926	0.278436	evm.TU.Contig1124_pilon.54
GO:0009448	gamma-aminobutyric acid metabolic process	1	1	0.0739926	0.278436	evm.TU.Contig48_pilon.70
GO:0010563	negative regulation of phosphorus metabolic process	1	1	0.0739926	0.278436	evm.TU.Contig274_pilon.64
GO:0010923	negative regulation of phosphatase activity	1	1	0.0739926	0.278436	evm.TU.Contig274_pilon.64
GO:0016236	macroautophagy	1	1	0.0739926	0.278436	evm.TU.Contig352_pilon.25
GO:0018196	peptidyl-asparagine modification	1	1	0.0739926	0.278436	evm.TU.Contig722_pilon.23
GO:0018279	protein N-linked glycosylation via asparagine	1	1	0.0739926	0.278436	evm.TU.Contig722_pilon.23
GO:0019374	galactolipid metabolic process	1	1	0.0739926	0.278436	evm.TU.Contig1287_pilon.30
GO:0019376	galactolipid catabolic process	1	1	0.0739926	0.278436	evm.TU.Contig1287_pilon.30
GO:0019377	glycolipid catabolic process	1	1	0.0739926	0.278436	evm.TU.Contig1287_pilon.30
GO:0030149	sphingolipid catabolic process	1	1	0.0739926	0.278436	evm.TU.Contig1287_pilon.30
GO:0030705	cytoskeleton-dependent intracellular transport	1	1	0.0739926	0.278436	evm.TU.Contig1298_pilon.76_evm.TU.Contig1298_pilon.77
GO:0035305	negative regulation of dephosphorylation	1	1	0.0739926	0.278436	evm.TU.Contig274_pilon.64
GO:0035308	negative regulation of protein dephosphorylation	1	1	0.0739926	0.278436	evm.TU.Contig274_pilon.64
GO:0035437	maintenance of protein localization in endoplasmic reticulum	1	1	0.0739926	0.278436	evm.TU.Contig460_pilon.91
GO:0042073	intraciliary transport	1	1	0.0739926	0.278436	evm.TU.Contig1298_pilon.76_evm.TU.Contig1298_pilon.77
GO:0043243	positive regulation of protein complex disassembly	1	1	0.0739926	0.278436	evm.TU.Contig97_pilon.31
GO:0045727	positive regulation of translation	1	1	0.0739926	0.278436	evm.TU.Contig97_pilon.31
GO:0045901	positive regulation of translational elongation	1	1	0.0739926	0.278436	evm.TU.Contig97_pilon.31
GO:0045905	positive regulation of translational termination	1	1	0.0739926	0.278436	evm.TU.Contig97_pilon.31
GO:0045936	negative regulation of phosphate metabolic process	1	1	0.0739926	0.278436	evm.TU.Contig274_pilon.64
GO:0046439	L-cysteine metabolic process	1	1	0.0739926	0.278436	evm.TU.Contig0_pilon.275
GO:0046466	membrane lipid catabolic process	1	1	0.0739926	0.278436	evm.TU.Contig1287_pilon.30
GO:0046477	glycosylceramide catabolic process	1	1	0.0739926	0.278436	evm.TU.Contig1287_pilon.30
GO:0046479	glycosphingolipid catabolic process	1	1	0.0739926	0.278436	evm.TU.Contig1287_pilon.30
GO:0046514	ceramide catabolic process	1	1	0.0739926	0.278436	evm.TU.Contig1287_pilon.30
GO:0051017	actin filament bundle assembly	1	1	0.0739926	0.278436	evm.TU.Contig882_pilon.30
GO:0051220	cytoplasmic sequestering of protein	1	1	0.0739926	0.278436	evm.TU.Contig460_pilon.91
GO:0051346	negative regulation of hydrolase activity	1	1	0.0739926	0.278436	evm.TU.Contig274_pilon.64
GO:0061572	actin filament bundle organization	1	1	0.0739926	0.278436	evm.TU.Contig882_pilon.30
GO:0070193	synaptonemal complex organization	1	1	0.0739926	0.278436	evm.TU.Contig24_pilon.35
GO:0072595	maintenance of protein localization in organelle	1	1	0.0739926	0.278436	evm.TU.Contig460_pilon.91
GO:0090257	regulation of muscle system process	1	1	0.0739926	0.278436	evm.TU.Contig56_pilon.9
GO:0098840	protein transport along microtubule	1	1	0.0739926	0.278436	evm.TU.Contig1298_pilon.76_evm.TU.Contig1298_pilon.77
GO:0006605	protein targeting	5	31	0.0747809	0.278761	evm.TU.Contig187_pilon.323;evm.TU.Contig357_pilon.25;evm.TU.Contig485_pilon.40;evm.TU.Contig523_pilon.38;evm.TU.Contig615_pilon.33
GO:0051246	regulation of protein metabolic process	5	31	0.0747809	0.278761	evm.TU.Contig0_pilon.272;evm.TU.Contig149_pilon.5;evm.TU.Contig189_pilon.39;evm.TU.Contig274_pilon.64;evm.TU.Contig97_pilon.31
GO:0043549	regulation of kinase activity	3	14	0.0795027	0.289565	evm.TU.Contig0_pilon.272;evm.TU.Contig149_pilon.5;evm.TU.Contig189_pilon.39
GO:0043648	dicarboxylic acid metabolic process	3	14	0.0795027	0.289565	evm.TU.Contig3039_pilon.58;evm.TU.Contig615_pilon.8;evm.TU.Contig615_pilon.9
GO:0045859	regulation of protein kinase activity	3	14	0.0795027	0.289565	evm.TU.Contig0_pilon.272;evm.TU.Contig149_pilon.5;evm.TU.Contig189_pilon.39
GO:0070925	organelle assembly	3	14	0.0795027	0.289565	evm.TU.Contig1306_pilon.4;evm.TU.Contig352_pilon.25;evm.TU.Contig668_pilon.7
GO:0071900	regulation of protein serine/threonine kinase activity	3	14	0.0795027	0.289565	evm.TU.Contig0_pilon.272;evm.TU.Contig149_pilon.5;evm.TU.Contig189_pilon.39
GO:0006732	coenzyme metabolic process	9	72	0.0822568	0.298228	evm.TU.Contig0_pilon.402;evm.TU.Contig1536_pilon.15;evm.TU.Contig15_pilon.36;evm.TU.Contig271_pilon.13;evm.TU.Contig347_pilon.7;evm.TU.Contig369_pilon.41;evm.TU.Contig4_pilon.73;evm.TU.Contig554_pilon.54;evm.TU.Contig554_pilon.55
GO:0009124	nucleoside monophosphate biosynthetic process	4	23	0.0854367	0.306247	evm.TU.Contig0_pilon.53;evm.TU.Contig109_pilon.26;evm.TU.Contig2_pilon.6;evm.TU.Contig523_pilon.27
GO:0006807	nitrogen compound metabolic process	113	1363	0.0858282	0.306247	evm.TU.Contig0_pilon.272;evm.TU.Contig0_pilon.275;evm.TU.Contig0_pilon.402;evm.TU.Contig0_pilon.53;evm.TU.Contig1010_pilon.4;evm.TU.Contig101_pilon.73;evm.TU.Contig101_pilon.80;evm.TU.Contig101_pilon.95;evm.TU.Contig104_pilon.65;evm.TU.Contig1079_pilon.54;evm.TU.Contig109_pilon.26;evm.TU.Contig1124_pilon.54;evm.TU.Contig1161_pilon.11;evm.TU.Contig1164_pilon.1;evm.TU.Contig1171_pilon.18;evm.TU.Con…
GO:1901135	carbohydrate derivative metabolic process	29	302	0.0858909	0.306247	evm.TU.Contig0_pilon.402;evm.TU.Contig0_pilon.53;evm.TU.Contig109_pilon.26;evm.TU.Contig1124_pilon.54;evm.TU.Contig1164_pilon.1;evm.TU.Contig1287_pilon.30;evm.TU.Contig144_pilon.127;evm.TU.Contig1536_pilon.15;evm.TU.Contig1536_pilon.31;evm.TU.Contig15_pilon.36;evm.TU.Contig163_pilon.19;evm.TU.Contig190_pilon.15;evm.TU.Contig2031_pilon.19;evm.TU.Contig271_pilon.13;evm.TU.Contig2765_pilon.121;evm.T…
GO:0006228	UTP biosynthetic process	2	7	0.0894827	0.306247	evm.TU.Contig144_pilon.127;evm.TU.Contig1536_pilon.31
GO:0006241	CTP biosynthetic process	2	7	0.0894827	0.306247	evm.TU.Contig144_pilon.127;evm.TU.Contig1536_pilon.31
GO:0006367	transcription initiation from RNA polymerase II promoter	2	7	0.0894827	0.306247	evm.TU.Contig1536_pilon.60;evm.TU.Contig15_pilon.81
GO:0006665	sphingolipid metabolic process	2	7	0.0894827	0.306247	evm.TU.Contig1287_pilon.30;evm.TU.Contig460_pilon.65
GO:0009148	pyrimidine nucleoside triphosphate biosynthetic process	2	7	0.0894827	0.306247	evm.TU.Contig144_pilon.127;evm.TU.Contig1536_pilon.31
GO:0009208	pyrimidine ribonucleoside triphosphate metabolic process	2	7	0.0894827	0.306247	evm.TU.Contig144_pilon.127;evm.TU.Contig1536_pilon.31
GO:0009209	pyrimidine ribonucleoside triphosphate biosynthetic process	2	7	0.0894827	0.306247	evm.TU.Contig144_pilon.127;evm.TU.Contig1536_pilon.31
GO:0044242	cellular lipid catabolic process	2	7	0.0894827	0.306247	evm.TU.Contig1287_pilon.30;evm.TU.Contig187_pilon.151
GO:0046036	CTP metabolic process	2	7	0.0894827	0.306247	evm.TU.Contig144_pilon.127;evm.TU.Contig1536_pilon.31
GO:0046051	UTP metabolic process	2	7	0.0894827	0.306247	evm.TU.Contig144_pilon.127;evm.TU.Contig1536_pilon.31
GO:0009725	response to hormone	5	33	0.0927539	0.306861	evm.TU.Contig101_pilon.73;evm.TU.Contig1079_pilon.54;evm.TU.Contig20_pilon.15;evm.TU.Contig3080_pilon.2;evm.TU.Contig324_pilon.8
GO:0009755	hormone-mediated signaling pathway	5	33	0.0927539	0.306861	evm.TU.Contig101_pilon.73;evm.TU.Contig1079_pilon.54;evm.TU.Contig20_pilon.15;evm.TU.Contig3080_pilon.2;evm.TU.Contig324_pilon.8
GO:0014070	response to organic cyclic compound	5	33	0.0927539	0.306861	evm.TU.Contig101_pilon.73;evm.TU.Contig1079_pilon.54;evm.TU.Contig20_pilon.15;evm.TU.Contig3080_pilon.2;evm.TU.Contig324_pilon.8
GO:0032870	cellular response to hormone stimulus	5	33	0.0927539	0.306861	evm.TU.Contig101_pilon.73;evm.TU.Contig1079_pilon.54;evm.TU.Contig20_pilon.15;evm.TU.Contig3080_pilon.2;evm.TU.Contig324_pilon.8
GO:0043401	steroid hormone mediated signaling pathway	5	33	0.0927539	0.306861	evm.TU.Contig101_pilon.73;evm.TU.Contig1079_pilon.54;evm.TU.Contig20_pilon.15;evm.TU.Contig3080_pilon.2;evm.TU.Contig324_pilon.8
GO:0048545	response to steroid hormone	5	33	0.0927539	0.306861	evm.TU.Contig101_pilon.73;evm.TU.Contig1079_pilon.54;evm.TU.Contig20_pilon.15;evm.TU.Contig3080_pilon.2;evm.TU.Contig324_pilon.8
GO:0071383	cellular response to steroid hormone stimulus	5	33	0.0927539	0.306861	evm.TU.Contig101_pilon.73;evm.TU.Contig1079_pilon.54;evm.TU.Contig20_pilon.15;evm.TU.Contig3080_pilon.2;evm.TU.Contig324_pilon.8
GO:0071407	cellular response to organic cyclic compound	5	33	0.0927539	0.306861	evm.TU.Contig101_pilon.73;evm.TU.Contig1079_pilon.54;evm.TU.Contig20_pilon.15;evm.TU.Contig3080_pilon.2;evm.TU.Contig324_pilon.8
GO:0031399	regulation of protein modification process	4	24	0.0968261	0.319004	evm.TU.Contig0_pilon.272;evm.TU.Contig149_pilon.5;evm.TU.Contig189_pilon.39;evm.TU.Contig274_pilon.64
GO:0000226	microtubule cytoskeleton organization	5	34	0.102498	0.33354	evm.TU.Contig1287_pilon.32;evm.TU.Contig1306_pilon.4;evm.TU.Contig352_pilon.27;evm.TU.Contig611_pilon.114;evm.TU.Contig858_pilon.25
GO:0033993	response to lipid	5	34	0.102498	0.33354	evm.TU.Contig101_pilon.73;evm.TU.Contig1079_pilon.54;evm.TU.Contig20_pilon.15;evm.TU.Contig3080_pilon.2;evm.TU.Contig324_pilon.8
GO:0071396	cellular response to lipid	5	34	0.102498	0.33354	evm.TU.Contig101_pilon.73;evm.TU.Contig1079_pilon.54;evm.TU.Contig20_pilon.15;evm.TU.Contig3080_pilon.2;evm.TU.Contig324_pilon.8
GO:0006544	glycine metabolic process	3	16	0.109786	0.355796	evm.TU.Contig1216_pilon.23_evm.TU.Contig1216_pilon.24;evm.TU.Contig2912_pilon.21;evm.TU.Contig2912_pilon.22
GO:0019752	carboxylic acid metabolic process	23	238	0.110797	0.357615	evm.TU.Contig0_pilon.275;evm.TU.Contig0_pilon.402;evm.TU.Contig1216_pilon.23_evm.TU.Contig1216_pilon.24;evm.TU.Contig15_pilon.36;evm.TU.Contig16_pilon.8;evm.TU.Contig187_pilon.151;evm.TU.Contig213_pilon.45;evm.TU.Contig2329_pilon.23;evm.TU.Contig271_pilon.13;evm.TU.Contig28_pilon.86;evm.TU.Contig2912_pilon.121;evm.TU.Contig2912_pilon.21;evm.TU.Contig2912_pilon.22;evm.TU.Contig3039_pilon.58;evm.TU…
GO:0009260	ribonucleotide biosynthetic process	6	45	0.11194	0.358388	evm.TU.Contig0_pilon.53;evm.TU.Contig109_pilon.26;evm.TU.Contig144_pilon.127;evm.TU.Contig1536_pilon.31;evm.TU.Contig2_pilon.6;evm.TU.Contig523_pilon.27
GO:0046390	ribose phosphate biosynthetic process	6	45	0.11194	0.358388	evm.TU.Contig0_pilon.53;evm.TU.Contig109_pilon.26;evm.TU.Contig144_pilon.127;evm.TU.Contig1536_pilon.31;evm.TU.Contig2_pilon.6;evm.TU.Contig523_pilon.27
GO:0006108	malate metabolic process	2	8	0.113639	0.35948	evm.TU.Contig615_pilon.8;evm.TU.Contig615_pilon.9
GO:0006613	cotranslational protein targeting to membrane	2	8	0.113639	0.35948	evm.TU.Contig357_pilon.25;evm.TU.Contig485_pilon.40
GO:0009147	pyrimidine nucleoside triphosphate metabolic process	2	8	0.113639	0.35948	evm.TU.Contig144_pilon.127;evm.TU.Contig1536_pilon.31
GO:0006082	organic acid metabolic process	23	240	0.11839	0.368607	evm.TU.Contig0_pilon.275;evm.TU.Contig0_pilon.402;evm.TU.Contig1216_pilon.23_evm.TU.Contig1216_pilon.24;evm.TU.Contig15_pilon.36;evm.TU.Contig16_pilon.8;evm.TU.Contig187_pilon.151;evm.TU.Contig213_pilon.45;evm.TU.Contig2329_pilon.23;evm.TU.Contig271_pilon.13;evm.TU.Contig28_pilon.86;evm.TU.Contig2912_pilon.121;evm.TU.Contig2912_pilon.21;evm.TU.Contig2912_pilon.22;evm.TU.Contig3039_pilon.58;evm.TU…
GO:0043436	oxoacid metabolic process	23	240	0.11839	0.368607	evm.TU.Contig0_pilon.275;evm.TU.Contig0_pilon.402;evm.TU.Contig1216_pilon.23_evm.TU.Contig1216_pilon.24;evm.TU.Contig15_pilon.36;evm.TU.Contig16_pilon.8;evm.TU.Contig187_pilon.151;evm.TU.Contig213_pilon.45;evm.TU.Contig2329_pilon.23;evm.TU.Contig271_pilon.13;evm.TU.Contig28_pilon.86;evm.TU.Contig2912_pilon.121;evm.TU.Contig2912_pilon.21;evm.TU.Contig2912_pilon.22;evm.TU.Contig3039_pilon.58;evm.TU…
GO:0006996	organelle organization	18	181	0.120338	0.368607	evm.TU.Contig1287_pilon.32;evm.TU.Contig1298_pilon.76_evm.TU.Contig1298_pilon.77;evm.TU.Contig1306_pilon.4;evm.TU.Contig145_pilon.5;evm.TU.Contig1_pilon.313;evm.TU.Contig24_pilon.35;evm.TU.Contig28_pilon.88;evm.TU.Contig2_pilon.28;evm.TU.Contig337_pilon.20;evm.TU.Contig352_pilon.25;evm.TU.Contig352_pilon.27;evm.TU.Contig523_pilon.38;evm.TU.Contig57_pilon.8;evm.TU.Contig611_pilon.114;evm.TU.Contig…
GO:0034220	ion transmembrane transport	9	78	0.12039	0.368607	evm.TU.Contig0_pilon.53;evm.TU.Contig109_pilon.26;evm.TU.Contig213_pilon.19;evm.TU.Contig2997_pilon.15;evm.TU.Contig2_pilon.6;evm.TU.Contig317_pilon.13_evm.TU.Contig317_pilon.14;evm.TU.Contig523_pilon.27;evm.TU.Contig611_pilon.13;evm.TU.Contig6_pilon.97
GO:0044723	single-organism carbohydrate metabolic process	15	146	0.120702	0.368607	evm.TU.Contig0_pilon.402;evm.TU.Contig101_pilon.56;evm.TU.Contig15_pilon.36;evm.TU.Contig2031_pilon.19;evm.TU.Contig20_pilon.44;evm.TU.Contig2378_pilon.6;evm.TU.Contig271_pilon.13;evm.TU.Contig2765_pilon.121;evm.TU.Contig310_pilon.25;evm.TU.Contig4_pilon.73;evm.TU.Contig554_pilon.54;evm.TU.Contig554_pilon.55;evm.TU.Contig6_pilon.89;evm.TU.Contig6_pilon.90;evm.TU.Contig722_pilon.23
GO:0072522	purine-containing compound biosynthetic process	6	47	0.130796	0.368607	evm.TU.Contig0_pilon.53;evm.TU.Contig109_pilon.26;evm.TU.Contig1536_pilon.15;evm.TU.Contig1691_pilon.11;evm.TU.Contig2_pilon.6;evm.TU.Contig523_pilon.27
GO:1901576	organic substance biosynthetic process	85	1027	0.132743	0.368607	evm.TU.Contig0_pilon.272;evm.TU.Contig0_pilon.53;evm.TU.Contig1010_pilon.4;evm.TU.Contig101_pilon.56;evm.TU.Contig101_pilon.73;evm.TU.Contig101_pilon.80;evm.TU.Contig101_pilon.95;evm.TU.Contig1079_pilon.54;evm.TU.Contig109_pilon.26;evm.TU.Contig1161_pilon.11;evm.TU.Contig1171_pilon.18;evm.TU.Contig1191_pilon.3;evm.TU.Contig1258_pilon.2;evm.TU.Contig128_pilon.42;evm.TU.Contig1398_pilon.5;evm.TU.Co…
GO:0019637	organophosphate metabolic process	22	232	0.134844	0.368607	evm.TU.Contig0_pilon.402;evm.TU.Contig0_pilon.53;evm.TU.Contig109_pilon.26;evm.TU.Contig1124_pilon.54;evm.TU.Contig144_pilon.127;evm.TU.Contig1536_pilon.31;evm.TU.Contig15_pilon.36;evm.TU.Contig1691_pilon.11;evm.TU.Contig190_pilon.15;evm.TU.Contig220_pilon.43;evm.TU.Contig2329_pilon.31;evm.TU.Contig271_pilon.13;evm.TU.Contig2_pilon.6;evm.TU.Contig317_pilon.13_evm.TU.Contig317_pilon.14;evm.TU.Cont…
GO:0006694	steroid biosynthetic process	2	9	0.13921	0.368607	evm.TU.Contig1_pilon.156;evm.TU.Contig353_pilon.22
GO:0006839	mitochondrial transport	2	9	0.13921	0.368607	evm.TU.Contig523_pilon.38;evm.TU.Contig999_pilon.44_evm.TU.Contig999_pilon.45
GO:0006873	cellular ion homeostasis	2	9	0.13921	0.368607	evm.TU.Contig2412_pilon.17;evm.TU.Contig77_pilon.16
GO:0006875	cellular metal ion homeostasis	2	9	0.13921	0.368607	evm.TU.Contig2412_pilon.17;evm.TU.Contig77_pilon.16
GO:0006879	cellular iron ion homeostasis	2	9	0.13921	0.368607	evm.TU.Contig2412_pilon.17;evm.TU.Contig77_pilon.16
GO:0016055	Wnt signaling pathway	2	9	0.13921	0.368607	evm.TU.Contig2218_pilon.10;evm.TU.Contig88_pilon.21
GO:0022900	electron transport chain	2	9	0.13921	0.368607	evm.TU.Contig1_pilon.300;evm.TU.Contig37_pilon.27
GO:0030003	cellular cation homeostasis	2	9	0.13921	0.368607	evm.TU.Contig2412_pilon.17;evm.TU.Contig77_pilon.16
GO:0046916	cellular transition metal ion homeostasis	2	9	0.13921	0.368607	evm.TU.Contig2412_pilon.17;evm.TU.Contig77_pilon.16
GO:0055072	iron ion homeostasis	2	9	0.13921	0.368607	evm.TU.Contig2412_pilon.17;evm.TU.Contig77_pilon.16
GO:0055082	cellular chemical homeostasis	2	9	0.13921	0.368607	evm.TU.Contig2412_pilon.17;evm.TU.Contig77_pilon.16
GO:0070972	protein localization to endoplasmic reticulum	2	9	0.13921	0.368607	evm.TU.Contig460_pilon.91;evm.TU.Contig485_pilon.40
GO:0022402	cell cycle process	6	48	0.140759	0.368607	evm.TU.Contig1287_pilon.32;evm.TU.Contig1306_pilon.4;evm.TU.Contig15_pilon.122;evm.TU.Contig189_pilon.39;evm.TU.Contig24_pilon.35;evm.TU.Contig889_pilon.12
GO:0000086	G2/M transition of mitotic cell cycle	1	2	0.142522	0.368607	evm.TU.Contig189_pilon.39
GO:0000103	sulfate assimilation	1	2	0.142522	0.368607	evm.TU.Contig48_pilon.67
GO:0006206	pyrimidine nucleobase metabolic process	1	2	0.142522	0.368607	evm.TU.Contig919_pilon.15
GO:0006422	aspartyl-tRNA aminoacylation	1	2	0.142522	0.368607	evm.TU.Contig16_pilon.8
GO:0006433	prolyl-tRNA aminoacylation	1	2	0.142522	0.368607	evm.TU.Contig213_pilon.45
GO:0006556	S-adenosylmethionine biosynthetic process	1	2	0.142522	0.368607	evm.TU.Contig1536_pilon.15
GO:0006595	polyamine metabolic process	1	2	0.142522	0.368607	evm.TU.Contig611_pilon.96
GO:0006596	polyamine biosynthetic process	1	2	0.142522	0.368607	evm.TU.Contig611_pilon.96
GO:0006635	fatty acid beta-oxidation	1	2	0.142522	0.368607	evm.TU.Contig187_pilon.151
GO:0006848	pyruvate transport	1	2	0.142522	0.368607	evm.TU.Contig999_pilon.44_evm.TU.Contig999_pilon.45
GO:0006850	mitochondrial pyruvate transport	1	2	0.142522	0.368607	evm.TU.Contig999_pilon.44_evm.TU.Contig999_pilon.45
GO:0007033	vacuole organization	1	2	0.142522	0.368607	evm.TU.Contig352_pilon.25
GO:0007129	synapsis	1	2	0.142522	0.368607	evm.TU.Contig24_pilon.35
GO:0007187	G-protein coupled receptor signaling pathway, coupled to cyclic nucleotide second messenger	1	2	0.142522	0.368607	evm.TU.Contig0_pilon.154
GO:0007188	adenylate cyclase-modulating G-protein coupled receptor signaling pathway	1	2	0.142522	0.368607	evm.TU.Contig0_pilon.154
GO:0009186	deoxyribonucleoside diphosphate metabolic process	1	2	0.142522	0.368607	evm.TU.Contig611_pilon.133
GO:0009309	amine biosynthetic process	1	2	0.142522	0.368607	evm.TU.Contig611_pilon.96
GO:0010389	regulation of G2/M transition of mitotic cell cycle	1	2	0.142522	0.368607	evm.TU.Contig189_pilon.39
GO:0010921	regulation of phosphatase activity	1	2	0.142522	0.368607	evm.TU.Contig274_pilon.64
GO:0010970	establishment of localization by movement along microtubule	1	2	0.142522	0.368607	evm.TU.Contig1298_pilon.76_evm.TU.Contig1298_pilon.77
GO:0015718	monocarboxylic acid transport	1	2	0.142522	0.368607	evm.TU.Contig999_pilon.44_evm.TU.Contig999_pilon.45
GO:0019395	fatty acid oxidation	1	2	0.142522	0.368607	evm.TU.Contig187_pilon.151
GO:0034440	lipid oxidation	1	2	0.142522	0.368607	evm.TU.Contig187_pilon.151
GO:0035303	regulation of dephosphorylation	1	2	0.142522	0.368607	evm.TU.Contig274_pilon.64
GO:0035304	regulation of protein dephosphorylation	1	2	0.142522	0.368607	evm.TU.Contig274_pilon.64
GO:0042255	ribosome assembly	1	2	0.142522	0.368607	evm.TU.Contig668_pilon.7
GO:0042401	cellular biogenic amine biosynthetic process	1	2	0.142522	0.368607	evm.TU.Contig611_pilon.96
GO:0043419	urea catabolic process	1	2	0.142522	0.368607	evm.TU.Contig53_pilon.3
GO:0043605	cellular amide catabolic process	1	2	0.142522	0.368607	evm.TU.Contig53_pilon.3
GO:0044057	regulation of system process	1	2	0.142522	0.368607	evm.TU.Contig56_pilon.9
GO:0044839	cell cycle G2/M phase transition	1	2	0.142522	0.368607	evm.TU.Contig189_pilon.39
GO:0045143	homologous chromosome segregation	1	2	0.142522	0.368607	evm.TU.Contig24_pilon.35
GO:0046500	S-adenosylmethionine metabolic process	1	2	0.142522	0.368607	evm.TU.Contig1536_pilon.15
GO:0070192	chromosome organization involved in meiotic cell cycle	1	2	0.142522	0.368607	evm.TU.Contig24_pilon.35
GO:1902749	regulation of cell cycle G2/M phase transition	1	2	0.142522	0.368607	evm.TU.Contig189_pilon.39
GO:0046434	organophosphate catabolic process	3	18	0.143737	0.369343	evm.TU.Contig1124_pilon.54;evm.TU.Contig190_pilon.15;evm.TU.Contig220_pilon.43
GO:0051338	regulation of transferase activity	3	18	0.143737	0.369343	evm.TU.Contig0_pilon.272;evm.TU.Contig149_pilon.5;evm.TU.Contig189_pilon.39
GO:0009719	response to endogenous stimulus	5	38	0.146169	0.37198	evm.TU.Contig101_pilon.73;evm.TU.Contig1079_pilon.54;evm.TU.Contig20_pilon.15;evm.TU.Contig3080_pilon.2;evm.TU.Contig324_pilon.8
GO:0034622	cellular macromolecular complex assembly	5	38	0.146169	0.37198	evm.TU.Contig145_pilon.5;evm.TU.Contig2_pilon.28;evm.TU.Contig337_pilon.20;evm.TU.Contig668_pilon.7;evm.TU.Contig750_pilon.1
GO:0071495	cellular response to endogenous stimulus	5	38	0.146169	0.37198	evm.TU.Contig101_pilon.73;evm.TU.Contig1079_pilon.54;evm.TU.Contig20_pilon.15;evm.TU.Contig3080_pilon.2;evm.TU.Contig324_pilon.8
GO:0050790	regulation of catalytic activity	4	28	0.148723	0.377272	evm.TU.Contig0_pilon.272;evm.TU.Contig149_pilon.5;evm.TU.Contig189_pilon.39;evm.TU.Contig274_pilon.64
GO:0016043	cellular component organization	25	272	0.149948	0.379169	evm.TU.Contig1287_pilon.32;evm.TU.Contig1298_pilon.76_evm.TU.Contig1298_pilon.77;evm.TU.Contig1306_pilon.4;evm.TU.Contig145_pilon.5;evm.TU.Contig1_pilon.313;evm.TU.Contig24_pilon.35;evm.TU.Contig2765_pilon.44;evm.TU.Contig28_pilon.88;evm.TU.Contig2_pilon.28;evm.TU.Contig337_pilon.20;evm.TU.Contig352_pilon.25;evm.TU.Contig352_pilon.27;evm.TU.Contig357_pilon.25;evm.TU.Contig424_pilon.12;evm.TU.Cont…
GO:0007018	microtubule-based movement	5	39	0.158163	0.398671	evm.TU.Contig1243_pilon.4;evm.TU.Contig1298_pilon.76_evm.TU.Contig1298_pilon.77;evm.TU.Contig48_pilon.60;evm.TU.Contig624_pilon.45;evm.TU.Contig668_pilon.19
GO:0001932	regulation of protein phosphorylation	3	19	0.161857	0.39906	evm.TU.Contig0_pilon.272;evm.TU.Contig149_pilon.5;evm.TU.Contig189_pilon.39
GO:0065009	regulation of molecular function	4	29	0.163095	0.39906	evm.TU.Contig0_pilon.272;evm.TU.Contig149_pilon.5;evm.TU.Contig189_pilon.39;evm.TU.Contig274_pilon.64
GO:0006612	protein targeting to membrane	2	10	0.165856	0.39906	evm.TU.Contig357_pilon.25;evm.TU.Contig485_pilon.40
GO:0006801	superoxide metabolic process	2	10	0.165856	0.39906	evm.TU.Contig2329_pilon.12;evm.TU.Contig374_pilon.31
GO:0006826	iron ion transport	2	10	0.165856	0.39906	evm.TU.Contig2412_pilon.17;evm.TU.Contig77_pilon.16
GO:0009218	pyrimidine ribonucleotide metabolic process	2	10	0.165856	0.39906	evm.TU.Contig144_pilon.127;evm.TU.Contig1536_pilon.31
GO:0009220	pyrimidine ribonucleotide biosynthetic process	2	10	0.165856	0.39906	evm.TU.Contig144_pilon.127;evm.TU.Contig1536_pilon.31
GO:0033013	tetrapyrrole metabolic process	2	10	0.165856	0.39906	evm.TU.Contig104_pilon.65;evm.TU.Contig2467_pilon.33
GO:0045786	negative regulation of cell cycle	2	10	0.165856	0.39906	evm.TU.Contig15_pilon.122;evm.TU.Contig889_pilon.12
GO:0046131	pyrimidine ribonucleoside metabolic process	2	10	0.165856	0.39906	evm.TU.Contig144_pilon.127;evm.TU.Contig1536_pilon.31
GO:0046132	pyrimidine ribonucleoside biosynthetic process	2	10	0.165856	0.39906	evm.TU.Contig144_pilon.127;evm.TU.Contig1536_pilon.31
GO:0046134	pyrimidine nucleoside biosynthetic process	2	10	0.165856	0.39906	evm.TU.Contig144_pilon.127;evm.TU.Contig1536_pilon.31
GO:0055065	metal ion homeostasis	2	10	0.165856	0.39906	evm.TU.Contig2412_pilon.17;evm.TU.Contig77_pilon.16
GO:0055076	transition metal ion homeostasis	2	10	0.165856	0.39906	evm.TU.Contig2412_pilon.17;evm.TU.Contig77_pilon.16
GO:0072593	reactive oxygen species metabolic process	2	10	0.165856	0.39906	evm.TU.Contig2329_pilon.12;evm.TU.Contig374_pilon.31
GO:0009058	biosynthetic process	89	1096	0.171541	0.411491	evm.TU.Contig0_pilon.272;evm.TU.Contig0_pilon.53;evm.TU.Contig1010_pilon.4;evm.TU.Contig101_pilon.56;evm.TU.Contig101_pilon.73;evm.TU.Contig101_pilon.80;evm.TU.Contig101_pilon.95;evm.TU.Contig1079_pilon.54;evm.TU.Contig109_pilon.26;evm.TU.Contig1161_pilon.11;evm.TU.Contig1171_pilon.18;evm.TU.Contig1191_pilon.3;evm.TU.Contig1258_pilon.2;evm.TU.Contig128_pilon.42;evm.TU.Contig1398_pilon.5;evm.TU.Co…
GO:0016051	carbohydrate biosynthetic process	4	30	0.177945	0.424289	evm.TU.Contig101_pilon.56;evm.TU.Contig15_pilon.36;evm.TU.Contig6_pilon.89;evm.TU.Contig6_pilon.90
GO:0045454	cell redox homeostasis	4	30	0.177945	0.424289	evm.TU.Contig1399_pilon.7;evm.TU.Contig144_pilon.127;evm.TU.Contig222_pilon.4;evm.TU.Contig2242_pilon.1
GO:0007160	cell-matrix adhesion	3	20	0.180615	0.428084	evm.TU.Contig295_pilon.102;evm.TU.Contig590_pilon.3;evm.TU.Contig750_pilon.7
GO:0031589	cell-substrate adhesion	3	20	0.180615	0.428084	evm.TU.Contig295_pilon.102;evm.TU.Contig590_pilon.3;evm.TU.Contig750_pilon.7
GO:0071310	cellular response to organic substance	5	41	0.183287	0.432689	evm.TU.Contig101_pilon.73;evm.TU.Contig1079_pilon.54;evm.TU.Contig20_pilon.15;evm.TU.Contig3080_pilon.2;evm.TU.Contig324_pilon.8
GO:0007049	cell cycle	8	75	0.188274	0.432689	evm.TU.Contig0_pilon.272;evm.TU.Contig1287_pilon.32;evm.TU.Contig1306_pilon.4;evm.TU.Contig149_pilon.5;evm.TU.Contig15_pilon.122;evm.TU.Contig189_pilon.39;evm.TU.Contig24_pilon.35;evm.TU.Contig889_pilon.12
GO:0006325	chromatin organization	4	31	0.193228	0.432689	evm.TU.Contig145_pilon.5;evm.TU.Contig1_pilon.313;evm.TU.Contig2_pilon.28;evm.TU.Contig337_pilon.20
GO:0009166	nucleotide catabolic process	2	11	0.193278	0.432689	evm.TU.Contig1124_pilon.54;evm.TU.Contig220_pilon.43
GO:0016485	protein processing	2	11	0.193278	0.432689	evm.TU.Contig554_pilon.9;evm.TU.Contig575_pilon.52_evm.TU.Contig575_pilon.53
GO:0045333	cellular respiration	2	11	0.193278	0.432689	evm.TU.Contig37_pilon.27;evm.TU.Contig889_pilon.6
GO:0051130	positive regulation of cellular component organization	2	11	0.193278	0.432689	evm.TU.Contig750_pilon.1;evm.TU.Contig97_pilon.31
GO:0051604	protein maturation	2	11	0.193278	0.432689	evm.TU.Contig554_pilon.9;evm.TU.Contig575_pilon.52_evm.TU.Contig575_pilon.53
GO:1901292	nucleoside phosphate catabolic process	2	11	0.193278	0.432689	evm.TU.Contig1124_pilon.54;evm.TU.Contig220_pilon.43
GO:0055114	oxidation-reduction process	39	458	0.193975	0.432689	evm.TU.Contig0_pilon.137;evm.TU.Contig0_pilon.146;evm.TU.Contig0_pilon.213;evm.TU.Contig101_pilon.89;evm.TU.Contig1149_pilon.31;evm.TU.Contig1161_pilon.18;evm.TU.Contig1216_pilon.23_evm.TU.Contig1216_pilon.24;evm.TU.Contig1298_pilon.50;evm.TU.Contig1505_pilon.12;evm.TU.Contig187_pilon.151;evm.TU.Contig190_pilon.15;evm.TU.Contig1_pilon.17;evm.TU.Contig1_pilon.300;evm.TU.Contig208_pilon.6;evm.TU.Co…
GO:0006164	purine nucleotide biosynthetic process	5	42	0.196368	0.432689	evm.TU.Contig0_pilon.53;evm.TU.Contig109_pilon.26;evm.TU.Contig1691_pilon.11;evm.TU.Contig2_pilon.6;evm.TU.Contig523_pilon.27
GO:0070887	cellular response to chemical stimulus	5	42	0.196368	0.432689	evm.TU.Contig101_pilon.73;evm.TU.Contig1079_pilon.54;evm.TU.Contig20_pilon.15;evm.TU.Contig3080_pilon.2;evm.TU.Contig324_pilon.8
GO:0048870	cell motility	3	21	0.199921	0.432689	evm.TU.Contig2412_pilon.33;evm.TU.Contig2412_pilon.34;evm.TU.Contig485_pilon.9
GO:0051674	localization of cell	3	21	0.199921	0.432689	evm.TU.Contig2412_pilon.33;evm.TU.Contig2412_pilon.34;evm.TU.Contig485_pilon.9
GO:0006119	oxidative phosphorylation	1	3	0.20599	0.432689	evm.TU.Contig37_pilon.27
GO:0006448	regulation of translational elongation	1	3	0.20599	0.432689	evm.TU.Contig97_pilon.31
GO:0006476	protein deacetylation	1	3	0.20599	0.432689	evm.TU.Contig1_pilon.313
GO:0006743	ubiquinone metabolic process	1	3	0.20599	0.432689	evm.TU.Contig369_pilon.41
GO:0006744	ubiquinone biosynthetic process	1	3	0.20599	0.432689	evm.TU.Contig369_pilon.41
GO:0006783	heme biosynthetic process	1	3	0.20599	0.432689	evm.TU.Contig2467_pilon.33
GO:0007127	meiosis I	1	3	0.20599	0.432689	evm.TU.Contig24_pilon.35
GO:0007601	visual perception	1	3	0.20599	0.432689	evm.TU.Contig144_pilon.32
GO:0009062	fatty acid catabolic process	1	3	0.20599	0.432689	evm.TU.Contig187_pilon.151
GO:0009615	response to virus	1	3	0.20599	0.432689	evm.TU.Contig1238_pilon.21
GO:0016575	histone deacetylation	1	3	0.20599	0.432689	evm.TU.Contig1_pilon.313
GO:0019627	urea metabolic process	1	3	0.20599	0.432689	evm.TU.Contig53_pilon.3
GO:0022904	respiratory electron transport chain	1	3	0.20599	0.432689	evm.TU.Contig37_pilon.27
GO:0030150	protein import into mitochondrial matrix	1	3	0.20599	0.432689	evm.TU.Contig523_pilon.38
GO:0031503	protein complex localization	1	3	0.20599	0.432689	evm.TU.Contig1298_pilon.76_evm.TU.Contig1298_pilon.77
GO:0034250	positive regulation of cellular amide metabolic process	1	3	0.20599	0.432689	evm.TU.Contig97_pilon.31
GO:0035601	protein deacylation	1	3	0.20599	0.432689	evm.TU.Contig1_pilon.313
GO:0042168	heme metabolic process	1	3	0.20599	0.432689	evm.TU.Contig2467_pilon.33
GO:0042181	ketone biosynthetic process	1	3	0.20599	0.432689	evm.TU.Contig369_pilon.41
GO:0042773	ATP synthesis coupled electron transport	1	3	0.20599	0.432689	evm.TU.Contig37_pilon.27
GO:0042775	mitochondrial ATP synthesis coupled electron transport	1	3	0.20599	0.432689	evm.TU.Contig37_pilon.27
GO:0044782	cilium organization	1	3	0.20599	0.432689	evm.TU.Contig1298_pilon.76_evm.TU.Contig1298_pilon.77
GO:0046168	glycerol-3-phosphate catabolic process	1	3	0.20599	0.432689	evm.TU.Contig190_pilon.15
GO:0050953	sensory perception of light stimulus	1	3	0.20599	0.432689	evm.TU.Contig144_pilon.32
GO:0071941	nitrogen cycle metabolic process	1	3	0.20599	0.432689	evm.TU.Contig53_pilon.3
GO:0072329	monocarboxylic acid catabolic process	1	3	0.20599	0.432689	evm.TU.Contig187_pilon.151
GO:0098732	macromolecule deacylation	1	3	0.20599	0.432689	evm.TU.Contig1_pilon.313
GO:1901661	quinone metabolic process	1	3	0.20599	0.432689	evm.TU.Contig369_pilon.41
GO:1901663	quinone biosynthetic process	1	3	0.20599	0.432689	evm.TU.Contig369_pilon.41
GO:0008202	steroid metabolic process	2	12	0.221216	0.462226	evm.TU.Contig1_pilon.156;evm.TU.Contig353_pilon.22
GO:0016042	lipid catabolic process	2	12	0.221216	0.462226	evm.TU.Contig1287_pilon.30;evm.TU.Contig187_pilon.151
GO:0010033	response to organic substance	5	44	0.223439	0.465645	evm.TU.Contig101_pilon.73;evm.TU.Contig1079_pilon.54;evm.TU.Contig20_pilon.15;evm.TU.Contig3080_pilon.2;evm.TU.Contig324_pilon.8
GO:0007010	cytoskeleton organization	8	80	0.23809	0.493313	evm.TU.Contig1287_pilon.32;evm.TU.Contig1306_pilon.4;evm.TU.Contig28_pilon.88;evm.TU.Contig352_pilon.27;evm.TU.Contig611_pilon.114;evm.TU.Contig750_pilon.1;evm.TU.Contig858_pilon.25;evm.TU.Contig882_pilon.30
GO:0065003	macromolecular complex assembly	8	80	0.23809	0.493313	evm.TU.Contig1306_pilon.4;evm.TU.Contig145_pilon.5;evm.TU.Contig2_pilon.28;evm.TU.Contig337_pilon.20;evm.TU.Contig424_pilon.12;evm.TU.Contig62_pilon.3;evm.TU.Contig668_pilon.7;evm.TU.Contig750_pilon.1
GO:0071822	protein complex subunit organization	9	92	0.238897	0.493313	evm.TU.Contig1306_pilon.4;evm.TU.Contig145_pilon.5;evm.TU.Contig2_pilon.28;evm.TU.Contig337_pilon.20;evm.TU.Contig424_pilon.12;evm.TU.Contig62_pilon.3;evm.TU.Contig750_pilon.1;evm.TU.Contig882_pilon.30;evm.TU.Contig97_pilon.31
GO:0040011	locomotion	3	23	0.239822	0.493313	evm.TU.Contig2412_pilon.33;evm.TU.Contig2412_pilon.34;evm.TU.Contig485_pilon.9
GO:0072527	pyrimidine-containing compound metabolic process	3	23	0.239822	0.493313	evm.TU.Contig144_pilon.127;evm.TU.Contig1536_pilon.31;evm.TU.Contig919_pilon.15
GO:0051179	localization	93	1175	0.242682	0.497906	evm.TU.Contig0_pilon.276;evm.TU.Contig0_pilon.304;evm.TU.Contig0_pilon.53;evm.TU.Contig1079_pilon.38;evm.TU.Contig1079_pilon.77;evm.TU.Contig109_pilon.26;evm.TU.Contig109_pilon.85;evm.TU.Contig1159_pilon.13;evm.TU.Contig1161_pilon.6;evm.TU.Contig1171_pilon.25;evm.TU.Contig1172_pilon.7_evm.TU.Contig1172_pilon.8;evm.TU.Contig1238_pilon.24;evm.TU.Contig1261_pilon.5;evm.TU.Contig1298_pilon.76_evm.TU.…
GO:0003008	system process	2	13	0.249445	0.510462	evm.TU.Contig144_pilon.32;evm.TU.Contig56_pilon.9
GO:0006464	cellular protein modification process	37	447	0.255585	0.511504	evm.TU.Contig0_pilon.272;evm.TU.Contig1171_pilon.37;evm.TU.Contig1270_pilon.26_evm.TU.Contig1270_pilon.24;evm.TU.Contig128_pilon.29;evm.TU.Contig128_pilon.33;evm.TU.Contig149_pilon.5;evm.TU.Contig1616_pilon.11;evm.TU.Contig187_pilon.224_evm.TU.Contig187_pilon.223;evm.TU.Contig189_pilon.39;evm.TU.Contig1931_pilon.12;evm.TU.Contig1_pilon.255;evm.TU.Contig1_pilon.313;evm.TU.Contig2031_pilon.19;evm.T…
GO:0036211	protein modification process	37	447	0.255585	0.511504	evm.TU.Contig0_pilon.272;evm.TU.Contig1171_pilon.37;evm.TU.Contig1270_pilon.26_evm.TU.Contig1270_pilon.24;evm.TU.Contig128_pilon.29;evm.TU.Contig128_pilon.33;evm.TU.Contig149_pilon.5;evm.TU.Contig1616_pilon.11;evm.TU.Contig187_pilon.224_evm.TU.Contig187_pilon.223;evm.TU.Contig189_pilon.39;evm.TU.Contig1931_pilon.12;evm.TU.Contig1_pilon.255;evm.TU.Contig1_pilon.313;evm.TU.Contig2031_pilon.19;evm.T…
GO:0044249	cellular biosynthetic process	79	995	0.256233	0.511504	evm.TU.Contig0_pilon.272;evm.TU.Contig0_pilon.53;evm.TU.Contig1010_pilon.4;evm.TU.Contig101_pilon.73;evm.TU.Contig101_pilon.80;evm.TU.Contig101_pilon.95;evm.TU.Contig1079_pilon.54;evm.TU.Contig109_pilon.26;evm.TU.Contig1161_pilon.11;evm.TU.Contig1171_pilon.18;evm.TU.Contig1191_pilon.3;evm.TU.Contig1258_pilon.2;evm.TU.Contig128_pilon.42;evm.TU.Contig1398_pilon.5;evm.TU.Contig1408_pilon.6_evm.TU.Co…
GO:0009152	purine ribonucleotide biosynthetic process	4	35	0.257829	0.511504	evm.TU.Contig0_pilon.53;evm.TU.Contig109_pilon.26;evm.TU.Contig2_pilon.6;evm.TU.Contig523_pilon.27
GO:0006979	response to oxidative stress	3	24	0.26025	0.511504	evm.TU.Contig1161_pilon.18;evm.TU.Contig1_pilon.17;evm.TU.Contig2412_pilon.76
GO:0048193	Golgi vesicle transport	3	24	0.26025	0.511504	evm.TU.Contig208_pilon.103;evm.TU.Contig271_pilon.29;evm.TU.Contig271_pilon.30
GO:0006275	regulation of DNA replication	1	4	0.264771	0.511504	evm.TU.Contig2912_pilon.25
GO:0006417	regulation of translation	1	4	0.264771	0.511504	evm.TU.Contig97_pilon.31
GO:0006430	lysyl-tRNA aminoacylation	1	4	0.264771	0.511504	evm.TU.Contig489_pilon.6
GO:0006432	phenylalanyl-tRNA aminoacylation	1	4	0.264771	0.511504	evm.TU.Contig2329_pilon.23
GO:0006536	glutamate metabolic process	1	4	0.264771	0.511504	evm.TU.Contig3039_pilon.58
GO:0006537	glutamate biosynthetic process	1	4	0.264771	0.511504	evm.TU.Contig3039_pilon.58
GO:0006730	one-carbon metabolic process	1	4	0.264771	0.511504	evm.TU.Contig3070_pilon.35
GO:0010628	positive regulation of gene expression	1	4	0.264771	0.511504	evm.TU.Contig97_pilon.31
GO:0016226	iron-sulfur cluster assembly	1	4	0.264771	0.511504	evm.TU.Contig709_pilon.27
GO:0031163	metallo-sulfur cluster assembly	1	4	0.264771	0.511504	evm.TU.Contig709_pilon.27
GO:0031400	negative regulation of protein modification process	1	4	0.264771	0.511504	evm.TU.Contig274_pilon.64
GO:0034314	Arp2/3 complex-mediated actin nucleation	1	4	0.264771	0.511504	evm.TU.Contig750_pilon.1
GO:0043086	negative regulation of catalytic activity	1	4	0.264771	0.511504	evm.TU.Contig274_pilon.64
GO:0043650	dicarboxylic acid biosynthetic process	1	4	0.264771	0.511504	evm.TU.Contig3039_pilon.58
GO:0044092	negative regulation of molecular function	1	4	0.264771	0.511504	evm.TU.Contig274_pilon.64
GO:0045132	meiotic chromosome segregation	1	4	0.264771	0.511504	evm.TU.Contig24_pilon.35
GO:1990542	mitochondrial transmembrane transport	1	4	0.264771	0.511504	evm.TU.Contig523_pilon.38
GO:0006836	neurotransmitter transport	5	47	0.265922	0.51248	evm.TU.Contig189_pilon.50;evm.TU.Contig2510_pilon.22;evm.TU.Contig271_pilon.16;evm.TU.Contig271_pilon.17;evm.TU.Contig2765_pilon.35
GO:0065008	regulation of biological quality	8	83	0.269938	0.51896	evm.TU.Contig1399_pilon.7;evm.TU.Contig144_pilon.127;evm.TU.Contig222_pilon.4;evm.TU.Contig2242_pilon.1;evm.TU.Contig2412_pilon.17;evm.TU.Contig460_pilon.91;evm.TU.Contig750_pilon.1;evm.TU.Contig77_pilon.16
GO:0050801	ion homeostasis	2	14	0.277769	0.530164	evm.TU.Contig2412_pilon.17;evm.TU.Contig77_pilon.16
GO:0055080	cation homeostasis	2	14	0.277769	0.530164	evm.TU.Contig2412_pilon.17;evm.TU.Contig77_pilon.16
GO:0098771	inorganic ion homeostasis	2	14	0.277769	0.530164	evm.TU.Contig2412_pilon.17;evm.TU.Contig77_pilon.16
GO:0048523	negative regulation of cellular process	5	48	0.280475	0.534047	evm.TU.Contig1270_pilon.26_evm.TU.Contig1270_pilon.24;evm.TU.Contig15_pilon.122;evm.TU.Contig274_pilon.64;evm.TU.Contig611_pilon.163;evm.TU.Contig889_pilon.12
GO:0043933	macromolecular complex subunit organization	11	121	0.282151	0.535133	evm.TU.Contig1306_pilon.4;evm.TU.Contig145_pilon.5;evm.TU.Contig1_pilon.313;evm.TU.Contig2_pilon.28;evm.TU.Contig337_pilon.20;evm.TU.Contig424_pilon.12;evm.TU.Contig62_pilon.3;evm.TU.Contig668_pilon.7;evm.TU.Contig750_pilon.1;evm.TU.Contig882_pilon.30;evm.TU.Contig97_pilon.31
GO:0042592	homeostatic process	6	60	0.282394	0.535133	evm.TU.Contig1399_pilon.7;evm.TU.Contig144_pilon.127;evm.TU.Contig222_pilon.4;evm.TU.Contig2242_pilon.1;evm.TU.Contig2412_pilon.17;evm.TU.Contig77_pilon.16
GO:0051128	regulation of cellular component organization	4	37	0.291604	0.55127	evm.TU.Contig2765_pilon.44;evm.TU.Contig611_pilon.114;evm.TU.Contig750_pilon.1;evm.TU.Contig97_pilon.31
GO:0006810	transport	89	1142	0.304447	0.560735	evm.TU.Contig0_pilon.276;evm.TU.Contig0_pilon.304;evm.TU.Contig0_pilon.53;evm.TU.Contig1079_pilon.38;evm.TU.Contig1079_pilon.77;evm.TU.Contig109_pilon.26;evm.TU.Contig109_pilon.85;evm.TU.Contig1159_pilon.13;evm.TU.Contig1161_pilon.6;evm.TU.Contig1171_pilon.25;evm.TU.Contig1172_pilon.7_evm.TU.Contig1172_pilon.8;evm.TU.Contig1238_pilon.24;evm.TU.Contig1261_pilon.5;evm.TU.Contig1298_pilon.76_evm.TU.…
GO:0006955	immune response	2	15	0.306019	0.560735	evm.TU.Contig109_pilon.84;evm.TU.Contig485_pilon.41
GO:0007015	actin filament organization	2	15	0.306019	0.560735	evm.TU.Contig750_pilon.1;evm.TU.Contig882_pilon.30
GO:0015980	energy derivation by oxidation of organic compounds	2	15	0.306019	0.560735	evm.TU.Contig37_pilon.27;evm.TU.Contig889_pilon.6
GO:0048878	chemical homeostasis	2	15	0.306019	0.560735	evm.TU.Contig2412_pilon.17;evm.TU.Contig77_pilon.16
GO:0072657	protein localization to membrane	2	15	0.306019	0.560735	evm.TU.Contig357_pilon.25;evm.TU.Contig485_pilon.40
GO:0090150	establishment of protein localization to membrane	2	15	0.306019	0.560735	evm.TU.Contig357_pilon.25;evm.TU.Contig485_pilon.40
GO:0006461	protein complex assembly	7	74	0.30619	0.560735	evm.TU.Contig1306_pilon.4;evm.TU.Contig145_pilon.5;evm.TU.Contig2_pilon.28;evm.TU.Contig337_pilon.20;evm.TU.Contig424_pilon.12;evm.TU.Contig62_pilon.3;evm.TU.Contig750_pilon.1
GO:0070271	protein complex biogenesis	7	74	0.30619	0.560735	evm.TU.Contig1306_pilon.4;evm.TU.Contig145_pilon.5;evm.TU.Contig2_pilon.28;evm.TU.Contig337_pilon.20;evm.TU.Contig424_pilon.12;evm.TU.Contig62_pilon.3;evm.TU.Contig750_pilon.1
GO:0044710	single-organism metabolic process	94	1209	0.306497	0.560735	evm.TU.Contig0_pilon.137;evm.TU.Contig0_pilon.146;evm.TU.Contig0_pilon.213;evm.TU.Contig0_pilon.275;evm.TU.Contig0_pilon.402;evm.TU.Contig0_pilon.53;evm.TU.Contig101_pilon.56;evm.TU.Contig101_pilon.89;evm.TU.Contig104_pilon.65;evm.TU.Contig109_pilon.26;evm.TU.Contig1124_pilon.54;evm.TU.Contig1149_pilon.31;evm.TU.Contig1161_pilon.18;evm.TU.Contig1216_pilon.23_evm.TU.Contig1216_pilon.24;evm.TU.Cont…
GO:0048519	negative regulation of biological process	5	50	0.310014	0.560735	evm.TU.Contig1270_pilon.26_evm.TU.Contig1270_pilon.24;evm.TU.Contig15_pilon.122;evm.TU.Contig274_pilon.64;evm.TU.Contig611_pilon.163;evm.TU.Contig889_pilon.12
GO:0051234	establishment of localization	89	1146	0.317696	0.560735	evm.TU.Contig0_pilon.276;evm.TU.Contig0_pilon.304;evm.TU.Contig0_pilon.53;evm.TU.Contig1079_pilon.38;evm.TU.Contig1079_pilon.77;evm.TU.Contig109_pilon.26;evm.TU.Contig109_pilon.85;evm.TU.Contig1159_pilon.13;evm.TU.Contig1161_pilon.6;evm.TU.Contig1171_pilon.25;evm.TU.Contig1172_pilon.7_evm.TU.Contig1172_pilon.8;evm.TU.Contig1238_pilon.24;evm.TU.Contig1261_pilon.5;evm.TU.Contig1298_pilon.76_evm.TU.…
GO:0000910	cytokinesis	1	5	0.319209	0.560735	evm.TU.Contig1287_pilon.32
GO:0006778	porphyrin-containing compound metabolic process	1	5	0.319209	0.560735	evm.TU.Contig2467_pilon.33
GO:0006779	porphyrin-containing compound biosynthetic process	1	5	0.319209	0.560735	evm.TU.Contig2467_pilon.33
GO:0007126	meiotic nuclear division	1	5	0.319209	0.560735	evm.TU.Contig24_pilon.35
GO:0009112	nucleobase metabolic process	1	5	0.319209	0.560735	evm.TU.Contig919_pilon.15
GO:0010557	positive regulation of macromolecule biosynthetic process	1	5	0.319209	0.560735	evm.TU.Contig97_pilon.31
GO:0010608	posttranscriptional regulation of gene expression	1	5	0.319209	0.560735	evm.TU.Contig97_pilon.31
GO:0031110	regulation of microtubule polymerization or depolymerization	1	5	0.319209	0.560735	evm.TU.Contig611_pilon.114
GO:0032507	maintenance of protein location in cell	1	5	0.319209	0.560735	evm.TU.Contig460_pilon.91
GO:0032886	regulation of microtubule-based process	1	5	0.319209	0.560735	evm.TU.Contig611_pilon.114
GO:0042440	pigment metabolic process	1	5	0.319209	0.560735	evm.TU.Contig2467_pilon.33
GO:0043244	regulation of protein complex disassembly	1	5	0.319209	0.560735	evm.TU.Contig97_pilon.31
GO:0045185	maintenance of protein location	1	5	0.319209	0.560735	evm.TU.Contig460_pilon.91
GO:0046148	pigment biosynthetic process	1	5	0.319209	0.560735	evm.TU.Contig2467_pilon.33
GO:0051235	maintenance of location	1	5	0.319209	0.560735	evm.TU.Contig460_pilon.91
GO:0051239	regulation of multicellular organismal process	1	5	0.319209	0.560735	evm.TU.Contig56_pilon.9
GO:0051321	meiotic cell cycle	1	5	0.319209	0.560735	evm.TU.Contig24_pilon.35
GO:0051651	maintenance of location in cell	1	5	0.319209	0.560735	evm.TU.Contig460_pilon.91
GO:0070507	regulation of microtubule cytoskeleton organization	1	5	0.319209	0.560735	evm.TU.Contig611_pilon.114
GO:1903046	meiotic cell cycle process	1	5	0.319209	0.560735	evm.TU.Contig24_pilon.35
GO:0044283	small molecule biosynthetic process	7	76	0.33055	0.579374	evm.TU.Contig101_pilon.56;evm.TU.Contig15_pilon.36;evm.TU.Contig3039_pilon.58;evm.TU.Contig369_pilon.41;evm.TU.Contig48_pilon.122;evm.TU.Contig6_pilon.89;evm.TU.Contig6_pilon.90
GO:0000041	transition metal ion transport	2	16	0.334053	0.584224	evm.TU.Contig2412_pilon.17;evm.TU.Contig77_pilon.16
GO:0051276	chromosome organization	6	64	0.335512	0.585486	evm.TU.Contig145_pilon.5;evm.TU.Contig1_pilon.313;evm.TU.Contig24_pilon.35;evm.TU.Contig2_pilon.28;evm.TU.Contig337_pilon.20;evm.TU.Contig57_pilon.8
GO:1901565	organonitrogen compound catabolic process	4	40	0.343184	0.597561	evm.TU.Contig1216_pilon.23_evm.TU.Contig1216_pilon.24;evm.TU.Contig1287_pilon.30;evm.TU.Contig457_pilon.10;evm.TU.Contig53_pilon.3
GO:0042221	response to chemical	5	53	0.355013	0.601399	evm.TU.Contig101_pilon.73;evm.TU.Contig1079_pilon.54;evm.TU.Contig20_pilon.15;evm.TU.Contig3080_pilon.2;evm.TU.Contig324_pilon.8
GO:0001539	cilium or flagellum-dependent cell motility	2	17	0.361746	0.601399	evm.TU.Contig2412_pilon.33;evm.TU.Contig2412_pilon.34
GO:0002376	immune system process	2	17	0.361746	0.601399	evm.TU.Contig109_pilon.84;evm.TU.Contig485_pilon.41
GO:0006221	pyrimidine nucleotide biosynthetic process	2	17	0.361746	0.601399	evm.TU.Contig144_pilon.127;evm.TU.Contig1536_pilon.31
GO:0006479	protein methylation	2	17	0.361746	0.601399	evm.TU.Contig32_pilon.54;evm.TU.Contig37_pilon.20
GO:0008213	protein alkylation	2	17	0.361746	0.601399	evm.TU.Contig32_pilon.54;evm.TU.Contig37_pilon.20
GO:0044802	single-organism membrane organization	2	17	0.361746	0.601399	evm.TU.Contig357_pilon.25;evm.TU.Contig485_pilon.40
GO:0051493	regulation of cytoskeleton organization	2	17	0.361746	0.601399	evm.TU.Contig611_pilon.114;evm.TU.Contig750_pilon.1
GO:0061024	membrane organization	2	17	0.361746	0.601399	evm.TU.Contig357_pilon.25;evm.TU.Contig485_pilon.40
GO:0009987	cellular process	274	3650	0.364078	0.601399	evm.TU.Contig0_pilon.154;evm.TU.Contig0_pilon.171;evm.TU.Contig0_pilon.272;evm.TU.Contig0_pilon.275;evm.TU.Contig0_pilon.321;evm.TU.Contig0_pilon.402;evm.TU.Contig0_pilon.53;evm.TU.Contig1010_pilon.4;evm.TU.Contig1010_pilon.5;evm.TU.Contig101_pilon.73;evm.TU.Contig101_pilon.80;evm.TU.Contig101_pilon.95;evm.TU.Contig104_pilon.65;evm.TU.Contig1079_pilon.54;evm.TU.Contig109_pilon.26;evm.TU.Contig109…
GO:0033365	protein localization to organelle	3	29	0.364179	0.601399	evm.TU.Contig460_pilon.91;evm.TU.Contig485_pilon.40;evm.TU.Contig523_pilon.38
GO:0000096	sulfur amino acid metabolic process	1	6	0.369625	0.601399	evm.TU.Contig0_pilon.275
GO:0006004	fucose metabolic process	1	6	0.369625	0.601399	evm.TU.Contig2378_pilon.6
GO:0006032	chitin catabolic process	1	6	0.369625	0.601399	evm.TU.Contig457_pilon.10
GO:0006098	pentose-phosphate shunt	1	6	0.369625	0.601399	evm.TU.Contig347_pilon.7
GO:0006265	DNA topological change	1	6	0.369625	0.601399	evm.TU.Contig57_pilon.8
GO:0009311	oligosaccharide metabolic process	1	6	0.369625	0.601399	evm.TU.Contig2031_pilon.19
GO:0019682	glyceraldehyde-3-phosphate metabolic process	1	6	0.369625	0.601399	evm.TU.Contig347_pilon.7
GO:0022618	ribonucleoprotein complex assembly	1	6	0.369625	0.601399	evm.TU.Contig668_pilon.7
GO:0030030	cell projection organization	1	6	0.369625	0.601399	evm.TU.Contig1298_pilon.76_evm.TU.Contig1298_pilon.77
GO:0032269	negative regulation of cellular protein metabolic process	1	6	0.369625	0.601399	evm.TU.Contig274_pilon.64
GO:0034248	regulation of cellular amide metabolic process	1	6	0.369625	0.601399	evm.TU.Contig97_pilon.31
GO:0043207	response to external biotic stimulus	1	6	0.369625	0.601399	evm.TU.Contig1238_pilon.21
GO:0044743	intracellular protein transmembrane import	1	6	0.369625	0.601399	evm.TU.Contig523_pilon.38
GO:0046348	amino sugar catabolic process	1	6	0.369625	0.601399	evm.TU.Contig457_pilon.10
GO:0051052	regulation of DNA metabolic process	1	6	0.369625	0.601399	evm.TU.Contig2912_pilon.25
GO:0051156	glucose 6-phosphate metabolic process	1	6	0.369625	0.601399	evm.TU.Contig347_pilon.7
GO:0051225	spindle assembly	1	6	0.369625	0.601399	evm.TU.Contig1306_pilon.4
GO:0051248	negative regulation of protein metabolic process	1	6	0.369625	0.601399	evm.TU.Contig274_pilon.64
GO:0051707	response to other organism	1	6	0.369625	0.601399	evm.TU.Contig1238_pilon.21
GO:0071826	ribonucleoprotein complex subunit organization	1	6	0.369625	0.601399	evm.TU.Contig668_pilon.7
GO:1901072	glucosamine-containing compound catabolic process	1	6	0.369625	0.601399	evm.TU.Contig457_pilon.10
GO:0006220	pyrimidine nucleotide metabolic process	2	18	0.388998	0.631624	evm.TU.Contig144_pilon.127;evm.TU.Contig1536_pilon.31
GO:0043412	macromolecule modification	38	488	0.393106	0.636991	evm.TU.Contig0_pilon.272;evm.TU.Contig1171_pilon.37;evm.TU.Contig1270_pilon.26_evm.TU.Contig1270_pilon.24;evm.TU.Contig128_pilon.29;evm.TU.Contig128_pilon.33;evm.TU.Contig149_pilon.5;evm.TU.Contig1616_pilon.11;evm.TU.Contig187_pilon.224_evm.TU.Contig187_pilon.223;evm.TU.Contig189_pilon.39;evm.TU.Contig1931_pilon.12;evm.TU.Contig1_pilon.255;evm.TU.Contig1_pilon.313;evm.TU.Contig2031_pilon.19;evm.T…
GO:1902589	single-organism organelle organization	11	135	0.415334	0.638137	evm.TU.Contig1287_pilon.32;evm.TU.Contig1298_pilon.76_evm.TU.Contig1298_pilon.77;evm.TU.Contig1306_pilon.4;evm.TU.Contig1_pilon.313;evm.TU.Contig24_pilon.35;evm.TU.Contig28_pilon.88;evm.TU.Contig352_pilon.27;evm.TU.Contig611_pilon.114;evm.TU.Contig750_pilon.1;evm.TU.Contig858_pilon.25;evm.TU.Contig882_pilon.30
GO:0031324	negative regulation of cellular metabolic process	2	19	0.41572	0.638137	evm.TU.Contig274_pilon.64;evm.TU.Contig611_pilon.163
GO:0000003	reproduction	1	7	0.416316	0.638137	evm.TU.Contig24_pilon.35
GO:0001558	regulation of cell growth	1	7	0.416316	0.638137	evm.TU.Contig2765_pilon.44
GO:0006071	glycerol metabolic process	1	7	0.416316	0.638137	evm.TU.Contig20_pilon.44
GO:0006614	SRP-dependent cotranslational protein targeting to membrane	1	7	0.416316	0.638137	evm.TU.Contig485_pilon.40
GO:0006626	protein targeting to mitochondrion	1	7	0.416316	0.638137	evm.TU.Contig523_pilon.38
GO:0007051	spindle organization	1	7	0.416316	0.638137	evm.TU.Contig1306_pilon.4
GO:0009262	deoxyribonucleotide metabolic process	1	7	0.416316	0.638137	evm.TU.Contig1124_pilon.54
GO:0009891	positive regulation of biosynthetic process	1	7	0.416316	0.638137	evm.TU.Contig97_pilon.31
GO:0016049	cell growth	1	7	0.416316	0.638137	evm.TU.Contig2765_pilon.44
GO:0019400	alditol metabolic process	1	7	0.416316	0.638137	evm.TU.Contig20_pilon.44
GO:0022414	reproductive process	1	7	0.416316	0.638137	evm.TU.Contig24_pilon.35
GO:0030838	positive regulation of actin filament polymerization	1	7	0.416316	0.638137	evm.TU.Contig750_pilon.1
GO:0031023	microtubule organizing center organization	1	7	0.416316	0.638137	evm.TU.Contig1306_pilon.4
GO:0031109	microtubule polymerization or depolymerization	1	7	0.416316	0.638137	evm.TU.Contig611_pilon.114
GO:0031328	positive regulation of cellular biosynthetic process	1	7	0.416316	0.638137	evm.TU.Contig97_pilon.31
GO:0031334	positive regulation of protein complex assembly	1	7	0.416316	0.638137	evm.TU.Contig750_pilon.1
GO:0032273	positive regulation of protein polymerization	1	7	0.416316	0.638137	evm.TU.Contig750_pilon.1
GO:0040008	regulation of growth	1	7	0.416316	0.638137	evm.TU.Contig2765_pilon.44
GO:0044702	single organism reproductive process	1	7	0.416316	0.638137	evm.TU.Contig24_pilon.35
GO:0045010	actin nucleation	1	7	0.416316	0.638137	evm.TU.Contig750_pilon.1
GO:0051297	centrosome organization	1	7	0.416316	0.638137	evm.TU.Contig1306_pilon.4
GO:0051495	positive regulation of cytoskeleton organization	1	7	0.416316	0.638137	evm.TU.Contig750_pilon.1
GO:0065002	intracellular protein transmembrane transport	1	7	0.416316	0.638137	evm.TU.Contig523_pilon.38
GO:0070585	protein localization to mitochondrion	1	7	0.416316	0.638137	evm.TU.Contig523_pilon.38
GO:0071806	protein transmembrane transport	1	7	0.416316	0.638137	evm.TU.Contig523_pilon.38
GO:0072655	establishment of protein localization to mitochondrion	1	7	0.416316	0.638137	evm.TU.Contig523_pilon.38
GO:0044282	small molecule catabolic process	3	32	0.425733	0.651314	evm.TU.Contig1216_pilon.23_evm.TU.Contig1216_pilon.24;evm.TU.Contig187_pilon.151;evm.TU.Contig53_pilon.3
GO:0006643	membrane lipid metabolic process	2	20	0.441843	0.672075	evm.TU.Contig1287_pilon.30;evm.TU.Contig460_pilon.65
GO:0010605	negative regulation of macromolecule metabolic process	2	20	0.441843	0.672075	evm.TU.Contig274_pilon.64;evm.TU.Contig611_pilon.163
GO:0072528	pyrimidine-containing compound biosynthetic process	2	20	0.441843	0.672075	evm.TU.Contig144_pilon.127;evm.TU.Contig1536_pilon.31
GO:0006072	glycerol-3-phosphate metabolic process	1	8	0.459555	0.683309	evm.TU.Contig190_pilon.15
GO:0006099	tricarboxylic acid cycle	1	8	0.459555	0.683309	evm.TU.Contig889_pilon.6
GO:0006101	citrate metabolic process	1	8	0.459555	0.683309	evm.TU.Contig889_pilon.6
GO:0006766	vitamin metabolic process	1	8	0.459555	0.683309	evm.TU.Contig104_pilon.65
GO:0006767	water-soluble vitamin metabolic process	1	8	0.459555	0.683309	evm.TU.Contig104_pilon.65
GO:0009060	aerobic respiration	1	8	0.459555	0.683309	evm.TU.Contig889_pilon.6
GO:0010638	positive regulation of organelle organization	1	8	0.459555	0.683309	evm.TU.Contig750_pilon.1
GO:0042180	cellular ketone metabolic process	1	8	0.459555	0.683309	evm.TU.Contig369_pilon.41
GO:0044089	positive regulation of cellular component biogenesis	1	8	0.459555	0.683309	evm.TU.Contig750_pilon.1
GO:0045047	protein targeting to ER	1	8	0.459555	0.683309	evm.TU.Contig485_pilon.40
GO:0051173	positive regulation of nitrogen compound metabolic process	1	8	0.459555	0.683309	evm.TU.Contig97_pilon.31
GO:0072599	establishment of protein localization to endoplasmic reticulum	1	8	0.459555	0.683309	evm.TU.Contig485_pilon.40
GO:0044270	cellular nitrogen compound catabolic process	3	34	0.465611	0.690545	evm.TU.Contig1124_pilon.54;evm.TU.Contig220_pilon.43;evm.TU.Contig53_pilon.3
GO:0031323	regulation of cellular metabolic process	31	408	0.466162	0.690545	evm.TU.Contig0_pilon.272;evm.TU.Contig101_pilon.73;evm.TU.Contig101_pilon.80;evm.TU.Contig1079_pilon.54;evm.TU.Contig1161_pilon.11;evm.TU.Contig1171_pilon.18;evm.TU.Contig1171_pilon.40;evm.TU.Contig1258_pilon.2;evm.TU.Contig1408_pilon.6_evm.TU.Contig1408_pilon.7;evm.TU.Contig144_pilon.101;evm.TU.Contig149_pilon.5;evm.TU.Contig1717_pilon.27;evm.TU.Contig189_pilon.39;evm.TU.Contig20_pilon.15;evm.TU…
GO:0009892	negative regulation of metabolic process	2	21	0.467308	0.690955	evm.TU.Contig274_pilon.64;evm.TU.Contig611_pilon.163
GO:0044262	cellular carbohydrate metabolic process	2	22	0.492071	0.726216	evm.TU.Contig20_pilon.44;evm.TU.Contig258_pilon.8
GO:0006888	ER to Golgi vesicle-mediated transport	1	9	0.499599	0.726522	evm.TU.Contig208_pilon.103
GO:0009605	response to external stimulus	1	9	0.499599	0.726522	evm.TU.Contig1238_pilon.21
GO:0017038	protein import	1	9	0.499599	0.726522	evm.TU.Contig523_pilon.38
GO:0019751	polyol metabolic process	1	9	0.499599	0.726522	evm.TU.Contig20_pilon.44
GO:0032270	positive regulation of cellular protein metabolic process	1	9	0.499599	0.726522	evm.TU.Contig97_pilon.31
GO:0033014	tetrapyrrole biosynthetic process	1	9	0.499599	0.726522	evm.TU.Contig2467_pilon.33
GO:0051247	positive regulation of protein metabolic process	1	9	0.499599	0.726522	evm.TU.Contig97_pilon.31
GO:0051336	regulation of hydrolase activity	1	9	0.499599	0.726522	evm.TU.Contig274_pilon.64
GO:0006511	ubiquitin-dependent protein catabolic process	5	63	0.503596	0.728334	evm.TU.Contig0_pilon.321;evm.TU.Contig149_pilon.64;evm.TU.Contig25_pilon.31;evm.TU.Contig611_pilon.123;evm.TU.Contig826_pilon.26_evm.TU.Contig826_pilon.27
GO:0019941	modification-dependent protein catabolic process	5	63	0.503596	0.728334	evm.TU.Contig0_pilon.321;evm.TU.Contig149_pilon.64;evm.TU.Contig25_pilon.31;evm.TU.Contig611_pilon.123;evm.TU.Contig826_pilon.26_evm.TU.Contig826_pilon.27
GO:0043632	modification-dependent macromolecule catabolic process	5	63	0.503596	0.728334	evm.TU.Contig0_pilon.321;evm.TU.Contig149_pilon.64;evm.TU.Contig25_pilon.31;evm.TU.Contig611_pilon.123;evm.TU.Contig826_pilon.26_evm.TU.Contig826_pilon.27
GO:0006351	transcription, DNA-templated	32	429	0.509243	0.733002	evm.TU.Contig0_pilon.272;evm.TU.Contig101_pilon.73;evm.TU.Contig101_pilon.80;evm.TU.Contig1079_pilon.54;evm.TU.Contig1161_pilon.11;evm.TU.Contig1171_pilon.18;evm.TU.Contig1258_pilon.2;evm.TU.Contig1408_pilon.6_evm.TU.Contig1408_pilon.7;evm.TU.Contig144_pilon.101;evm.TU.Contig149_pilon.5;evm.TU.Contig1536_pilon.60;evm.TU.Contig15_pilon.81;evm.TU.Contig1717_pilon.27;evm.TU.Contig20_pilon.15;evm.TU.…
GO:0097659	nucleic acid-templated transcription	32	429	0.509243	0.733002	evm.TU.Contig0_pilon.272;evm.TU.Contig101_pilon.73;evm.TU.Contig101_pilon.80;evm.TU.Contig1079_pilon.54;evm.TU.Contig1161_pilon.11;evm.TU.Contig1171_pilon.18;evm.TU.Contig1258_pilon.2;evm.TU.Contig1408_pilon.6_evm.TU.Contig1408_pilon.7;evm.TU.Contig144_pilon.101;evm.TU.Contig149_pilon.5;evm.TU.Contig1536_pilon.60;evm.TU.Contig15_pilon.81;evm.TU.Contig1717_pilon.27;evm.TU.Contig20_pilon.15;evm.TU.…
GO:0080090	regulation of primary metabolic process	30	402	0.509593	0.733002	evm.TU.Contig0_pilon.272;evm.TU.Contig101_pilon.73;evm.TU.Contig101_pilon.80;evm.TU.Contig1079_pilon.54;evm.TU.Contig1161_pilon.11;evm.TU.Contig1171_pilon.18;evm.TU.Contig1258_pilon.2;evm.TU.Contig1408_pilon.6_evm.TU.Contig1408_pilon.7;evm.TU.Contig144_pilon.101;evm.TU.Contig149_pilon.5;evm.TU.Contig1717_pilon.27;evm.TU.Contig189_pilon.39;evm.TU.Contig20_pilon.15;evm.TU.Contig2412_pilon.43;evm.TU…
GO:0006812	cation transport	16	213	0.513584	0.736398	evm.TU.Contig0_pilon.53;evm.TU.Contig109_pilon.26;evm.TU.Contig1512_pilon.15;evm.TU.Contig15_pilon.86;evm.TU.Contig213_pilon.19;evm.TU.Contig220_pilon.34;evm.TU.Contig221_pilon.26;evm.TU.Contig2412_pilon.17;evm.TU.Contig294_pilon.3;evm.TU.Contig294_pilon.4;evm.TU.Contig2997_pilon.15;evm.TU.Contig2_pilon.6;evm.TU.Contig317_pilon.13_evm.TU.Contig317_pilon.14;evm.TU.Contig523_pilon.27;evm.TU.Contig6…
GO:0005975	carbohydrate metabolic process	25	335	0.513809	0.736398	evm.TU.Contig0_pilon.402;evm.TU.Contig101_pilon.56;evm.TU.Contig1124_pilon.43;evm.TU.Contig117_pilon.29_evm.TU.Contig117_pilon.32_evm.TU.Contig117_pilon.33;evm.TU.Contig1185_pilon.4;evm.TU.Contig1306_pilon.57;evm.TU.Contig15_pilon.36;evm.TU.Contig1777_pilon.55;evm.TU.Contig190_pilon.15;evm.TU.Contig2031_pilon.19;evm.TU.Contig20_pilon.44;evm.TU.Contig2378_pilon.6;evm.TU.Contig2433_pilon.8;evm.TU.C…
GO:0060255	regulation of macromolecule metabolic process	30	403	0.515413	0.736636	evm.TU.Contig0_pilon.272;evm.TU.Contig101_pilon.73;evm.TU.Contig101_pilon.80;evm.TU.Contig1079_pilon.54;evm.TU.Contig1161_pilon.11;evm.TU.Contig1171_pilon.18;evm.TU.Contig1258_pilon.2;evm.TU.Contig1408_pilon.6_evm.TU.Contig1408_pilon.7;evm.TU.Contig144_pilon.101;evm.TU.Contig149_pilon.5;evm.TU.Contig1717_pilon.27;evm.TU.Contig189_pilon.39;evm.TU.Contig20_pilon.15;evm.TU.Contig2412_pilon.43;evm.TU…
GO:0007264	small GTPase mediated signal transduction	12	159	0.515831	0.736636	evm.TU.Contig1161_pilon.6;evm.TU.Contig1238_pilon.24;evm.TU.Contig15_pilon.80;evm.TU.Contig1_pilon.120;evm.TU.Contig221_pilon.69;evm.TU.Contig2752_pilon.23;evm.TU.Contig2765_pilon.59;evm.TU.Contig2856_pilon.3;evm.TU.Contig344_pilon.4;evm.TU.Contig391_pilon.8;evm.TU.Contig523_pilon.1;evm.TU.Contig603_pilon.13
GO:0030029	actin filament-based process	3	37	0.522983	0.7398	evm.TU.Contig28_pilon.88;evm.TU.Contig750_pilon.1;evm.TU.Contig882_pilon.30
GO:0030036	actin cytoskeleton organization	3	37	0.522983	0.7398	evm.TU.Contig28_pilon.88;evm.TU.Contig750_pilon.1;evm.TU.Contig882_pilon.30
GO:1902580	single-organism cellular localization	3	37	0.522983	0.7398	evm.TU.Contig357_pilon.25;evm.TU.Contig485_pilon.40;evm.TU.Contig523_pilon.38
GO:0019222	regulation of metabolic process	31	418	0.523721	0.7398	evm.TU.Contig0_pilon.272;evm.TU.Contig101_pilon.73;evm.TU.Contig101_pilon.80;evm.TU.Contig1079_pilon.54;evm.TU.Contig1161_pilon.11;evm.TU.Contig1171_pilon.18;evm.TU.Contig1171_pilon.40;evm.TU.Contig1258_pilon.2;evm.TU.Contig1408_pilon.6_evm.TU.Contig1408_pilon.7;evm.TU.Contig144_pilon.101;evm.TU.Contig149_pilon.5;evm.TU.Contig1717_pilon.27;evm.TU.Contig189_pilon.39;evm.TU.Contig20_pilon.15;evm.TU…
GO:0034654	nucleobase-containing compound biosynthetic process	41	554	0.5256	0.7398	evm.TU.Contig0_pilon.272;evm.TU.Contig0_pilon.53;evm.TU.Contig101_pilon.73;evm.TU.Contig101_pilon.80;evm.TU.Contig1079_pilon.54;evm.TU.Contig109_pilon.26;evm.TU.Contig1161_pilon.11;evm.TU.Contig1171_pilon.18;evm.TU.Contig1258_pilon.2;evm.TU.Contig1408_pilon.6_evm.TU.Contig1408_pilon.7;evm.TU.Contig144_pilon.101;evm.TU.Contig144_pilon.127;evm.TU.Contig149_pilon.5;evm.TU.Contig1536_pilon.15;evm.TU.…
GO:0032774	RNA biosynthetic process	32	433	0.531763	0.7398	evm.TU.Contig0_pilon.272;evm.TU.Contig101_pilon.73;evm.TU.Contig101_pilon.80;evm.TU.Contig1079_pilon.54;evm.TU.Contig1161_pilon.11;evm.TU.Contig1171_pilon.18;evm.TU.Contig1258_pilon.2;evm.TU.Contig1408_pilon.6_evm.TU.Contig1408_pilon.7;evm.TU.Contig144_pilon.101;evm.TU.Contig149_pilon.5;evm.TU.Contig1536_pilon.60;evm.TU.Contig15_pilon.81;evm.TU.Contig1717_pilon.27;evm.TU.Contig20_pilon.15;evm.TU.…
GO:0010556	regulation of macromolecule biosynthetic process	28	379	0.533931	0.7398	evm.TU.Contig0_pilon.272;evm.TU.Contig101_pilon.73;evm.TU.Contig101_pilon.80;evm.TU.Contig1079_pilon.54;evm.TU.Contig1161_pilon.11;evm.TU.Contig1171_pilon.18;evm.TU.Contig1258_pilon.2;evm.TU.Contig1408_pilon.6_evm.TU.Contig1408_pilon.7;evm.TU.Contig144_pilon.101;evm.TU.Contig149_pilon.5;evm.TU.Contig1717_pilon.27;evm.TU.Contig20_pilon.15;evm.TU.Contig2412_pilon.43;evm.TU.Contig2412_pilon.70;evm.T…
GO:2000112	regulation of cellular macromolecule biosynthetic process	28	379	0.533931	0.7398	evm.TU.Contig0_pilon.272;evm.TU.Contig101_pilon.73;evm.TU.Contig101_pilon.80;evm.TU.Contig1079_pilon.54;evm.TU.Contig1161_pilon.11;evm.TU.Contig1171_pilon.18;evm.TU.Contig1258_pilon.2;evm.TU.Contig1408_pilon.6_evm.TU.Contig1408_pilon.7;evm.TU.Contig144_pilon.101;evm.TU.Contig149_pilon.5;evm.TU.Contig1717_pilon.27;evm.TU.Contig20_pilon.15;evm.TU.Contig2412_pilon.43;evm.TU.Contig2412_pilon.70;evm.T…
GO:0015672	monovalent inorganic cation transport	9	120	0.53399	0.7398	evm.TU.Contig0_pilon.53;evm.TU.Contig109_pilon.26;evm.TU.Contig213_pilon.19;evm.TU.Contig221_pilon.26;evm.TU.Contig2997_pilon.15;evm.TU.Contig2_pilon.6;evm.TU.Contig317_pilon.13_evm.TU.Contig317_pilon.14;evm.TU.Contig523_pilon.27;evm.TU.Contig611_pilon.13
GO:0006415	translational termination	1	10	0.536681	0.7398	evm.TU.Contig97_pilon.31
GO:0006546	glycine catabolic process	1	10	0.536681	0.7398	evm.TU.Contig1216_pilon.23_evm.TU.Contig1216_pilon.24
GO:0006576	cellular biogenic amine metabolic process	1	10	0.536681	0.7398	evm.TU.Contig611_pilon.96
GO:0006904	vesicle docking involved in exocytosis	1	10	0.536681	0.7398	evm.TU.Contig1752_pilon.8
GO:0006914	autophagy	1	10	0.536681	0.7398	evm.TU.Contig352_pilon.25
GO:0007005	mitochondrion organization	1	10	0.536681	0.7398	evm.TU.Contig523_pilon.38
GO:0008277	regulation of G-protein coupled receptor protein signaling pathway	1	10	0.536681	0.7398	evm.TU.Contig1270_pilon.26_evm.TU.Contig1270_pilon.24
GO:0009071	serine family amino acid catabolic process	1	10	0.536681	0.7398	evm.TU.Contig1216_pilon.23_evm.TU.Contig1216_pilon.24
GO:0023021	termination of signal transduction	1	10	0.536681	0.7398	evm.TU.Contig1270_pilon.26_evm.TU.Contig1270_pilon.24
GO:0038032	termination of G-protein coupled receptor signaling pathway	1	10	0.536681	0.7398	evm.TU.Contig1270_pilon.26_evm.TU.Contig1270_pilon.24
GO:0045744	negative regulation of G-protein coupled receptor protein signaling pathway	1	10	0.536681	0.7398	evm.TU.Contig1270_pilon.26_evm.TU.Contig1270_pilon.24
GO:0006397	mRNA processing	2	24	0.539353	0.74091	evm.TU.Contig1171_pilon.23;evm.TU.Contig391_pilon.6
GO:0034655	nucleobase-containing compound catabolic process	2	24	0.539353	0.74091	evm.TU.Contig1124_pilon.54;evm.TU.Contig220_pilon.43
GO:1901605	alpha-amino acid metabolic process	5	66	0.545795	0.747189	evm.TU.Contig0_pilon.275;evm.TU.Contig1216_pilon.23_evm.TU.Contig1216_pilon.24;evm.TU.Contig2912_pilon.21;evm.TU.Contig2912_pilon.22;evm.TU.Contig3039_pilon.58
GO:0031326	regulation of cellular biosynthetic process	28	381	0.545805	0.747189	evm.TU.Contig0_pilon.272;evm.TU.Contig101_pilon.73;evm.TU.Contig101_pilon.80;evm.TU.Contig1079_pilon.54;evm.TU.Contig1161_pilon.11;evm.TU.Contig1171_pilon.18;evm.TU.Contig1258_pilon.2;evm.TU.Contig1408_pilon.6_evm.TU.Contig1408_pilon.7;evm.TU.Contig144_pilon.101;evm.TU.Contig149_pilon.5;evm.TU.Contig1717_pilon.27;evm.TU.Contig20_pilon.15;evm.TU.Contig2412_pilon.43;evm.TU.Contig2412_pilon.70;evm.T…
GO:0009889	regulation of biosynthetic process	28	382	0.551713	0.751892	evm.TU.Contig0_pilon.272;evm.TU.Contig101_pilon.73;evm.TU.Contig101_pilon.80;evm.TU.Contig1079_pilon.54;evm.TU.Contig1161_pilon.11;evm.TU.Contig1171_pilon.18;evm.TU.Contig1258_pilon.2;evm.TU.Contig1408_pilon.6_evm.TU.Contig1408_pilon.7;evm.TU.Contig144_pilon.101;evm.TU.Contig149_pilon.5;evm.TU.Contig1717_pilon.27;evm.TU.Contig20_pilon.15;evm.TU.Contig2412_pilon.43;evm.TU.Contig2412_pilon.70;evm.T…
GO:0051171	regulation of nitrogen compound metabolic process	28	383	0.557599	0.751892	evm.TU.Contig0_pilon.272;evm.TU.Contig101_pilon.73;evm.TU.Contig101_pilon.80;evm.TU.Contig1079_pilon.54;evm.TU.Contig1161_pilon.11;evm.TU.Contig1171_pilon.18;evm.TU.Contig1258_pilon.2;evm.TU.Contig1408_pilon.6_evm.TU.Contig1408_pilon.7;evm.TU.Contig144_pilon.101;evm.TU.Contig149_pilon.5;evm.TU.Contig1717_pilon.27;evm.TU.Contig20_pilon.15;evm.TU.Contig2412_pilon.43;evm.TU.Contig2412_pilon.70;evm.T…
GO:0006470	protein dephosphorylation	5	67	0.559482	0.751892	evm.TU.Contig213_pilon.83;evm.TU.Contig213_pilon.84;evm.TU.Contig274_pilon.64;evm.TU.Contig385_pilon.29;evm.TU.Contig405_pilon.16
GO:0009165	nucleotide biosynthetic process	8	109	0.563128	0.751892	evm.TU.Contig0_pilon.53;evm.TU.Contig109_pilon.26;evm.TU.Contig144_pilon.127;evm.TU.Contig1536_pilon.31;evm.TU.Contig1691_pilon.11;evm.TU.Contig2329_pilon.31;evm.TU.Contig2_pilon.6;evm.TU.Contig523_pilon.27
GO:0006520	cellular amino acid metabolic process	11	151	0.567644	0.751892	evm.TU.Contig0_pilon.275;evm.TU.Contig1216_pilon.23_evm.TU.Contig1216_pilon.24;evm.TU.Contig16_pilon.8;evm.TU.Contig213_pilon.45;evm.TU.Contig2329_pilon.23;evm.TU.Contig2912_pilon.121;evm.TU.Contig2912_pilon.21;evm.TU.Contig2912_pilon.22;evm.TU.Contig3039_pilon.58;evm.TU.Contig489_pilon.6;evm.TU.Contig48_pilon.70
GO:0001522	pseudouridine synthesis	1	11	0.571021	0.751892	evm.TU.Contig460_pilon.55
GO:0006026	aminoglycan catabolic process	1	11	0.571021	0.751892	evm.TU.Contig457_pilon.10
GO:0006739	NADP metabolic process	1	11	0.571021	0.751892	evm.TU.Contig347_pilon.7
GO:0007600	sensory perception	1	11	0.571021	0.751892	evm.TU.Contig144_pilon.32
GO:0008064	regulation of actin polymerization or depolymerization	1	11	0.571021	0.751892	evm.TU.Contig750_pilon.1
GO:0022406	membrane docking	1	11	0.571021	0.751892	evm.TU.Contig1752_pilon.8
GO:0030832	regulation of actin filament length	1	11	0.571021	0.751892	evm.TU.Contig750_pilon.1
GO:0030833	regulation of actin filament polymerization	1	11	0.571021	0.751892	evm.TU.Contig750_pilon.1
GO:0032271	regulation of protein polymerization	1	11	0.571021	0.751892	evm.TU.Contig750_pilon.1
GO:0043254	regulation of protein complex assembly	1	11	0.571021	0.751892	evm.TU.Contig750_pilon.1
GO:0044770	cell cycle phase transition	1	11	0.571021	0.751892	evm.TU.Contig189_pilon.39
GO:0044772	mitotic cell cycle phase transition	1	11	0.571021	0.751892	evm.TU.Contig189_pilon.39
GO:0048278	vesicle docking	1	11	0.571021	0.751892	evm.TU.Contig1752_pilon.8
GO:0050877	neurological system process	1	11	0.571021	0.751892	evm.TU.Contig144_pilon.32
GO:0052646	alditol phosphate metabolic process	1	11	0.571021	0.751892	evm.TU.Contig190_pilon.15
GO:0072350	tricarboxylic acid metabolic process	1	11	0.571021	0.751892	evm.TU.Contig889_pilon.6
GO:1901987	regulation of cell cycle phase transition	1	11	0.571021	0.751892	evm.TU.Contig189_pilon.39
GO:1901990	regulation of mitotic cell cycle phase transition	1	11	0.571021	0.751892	evm.TU.Contig189_pilon.39
GO:0016311	dephosphorylation	6	82	0.572774	0.752952	evm.TU.Contig213_pilon.83;evm.TU.Contig213_pilon.84;evm.TU.Contig274_pilon.64;evm.TU.Contig37_pilon.9;evm.TU.Contig385_pilon.29;evm.TU.Contig405_pilon.16
GO:0019438	aromatic compound biosynthetic process	42	578	0.576776	0.755774	evm.TU.Contig0_pilon.272;evm.TU.Contig0_pilon.53;evm.TU.Contig101_pilon.73;evm.TU.Contig101_pilon.80;evm.TU.Contig1079_pilon.54;evm.TU.Contig109_pilon.26;evm.TU.Contig1161_pilon.11;evm.TU.Contig1171_pilon.18;evm.TU.Contig1258_pilon.2;evm.TU.Contig1408_pilon.6_evm.TU.Contig1408_pilon.7;evm.TU.Contig144_pilon.101;evm.TU.Contig144_pilon.127;evm.TU.Contig149_pilon.5;evm.TU.Contig1536_pilon.15;evm.TU.…
GO:0006366	transcription from RNA polymerase II promoter	3	40	0.576825	0.755774	evm.TU.Contig1536_pilon.60;evm.TU.Contig15_pilon.81;evm.TU.Contig353_pilon.44
GO:0033043	regulation of organelle organization	2	26	0.583507	0.76327	evm.TU.Contig611_pilon.114;evm.TU.Contig750_pilon.1
GO:0010468	regulation of gene expression	27	376	0.596864	0.766018	evm.TU.Contig0_pilon.272;evm.TU.Contig101_pilon.73;evm.TU.Contig101_pilon.80;evm.TU.Contig1079_pilon.54;evm.TU.Contig1161_pilon.11;evm.TU.Contig1171_pilon.18;evm.TU.Contig1258_pilon.2;evm.TU.Contig1408_pilon.6_evm.TU.Contig1408_pilon.7;evm.TU.Contig144_pilon.101;evm.TU.Contig149_pilon.5;evm.TU.Contig1717_pilon.27;evm.TU.Contig20_pilon.15;evm.TU.Contig2412_pilon.43;evm.TU.Contig2412_pilon.70;evm.T…
GO:0019219	regulation of nucleobase-containing compound metabolic process	27	377	0.602641	0.766018	evm.TU.Contig0_pilon.272;evm.TU.Contig101_pilon.73;evm.TU.Contig101_pilon.80;evm.TU.Contig1079_pilon.54;evm.TU.Contig1161_pilon.11;evm.TU.Contig1171_pilon.18;evm.TU.Contig1258_pilon.2;evm.TU.Contig1408_pilon.6_evm.TU.Contig1408_pilon.7;evm.TU.Contig144_pilon.101;evm.TU.Contig149_pilon.5;evm.TU.Contig1717_pilon.27;evm.TU.Contig20_pilon.15;evm.TU.Contig2412_pilon.43;evm.TU.Contig2412_pilon.70;evm.T…
GO:0007266	Rho protein signal transduction	1	12	0.602822	0.766018	evm.TU.Contig221_pilon.69
GO:0007346	regulation of mitotic cell cycle	1	12	0.602822	0.766018	evm.TU.Contig189_pilon.39
GO:0008154	actin polymerization or depolymerization	1	12	0.602822	0.766018	evm.TU.Contig750_pilon.1
GO:0009968	negative regulation of signal transduction	1	12	0.602822	0.766018	evm.TU.Contig1270_pilon.26_evm.TU.Contig1270_pilon.24
GO:0010564	regulation of cell cycle process	1	12	0.602822	0.766018	evm.TU.Contig189_pilon.39
GO:0010648	negative regulation of cell communication	1	12	0.602822	0.766018	evm.TU.Contig1270_pilon.26_evm.TU.Contig1270_pilon.24
GO:0023057	negative regulation of signaling	1	12	0.602822	0.766018	evm.TU.Contig1270_pilon.26_evm.TU.Contig1270_pilon.24
GO:0030041	actin filament polymerization	1	12	0.602822	0.766018	evm.TU.Contig750_pilon.1
GO:0032535	regulation of cellular component size	1	12	0.602822	0.766018	evm.TU.Contig750_pilon.1
GO:0032956	regulation of actin cytoskeleton organization	1	12	0.602822	0.766018	evm.TU.Contig750_pilon.1
GO:0032970	regulation of actin filament-based process	1	12	0.602822	0.766018	evm.TU.Contig750_pilon.1
GO:0035023	regulation of Rho protein signal transduction	1	12	0.602822	0.766018	evm.TU.Contig221_pilon.69
GO:0044087	regulation of cellular component biogenesis	1	12	0.602822	0.766018	evm.TU.Contig750_pilon.1
GO:0048585	negative regulation of response to stimulus	1	12	0.602822	0.766018	evm.TU.Contig1270_pilon.26_evm.TU.Contig1270_pilon.24
GO:0051704	multi-organism process	1	12	0.602822	0.766018	evm.TU.Contig1238_pilon.21
GO:0016054	organic acid catabolic process	2	27	0.604386	0.766018	evm.TU.Contig1216_pilon.23_evm.TU.Contig1216_pilon.24;evm.TU.Contig187_pilon.151
GO:0046395	carboxylic acid catabolic process	2	27	0.604386	0.766018	evm.TU.Contig1216_pilon.23_evm.TU.Contig1216_pilon.24;evm.TU.Contig187_pilon.151
GO:1901293	nucleoside phosphate biosynthetic process	8	113	0.604904	0.766018	evm.TU.Contig0_pilon.53;evm.TU.Contig109_pilon.26;evm.TU.Contig144_pilon.127;evm.TU.Contig1536_pilon.31;evm.TU.Contig1691_pilon.11;evm.TU.Contig2329_pilon.31;evm.TU.Contig2_pilon.6;evm.TU.Contig523_pilon.27
GO:1901362	organic cyclic compound biosynthetic process	44	612	0.607912	0.768602	evm.TU.Contig0_pilon.272;evm.TU.Contig0_pilon.53;evm.TU.Contig101_pilon.73;evm.TU.Contig101_pilon.80;evm.TU.Contig1079_pilon.54;evm.TU.Contig109_pilon.26;evm.TU.Contig1161_pilon.11;evm.TU.Contig1171_pilon.18;evm.TU.Contig1258_pilon.2;evm.TU.Contig1408_pilon.6_evm.TU.Contig1408_pilon.7;evm.TU.Contig144_pilon.101;evm.TU.Contig144_pilon.127;evm.TU.Contig149_pilon.5;evm.TU.Contig1536_pilon.15;evm.TU.…
GO:0072594	establishment of protein localization to organelle	2	28	0.624464	0.786869	evm.TU.Contig485_pilon.40;evm.TU.Contig523_pilon.38
GO:0006081	cellular aldehyde metabolic process	1	13	0.63227	0.786869	evm.TU.Contig347_pilon.7
GO:0009084	glutamine family amino acid biosynthetic process	1	13	0.63227	0.786869	evm.TU.Contig3039_pilon.58
GO:0045892	negative regulation of transcription, DNA-templated	1	13	0.63227	0.786869	evm.TU.Contig611_pilon.163
GO:0045934	negative regulation of nucleobase-containing compound metabolic process	1	13	0.63227	0.786869	evm.TU.Contig611_pilon.163
GO:0051253	negative regulation of RNA metabolic process	1	13	0.63227	0.786869	evm.TU.Contig611_pilon.163
GO:0051301	cell division	1	13	0.63227	0.786869	evm.TU.Contig1287_pilon.32
GO:0090066	regulation of anatomical structure size	1	13	0.63227	0.786869	evm.TU.Contig750_pilon.1
GO:1902679	negative regulation of RNA biosynthetic process	1	13	0.63227	0.786869	evm.TU.Contig611_pilon.163
GO:1903507	negative regulation of nucleic acid-templated transcription	1	13	0.63227	0.786869	evm.TU.Contig611_pilon.163
GO:1901137	carbohydrate derivative biosynthetic process	11	159	0.637679	0.792358	evm.TU.Contig0_pilon.53;evm.TU.Contig109_pilon.26;evm.TU.Contig144_pilon.127;evm.TU.Contig1536_pilon.15;evm.TU.Contig1536_pilon.31;evm.TU.Contig2031_pilon.19;evm.TU.Contig2765_pilon.121;evm.TU.Contig2_pilon.6;evm.TU.Contig310_pilon.25;evm.TU.Contig523_pilon.27;evm.TU.Contig722_pilon.23
GO:0043414	macromolecule methylation	2	29	0.643744	0.796805	evm.TU.Contig32_pilon.54;evm.TU.Contig37_pilon.20
GO:0006418	tRNA aminoacylation for protein translation	4	59	0.644971	0.796805	evm.TU.Contig16_pilon.8;evm.TU.Contig213_pilon.45;evm.TU.Contig2329_pilon.23;evm.TU.Contig489_pilon.6
GO:0006355	regulation of transcription, DNA-templated	26	371	0.647278	0.796805	evm.TU.Contig0_pilon.272;evm.TU.Contig101_pilon.73;evm.TU.Contig101_pilon.80;evm.TU.Contig1079_pilon.54;evm.TU.Contig1161_pilon.11;evm.TU.Contig1171_pilon.18;evm.TU.Contig1258_pilon.2;evm.TU.Contig1408_pilon.6_evm.TU.Contig1408_pilon.7;evm.TU.Contig144_pilon.101;evm.TU.Contig149_pilon.5;evm.TU.Contig1717_pilon.27;evm.TU.Contig20_pilon.15;evm.TU.Contig2412_pilon.43;evm.TU.Contig2412_pilon.70;evm.T…
GO:0051252	regulation of RNA metabolic process	26	371	0.647278	0.796805	evm.TU.Contig0_pilon.272;evm.TU.Contig101_pilon.73;evm.TU.Contig101_pilon.80;evm.TU.Contig1079_pilon.54;evm.TU.Contig1161_pilon.11;evm.TU.Contig1171_pilon.18;evm.TU.Contig1258_pilon.2;evm.TU.Contig1408_pilon.6_evm.TU.Contig1408_pilon.7;evm.TU.Contig144_pilon.101;evm.TU.Contig149_pilon.5;evm.TU.Contig1717_pilon.27;evm.TU.Contig20_pilon.15;evm.TU.Contig2412_pilon.43;evm.TU.Contig2412_pilon.70;evm.T…
GO:1903506	regulation of nucleic acid-templated transcription	26	371	0.647278	0.796805	evm.TU.Contig0_pilon.272;evm.TU.Contig101_pilon.73;evm.TU.Contig101_pilon.80;evm.TU.Contig1079_pilon.54;evm.TU.Contig1161_pilon.11;evm.TU.Contig1171_pilon.18;evm.TU.Contig1258_pilon.2;evm.TU.Contig1408_pilon.6_evm.TU.Contig1408_pilon.7;evm.TU.Contig144_pilon.101;evm.TU.Contig149_pilon.5;evm.TU.Contig1717_pilon.27;evm.TU.Contig20_pilon.15;evm.TU.Contig2412_pilon.43;evm.TU.Contig2412_pilon.70;evm.T…
GO:2001141	regulation of RNA biosynthetic process	26	371	0.647278	0.796805	evm.TU.Contig0_pilon.272;evm.TU.Contig101_pilon.73;evm.TU.Contig101_pilon.80;evm.TU.Contig1079_pilon.54;evm.TU.Contig1161_pilon.11;evm.TU.Contig1171_pilon.18;evm.TU.Contig1258_pilon.2;evm.TU.Contig1408_pilon.6_evm.TU.Contig1408_pilon.7;evm.TU.Contig144_pilon.101;evm.TU.Contig149_pilon.5;evm.TU.Contig1717_pilon.27;evm.TU.Contig20_pilon.15;evm.TU.Contig2412_pilon.43;evm.TU.Contig2412_pilon.70;evm.T…
GO:0006066	alcohol metabolic process	1	14	0.659539	0.798284	evm.TU.Contig20_pilon.44
GO:0006664	glycolipid metabolic process	1	14	0.659539	0.798284	evm.TU.Contig1287_pilon.30
GO:0006887	exocytosis	1	14	0.659539	0.798284	evm.TU.Contig1752_pilon.8
GO:0007059	chromosome segregation	1	14	0.659539	0.798284	evm.TU.Contig24_pilon.35
GO:0010604	positive regulation of macromolecule metabolic process	1	14	0.659539	0.798284	evm.TU.Contig97_pilon.31
GO:0016567	protein ubiquitination	1	14	0.659539	0.798284	evm.TU.Contig187_pilon.224_evm.TU.Contig187_pilon.223
GO:0032984	macromolecular complex disassembly	1	14	0.659539	0.798284	evm.TU.Contig97_pilon.31
GO:0043241	protein complex disassembly	1	14	0.659539	0.798284	evm.TU.Contig97_pilon.31
GO:0043624	cellular protein complex disassembly	1	14	0.659539	0.798284	evm.TU.Contig97_pilon.31
GO:0044106	cellular amine metabolic process	1	14	0.659539	0.798284	evm.TU.Contig611_pilon.96
GO:0098813	nuclear chromosome segregation	1	14	0.659539	0.798284	evm.TU.Contig24_pilon.35
GO:0010558	negative regulation of macromolecule biosynthetic process	1	15	0.684791	0.81763	evm.TU.Contig611_pilon.163
GO:0016569	covalent chromatin modification	1	15	0.684791	0.81763	evm.TU.Contig1_pilon.313
GO:0016570	histone modification	1	15	0.684791	0.81763	evm.TU.Contig1_pilon.313
GO:0022411	cellular component disassembly	1	15	0.684791	0.81763	evm.TU.Contig97_pilon.31
GO:0031327	negative regulation of cellular biosynthetic process	1	15	0.684791	0.81763	evm.TU.Contig611_pilon.163
GO:0032446	protein modification by small protein conjugation	1	15	0.684791	0.81763	evm.TU.Contig187_pilon.224_evm.TU.Contig187_pilon.223
GO:0040007	growth	1	15	0.684791	0.81763	evm.TU.Contig2765_pilon.44
GO:0051172	negative regulation of nitrogen compound metabolic process	1	15	0.684791	0.81763	evm.TU.Contig611_pilon.163
GO:2000113	negative regulation of cellular macromolecule biosynthetic process	1	15	0.684791	0.81763	evm.TU.Contig611_pilon.163
GO:0018130	heterocycle biosynthetic process	42	603	0.69073	0.823483	evm.TU.Contig0_pilon.272;evm.TU.Contig0_pilon.53;evm.TU.Contig101_pilon.73;evm.TU.Contig101_pilon.80;evm.TU.Contig1079_pilon.54;evm.TU.Contig109_pilon.26;evm.TU.Contig1161_pilon.11;evm.TU.Contig1171_pilon.18;evm.TU.Contig1258_pilon.2;evm.TU.Contig1408_pilon.6_evm.TU.Contig1408_pilon.7;evm.TU.Contig144_pilon.101;evm.TU.Contig144_pilon.127;evm.TU.Contig149_pilon.5;evm.TU.Contig1536_pilon.15;evm.TU.…
GO:0043038	amino acid activation	4	63	0.695814	0.825873	evm.TU.Contig16_pilon.8;evm.TU.Contig213_pilon.45;evm.TU.Contig2329_pilon.23;evm.TU.Contig489_pilon.6
GO:0043039	tRNA aminoacylation	4	63	0.695814	0.825873	evm.TU.Contig16_pilon.8;evm.TU.Contig213_pilon.45;evm.TU.Contig2329_pilon.23;evm.TU.Contig489_pilon.6
GO:0016071	mRNA metabolic process	2	32	0.696895	0.825873	evm.TU.Contig1171_pilon.23;evm.TU.Contig391_pilon.6
GO:0051260	protein homooligomerization	2	32	0.696895	0.825873	evm.TU.Contig424_pilon.12;evm.TU.Contig62_pilon.3
GO:0009064	glutamine family amino acid metabolic process	1	16	0.708173	0.831071	evm.TU.Contig3039_pilon.58
GO:0009890	negative regulation of biosynthetic process	1	16	0.708173	0.831071	evm.TU.Contig611_pilon.163
GO:0010629	negative regulation of gene expression	1	16	0.708173	0.831071	evm.TU.Contig611_pilon.163
GO:0032940	secretion by cell	1	16	0.708173	0.831071	evm.TU.Contig1752_pilon.8
GO:0046903	secretion	1	16	0.708173	0.831071	evm.TU.Contig1752_pilon.8
GO:1903509	liposaccharide metabolic process	1	16	0.708173	0.831071	evm.TU.Contig1287_pilon.30
GO:0032259	methylation	2	33	0.713094	0.831071	evm.TU.Contig32_pilon.54;evm.TU.Contig37_pilon.20
GO:0046700	heterocycle catabolic process	2	33	0.713094	0.831071	evm.TU.Contig1124_pilon.54;evm.TU.Contig220_pilon.43
GO:0048522	positive regulation of cellular process	2	33	0.713094	0.831071	evm.TU.Contig750_pilon.1;evm.TU.Contig97_pilon.31
GO:0044711	single-organism biosynthetic process	19	284	0.713621	0.831071	evm.TU.Contig0_pilon.53;evm.TU.Contig101_pilon.56;evm.TU.Contig109_pilon.26;evm.TU.Contig144_pilon.127;evm.TU.Contig1536_pilon.15;evm.TU.Contig1536_pilon.31;evm.TU.Contig15_pilon.36;evm.TU.Contig1691_pilon.11;evm.TU.Contig1_pilon.156;evm.TU.Contig2329_pilon.31;evm.TU.Contig2467_pilon.33;evm.TU.Contig2_pilon.6;evm.TU.Contig3039_pilon.58;evm.TU.Contig353_pilon.22;evm.TU.Contig369_pilon.41;evm.TU.Co…
GO:0015849	organic acid transport	3	49	0.713842	0.831071	evm.TU.Contig1261_pilon.5;evm.TU.Contig6_pilon.97;evm.TU.Contig999_pilon.44_evm.TU.Contig999_pilon.45
GO:0046942	carboxylic acid transport	3	49	0.713842	0.831071	evm.TU.Contig1261_pilon.5;evm.TU.Contig6_pilon.97;evm.TU.Contig999_pilon.44_evm.TU.Contig999_pilon.45
GO:0006139	nucleobase-containing compound metabolic process	70	1001	0.724766	0.839827	evm.TU.Contig0_pilon.272;evm.TU.Contig0_pilon.402;evm.TU.Contig0_pilon.53;evm.TU.Contig101_pilon.73;evm.TU.Contig101_pilon.80;evm.TU.Contig1079_pilon.54;evm.TU.Contig109_pilon.26;evm.TU.Contig1124_pilon.54;evm.TU.Contig1161_pilon.11;evm.TU.Contig1171_pilon.18;evm.TU.Contig1171_pilon.23;evm.TU.Contig1238_pilon.21;evm.TU.Contig1258_pilon.2;evm.TU.Contig1408_pilon.6_evm.TU.Contig1408_pilon.7;evm.TU.…
GO:0019439	aromatic compound catabolic process	2	34	0.728562	0.839827	evm.TU.Contig1124_pilon.54;evm.TU.Contig220_pilon.43
GO:0051259	protein oligomerization	2	34	0.728562	0.839827	evm.TU.Contig424_pilon.12;evm.TU.Contig62_pilon.3
GO:1901361	organic cyclic compound catabolic process	2	34	0.728562	0.839827	evm.TU.Contig1124_pilon.54;evm.TU.Contig220_pilon.43
GO:0007265	Ras protein signal transduction	1	17	0.729825	0.839827	evm.TU.Contig221_pilon.69
GO:0046578	regulation of Ras protein signal transduction	1	17	0.729825	0.839827	evm.TU.Contig221_pilon.69
GO:0051258	protein polymerization	1	17	0.729825	0.839827	evm.TU.Contig750_pilon.1
GO:0070647	protein modification by small protein conjugation or removal	1	17	0.729825	0.839827	evm.TU.Contig187_pilon.224_evm.TU.Contig187_pilon.223
GO:0006790	sulfur compound metabolic process	3	51	0.739156	0.849334	evm.TU.Contig0_pilon.275;evm.TU.Contig1536_pilon.15;evm.TU.Contig48_pilon.67
GO:0006835	dicarboxylic acid transport	1	18	0.749873	0.860404	evm.TU.Contig1261_pilon.5
GO:0030258	lipid modification	1	19	0.768438	0.877898	evm.TU.Contig187_pilon.151
GO:0031325	positive regulation of cellular metabolic process	1	19	0.768438	0.877898	evm.TU.Contig97_pilon.31
GO:0042398	cellular modified amino acid biosynthetic process	1	19	0.768438	0.877898	evm.TU.Contig1536_pilon.15
GO:0006725	cellular aromatic compound metabolic process	72	1044	0.771492	0.880122	evm.TU.Contig0_pilon.272;evm.TU.Contig0_pilon.402;evm.TU.Contig0_pilon.53;evm.TU.Contig101_pilon.73;evm.TU.Contig101_pilon.80;evm.TU.Contig104_pilon.65;evm.TU.Contig1079_pilon.54;evm.TU.Contig109_pilon.26;evm.TU.Contig1124_pilon.54;evm.TU.Contig1161_pilon.11;evm.TU.Contig1171_pilon.18;evm.TU.Contig1171_pilon.23;evm.TU.Contig1238_pilon.21;evm.TU.Contig1258_pilon.2;evm.TU.Contig1408_pilon.6_evm.TU.…
GO:0051188	cofactor biosynthetic process	3	54	0.77376	0.881442	evm.TU.Contig1536_pilon.15;evm.TU.Contig2467_pilon.33;evm.TU.Contig369_pilon.41
GO:0015711	organic anion transport	3	55	0.784428	0.891125	evm.TU.Contig1261_pilon.5;evm.TU.Contig6_pilon.97;evm.TU.Contig999_pilon.44_evm.TU.Contig999_pilon.45
GO:0007218	neuropeptide signaling pathway	1	20	0.785627	0.891125	evm.TU.Contig348_pilon.52
GO:0008380	RNA splicing	1	20	0.785627	0.891125	evm.TU.Contig187_pilon.82
GO:1901360	organic cyclic compound metabolic process	74	1078	0.788738	0.893379	evm.TU.Contig0_pilon.272;evm.TU.Contig0_pilon.402;evm.TU.Contig0_pilon.53;evm.TU.Contig101_pilon.73;evm.TU.Contig101_pilon.80;evm.TU.Contig104_pilon.65;evm.TU.Contig1079_pilon.54;evm.TU.Contig109_pilon.26;evm.TU.Contig1124_pilon.54;evm.TU.Contig1161_pilon.11;evm.TU.Contig1171_pilon.18;evm.TU.Contig1171_pilon.23;evm.TU.Contig1238_pilon.21;evm.TU.Contig1258_pilon.2;evm.TU.Contig1408_pilon.6_evm.TU.…
GO:0009308	amine metabolic process	1	21	0.801543	0.906588	evm.TU.Contig611_pilon.96
GO:0048518	positive regulation of biological process	2	40	0.807159	0.911642	evm.TU.Contig750_pilon.1;evm.TU.Contig97_pilon.31
GO:0046483	heterocycle metabolic process	72	1058	0.809713	0.912853	evm.TU.Contig0_pilon.272;evm.TU.Contig0_pilon.402;evm.TU.Contig0_pilon.53;evm.TU.Contig101_pilon.73;evm.TU.Contig101_pilon.80;evm.TU.Contig104_pilon.65;evm.TU.Contig1079_pilon.54;evm.TU.Contig109_pilon.26;evm.TU.Contig1124_pilon.54;evm.TU.Contig1161_pilon.11;evm.TU.Contig1171_pilon.18;evm.TU.Contig1171_pilon.23;evm.TU.Contig1238_pilon.21;evm.TU.Contig1258_pilon.2;evm.TU.Contig1408_pilon.6_evm.TU.…
GO:0000278	mitotic cell cycle	1	22	0.816279	0.912853	evm.TU.Contig189_pilon.39
GO:0000280	nuclear division	1	22	0.816279	0.912853	evm.TU.Contig24_pilon.35
GO:0006816	calcium ion transport	1	22	0.816279	0.912853	evm.TU.Contig15_pilon.86
GO:0016568	chromatin modification	1	22	0.816279	0.912853	evm.TU.Contig1_pilon.313
GO:1901615	organic hydroxy compound metabolic process	1	22	0.816279	0.912853	evm.TU.Contig20_pilon.44
GO:1903047	mitotic cell cycle process	1	22	0.816279	0.912853	evm.TU.Contig189_pilon.39
GO:0016070	RNA metabolic process	43	653	0.821152	0.917011	evm.TU.Contig0_pilon.272;evm.TU.Contig101_pilon.73;evm.TU.Contig101_pilon.80;evm.TU.Contig1079_pilon.54;evm.TU.Contig1161_pilon.11;evm.TU.Contig1171_pilon.18;evm.TU.Contig1171_pilon.23;evm.TU.Contig1238_pilon.21;evm.TU.Contig1258_pilon.2;evm.TU.Contig1408_pilon.6_evm.TU.Contig1408_pilon.7;evm.TU.Contig144_pilon.101;evm.TU.Contig149_pilon.5;evm.TU.Contig1536_pilon.60;evm.TU.Contig15_pilon.81;evm.T…
GO:0009607	response to biotic stimulus	1	23	0.829924	0.921622	evm.TU.Contig1238_pilon.21
GO:0070838	divalent metal ion transport	1	23	0.829924	0.921622	evm.TU.Contig15_pilon.86
GO:0072511	divalent inorganic cation transport	1	23	0.829924	0.921622	evm.TU.Contig15_pilon.86
GO:1901606	alpha-amino acid catabolic process	1	23	0.829924	0.921622	evm.TU.Contig1216_pilon.23_evm.TU.Contig1216_pilon.24
GO:0006633	fatty acid biosynthetic process	1	24	0.842558	0.929154	evm.TU.Contig48_pilon.122
GO:0009063	cellular amino acid catabolic process	1	24	0.842558	0.929154	evm.TU.Contig1216_pilon.23_evm.TU.Contig1216_pilon.24
GO:0043623	cellular protein complex assembly	1	24	0.842558	0.929154	evm.TU.Contig750_pilon.1
GO:0044272	sulfur compound biosynthetic process	1	24	0.842558	0.929154	evm.TU.Contig1536_pilon.15
GO:0048285	organelle fission	1	24	0.842558	0.929154	evm.TU.Contig24_pilon.35
GO:0007155	cell adhesion	8	144	0.846465	0.929795	evm.TU.Contig1185_pilon.3;evm.TU.Contig1536_pilon.2;evm.TU.Contig24_pilon.37;evm.TU.Contig295_pilon.102;evm.TU.Contig424_pilon.29;evm.TU.Contig590_pilon.3;evm.TU.Contig750_pilon.7;evm.TU.Contig75_pilon.17_evm.TU.Contig75_pilon.18
GO:0022610	biological adhesion	8	144	0.846465	0.929795	evm.TU.Contig1185_pilon.3;evm.TU.Contig1536_pilon.2;evm.TU.Contig24_pilon.37;evm.TU.Contig295_pilon.102;evm.TU.Contig424_pilon.29;evm.TU.Contig590_pilon.3;evm.TU.Contig750_pilon.7;evm.TU.Contig75_pilon.17_evm.TU.Contig75_pilon.18
GO:0006030	chitin metabolic process	4	79	0.846652	0.929795	evm.TU.Contig1164_pilon.1;evm.TU.Contig163_pilon.19;evm.TU.Contig404_pilon.12;evm.TU.Contig457_pilon.10
GO:1901071	glucosamine-containing compound metabolic process	4	80	0.853532	0.935556	evm.TU.Contig1164_pilon.1;evm.TU.Contig163_pilon.19;evm.TU.Contig404_pilon.12;evm.TU.Contig457_pilon.10
GO:0009893	positive regulation of metabolic process	1	25	0.854255	0.935556	evm.TU.Contig97_pilon.31
GO:0006631	fatty acid metabolic process	2	45	0.856482	0.936704	evm.TU.Contig187_pilon.151;evm.TU.Contig48_pilon.122
GO:0006040	amino sugar metabolic process	4	82	0.866509	0.946366	evm.TU.Contig1164_pilon.1;evm.TU.Contig163_pilon.19;evm.TU.Contig404_pilon.12;evm.TU.Contig457_pilon.10
GO:0018193	peptidyl-amino acid modification	1	27	0.875112	0.9542	evm.TU.Contig722_pilon.23
GO:0006486	protein glycosylation	4	84	0.878489	0.9542	evm.TU.Contig2031_pilon.19;evm.TU.Contig2765_pilon.121;evm.TU.Contig310_pilon.25;evm.TU.Contig722_pilon.23
GO:0043413	macromolecule glycosylation	4	84	0.878489	0.9542	evm.TU.Contig2031_pilon.19;evm.TU.Contig2765_pilon.121;evm.TU.Contig310_pilon.25;evm.TU.Contig722_pilon.23
GO:0070085	glycosylation	4	84	0.878489	0.9542	evm.TU.Contig2031_pilon.19;evm.TU.Contig2765_pilon.121;evm.TU.Contig310_pilon.25;evm.TU.Contig722_pilon.23
GO:1901607	alpha-amino acid biosynthetic process	1	28	0.884395	0.959303	evm.TU.Contig3039_pilon.58
GO:0009108	coenzyme biosynthetic process	2	49	0.887341	0.95945	evm.TU.Contig1536_pilon.15;evm.TU.Contig369_pilon.41
GO:0009101	glycoprotein biosynthetic process	4	86	0.889528	0.95945	evm.TU.Contig2031_pilon.19;evm.TU.Contig2765_pilon.121;evm.TU.Contig310_pilon.25;evm.TU.Contig722_pilon.23
GO:0003333	amino acid transmembrane transport	1	29	0.89299	0.95945	evm.TU.Contig6_pilon.97
GO:0006865	amino acid transport	1	29	0.89299	0.95945	evm.TU.Contig6_pilon.97
GO:0072330	monocarboxylic acid biosynthetic process	1	29	0.89299	0.95945	evm.TU.Contig48_pilon.122
GO:0098656	anion transmembrane transport	1	29	0.89299	0.95945	evm.TU.Contig6_pilon.97
GO:1903825	organic acid transmembrane transport	1	29	0.89299	0.95945	evm.TU.Contig6_pilon.97
GO:0009100	glycoprotein metabolic process	4	87	0.894712	0.960002	evm.TU.Contig2031_pilon.19;evm.TU.Contig2765_pilon.121;evm.TU.Contig310_pilon.25;evm.TU.Contig722_pilon.23
GO:0032501	multicellular organismal process	2	51	0.900355	0.964086	evm.TU.Contig144_pilon.32;evm.TU.Contig56_pilon.9
GO:0008652	cellular amino acid biosynthetic process	1	30	0.900947	0.964086	evm.TU.Contig3039_pilon.58
GO:0006820	anion transport	4	89	0.904443	0.966525	evm.TU.Contig1261_pilon.5;evm.TU.Contig357_pilon.119;evm.TU.Contig6_pilon.97;evm.TU.Contig999_pilon.44_evm.TU.Contig999_pilon.45
GO:0051056	regulation of small GTPase mediated signal transduction	1	31	0.908313	0.969356	evm.TU.Contig221_pilon.69
GO:0018149	peptide cross-linking	1	32	0.915133	0.975323	evm.TU.Contig77_pilon.18
GO:0090407	organophosphate biosynthetic process	8	161	0.917887	0.976947	evm.TU.Contig0_pilon.53;evm.TU.Contig109_pilon.26;evm.TU.Contig144_pilon.127;evm.TU.Contig1536_pilon.31;evm.TU.Contig1691_pilon.11;evm.TU.Contig2329_pilon.31;evm.TU.Contig2_pilon.6;evm.TU.Contig523_pilon.27
GO:0006396	RNA processing	6	129	0.9239	0.982031	evm.TU.Contig1171_pilon.23;evm.TU.Contig1238_pilon.21;evm.TU.Contig187_pilon.82;evm.TU.Contig1_pilon.112;evm.TU.Contig391_pilon.6;evm.TU.Contig715_pilon.3
GO:0006022	aminoglycan metabolic process	4	94	0.925376	0.982284	evm.TU.Contig1164_pilon.1;evm.TU.Contig163_pilon.19;evm.TU.Contig404_pilon.12;evm.TU.Contig457_pilon.10
GO:0006575	cellular modified amino acid metabolic process	1	34	0.927292	0.983004	evm.TU.Contig1536_pilon.15
GO:0009966	regulation of signal transduction	2	57	0.931466	0.984795	evm.TU.Contig1270_pilon.26_evm.TU.Contig1270_pilon.24;evm.TU.Contig221_pilon.69
GO:0010646	regulation of cell communication	2	57	0.931466	0.984795	evm.TU.Contig1270_pilon.26_evm.TU.Contig1270_pilon.24;evm.TU.Contig221_pilon.69
GO:0006814	sodium ion transport	1	35	0.932703	0.984795	evm.TU.Contig221_pilon.26
GO:0023051	regulation of signaling	2	58	0.935663	0.986609	evm.TU.Contig1270_pilon.26_evm.TU.Contig1270_pilon.24;evm.TU.Contig221_pilon.69
GO:0006399	tRNA metabolic process	4	98	0.939052	0.986845	evm.TU.Contig16_pilon.8;evm.TU.Contig213_pilon.45;evm.TU.Contig2329_pilon.23;evm.TU.Contig489_pilon.6
GO:0016053	organic acid biosynthetic process	2	59	0.939616	0.986845	evm.TU.Contig3039_pilon.58;evm.TU.Contig48_pilon.122
GO:0046394	carboxylic acid biosynthetic process	2	59	0.939616	0.986845	evm.TU.Contig3039_pilon.58;evm.TU.Contig48_pilon.122
GO:0008610	lipid biosynthetic process	3	81	0.945516	0.990502	evm.TU.Contig1_pilon.156;evm.TU.Contig353_pilon.22;evm.TU.Contig48_pilon.122
GO:0009451	RNA modification	1	38	0.946642	0.990502	evm.TU.Contig460_pilon.55
GO:0048583	regulation of response to stimulus	2	61	0.94684	0.990502	evm.TU.Contig1270_pilon.26_evm.TU.Contig1270_pilon.24;evm.TU.Contig221_pilon.69
GO:1902531	regulation of intracellular signal transduction	1	39	0.950615	0.993143	evm.TU.Contig221_pilon.69
GO:0055085	transmembrane transport	19	355	0.953113	0.994444	evm.TU.Contig0_pilon.53;evm.TU.Contig109_pilon.26;evm.TU.Contig1159_pilon.13;evm.TU.Contig1536_pilon.57;evm.TU.Contig15_pilon.86;evm.TU.Contig213_pilon.19;evm.TU.Contig220_pilon.34;evm.TU.Contig2521_pilon.53;evm.TU.Contig2997_pilon.15;evm.TU.Contig2_pilon.6;evm.TU.Contig310_pilon.24;evm.TU.Contig317_pilon.13_evm.TU.Contig317_pilon.14;evm.TU.Contig357_pilon.119;evm.TU.Contig374_pilon.38;evm.TU.Con…
GO:0006811	ion transport	24	435	0.955451	0.995575	evm.TU.Contig0_pilon.53;evm.TU.Contig109_pilon.26;evm.TU.Contig1261_pilon.5;evm.TU.Contig1512_pilon.15;evm.TU.Contig15_pilon.86;evm.TU.Contig213_pilon.19;evm.TU.Contig220_pilon.34;evm.TU.Contig221_pilon.26;evm.TU.Contig2412_pilon.17;evm.TU.Contig28_pilon.17;evm.TU.Contig294_pilon.3;evm.TU.Contig294_pilon.4;evm.TU.Contig2997_pilon.15;evm.TU.Contig2_pilon.6;evm.TU.Contig317_pilon.13_evm.TU.Contig31…
GO:0007166	cell surface receptor signaling pathway	2	65	0.958897	0.997856	evm.TU.Contig2218_pilon.10;evm.TU.Contig88_pilon.21
GO:0071705	nitrogen compound transport	1	43	0.963768	1	evm.TU.Contig6_pilon.97
GO:0006950	response to stress	7	167	0.969197	1	evm.TU.Contig1161_pilon.18;evm.TU.Contig1_pilon.17;evm.TU.Contig2412_pilon.76;evm.TU.Contig28_pilon.40;evm.TU.Contig28_pilon.96;evm.TU.Contig358_pilon.13;evm.TU.Contig78_pilon.15
GO:0035556	intracellular signal transduction	16	326	0.975129	1	evm.TU.Contig1161_pilon.6;evm.TU.Contig1238_pilon.24;evm.TU.Contig15_pilon.80;evm.TU.Contig15_pilon.92;evm.TU.Contig1931_pilon.5;evm.TU.Contig1_pilon.120;evm.TU.Contig221_pilon.69;evm.TU.Contig2329_pilon.31;evm.TU.Contig2752_pilon.23;evm.TU.Contig2765_pilon.59;evm.TU.Contig2856_pilon.3;evm.TU.Contig344_pilon.4;evm.TU.Contig37_pilon.9;evm.TU.Contig391_pilon.8;evm.TU.Contig523_pilon.1;evm.TU.Contig…
GO:0009190	cyclic nucleotide biosynthetic process	1	48	0.975406	1	evm.TU.Contig2329_pilon.31
GO:0006813	potassium ion transport	1	50	0.978939	1	evm.TU.Contig221_pilon.26
GO:0009187	cyclic nucleotide metabolic process	1	50	0.978939	1	evm.TU.Contig2329_pilon.31
GO:0006260	DNA replication	1	51	0.98051	1	evm.TU.Contig2912_pilon.25
GO:1902578	single-organism localization	46	803	0.980812	1	evm.TU.Contig0_pilon.53;evm.TU.Contig109_pilon.26;evm.TU.Contig1159_pilon.13;evm.TU.Contig1261_pilon.5;evm.TU.Contig1298_pilon.76_evm.TU.Contig1298_pilon.77;evm.TU.Contig1512_pilon.15;evm.TU.Contig1536_pilon.57;evm.TU.Contig15_pilon.86;evm.TU.Contig1752_pilon.8;evm.TU.Contig187_pilon.323;evm.TU.Contig189_pilon.50;evm.TU.Contig208_pilon.103;evm.TU.Contig213_pilon.19;evm.TU.Contig220_pilon.34;evm.T…
GO:0044255	cellular lipid metabolic process	4	122	0.983195	1	evm.TU.Contig1287_pilon.30;evm.TU.Contig187_pilon.151;evm.TU.Contig460_pilon.65;evm.TU.Contig48_pilon.122
GO:0044765	single-organism transport	45	794	0.983576	1	evm.TU.Contig0_pilon.53;evm.TU.Contig109_pilon.26;evm.TU.Contig1159_pilon.13;evm.TU.Contig1261_pilon.5;evm.TU.Contig1298_pilon.76_evm.TU.Contig1298_pilon.77;evm.TU.Contig1512_pilon.15;evm.TU.Contig1536_pilon.57;evm.TU.Contig15_pilon.86;evm.TU.Contig1752_pilon.8;evm.TU.Contig187_pilon.323;evm.TU.Contig189_pilon.50;evm.TU.Contig208_pilon.103;evm.TU.Contig213_pilon.19;evm.TU.Contig220_pilon.34;evm.T…
GO:0034660	ncRNA metabolic process	4	126	0.986585	1	evm.TU.Contig16_pilon.8;evm.TU.Contig213_pilon.45;evm.TU.Contig2329_pilon.23;evm.TU.Contig489_pilon.6
GO:0006629	lipid metabolic process	7	186	0.987392	1	evm.TU.Contig1287_pilon.30;evm.TU.Contig187_pilon.151;evm.TU.Contig1_pilon.156;evm.TU.Contig353_pilon.22;evm.TU.Contig460_pilon.65;evm.TU.Contig48_pilon.122;evm.TU.Contig972_pilon.35
GO:0007156	homophilic cell adhesion via plasma membrane adhesion molecules	2	83	0.987493	1	evm.TU.Contig1536_pilon.2;evm.TU.Contig75_pilon.17_evm.TU.Contig75_pilon.18
GO:0098742	cell-cell adhesion via plasma-membrane adhesion molecules	2	83	0.987493	1	evm.TU.Contig1536_pilon.2;evm.TU.Contig75_pilon.17_evm.TU.Contig75_pilon.18
GO:0098609	cell-cell adhesion	2	84	0.988308	1	evm.TU.Contig1536_pilon.2;evm.TU.Contig75_pilon.17_evm.TU.Contig75_pilon.18
GO:0090304	nucleic acid metabolic process	45	813	0.990073	1	evm.TU.Contig0_pilon.272;evm.TU.Contig101_pilon.73;evm.TU.Contig101_pilon.80;evm.TU.Contig1079_pilon.54;evm.TU.Contig1161_pilon.11;evm.TU.Contig1171_pilon.18;evm.TU.Contig1171_pilon.23;evm.TU.Contig1238_pilon.21;evm.TU.Contig1258_pilon.2;evm.TU.Contig1408_pilon.6_evm.TU.Contig1408_pilon.7;evm.TU.Contig144_pilon.101;evm.TU.Contig149_pilon.5;evm.TU.Contig1536_pilon.60;evm.TU.Contig15_pilon.81;evm.T…
GO:0030001	metal ion transport	4	137	0.992874	1	evm.TU.Contig15_pilon.86;evm.TU.Contig221_pilon.26;evm.TU.Contig2412_pilon.17;evm.TU.Contig77_pilon.16
GO:0044763	single-organism cellular process	136	2348	0.999959	1	evm.TU.Contig0_pilon.154;evm.TU.Contig0_pilon.171;evm.TU.Contig0_pilon.272;evm.TU.Contig0_pilon.275;evm.TU.Contig0_pilon.402;evm.TU.Contig0_pilon.53;evm.TU.Contig101_pilon.73;evm.TU.Contig104_pilon.65;evm.TU.Contig1079_pilon.54;evm.TU.Contig109_pilon.26;evm.TU.Contig1124_pilon.54;evm.TU.Contig1159_pilon.13;evm.TU.Contig1161_pilon.6;evm.TU.Contig1216_pilon.23_evm.TU.Contig1216_pilon.24;evm.TU.Cont…
GO:0006259	DNA metabolic process	2	171	0.999976	1	evm.TU.Contig2912_pilon.25;evm.TU.Contig57_pilon.8
GO:0044699	single-organism process	196	3235	0.999994	1	evm.TU.Contig0_pilon.137;evm.TU.Contig0_pilon.146;evm.TU.Contig0_pilon.154;evm.TU.Contig0_pilon.171;evm.TU.Contig0_pilon.213;evm.TU.Contig0_pilon.272;evm.TU.Contig0_pilon.275;evm.TU.Contig0_pilon.402;evm.TU.Contig0_pilon.53;evm.TU.Contig101_pilon.56;evm.TU.Contig101_pilon.73;evm.TU.Contig101_pilon.89;evm.TU.Contig104_pilon.65;evm.TU.Contig1079_pilon.54;evm.TU.Contig109_pilon.26;evm.TU.Contig1124_…
GO:0065007	biological regulation	72	1484	0.999998	1	evm.TU.Contig0_pilon.154;evm.TU.Contig0_pilon.171;evm.TU.Contig0_pilon.272;evm.TU.Contig101_pilon.73;evm.TU.Contig101_pilon.80;evm.TU.Contig1079_pilon.54;evm.TU.Contig1161_pilon.11;evm.TU.Contig1161_pilon.6;evm.TU.Contig1171_pilon.18;evm.TU.Contig1171_pilon.40;evm.TU.Contig1238_pilon.24;evm.TU.Contig1250_pilon.10;evm.TU.Contig1258_pilon.2;evm.TU.Contig1270_pilon.26_evm.TU.Contig1270_pilon.24;evm.…
GO:0050789	regulation of biological process	69	1447	0.999998	1	evm.TU.Contig0_pilon.154;evm.TU.Contig0_pilon.171;evm.TU.Contig0_pilon.272;evm.TU.Contig101_pilon.73;evm.TU.Contig101_pilon.80;evm.TU.Contig1079_pilon.54;evm.TU.Contig1161_pilon.11;evm.TU.Contig1161_pilon.6;evm.TU.Contig1171_pilon.18;evm.TU.Contig1171_pilon.40;evm.TU.Contig1238_pilon.24;evm.TU.Contig1250_pilon.10;evm.TU.Contig1258_pilon.2;evm.TU.Contig1270_pilon.26_evm.TU.Contig1270_pilon.24;evm.…
GO:0050794	regulation of cellular process	68	1435	0.999999	1	evm.TU.Contig0_pilon.154;evm.TU.Contig0_pilon.171;evm.TU.Contig0_pilon.272;evm.TU.Contig101_pilon.73;evm.TU.Contig101_pilon.80;evm.TU.Contig1079_pilon.54;evm.TU.Contig1161_pilon.11;evm.TU.Contig1161_pilon.6;evm.TU.Contig1171_pilon.18;evm.TU.Contig1171_pilon.40;evm.TU.Contig1238_pilon.24;evm.TU.Contig1250_pilon.10;evm.TU.Contig1258_pilon.2;evm.TU.Contig1270_pilon.26_evm.TU.Contig1270_pilon.24;evm.…
GO:0007154	cell communication	36	991	1	1	evm.TU.Contig0_pilon.154;evm.TU.Contig0_pilon.171;evm.TU.Contig101_pilon.73;evm.TU.Contig1079_pilon.54;evm.TU.Contig1161_pilon.6;evm.TU.Contig1238_pilon.24;evm.TU.Contig1250_pilon.10;evm.TU.Contig1270_pilon.26_evm.TU.Contig1270_pilon.24;evm.TU.Contig15_pilon.80;evm.TU.Contig15_pilon.86;evm.TU.Contig15_pilon.92;evm.TU.Contig1931_pilon.5;evm.TU.Contig1_pilon.120;evm.TU.Contig2031_pilon.14;evm.TU.Co…
GO:0007186	G-protein coupled receptor signaling pathway	6	387	1	1	evm.TU.Contig0_pilon.154;evm.TU.Contig0_pilon.171;evm.TU.Contig1270_pilon.26_evm.TU.Contig1270_pilon.24;evm.TU.Contig348_pilon.52;evm.TU.Contig714_pilon.7;evm.TU.Contig88_pilon.8
GO:0007165	signal transduction	33	949	1	1	evm.TU.Contig0_pilon.154;evm.TU.Contig0_pilon.171;evm.TU.Contig101_pilon.73;evm.TU.Contig1079_pilon.54;evm.TU.Contig1161_pilon.6;evm.TU.Contig1238_pilon.24;evm.TU.Contig1250_pilon.10;evm.TU.Contig1270_pilon.26_evm.TU.Contig1270_pilon.24;evm.TU.Contig15_pilon.80;evm.TU.Contig15_pilon.92;evm.TU.Contig1931_pilon.5;evm.TU.Contig1_pilon.120;evm.TU.Contig2031_pilon.14;evm.TU.Contig20_pilon.15;evm.TU.Co…
GO:0023052	signaling	33	955	1	1	evm.TU.Contig0_pilon.154;evm.TU.Contig0_pilon.171;evm.TU.Contig101_pilon.73;evm.TU.Contig1079_pilon.54;evm.TU.Contig1161_pilon.6;evm.TU.Contig1238_pilon.24;evm.TU.Contig1250_pilon.10;evm.TU.Contig1270_pilon.26_evm.TU.Contig1270_pilon.24;evm.TU.Contig15_pilon.80;evm.TU.Contig15_pilon.92;evm.TU.Contig1931_pilon.5;evm.TU.Contig1_pilon.120;evm.TU.Contig2031_pilon.14;evm.TU.Contig20_pilon.15;evm.TU.Co…
GO:0044700	single organism signaling	33	955	1	1	evm.TU.Contig0_pilon.154;evm.TU.Contig0_pilon.171;evm.TU.Contig101_pilon.73;evm.TU.Contig1079_pilon.54;evm.TU.Contig1161_pilon.6;evm.TU.Contig1238_pilon.24;evm.TU.Contig1250_pilon.10;evm.TU.Contig1270_pilon.26_evm.TU.Contig1270_pilon.24;evm.TU.Contig15_pilon.80;evm.TU.Contig15_pilon.92;evm.TU.Contig1931_pilon.5;evm.TU.Contig1_pilon.120;evm.TU.Contig2031_pilon.14;evm.TU.Contig20_pilon.15;evm.TU.Co…
GO:0050896	response to stimulus	43	1153	1	1	evm.TU.Contig0_pilon.154;evm.TU.Contig0_pilon.171;evm.TU.Contig101_pilon.73;evm.TU.Contig1079_pilon.54;evm.TU.Contig109_pilon.84;evm.TU.Contig1161_pilon.18;evm.TU.Contig1161_pilon.6;evm.TU.Contig1238_pilon.21;evm.TU.Contig1238_pilon.24;evm.TU.Contig1250_pilon.10;evm.TU.Contig1270_pilon.26_evm.TU.Contig1270_pilon.24;evm.TU.Contig15_pilon.80;evm.TU.Contig15_pilon.92;evm.TU.Contig1931_pilon.5;evm.TU…
GO:0051716	cellular response to stimulus	33	1053	1	1	evm.TU.Contig0_pilon.154;evm.TU.Contig0_pilon.171;evm.TU.Contig101_pilon.73;evm.TU.Contig1079_pilon.54;evm.TU.Contig1161_pilon.6;evm.TU.Contig1238_pilon.24;evm.TU.Contig1250_pilon.10;evm.TU.Contig1270_pilon.26_evm.TU.Contig1270_pilon.24;evm.TU.Contig15_pilon.80;evm.TU.Contig15_pilon.92;evm.TU.Contig1931_pilon.5;evm.TU.Contig1_pilon.120;evm.TU.Contig2031_pilon.14;evm.TU.Contig20_pilon.15;evm.TU.Co…
GO:0008150	biological_process	437	5906	1	1	evm.TU.Contig0_pilon.137;evm.TU.Contig0_pilon.146;evm.TU.Contig0_pilon.154;evm.TU.Contig0_pilon.171;evm.TU.Contig0_pilon.213;evm.TU.Contig0_pilon.272;evm.TU.Contig0_pilon.275;evm.TU.Contig0_pilon.276;evm.TU.Contig0_pilon.304;evm.TU.Contig0_pilon.321;evm.TU.Contig0_pilon.402;evm.TU.Contig0_pilon.53;evm.TU.Contig0_pilon.60;evm.TU.Contig1010_pilon.4;evm.TU.Contig1010_pilon.5;evm.TU.Contig101_pilon.5…
