# Supplementary material for: Genome‐Wide 6mA Map Unveils Epigenetic Adaptation in Deep‐Sea Limpet
Source: Ecol Evol. 2026 Apr 8;16(4):e73449. doi: 10.1002/ece3.73449 (PMC13058721; doi:10.1002/ece3.73449)
Supplement: Supplementary file 2 — Table S1: Protein sequences for constructing a phylogenetic tree across the 18 species. Table S2: Genomic Loci, fractions, and associated genes for 6mA sites in Bathyacmaea lactea. Table S3: The PWMs of the identified consensus motifs containing 6mA sites in genome. Table S4: The PWMs of the identified consensus motifs containing 6mA sites in exon regions. Table S5: Gene ontology annotation for the hypermethylated‐highly expressed genes in Bathyacmaea lactea. Table S6: Gene ontology annotation for the hypomethylated‐highly expressed genes in Bathyacmaea lactea. Table S7: Gene ontology annotation for the hypermethylated genes in Bathyacmaea lactea. Table S8: Gene ontology annotation for the hypomethylated genes in Bathyacmaea lactea. [file ECE3-16-e73449-s002.zip › Supplementary Table S6.xlsx]

## Sheet: Supplementary Table S3
#Supplementary Tale S3, related to Figure3. Gene ontology annotation for the hypomethylated-highly expressed genes in Bathyacmaea lactea.
GO ID	Description	out (322)	All (5906)	pvalue	p.adjust	Genes
GO:0006378	mRNA polyadenylation	3	3	0.000160639	0.0605609	evm.TU.Contig2119_pilon.14;evm.TU.Contig2119_pilon.19;evm.TU.Contig865_pilon.1
GO:0031124	mRNA 3'-end processing	3	3	0.000160639	0.0605609	evm.TU.Contig2119_pilon.14;evm.TU.Contig2119_pilon.19;evm.TU.Contig865_pilon.1
GO:0043631	RNA polyadenylation	3	4	0.000616513	0.15495	evm.TU.Contig2119_pilon.14;evm.TU.Contig2119_pilon.19;evm.TU.Contig865_pilon.1
GO:0046907	intracellular transport	21	183	0.000893443	0.168414	evm.TU.Contig1170_pilon.2;evm.TU.Contig126_pilon.31;evm.TU.Contig1298_pilon.3;evm.TU.Contig144_pilon.126;evm.TU.Contig1536_pilon.3;evm.TU.Contig155_pilon.119;evm.TU.Contig15_pilon.111;evm.TU.Contig167_pilon.4;evm.TU.Contig187_pilon.153;evm.TU.Contig248_pilon.24;evm.TU.Contig258_pilon.7;evm.TU.Contig267_pilon.35;evm.TU.Contig27_pilon.38;evm.TU.Contig2912_pilon.77;evm.TU.Contig295_pilon.7;evm.TU.Co…
GO:0051649	establishment of localization in cell	22	199	0.00111941	0.168807	evm.TU.Contig1170_pilon.2;evm.TU.Contig126_pilon.31;evm.TU.Contig1298_pilon.3;evm.TU.Contig144_pilon.126;evm.TU.Contig1481_pilon.2;evm.TU.Contig1536_pilon.3;evm.TU.Contig155_pilon.119;evm.TU.Contig15_pilon.111;evm.TU.Contig167_pilon.4;evm.TU.Contig187_pilon.153;evm.TU.Contig248_pilon.24;evm.TU.Contig258_pilon.7;evm.TU.Contig267_pilon.35;evm.TU.Contig27_pilon.38;evm.TU.Contig2912_pilon.77;evm.TU.C…
GO:0031123	RNA 3'-end processing	3	5	0.00147898	0.185859	evm.TU.Contig2119_pilon.14;evm.TU.Contig2119_pilon.19;evm.TU.Contig865_pilon.1
GO:0051641	cellular localization	22	209	0.0021185	0.205993	evm.TU.Contig1170_pilon.2;evm.TU.Contig126_pilon.31;evm.TU.Contig1298_pilon.3;evm.TU.Contig144_pilon.126;evm.TU.Contig1481_pilon.2;evm.TU.Contig1536_pilon.3;evm.TU.Contig155_pilon.119;evm.TU.Contig15_pilon.111;evm.TU.Contig167_pilon.4;evm.TU.Contig187_pilon.153;evm.TU.Contig248_pilon.24;evm.TU.Contig258_pilon.7;evm.TU.Contig267_pilon.35;evm.TU.Contig27_pilon.38;evm.TU.Contig2912_pilon.77;evm.TU.C…
GO:0006518	peptide metabolic process	19	172	0.00242966	0.205993	evm.TU.Contig146_pilon.52;evm.TU.Contig16_pilon.70;evm.TU.Contig1783_pilon.2;evm.TU.Contig187_pilon.142;evm.TU.Contig187_pilon.264;evm.TU.Contig2282_pilon.6;evm.TU.Contig28_pilon.119;evm.TU.Contig300_pilon.24;evm.TU.Contig316_pilon.59;evm.TU.Contig378_pilon.6;evm.TU.Contig388_pilon.28;evm.TU.Contig489_pilon.7;evm.TU.Contig494_pilon.4;evm.TU.Contig612_pilon.19;evm.TU.Contig749_pilon.43;evm.TU.Cont…
GO:0015031	protein transport	24	240	0.00269449	0.205993	evm.TU.Contig1170_pilon.2;evm.TU.Contig1298_pilon.3;evm.TU.Contig141_pilon.16;evm.TU.Contig144_pilon.126;evm.TU.Contig1536_pilon.3;evm.TU.Contig155_pilon.119;evm.TU.Contig15_pilon.111;evm.TU.Contig167_pilon.4;evm.TU.Contig1777_pilon.33;evm.TU.Contig187_pilon.153;evm.TU.Contig248_pilon.24;evm.TU.Contig258_pilon.7;evm.TU.Contig2912_pilon.77;evm.TU.Contig304_pilon.8;evm.TU.Contig367_pilon.27;evm.TU.…
GO:0043603	cellular amide metabolic process	20	188	0.00294789	0.205993	evm.TU.Contig146_pilon.52;evm.TU.Contig16_pilon.70;evm.TU.Contig1783_pilon.2;evm.TU.Contig187_pilon.142;evm.TU.Contig187_pilon.264;evm.TU.Contig225_pilon.69;evm.TU.Contig2282_pilon.6;evm.TU.Contig28_pilon.119;evm.TU.Contig300_pilon.24;evm.TU.Contig316_pilon.59;evm.TU.Contig378_pilon.6;evm.TU.Contig388_pilon.28;evm.TU.Contig489_pilon.7;evm.TU.Contig494_pilon.4;evm.TU.Contig612_pilon.19;evm.TU.Cont…
GO:0045184	establishment of protein localization	24	242	0.00300521	0.205993	evm.TU.Contig1170_pilon.2;evm.TU.Contig1298_pilon.3;evm.TU.Contig141_pilon.16;evm.TU.Contig144_pilon.126;evm.TU.Contig1536_pilon.3;evm.TU.Contig155_pilon.119;evm.TU.Contig15_pilon.111;evm.TU.Contig167_pilon.4;evm.TU.Contig1777_pilon.33;evm.TU.Contig187_pilon.153;evm.TU.Contig248_pilon.24;evm.TU.Contig258_pilon.7;evm.TU.Contig2912_pilon.77;evm.TU.Contig304_pilon.8;evm.TU.Contig367_pilon.27;evm.TU.…
GO:0008104	protein localization	24	249	0.00434226	0.272839	evm.TU.Contig1170_pilon.2;evm.TU.Contig1298_pilon.3;evm.TU.Contig141_pilon.16;evm.TU.Contig144_pilon.126;evm.TU.Contig1536_pilon.3;evm.TU.Contig155_pilon.119;evm.TU.Contig15_pilon.111;evm.TU.Contig167_pilon.4;evm.TU.Contig1777_pilon.33;evm.TU.Contig187_pilon.153;evm.TU.Contig248_pilon.24;evm.TU.Contig258_pilon.7;evm.TU.Contig2912_pilon.77;evm.TU.Contig304_pilon.8;evm.TU.Contig367_pilon.27;evm.TU.…
GO:0043604	amide biosynthetic process	18	170	0.00493822	0.285201	evm.TU.Contig146_pilon.52;evm.TU.Contig1783_pilon.2;evm.TU.Contig187_pilon.142;evm.TU.Contig187_pilon.264;evm.TU.Contig225_pilon.69;evm.TU.Contig2282_pilon.6;evm.TU.Contig28_pilon.119;evm.TU.Contig300_pilon.24;evm.TU.Contig316_pilon.59;evm.TU.Contig378_pilon.6;evm.TU.Contig489_pilon.7;evm.TU.Contig494_pilon.4;evm.TU.Contig612_pilon.19;evm.TU.Contig749_pilon.43;evm.TU.Contig786_pilon.6;evm.TU.Cont…
GO:0043043	peptide biosynthetic process	17	158	0.0052955	0.285201	evm.TU.Contig146_pilon.52;evm.TU.Contig1783_pilon.2;evm.TU.Contig187_pilon.142;evm.TU.Contig187_pilon.264;evm.TU.Contig2282_pilon.6;evm.TU.Contig28_pilon.119;evm.TU.Contig300_pilon.24;evm.TU.Contig316_pilon.59;evm.TU.Contig378_pilon.6;evm.TU.Contig489_pilon.7;evm.TU.Contig494_pilon.4;evm.TU.Contig612_pilon.19;evm.TU.Contig749_pilon.43;evm.TU.Contig786_pilon.6;evm.TU.Contig820_pilon.19;evm.TU.Cont…
GO:0006412	translation	16	147	0.00603026	0.293721	evm.TU.Contig146_pilon.52;evm.TU.Contig1783_pilon.2;evm.TU.Contig187_pilon.142;evm.TU.Contig187_pilon.264;evm.TU.Contig2282_pilon.6;evm.TU.Contig28_pilon.119;evm.TU.Contig300_pilon.24;evm.TU.Contig316_pilon.59;evm.TU.Contig378_pilon.6;evm.TU.Contig489_pilon.7;evm.TU.Contig494_pilon.4;evm.TU.Contig612_pilon.19;evm.TU.Contig786_pilon.6;evm.TU.Contig820_pilon.19;evm.TU.Contig826_pilon.20;evm.TU.Cont…
GO:0016482	cytoplasmic transport	11	86	0.00663739	0.293721	evm.TU.Contig1170_pilon.2;evm.TU.Contig126_pilon.31;evm.TU.Contig1298_pilon.3;evm.TU.Contig15_pilon.111;evm.TU.Contig187_pilon.153;evm.TU.Contig248_pilon.24;evm.TU.Contig258_pilon.7;evm.TU.Contig27_pilon.38;evm.TU.Contig295_pilon.7;evm.TU.Contig367_pilon.27;evm.TU.Contig590_pilon.32
GO:0033036	macromolecule localization	25	272	0.00669946	0.293721	evm.TU.Contig1170_pilon.2;evm.TU.Contig1298_pilon.3;evm.TU.Contig141_pilon.16;evm.TU.Contig144_pilon.126;evm.TU.Contig1536_pilon.3;evm.TU.Contig155_pilon.119;evm.TU.Contig15_pilon.111;evm.TU.Contig167_pilon.4;evm.TU.Contig1727_pilon.9;evm.TU.Contig1777_pilon.33;evm.TU.Contig187_pilon.153;evm.TU.Contig248_pilon.24;evm.TU.Contig258_pilon.7;evm.TU.Contig2912_pilon.77;evm.TU.Contig304_pilon.8;evm.TU.…
GO:0009894	regulation of catabolic process	3	8	0.00732306	0.293721	evm.TU.Contig101_pilon.44;evm.TU.Contig22_pilon.121;evm.TU.Contig363_pilon.4
GO:0006397	mRNA processing	5	24	0.00841277	0.293721	evm.TU.Contig2119_pilon.14;evm.TU.Contig2119_pilon.19;evm.TU.Contig2623_pilon.57;evm.TU.Contig273_pilon.23;evm.TU.Contig865_pilon.1
GO:0006102	isocitrate metabolic process	2	3	0.00857009	0.293721	evm.TU.Contig1498_pilon.1;evm.TU.Contig178_pilon.43
GO:0006379	mRNA cleavage	2	3	0.00857009	0.293721	evm.TU.Contig2119_pilon.14;evm.TU.Contig2119_pilon.19
GO:0090501	RNA phosphodiester bond hydrolysis	2	3	0.00857009	0.293721	evm.TU.Contig2119_pilon.14;evm.TU.Contig2119_pilon.19
GO:0006886	intracellular protein transport	16	159	0.0125149	0.41027	evm.TU.Contig1170_pilon.2;evm.TU.Contig1298_pilon.3;evm.TU.Contig144_pilon.126;evm.TU.Contig1536_pilon.3;evm.TU.Contig155_pilon.119;evm.TU.Contig15_pilon.111;evm.TU.Contig167_pilon.4;evm.TU.Contig187_pilon.153;evm.TU.Contig248_pilon.24;evm.TU.Contig258_pilon.7;evm.TU.Contig2912_pilon.77;evm.TU.Contig367_pilon.27;evm.TU.Contig388_pilon.44_evm.TU.Contig388_pilon.45;evm.TU.Contig590_pilon.32;evm.TU.…
GO:0030029	actin filament-based process	6	37	0.013902	0.412568	evm.TU.Contig20_pilon.120;evm.TU.Contig2378_pilon.69;evm.TU.Contig295_pilon.7;evm.TU.Contig337_pilon.27;evm.TU.Contig6_pilon.93;evm.TU.Contig93_pilon.23
GO:0030036	actin cytoskeleton organization	6	37	0.013902	0.412568	evm.TU.Contig20_pilon.120;evm.TU.Contig2378_pilon.69;evm.TU.Contig295_pilon.7;evm.TU.Contig337_pilon.27;evm.TU.Contig6_pilon.93;evm.TU.Contig93_pilon.23
GO:0006913	nucleocytoplasmic transport	7	49	0.015979	0.412568	evm.TU.Contig1170_pilon.2;evm.TU.Contig1298_pilon.3;evm.TU.Contig15_pilon.111;evm.TU.Contig248_pilon.24;evm.TU.Contig258_pilon.7;evm.TU.Contig295_pilon.7;evm.TU.Contig367_pilon.27
GO:0051169	nuclear transport	7	49	0.015979	0.412568	evm.TU.Contig1170_pilon.2;evm.TU.Contig1298_pilon.3;evm.TU.Contig15_pilon.111;evm.TU.Contig248_pilon.24;evm.TU.Contig258_pilon.7;evm.TU.Contig295_pilon.7;evm.TU.Contig367_pilon.27
GO:0006465	signal peptide processing	2	4	0.0165237	0.412568	evm.TU.Contig16_pilon.70;evm.TU.Contig388_pilon.28
GO:0010467	gene expression	52	716	0.0168474	0.412568	evm.TU.Contig0_pilon.279;evm.TU.Contig1094_pilon.4;evm.TU.Contig1171_pilon.8;evm.TU.Contig13_pilon.13;evm.TU.Contig144_pilon.151;evm.TU.Contig146_pilon.52;evm.TU.Contig16_pilon.70;evm.TU.Contig175_pilon.1;evm.TU.Contig1783_pilon.2;evm.TU.Contig187_pilon.142;evm.TU.Contig187_pilon.264;evm.TU.Contig1_pilon.253;evm.TU.Contig2007_pilon.19;evm.TU.Contig2009_pilon.6;evm.TU.Contig2119_pilon.14;evm.TU.Co…
GO:0016485	protein processing	3	11	0.0190982	0.412568	evm.TU.Contig16_pilon.70;evm.TU.Contig37_pilon.5;evm.TU.Contig388_pilon.28
GO:0051604	protein maturation	3	11	0.0190982	0.412568	evm.TU.Contig16_pilon.70;evm.TU.Contig37_pilon.5;evm.TU.Contig388_pilon.28
GO:1901566	organonitrogen compound biosynthetic process	26	312	0.0191054	0.412568	evm.TU.Contig146_pilon.52;evm.TU.Contig155_pilon.115;evm.TU.Contig1734_pilon.6;evm.TU.Contig1783_pilon.2;evm.TU.Contig187_pilon.142;evm.TU.Contig187_pilon.264;evm.TU.Contig1931_pilon.7;evm.TU.Contig221_pilon.9;evm.TU.Contig225_pilon.69;evm.TU.Contig2282_pilon.6;evm.TU.Contig2467_pilon.2;evm.TU.Contig2611_pilon.33;evm.TU.Contig28_pilon.119;evm.TU.Contig300_pilon.24;evm.TU.Contig316_pilon.59;evm.TU…
GO:0019725	cellular homeostasis	6	40	0.0200288	0.412568	evm.TU.Contig107_pilon.13;evm.TU.Contig199_pilon.13;evm.TU.Contig2412_pilon.18;evm.TU.Contig295_pilon.21;evm.TU.Contig53_pilon.56;evm.TU.Contig816_pilon.13
GO:0034613	cellular protein localization	16	168	0.020262	0.412568	evm.TU.Contig1170_pilon.2;evm.TU.Contig1298_pilon.3;evm.TU.Contig144_pilon.126;evm.TU.Contig1536_pilon.3;evm.TU.Contig155_pilon.119;evm.TU.Contig15_pilon.111;evm.TU.Contig167_pilon.4;evm.TU.Contig187_pilon.153;evm.TU.Contig248_pilon.24;evm.TU.Contig258_pilon.7;evm.TU.Contig2912_pilon.77;evm.TU.Contig367_pilon.27;evm.TU.Contig388_pilon.44_evm.TU.Contig388_pilon.45;evm.TU.Contig590_pilon.32;evm.TU.…
GO:0070727	cellular macromolecule localization	16	168	0.020262	0.412568	evm.TU.Contig1170_pilon.2;evm.TU.Contig1298_pilon.3;evm.TU.Contig144_pilon.126;evm.TU.Contig1536_pilon.3;evm.TU.Contig155_pilon.119;evm.TU.Contig15_pilon.111;evm.TU.Contig167_pilon.4;evm.TU.Contig187_pilon.153;evm.TU.Contig248_pilon.24;evm.TU.Contig258_pilon.7;evm.TU.Contig2912_pilon.77;evm.TU.Contig367_pilon.27;evm.TU.Contig388_pilon.44_evm.TU.Contig388_pilon.45;evm.TU.Contig590_pilon.32;evm.TU.…
GO:0051726	regulation of cell cycle	5	30	0.0216032	0.412568	evm.TU.Contig1210_pilon.30;evm.TU.Contig1210_pilon.31;evm.TU.Contig219_pilon.17;evm.TU.Contig22_pilon.121;evm.TU.Contig422_pilon.14
GO:0042176	regulation of protein catabolic process	2	5	0.0265535	0.412568	evm.TU.Contig22_pilon.121;evm.TU.Contig363_pilon.4
GO:0090305	nucleic acid phosphodiester bond hydrolysis	2	5	0.0265535	0.412568	evm.TU.Contig2119_pilon.14;evm.TU.Contig2119_pilon.19
GO:0016071	mRNA metabolic process	5	32	0.0279467	0.412568	evm.TU.Contig2119_pilon.14;evm.TU.Contig2119_pilon.19;evm.TU.Contig2623_pilon.57;evm.TU.Contig273_pilon.23;evm.TU.Contig865_pilon.1
GO:0007010	cytoskeleton organization	9	80	0.0290978	0.412568	evm.TU.Contig20_pilon.120;evm.TU.Contig225_pilon.77;evm.TU.Contig2378_pilon.69;evm.TU.Contig295_pilon.7;evm.TU.Contig337_pilon.27;evm.TU.Contig385_pilon.36;evm.TU.Contig575_pilon.80;evm.TU.Contig6_pilon.93;evm.TU.Contig93_pilon.23
GO:0043623	cellular protein complex assembly	4	24	0.0388262	0.412568	evm.TU.Contig128_pilon.13;evm.TU.Contig213_pilon.163;evm.TU.Contig225_pilon.77;evm.TU.Contig337_pilon.27
GO:0071702	organic substance transport	25	318	0.0396411	0.412568	evm.TU.Contig1170_pilon.2;evm.TU.Contig1298_pilon.3;evm.TU.Contig141_pilon.16;evm.TU.Contig144_pilon.126;evm.TU.Contig1536_pilon.3;evm.TU.Contig155_pilon.119;evm.TU.Contig15_pilon.111;evm.TU.Contig167_pilon.4;evm.TU.Contig1727_pilon.9;evm.TU.Contig1777_pilon.33;evm.TU.Contig187_pilon.153;evm.TU.Contig248_pilon.24;evm.TU.Contig258_pilon.7;evm.TU.Contig2912_pilon.77;evm.TU.Contig304_pilon.8;evm.TU.…
GO:1902582	single-organism intracellular transport	7	60	0.0433268	0.412568	evm.TU.Contig126_pilon.31;evm.TU.Contig187_pilon.153;evm.TU.Contig267_pilon.35;evm.TU.Contig27_pilon.38;evm.TU.Contig295_pilon.7;evm.TU.Contig590_pilon.32;evm.TU.Contig673_pilon.3
GO:0009893	positive regulation of metabolic process	4	25	0.044306	0.412568	evm.TU.Contig101_pilon.44;evm.TU.Contig1171_pilon.8;evm.TU.Contig37_pilon.5;evm.TU.Contig749_pilon.43
GO:0006508	proteolysis	27	356	0.0487297	0.412568	evm.TU.Contig0_pilon.257;evm.TU.Contig101_pilon.16;evm.TU.Contig104_pilon.41;evm.TU.Contig104_pilon.44;evm.TU.Contig1084_pilon.11;evm.TU.Contig109_pilon.102;evm.TU.Contig11_pilon.50;evm.TU.Contig1210_pilon.28;evm.TU.Contig131_pilon.67;evm.TU.Contig140_pilon.38;evm.TU.Contig1536_pilon.12_evm.TU.Contig1536_pilon.13;evm.TU.Contig16_pilon.70;evm.TU.Contig1982_pilon.31;evm.TU.Contig213_pilon.62;evm.TU…
GO:1901564	organonitrogen compound metabolic process	38	533	0.0495279	0.412568	evm.TU.Contig0_pilon.360;evm.TU.Contig1243_pilon.14_evm.TU.Contig1243_pilon.15;evm.TU.Contig146_pilon.52;evm.TU.Contig155_pilon.115;evm.TU.Contig1616_pilon.38_evm.TU.Contig1616_pilon.39;evm.TU.Contig16_pilon.70;evm.TU.Contig1734_pilon.6;evm.TU.Contig1783_pilon.2;evm.TU.Contig187_pilon.142;evm.TU.Contig187_pilon.264;evm.TU.Contig1931_pilon.7;evm.TU.Contig2009_pilon.11;evm.TU.Contig221_pilon.9;evm.…
GO:0006614	SRP-dependent cotranslational protein targeting to membrane	2	7	0.051868	0.412568	evm.TU.Contig187_pilon.153;evm.TU.Contig590_pilon.32
GO:0009891	positive regulation of biosynthetic process	2	7	0.051868	0.412568	evm.TU.Contig1171_pilon.8;evm.TU.Contig749_pilon.43
GO:0031328	positive regulation of cellular biosynthetic process	2	7	0.051868	0.412568	evm.TU.Contig1171_pilon.8;evm.TU.Contig749_pilon.43
GO:0031329	regulation of cellular catabolic process	2	7	0.051868	0.412568	evm.TU.Contig101_pilon.44;evm.TU.Contig22_pilon.121
GO:0000054	ribosomal subunit export from nucleus	1	1	0.0545208	0.412568	evm.TU.Contig295_pilon.7
GO:0000055	ribosomal large subunit export from nucleus	1	1	0.0545208	0.412568	evm.TU.Contig295_pilon.7
GO:0006002	fructose 6-phosphate metabolic process	1	1	0.0545208	0.412568	evm.TU.Contig5_pilon.44
GO:0006166	purine ribonucleoside salvage	1	1	0.0545208	0.412568	evm.TU.Contig999_pilon.46
GO:0006188	IMP biosynthetic process	1	1	0.0545208	0.412568	evm.TU.Contig1931_pilon.7
GO:0006189	'de novo' IMP biosynthetic process	1	1	0.0545208	0.412568	evm.TU.Contig1931_pilon.7
GO:0006558	L-phenylalanine metabolic process	1	1	0.0545208	0.412568	evm.TU.Contig1616_pilon.38_evm.TU.Contig1616_pilon.39
GO:0006559	L-phenylalanine catabolic process	1	1	0.0545208	0.412568	evm.TU.Contig1616_pilon.38_evm.TU.Contig1616_pilon.39
GO:0006570	tyrosine metabolic process	1	1	0.0545208	0.412568	evm.TU.Contig1616_pilon.38_evm.TU.Contig1616_pilon.39
GO:0006636	unsaturated fatty acid biosynthetic process	1	1	0.0545208	0.412568	evm.TU.Contig295_pilon.78_evm.TU.Contig295_pilon.79
GO:0006729	tetrahydrobiopterin biosynthetic process	1	1	0.0545208	0.412568	evm.TU.Contig2611_pilon.33
GO:0006884	cell volume homeostasis	1	1	0.0545208	0.412568	evm.TU.Contig107_pilon.13
GO:0007213	G-protein coupled acetylcholine receptor signaling pathway	1	1	0.0545208	0.412568	evm.TU.Contig2329_pilon.28
GO:0008361	regulation of cell size	1	1	0.0545208	0.412568	evm.TU.Contig107_pilon.13
GO:0009200	deoxyribonucleoside triphosphate metabolic process	1	1	0.0545208	0.412568	evm.TU.Contig554_pilon.30
GO:0009211	pyrimidine deoxyribonucleoside triphosphate metabolic process	1	1	0.0545208	0.412568	evm.TU.Contig554_pilon.30
GO:0009303	rRNA transcription	1	1	0.0545208	0.412568	evm.TU.Contig677_pilon.4
GO:0018344	protein geranylgeranylation	1	1	0.0545208	0.412568	evm.TU.Contig137_pilon.28
GO:0019370	leukotriene biosynthetic process	1	1	0.0545208	0.412568	evm.TU.Contig295_pilon.78_evm.TU.Contig295_pilon.79
GO:0030488	tRNA methylation	1	1	0.0545208	0.412568	evm.TU.Contig144_pilon.151
GO:0031122	cytoplasmic microtubule organization	1	1	0.0545208	0.412568	evm.TU.Contig225_pilon.77
GO:0033750	ribosome localization	1	1	0.0545208	0.412568	evm.TU.Contig295_pilon.7
GO:0033753	establishment of ribosome localization	1	1	0.0545208	0.412568	evm.TU.Contig295_pilon.7
GO:0034227	tRNA thio-modification	1	1	0.0545208	0.412568	evm.TU.Contig216_pilon.40
GO:0042273	ribosomal large subunit biogenesis	1	1	0.0545208	0.412568	evm.TU.Contig295_pilon.7
GO:0043101	purine-containing compound salvage	1	1	0.0545208	0.412568	evm.TU.Contig999_pilon.46
GO:0043174	nucleoside salvage	1	1	0.0545208	0.412568	evm.TU.Contig999_pilon.46
GO:0046040	IMP metabolic process	1	1	0.0545208	0.412568	evm.TU.Contig1931_pilon.7
GO:0046080	dUTP metabolic process	1	1	0.0545208	0.412568	evm.TU.Contig554_pilon.30
GO:0046146	tetrahydrobiopterin metabolic process	1	1	0.0545208	0.412568	evm.TU.Contig2611_pilon.33
GO:0046456	icosanoid biosynthetic process	1	1	0.0545208	0.412568	evm.TU.Contig295_pilon.78_evm.TU.Contig295_pilon.79
GO:0071428	rRNA-containing ribonucleoprotein complex export from nucleus	1	1	0.0545208	0.412568	evm.TU.Contig295_pilon.7
GO:0090231	regulation of spindle checkpoint	1	1	0.0545208	0.412568	evm.TU.Contig22_pilon.121
GO:0090266	regulation of mitotic cell cycle spindle assembly checkpoint	1	1	0.0545208	0.412568	evm.TU.Contig22_pilon.121
GO:0097056	selenocysteinyl-tRNA(Sec) biosynthetic process	1	1	0.0545208	0.412568	evm.TU.Contig167_pilon.4
GO:0098781	ncRNA transcription	1	1	0.0545208	0.412568	evm.TU.Contig677_pilon.4
GO:1901570	fatty acid derivative biosynthetic process	1	1	0.0545208	0.412568	evm.TU.Contig295_pilon.78_evm.TU.Contig295_pilon.79
GO:1901976	regulation of cell cycle checkpoint	1	1	0.0545208	0.412568	evm.TU.Contig22_pilon.121
GO:1902221	erythrose 4-phosphate/phosphoenolpyruvate family amino acid metabolic process	1	1	0.0545208	0.412568	evm.TU.Contig1616_pilon.38_evm.TU.Contig1616_pilon.39
GO:1902222	erythrose 4-phosphate/phosphoenolpyruvate family amino acid catabolic process	1	1	0.0545208	0.412568	evm.TU.Contig1616_pilon.38_evm.TU.Contig1616_pilon.39
GO:1903504	regulation of mitotic spindle checkpoint	1	1	0.0545208	0.412568	evm.TU.Contig22_pilon.121
GO:0016192	vesicle-mediated transport	8	78	0.0608989	0.412568	evm.TU.Contig1233_pilon.14;evm.TU.Contig126_pilon.31;evm.TU.Contig1481_pilon.2;evm.TU.Contig2651_pilon.3;evm.TU.Contig27_pilon.38;evm.TU.Contig668_pilon.24;evm.TU.Contig673_pilon.3;evm.TU.Contig6_pilon.99
GO:0051258	protein polymerization	3	17	0.061867	0.412568	evm.TU.Contig128_pilon.13;evm.TU.Contig225_pilon.77;evm.TU.Contig337_pilon.27
GO:1901607	alpha-amino acid biosynthetic process	4	28	0.0631976	0.412568	evm.TU.Contig221_pilon.9;evm.TU.Contig225_pilon.69;evm.TU.Contig2467_pilon.2;evm.TU.Contig619_pilon.12
GO:0016043	cellular component organization	21	272	0.0657222	0.412568	evm.TU.Contig107_pilon.13;evm.TU.Contig128_pilon.13;evm.TU.Contig1710_pilon.15;evm.TU.Contig182_pilon.46;evm.TU.Contig187_pilon.153;evm.TU.Contig20_pilon.120;evm.TU.Contig213_pilon.163;evm.TU.Contig225_pilon.77;evm.TU.Contig22_pilon.121;evm.TU.Contig2378_pilon.69;evm.TU.Contig295_pilon.7;evm.TU.Contig337_pilon.27;evm.TU.Contig345_pilon.4;evm.TU.Contig385_pilon.36;evm.TU.Contig418_pilon.41;evm.TU.…
GO:0006400	tRNA modification	2	8	0.0667163	0.412568	evm.TU.Contig144_pilon.151;evm.TU.Contig216_pilon.40
GO:0006613	cotranslational protein targeting to membrane	2	8	0.0667163	0.412568	evm.TU.Contig187_pilon.153;evm.TU.Contig590_pilon.32
GO:0045047	protein targeting to ER	2	8	0.0667163	0.412568	evm.TU.Contig187_pilon.153;evm.TU.Contig590_pilon.32
GO:0051173	positive regulation of nitrogen compound metabolic process	2	8	0.0667163	0.412568	evm.TU.Contig1171_pilon.8;evm.TU.Contig749_pilon.43
GO:0072599	establishment of protein localization to endoplasmic reticulum	2	8	0.0667163	0.412568	evm.TU.Contig187_pilon.153;evm.TU.Contig590_pilon.32
GO:0071840	cellular component organization or biogenesis	23	304	0.0670207	0.412568	evm.TU.Contig107_pilon.13;evm.TU.Contig128_pilon.13;evm.TU.Contig1710_pilon.15;evm.TU.Contig182_pilon.46;evm.TU.Contig187_pilon.153;evm.TU.Contig204_pilon.17;evm.TU.Contig20_pilon.120;evm.TU.Contig213_pilon.163;evm.TU.Contig225_pilon.77;evm.TU.Contig22_pilon.121;evm.TU.Contig2378_pilon.69;evm.TU.Contig295_pilon.7;evm.TU.Contig3161_pilon.5;evm.TU.Contig337_pilon.27;evm.TU.Contig345_pilon.4;evm.TU.…
GO:0030163	protein catabolic process	8	80	0.0686676	0.412568	evm.TU.Contig140_pilon.38;evm.TU.Contig1536_pilon.12_evm.TU.Contig1536_pilon.13;evm.TU.Contig22_pilon.121;evm.TU.Contig2604_pilon.2;evm.TU.Contig2780_pilon.9;evm.TU.Contig363_pilon.4;evm.TU.Contig57_pilon.4;evm.TU.Contig653_pilon.57
GO:0008652	cellular amino acid biosynthetic process	4	30	0.0777899	0.412568	evm.TU.Contig221_pilon.9;evm.TU.Contig225_pilon.69;evm.TU.Contig2467_pilon.2;evm.TU.Contig619_pilon.12
GO:0031325	positive regulation of cellular metabolic process	3	19	0.0814445	0.412568	evm.TU.Contig101_pilon.44;evm.TU.Contig1171_pilon.8;evm.TU.Contig749_pilon.43
GO:0006873	cellular ion homeostasis	2	9	0.0827651	0.412568	evm.TU.Contig2412_pilon.18;evm.TU.Contig816_pilon.13
GO:0006875	cellular metal ion homeostasis	2	9	0.0827651	0.412568	evm.TU.Contig2412_pilon.18;evm.TU.Contig816_pilon.13
GO:0006879	cellular iron ion homeostasis	2	9	0.0827651	0.412568	evm.TU.Contig2412_pilon.18;evm.TU.Contig816_pilon.13
GO:0006888	ER to Golgi vesicle-mediated transport	2	9	0.0827651	0.412568	evm.TU.Contig126_pilon.31;evm.TU.Contig27_pilon.38
GO:0022900	electron transport chain	2	9	0.0827651	0.412568	evm.TU.Contig2228_pilon.2;evm.TU.Contig5_pilon.53
GO:0030003	cellular cation homeostasis	2	9	0.0827651	0.412568	evm.TU.Contig2412_pilon.18;evm.TU.Contig816_pilon.13
GO:0046916	cellular transition metal ion homeostasis	2	9	0.0827651	0.412568	evm.TU.Contig2412_pilon.18;evm.TU.Contig816_pilon.13
GO:0055072	iron ion homeostasis	2	9	0.0827651	0.412568	evm.TU.Contig2412_pilon.18;evm.TU.Contig816_pilon.13
GO:0055082	cellular chemical homeostasis	2	9	0.0827651	0.412568	evm.TU.Contig2412_pilon.18;evm.TU.Contig816_pilon.13
GO:0070972	protein localization to endoplasmic reticulum	2	9	0.0827651	0.412568	evm.TU.Contig187_pilon.153;evm.TU.Contig590_pilon.32
GO:0007017	microtubule-based process	8	84	0.0859546	0.412568	evm.TU.Contig128_pilon.13;evm.TU.Contig186_pilon.3;evm.TU.Contig18_pilon.16;evm.TU.Contig18_pilon.17;evm.TU.Contig18_pilon.18;evm.TU.Contig18_pilon.19;evm.TU.Contig225_pilon.77;evm.TU.Contig385_pilon.36
GO:0007160	cell-matrix adhesion	3	20	0.0921132	0.412568	evm.TU.Contig590_pilon.4;evm.TU.Contig603_pilon.5;evm.TU.Contig750_pilon.5
GO:0031589	cell-substrate adhesion	3	20	0.0921132	0.412568	evm.TU.Contig590_pilon.4;evm.TU.Contig603_pilon.5;evm.TU.Contig750_pilon.5
GO:0007264	small GTPase mediated signal transduction	13	159	0.0925054	0.412568	evm.TU.Contig1170_pilon.2;evm.TU.Contig1298_pilon.3;evm.TU.Contig141_pilon.16;evm.TU.Contig15_pilon.111;evm.TU.Contig1777_pilon.33;evm.TU.Contig248_pilon.24;evm.TU.Contig258_pilon.7;evm.TU.Contig304_pilon.8;evm.TU.Contig367_pilon.27;evm.TU.Contig465_pilon.11;evm.TU.Contig611_pilon.11;evm.TU.Contig83_pilon.29;evm.TU.Contig92_pilon.13
GO:0044271	cellular nitrogen compound biosynthetic process	49	748	0.0938862	0.412568	evm.TU.Contig0_pilon.279;evm.TU.Contig1171_pilon.8;evm.TU.Contig13_pilon.13;evm.TU.Contig146_pilon.52;evm.TU.Contig155_pilon.115;evm.TU.Contig167_pilon.4;evm.TU.Contig1734_pilon.6;evm.TU.Contig175_pilon.1;evm.TU.Contig1783_pilon.2;evm.TU.Contig187_pilon.142;evm.TU.Contig187_pilon.264;evm.TU.Contig1931_pilon.7;evm.TU.Contig1_pilon.253;evm.TU.Contig2007_pilon.19;evm.TU.Contig2009_pilon.6;evm.TU.Con…
GO:0006289	nucleotide-excision repair	2	10	0.0998402	0.412568	evm.TU.Contig13_pilon.13;evm.TU.Contig318_pilon.16
GO:0006612	protein targeting to membrane	2	10	0.0998402	0.412568	evm.TU.Contig187_pilon.153;evm.TU.Contig590_pilon.32
GO:0006826	iron ion transport	2	10	0.0998402	0.412568	evm.TU.Contig2412_pilon.18;evm.TU.Contig816_pilon.13
GO:0045786	negative regulation of cell cycle	2	10	0.0998402	0.412568	evm.TU.Contig219_pilon.17;evm.TU.Contig22_pilon.121
GO:0055065	metal ion homeostasis	2	10	0.0998402	0.412568	evm.TU.Contig2412_pilon.18;evm.TU.Contig816_pilon.13
GO:0055076	transition metal ion homeostasis	2	10	0.0998402	0.412568	evm.TU.Contig2412_pilon.18;evm.TU.Contig816_pilon.13
GO:0044257	cellular protein catabolic process	7	73	0.101401	0.412568	evm.TU.Contig140_pilon.38;evm.TU.Contig1536_pilon.12_evm.TU.Contig1536_pilon.13;evm.TU.Contig22_pilon.121;evm.TU.Contig2604_pilon.2;evm.TU.Contig2780_pilon.9;evm.TU.Contig57_pilon.4;evm.TU.Contig653_pilon.57
GO:0051603	proteolysis involved in cellular protein catabolic process	7	73	0.101401	0.412568	evm.TU.Contig140_pilon.38;evm.TU.Contig1536_pilon.12_evm.TU.Contig1536_pilon.13;evm.TU.Contig22_pilon.121;evm.TU.Contig2604_pilon.2;evm.TU.Contig2780_pilon.9;evm.TU.Contig57_pilon.4;evm.TU.Contig653_pilon.57
GO:0000578	embryonic axis specification	1	2	0.106078	0.412568	evm.TU.Contig749_pilon.43
GO:0002225	positive regulation of antimicrobial peptide production	1	2	0.106078	0.412568	evm.TU.Contig749_pilon.43
GO:0002440	production of molecular mediator of immune response	1	2	0.106078	0.412568	evm.TU.Contig749_pilon.43
GO:0002682	regulation of immune system process	1	2	0.106078	0.412568	evm.TU.Contig749_pilon.43
GO:0002684	positive regulation of immune system process	1	2	0.106078	0.412568	evm.TU.Contig749_pilon.43
GO:0002697	regulation of immune effector process	1	2	0.106078	0.412568	evm.TU.Contig749_pilon.43
GO:0002699	positive regulation of immune effector process	1	2	0.106078	0.412568	evm.TU.Contig749_pilon.43
GO:0002700	regulation of production of molecular mediator of immune response	1	2	0.106078	0.412568	evm.TU.Contig749_pilon.43
GO:0002702	positive regulation of production of molecular mediator of immune response	1	2	0.106078	0.412568	evm.TU.Contig749_pilon.43
GO:0002759	regulation of antimicrobial humoral response	1	2	0.106078	0.412568	evm.TU.Contig749_pilon.43
GO:0002760	positive regulation of antimicrobial humoral response	1	2	0.106078	0.412568	evm.TU.Contig749_pilon.43
GO:0002775	antimicrobial peptide production	1	2	0.106078	0.412568	evm.TU.Contig749_pilon.43
GO:0002777	antimicrobial peptide biosynthetic process	1	2	0.106078	0.412568	evm.TU.Contig749_pilon.43
GO:0002778	antibacterial peptide production	1	2	0.106078	0.412568	evm.TU.Contig749_pilon.43
GO:0002780	antibacterial peptide biosynthetic process	1	2	0.106078	0.412568	evm.TU.Contig749_pilon.43
GO:0002784	regulation of antimicrobial peptide production	1	2	0.106078	0.412568	evm.TU.Contig749_pilon.43
GO:0002786	regulation of antibacterial peptide production	1	2	0.106078	0.412568	evm.TU.Contig749_pilon.43
GO:0002803	positive regulation of antibacterial peptide production	1	2	0.106078	0.412568	evm.TU.Contig749_pilon.43
GO:0002805	regulation of antimicrobial peptide biosynthetic process	1	2	0.106078	0.412568	evm.TU.Contig749_pilon.43
GO:0002807	positive regulation of antimicrobial peptide biosynthetic process	1	2	0.106078	0.412568	evm.TU.Contig749_pilon.43
GO:0002808	regulation of antibacterial peptide biosynthetic process	1	2	0.106078	0.412568	evm.TU.Contig749_pilon.43
GO:0002920	regulation of humoral immune response	1	2	0.106078	0.412568	evm.TU.Contig749_pilon.43
GO:0002922	positive regulation of humoral immune response	1	2	0.106078	0.412568	evm.TU.Contig749_pilon.43
GO:0003002	regionalization	1	2	0.106078	0.412568	evm.TU.Contig749_pilon.43
GO:0006422	aspartyl-tRNA aminoacylation	1	2	0.106078	0.412568	evm.TU.Contig1783_pilon.2
GO:0006528	asparagine metabolic process	1	2	0.106078	0.412568	evm.TU.Contig225_pilon.69
GO:0006529	asparagine biosynthetic process	1	2	0.106078	0.412568	evm.TU.Contig225_pilon.69
GO:0006542	glutamine biosynthetic process	1	2	0.106078	0.412568	evm.TU.Contig221_pilon.9
GO:0006564	L-serine biosynthetic process	1	2	0.106078	0.412568	evm.TU.Contig2467_pilon.2
GO:0006591	ornithine metabolic process	1	2	0.106078	0.412568	evm.TU.Contig619_pilon.12
GO:0006690	icosanoid metabolic process	1	2	0.106078	0.412568	evm.TU.Contig295_pilon.78_evm.TU.Contig295_pilon.79
GO:0006691	leukotriene metabolic process	1	2	0.106078	0.412568	evm.TU.Contig295_pilon.78_evm.TU.Contig295_pilon.79
GO:0006959	humoral immune response	1	2	0.106078	0.412568	evm.TU.Contig749_pilon.43
GO:0006963	positive regulation of antibacterial peptide biosynthetic process	1	2	0.106078	0.412568	evm.TU.Contig749_pilon.43
GO:0007020	microtubule nucleation	1	2	0.106078	0.412568	evm.TU.Contig225_pilon.77
GO:0007021	tubulin complex assembly	1	2	0.106078	0.412568	evm.TU.Contig213_pilon.163
GO:0007034	vacuolar transport	1	2	0.106078	0.412568	evm.TU.Contig267_pilon.35
GO:0007352	zygotic specification of dorsal/ventral axis	1	2	0.106078	0.412568	evm.TU.Contig749_pilon.43
GO:0007389	pattern specification process	1	2	0.106078	0.412568	evm.TU.Contig749_pilon.43
GO:0009620	response to fungus	1	2	0.106078	0.412568	evm.TU.Contig749_pilon.43
GO:0009798	axis specification	1	2	0.106078	0.412568	evm.TU.Contig749_pilon.43
GO:0009880	embryonic pattern specification	1	2	0.106078	0.412568	evm.TU.Contig749_pilon.43
GO:0009950	dorsal/ventral axis specification	1	2	0.106078	0.412568	evm.TU.Contig749_pilon.43
GO:0009953	dorsal/ventral pattern formation	1	2	0.106078	0.412568	evm.TU.Contig749_pilon.43
GO:0010508	positive regulation of autophagy	1	2	0.106078	0.412568	evm.TU.Contig101_pilon.44
GO:0019730	antimicrobial humoral response	1	2	0.106078	0.412568	evm.TU.Contig749_pilon.43
GO:0019731	antibacterial humoral response	1	2	0.106078	0.412568	evm.TU.Contig749_pilon.43
GO:0031347	regulation of defense response	1	2	0.106078	0.412568	evm.TU.Contig749_pilon.43
GO:0031349	positive regulation of defense response	1	2	0.106078	0.412568	evm.TU.Contig749_pilon.43
GO:0033559	unsaturated fatty acid metabolic process	1	2	0.106078	0.412568	evm.TU.Contig295_pilon.78_evm.TU.Contig295_pilon.79
GO:0042450	arginine biosynthetic process via ornithine	1	2	0.106078	0.412568	evm.TU.Contig619_pilon.12
GO:0042742	defense response to bacterium	1	2	0.106078	0.412568	evm.TU.Contig749_pilon.43
GO:0045087	innate immune response	1	2	0.106078	0.412568	evm.TU.Contig749_pilon.43
GO:0046185	aldehyde catabolic process	1	2	0.106078	0.412568	evm.TU.Contig653_pilon.40
GO:0046292	formaldehyde metabolic process	1	2	0.106078	0.412568	evm.TU.Contig653_pilon.40
GO:0046294	formaldehyde catabolic process	1	2	0.106078	0.412568	evm.TU.Contig653_pilon.40
GO:0046785	microtubule polymerization	1	2	0.106078	0.412568	evm.TU.Contig225_pilon.77
GO:0050776	regulation of immune response	1	2	0.106078	0.412568	evm.TU.Contig749_pilon.43
GO:0050778	positive regulation of immune response	1	2	0.106078	0.412568	evm.TU.Contig749_pilon.43
GO:0050830	defense response to Gram-positive bacterium	1	2	0.106078	0.412568	evm.TU.Contig749_pilon.43
GO:0051168	nuclear export	1	2	0.106078	0.412568	evm.TU.Contig295_pilon.7
GO:0071166	ribonucleoprotein complex localization	1	2	0.106078	0.412568	evm.TU.Contig295_pilon.7
GO:0071426	ribonucleoprotein complex export from nucleus	1	2	0.106078	0.412568	evm.TU.Contig295_pilon.7
GO:1900424	regulation of defense response to bacterium	1	2	0.106078	0.412568	evm.TU.Contig749_pilon.43
GO:1900426	positive regulation of defense response to bacterium	1	2	0.106078	0.412568	evm.TU.Contig749_pilon.43
GO:1901568	fatty acid derivative metabolic process	1	2	0.106078	0.412568	evm.TU.Contig295_pilon.78_evm.TU.Contig295_pilon.79
GO:0042592	homeostatic process	6	60	0.106816	0.412568	evm.TU.Contig107_pilon.13;evm.TU.Contig199_pilon.13;evm.TU.Contig2412_pilon.18;evm.TU.Contig295_pilon.21;evm.TU.Contig53_pilon.56;evm.TU.Contig816_pilon.13
GO:0007049	cell cycle	7	75	0.112917	0.412568	evm.TU.Contig1210_pilon.30;evm.TU.Contig1210_pilon.31;evm.TU.Contig219_pilon.17;evm.TU.Contig22_pilon.121;evm.TU.Contig23_pilon.17_evm.TU.Contig23_pilon.18_evm.TU.Contig23_pilon.19;evm.TU.Contig422_pilon.14;evm.TU.Contig615_pilon.57
GO:0072350	tricarboxylic acid metabolic process	2	11	0.117783	0.412568	evm.TU.Contig1498_pilon.1;evm.TU.Contig178_pilon.43
GO:0055114	oxidation-reduction process	31	458	0.119765	0.412568	evm.TU.Contig0_pilon.256;evm.TU.Contig1008_pilon.2;evm.TU.Contig109_pilon.29;evm.TU.Contig1109_pilon.25;evm.TU.Contig1233_pilon.8_evm.TU.Contig1233_pilon.9;evm.TU.Contig1287_pilon.34;evm.TU.Contig1498_pilon.1;evm.TU.Contig155_pilon.115;evm.TU.Contig1740_pilon.9;evm.TU.Contig175_pilon.72;evm.TU.Contig178_pilon.44;evm.TU.Contig2228_pilon.2;evm.TU.Contig2238_pilon.13;evm.TU.Contig224_pilon.45;evm.TU…
GO:0007275	multicellular organism development	4	35	0.120756	0.412568	evm.TU.Contig1171_pilon.8;evm.TU.Contig3039_pilon.9;evm.TU.Contig400_pilon.1;evm.TU.Contig749_pilon.43
GO:0006511	ubiquitin-dependent protein catabolic process	6	63	0.127065	0.412568	evm.TU.Contig140_pilon.38;evm.TU.Contig1536_pilon.12_evm.TU.Contig1536_pilon.13;evm.TU.Contig22_pilon.121;evm.TU.Contig2780_pilon.9;evm.TU.Contig57_pilon.4;evm.TU.Contig653_pilon.57
GO:0019941	modification-dependent protein catabolic process	6	63	0.127065	0.412568	evm.TU.Contig140_pilon.38;evm.TU.Contig1536_pilon.12_evm.TU.Contig1536_pilon.13;evm.TU.Contig22_pilon.121;evm.TU.Contig2780_pilon.9;evm.TU.Contig57_pilon.4;evm.TU.Contig653_pilon.57
GO:0043632	modification-dependent macromolecule catabolic process	6	63	0.127065	0.412568	evm.TU.Contig140_pilon.38;evm.TU.Contig1536_pilon.12_evm.TU.Contig1536_pilon.13;evm.TU.Contig22_pilon.121;evm.TU.Contig2780_pilon.9;evm.TU.Contig57_pilon.4;evm.TU.Contig653_pilon.57
GO:0009607	response to biotic stimulus	3	23	0.127238	0.412568	evm.TU.Contig418_pilon.46;evm.TU.Contig418_pilon.48;evm.TU.Contig749_pilon.43
GO:0032535	regulation of cellular component size	2	12	0.136448	0.412568	evm.TU.Contig107_pilon.13;evm.TU.Contig337_pilon.27
GO:0048193	Golgi vesicle transport	3	24	0.139868	0.412568	evm.TU.Contig126_pilon.31;evm.TU.Contig27_pilon.38;evm.TU.Contig673_pilon.3
GO:0044707	single-multicellular organism process	4	37	0.14028	0.412568	evm.TU.Contig1171_pilon.8;evm.TU.Contig3039_pilon.9;evm.TU.Contig400_pilon.1;evm.TU.Contig749_pilon.43
GO:1901605	alpha-amino acid metabolic process	6	66	0.149028	0.412568	evm.TU.Contig1616_pilon.38_evm.TU.Contig1616_pilon.39;evm.TU.Contig221_pilon.9;evm.TU.Contig225_pilon.69;evm.TU.Contig2467_pilon.2;evm.TU.Contig488_pilon.32;evm.TU.Contig619_pilon.12
GO:0034622	cellular macromolecular complex assembly	4	38	0.150484	0.412568	evm.TU.Contig128_pilon.13;evm.TU.Contig213_pilon.163;evm.TU.Contig225_pilon.77;evm.TU.Contig337_pilon.27
GO:0000087	mitotic M phase	1	3	0.154832	0.412568	evm.TU.Contig1287_pilon.39
GO:0000279	M phase	1	3	0.154832	0.412568	evm.TU.Contig1287_pilon.39
GO:0002252	immune effector process	1	3	0.154832	0.412568	evm.TU.Contig749_pilon.43
GO:0002831	regulation of response to biotic stimulus	1	3	0.154832	0.412568	evm.TU.Contig749_pilon.43
GO:0002833	positive regulation of response to biotic stimulus	1	3	0.154832	0.412568	evm.TU.Contig749_pilon.43
GO:0006013	mannose metabolic process	1	3	0.154832	0.412568	evm.TU.Contig69_pilon.2
GO:0006222	UMP biosynthetic process	1	3	0.154832	0.412568	evm.TU.Contig1734_pilon.6
GO:0006525	arginine metabolic process	1	3	0.154832	0.412568	evm.TU.Contig619_pilon.12
GO:0006526	arginine biosynthetic process	1	3	0.154832	0.412568	evm.TU.Contig619_pilon.12
GO:0006890	retrograde vesicle-mediated transport, Golgi to ER	1	3	0.154832	0.412568	evm.TU.Contig673_pilon.3
GO:0006909	phagocytosis	1	3	0.154832	0.412568	evm.TU.Contig2651_pilon.3
GO:0007094	mitotic spindle assembly checkpoint	1	3	0.154832	0.412568	evm.TU.Contig22_pilon.121
GO:0008063	Toll signaling pathway	1	3	0.154832	0.412568	evm.TU.Contig749_pilon.43
GO:0009173	pyrimidine ribonucleoside monophosphate metabolic process	1	3	0.154832	0.412568	evm.TU.Contig1734_pilon.6
GO:0009174	pyrimidine ribonucleoside monophosphate biosynthetic process	1	3	0.154832	0.412568	evm.TU.Contig1734_pilon.6
GO:0009617	response to bacterium	1	3	0.154832	0.412568	evm.TU.Contig749_pilon.43
GO:0009790	embryo development	1	3	0.154832	0.412568	evm.TU.Contig749_pilon.43
GO:0009895	negative regulation of catabolic process	1	3	0.154832	0.412568	evm.TU.Contig22_pilon.121
GO:0009896	positive regulation of catabolic process	1	3	0.154832	0.412568	evm.TU.Contig101_pilon.44
GO:0010035	response to inorganic substance	1	3	0.154832	0.412568	evm.TU.Contig47_pilon.30
GO:0010038	response to metal ion	1	3	0.154832	0.412568	evm.TU.Contig47_pilon.30
GO:0010506	regulation of autophagy	1	3	0.154832	0.412568	evm.TU.Contig101_pilon.44
GO:0022403	cell cycle phase	1	3	0.154832	0.412568	evm.TU.Contig1287_pilon.39
GO:0031330	negative regulation of cellular catabolic process	1	3	0.154832	0.412568	evm.TU.Contig22_pilon.121
GO:0031331	positive regulation of cellular catabolic process	1	3	0.154832	0.412568	evm.TU.Contig101_pilon.44
GO:0031396	regulation of protein ubiquitination	1	3	0.154832	0.412568	evm.TU.Contig22_pilon.121
GO:0031397	negative regulation of protein ubiquitination	1	3	0.154832	0.412568	evm.TU.Contig22_pilon.121
GO:0031577	spindle checkpoint	1	3	0.154832	0.412568	evm.TU.Contig22_pilon.121
GO:0032101	regulation of response to external stimulus	1	3	0.154832	0.412568	evm.TU.Contig749_pilon.43
GO:0032103	positive regulation of response to external stimulus	1	3	0.154832	0.412568	evm.TU.Contig749_pilon.43
GO:0032435	negative regulation of proteasomal ubiquitin-dependent protein catabolic process	1	3	0.154832	0.412568	evm.TU.Contig22_pilon.121
GO:0033046	negative regulation of sister chromatid segregation	1	3	0.154832	0.412568	evm.TU.Contig22_pilon.121
GO:0033048	negative regulation of mitotic sister chromatid segregation	1	3	0.154832	0.412568	evm.TU.Contig22_pilon.121
GO:0034250	positive regulation of cellular amide metabolic process	1	3	0.154832	0.412568	evm.TU.Contig749_pilon.43
GO:0042177	negative regulation of protein catabolic process	1	3	0.154832	0.412568	evm.TU.Contig22_pilon.121
GO:0043094	cellular metabolic compound salvage	1	3	0.154832	0.412568	evm.TU.Contig999_pilon.46
GO:0043900	regulation of multi-organism process	1	3	0.154832	0.412568	evm.TU.Contig749_pilon.43
GO:0043902	positive regulation of multi-organism process	1	3	0.154832	0.412568	evm.TU.Contig749_pilon.43
GO:0044848	biological phase	1	3	0.154832	0.412568	evm.TU.Contig1287_pilon.39
GO:0045595	regulation of cell differentiation	1	3	0.154832	0.412568	evm.TU.Contig80_pilon.11
GO:0045596	negative regulation of cell differentiation	1	3	0.154832	0.412568	evm.TU.Contig80_pilon.11
GO:0045839	negative regulation of mitotic nuclear division	1	3	0.154832	0.412568	evm.TU.Contig22_pilon.121
GO:0045841	negative regulation of mitotic metaphase/anaphase transition	1	3	0.154832	0.412568	evm.TU.Contig22_pilon.121
GO:0045861	negative regulation of proteolysis	1	3	0.154832	0.412568	evm.TU.Contig22_pilon.121
GO:0045893	positive regulation of transcription, DNA-templated	1	3	0.154832	0.412568	evm.TU.Contig1171_pilon.8
GO:0046049	UMP metabolic process	1	3	0.154832	0.412568	evm.TU.Contig1734_pilon.6
GO:0051093	negative regulation of developmental process	1	3	0.154832	0.412568	evm.TU.Contig80_pilon.11
GO:0051254	positive regulation of RNA metabolic process	1	3	0.154832	0.412568	evm.TU.Contig1171_pilon.8
GO:0051340	regulation of ligase activity	1	3	0.154832	0.412568	evm.TU.Contig22_pilon.121
GO:0051348	negative regulation of transferase activity	1	3	0.154832	0.412568	evm.TU.Contig22_pilon.121
GO:0051352	negative regulation of ligase activity	1	3	0.154832	0.412568	evm.TU.Contig22_pilon.121
GO:0051436	negative regulation of ubiquitin-protein ligase activity involved in mitotic cell cycle	1	3	0.154832	0.412568	evm.TU.Contig22_pilon.121
GO:0051438	regulation of ubiquitin-protein transferase activity	1	3	0.154832	0.412568	evm.TU.Contig22_pilon.121
GO:0051439	regulation of ubiquitin-protein ligase activity involved in mitotic cell cycle	1	3	0.154832	0.412568	evm.TU.Contig22_pilon.121
GO:0051444	negative regulation of ubiquitin-protein transferase activity	1	3	0.154832	0.412568	evm.TU.Contig22_pilon.121
GO:0051782	negative regulation of cell division	1	3	0.154832	0.412568	evm.TU.Contig22_pilon.121
GO:0051784	negative regulation of nuclear division	1	3	0.154832	0.412568	evm.TU.Contig22_pilon.121
GO:0051985	negative regulation of chromosome segregation	1	3	0.154832	0.412568	evm.TU.Contig22_pilon.121
GO:0071173	spindle assembly checkpoint	1	3	0.154832	0.412568	evm.TU.Contig22_pilon.121
GO:0071174	mitotic spindle checkpoint	1	3	0.154832	0.412568	evm.TU.Contig22_pilon.121
GO:0098542	defense response to other organism	1	3	0.154832	0.412568	evm.TU.Contig749_pilon.43
GO:0098763	mitotic cell cycle phase	1	3	0.154832	0.412568	evm.TU.Contig1287_pilon.39
GO:1901799	negative regulation of proteasomal protein catabolic process	1	3	0.154832	0.412568	evm.TU.Contig22_pilon.121
GO:1902100	negative regulation of metaphase/anaphase transition of cell cycle	1	3	0.154832	0.412568	evm.TU.Contig22_pilon.121
GO:1902680	positive regulation of RNA biosynthetic process	1	3	0.154832	0.412568	evm.TU.Contig1171_pilon.8
GO:1903051	negative regulation of proteolysis involved in cellular protein catabolic process	1	3	0.154832	0.412568	evm.TU.Contig22_pilon.121
GO:1903320	regulation of protein modification by small protein conjugation or removal	1	3	0.154832	0.412568	evm.TU.Contig22_pilon.121
GO:1903321	negative regulation of protein modification by small protein conjugation or removal	1	3	0.154832	0.412568	evm.TU.Contig22_pilon.121
GO:1903363	negative regulation of cellular protein catabolic process	1	3	0.154832	0.412568	evm.TU.Contig22_pilon.121
GO:1903508	positive regulation of nucleic acid-templated transcription	1	3	0.154832	0.412568	evm.TU.Contig1171_pilon.8
GO:1904666	regulation of ubiquitin protein ligase activity	1	3	0.154832	0.412568	evm.TU.Contig22_pilon.121
GO:1904667	negative regulation of ubiquitin protein ligase activity	1	3	0.154832	0.412568	evm.TU.Contig22_pilon.121
GO:2000816	negative regulation of mitotic sister chromatid separation	1	3	0.154832	0.412568	evm.TU.Contig22_pilon.121
GO:2001251	negative regulation of chromosome organization	1	3	0.154832	0.412568	evm.TU.Contig22_pilon.121
GO:0006081	cellular aldehyde metabolic process	2	13	0.155705	0.412568	evm.TU.Contig2378_pilon.71;evm.TU.Contig653_pilon.40
GO:0009084	glutamine family amino acid biosynthetic process	2	13	0.155705	0.412568	evm.TU.Contig221_pilon.9;evm.TU.Contig619_pilon.12
GO:0090066	regulation of anatomical structure size	2	13	0.155705	0.412568	evm.TU.Contig107_pilon.13;evm.TU.Contig337_pilon.27
GO:0044248	cellular catabolic process	11	143	0.155944	0.412568	evm.TU.Contig101_pilon.44;evm.TU.Contig140_pilon.38;evm.TU.Contig1536_pilon.12_evm.TU.Contig1536_pilon.13;evm.TU.Contig1616_pilon.38_evm.TU.Contig1616_pilon.39;evm.TU.Contig22_pilon.121;evm.TU.Contig2604_pilon.2;evm.TU.Contig2780_pilon.9;evm.TU.Contig488_pilon.32;evm.TU.Contig57_pilon.4;evm.TU.Contig653_pilon.40;evm.TU.Contig653_pilon.57
GO:0006807	nitrogen compound metabolic process	82	1363	0.163938	0.4322	evm.TU.Contig0_pilon.279;evm.TU.Contig0_pilon.360;evm.TU.Contig1094_pilon.4;evm.TU.Contig1171_pilon.8;evm.TU.Contig1243_pilon.14_evm.TU.Contig1243_pilon.15;evm.TU.Contig1258_pilon.3;evm.TU.Contig13_pilon.13;evm.TU.Contig144_pilon.151;evm.TU.Contig146_pilon.52;evm.TU.Contig155_pilon.109;evm.TU.Contig155_pilon.115;evm.TU.Contig1616_pilon.38_evm.TU.Contig1616_pilon.39;evm.TU.Contig167_pilon.4;evm.TU…
GO:0006457	protein folding	6	68	0.164557	0.432322	evm.TU.Contig1298_pilon.12_evm.TU.Contig1298_pilon.11;evm.TU.Contig1777_pilon.69;evm.TU.Contig22_pilon.31;evm.TU.Contig2856_pilon.13;evm.TU.Contig346_pilon.26;evm.TU.Contig454_pilon.1
GO:0065008	regulation of biological quality	7	83	0.165353	0.432904	evm.TU.Contig107_pilon.13;evm.TU.Contig199_pilon.13;evm.TU.Contig2412_pilon.18;evm.TU.Contig295_pilon.21;evm.TU.Contig337_pilon.27;evm.TU.Contig53_pilon.56;evm.TU.Contig816_pilon.13
GO:0006366	transcription from RNA polymerase II promoter	4	40	0.1717	0.446421	evm.TU.Contig175_pilon.1;evm.TU.Contig213_pilon.66;evm.TU.Contig248_pilon.28;evm.TU.Contig330_pilon.2
GO:0048518	positive regulation of biological process	4	40	0.1717	0.446421	evm.TU.Contig101_pilon.44;evm.TU.Contig1171_pilon.8;evm.TU.Contig37_pilon.5;evm.TU.Contig749_pilon.43
GO:0050801	ion homeostasis	2	14	0.175434	0.451459	evm.TU.Contig2412_pilon.18;evm.TU.Contig816_pilon.13
GO:0055080	cation homeostasis	2	14	0.175434	0.451459	evm.TU.Contig2412_pilon.18;evm.TU.Contig816_pilon.13
GO:0098771	inorganic ion homeostasis	2	14	0.175434	0.451459	evm.TU.Contig2412_pilon.18;evm.TU.Contig816_pilon.13
GO:0044767	single-organism developmental process	5	55	0.178845	0.458671	evm.TU.Contig1171_pilon.8;evm.TU.Contig3039_pilon.9;evm.TU.Contig400_pilon.1;evm.TU.Contig749_pilon.43;evm.TU.Contig80_pilon.11
GO:0032502	developmental process	5	56	0.188274	0.469054	evm.TU.Contig1171_pilon.8;evm.TU.Contig3039_pilon.9;evm.TU.Contig400_pilon.1;evm.TU.Contig749_pilon.43;evm.TU.Contig80_pilon.11
GO:0050790	regulation of catalytic activity	3	28	0.194039	0.469054	evm.TU.Contig22_pilon.121;evm.TU.Contig37_pilon.5;evm.TU.Contig422_pilon.14
GO:0044265	cellular macromolecule catabolic process	7	87	0.195016	0.469054	evm.TU.Contig140_pilon.38;evm.TU.Contig1536_pilon.12_evm.TU.Contig1536_pilon.13;evm.TU.Contig22_pilon.121;evm.TU.Contig2604_pilon.2;evm.TU.Contig2780_pilon.9;evm.TU.Contig57_pilon.4;evm.TU.Contig653_pilon.57
GO:0007015	actin filament organization	2	15	0.195527	0.469054	evm.TU.Contig337_pilon.27;evm.TU.Contig6_pilon.93
GO:0048878	chemical homeostasis	2	15	0.195527	0.469054	evm.TU.Contig2412_pilon.18;evm.TU.Contig816_pilon.13
GO:0072657	protein localization to membrane	2	15	0.195527	0.469054	evm.TU.Contig187_pilon.153;evm.TU.Contig590_pilon.32
GO:0090150	establishment of protein localization to membrane	2	15	0.195527	0.469054	evm.TU.Contig187_pilon.153;evm.TU.Contig590_pilon.32
GO:1902589	single-organism organelle organization	10	135	0.200429	0.469054	evm.TU.Contig20_pilon.120;evm.TU.Contig225_pilon.77;evm.TU.Contig22_pilon.121;evm.TU.Contig2378_pilon.69;evm.TU.Contig295_pilon.7;evm.TU.Contig337_pilon.27;evm.TU.Contig385_pilon.36;evm.TU.Contig615_pilon.57;evm.TU.Contig6_pilon.93;evm.TU.Contig93_pilon.23
GO:0006430	lysyl-tRNA aminoacylation	1	4	0.200934	0.469054	evm.TU.Contig489_pilon.7
GO:0006730	one-carbon metabolic process	1	4	0.200934	0.469054	evm.TU.Contig60_pilon.1
GO:0007093	mitotic cell cycle checkpoint	1	4	0.200934	0.469054	evm.TU.Contig22_pilon.121
GO:0009070	serine family amino acid biosynthetic process	1	4	0.200934	0.469054	evm.TU.Contig2467_pilon.2
GO:0010628	positive regulation of gene expression	1	4	0.200934	0.469054	evm.TU.Contig1171_pilon.8
GO:0010948	negative regulation of cell cycle process	1	4	0.200934	0.469054	evm.TU.Contig22_pilon.121
GO:0016226	iron-sulfur cluster assembly	1	4	0.200934	0.469054	evm.TU.Contig182_pilon.46
GO:0018342	protein prenylation	1	4	0.200934	0.469054	evm.TU.Contig137_pilon.28
GO:0031163	metallo-sulfur cluster assembly	1	4	0.200934	0.469054	evm.TU.Contig182_pilon.46
GO:0031400	negative regulation of protein modification process	1	4	0.200934	0.469054	evm.TU.Contig22_pilon.121
GO:0032434	regulation of proteasomal ubiquitin-dependent protein catabolic process	1	4	0.200934	0.469054	evm.TU.Contig22_pilon.121
GO:0043086	negative regulation of catalytic activity	1	4	0.200934	0.469054	evm.TU.Contig22_pilon.121
GO:0044092	negative regulation of molecular function	1	4	0.200934	0.469054	evm.TU.Contig22_pilon.121
GO:0045930	negative regulation of mitotic cell cycle	1	4	0.200934	0.469054	evm.TU.Contig22_pilon.121
GO:0051656	establishment of organelle localization	1	4	0.200934	0.469054	evm.TU.Contig295_pilon.7
GO:0061136	regulation of proteasomal protein catabolic process	1	4	0.200934	0.469054	evm.TU.Contig22_pilon.121
GO:0097354	prenylation	1	4	0.200934	0.469054	evm.TU.Contig137_pilon.28
GO:1901988	negative regulation of cell cycle phase transition	1	4	0.200934	0.469054	evm.TU.Contig22_pilon.121
GO:1901991	negative regulation of mitotic cell cycle phase transition	1	4	0.200934	0.469054	evm.TU.Contig22_pilon.121
GO:1903050	regulation of proteolysis involved in cellular protein catabolic process	1	4	0.200934	0.469054	evm.TU.Contig22_pilon.121
GO:1903362	regulation of cellular protein catabolic process	1	4	0.200934	0.469054	evm.TU.Contig22_pilon.121
GO:0009057	macromolecule catabolic process	8	104	0.205482	0.478189	evm.TU.Contig140_pilon.38;evm.TU.Contig1536_pilon.12_evm.TU.Contig1536_pilon.13;evm.TU.Contig22_pilon.121;evm.TU.Contig2604_pilon.2;evm.TU.Contig2780_pilon.9;evm.TU.Contig363_pilon.4;evm.TU.Contig57_pilon.4;evm.TU.Contig653_pilon.57
GO:0065009	regulation of molecular function	3	29	0.208317	0.483296	evm.TU.Contig22_pilon.121;evm.TU.Contig37_pilon.5;evm.TU.Contig422_pilon.14
GO:0000041	transition metal ion transport	2	16	0.215885	0.49779	evm.TU.Contig2412_pilon.18;evm.TU.Contig816_pilon.13
GO:0009064	glutamine family amino acid metabolic process	2	16	0.215885	0.49779	evm.TU.Contig221_pilon.9;evm.TU.Contig619_pilon.12
GO:0016053	organic acid biosynthetic process	5	59	0.217572	0.49863	evm.TU.Contig221_pilon.9;evm.TU.Contig225_pilon.69;evm.TU.Contig2467_pilon.2;evm.TU.Contig295_pilon.78_evm.TU.Contig295_pilon.79;evm.TU.Contig619_pilon.12
GO:0046394	carboxylic acid biosynthetic process	5	59	0.217572	0.49863	evm.TU.Contig221_pilon.9;evm.TU.Contig225_pilon.69;evm.TU.Contig2467_pilon.2;evm.TU.Contig295_pilon.78_evm.TU.Contig295_pilon.79;evm.TU.Contig619_pilon.12
GO:0045454	cell redox homeostasis	3	30	0.22282	0.50911	evm.TU.Contig199_pilon.13;evm.TU.Contig295_pilon.21;evm.TU.Contig53_pilon.56
GO:0007067	mitotic nuclear division	2	17	0.236421	0.535319	evm.TU.Contig22_pilon.121;evm.TU.Contig615_pilon.57
GO:0044802	single-organism membrane organization	2	17	0.236421	0.535319	evm.TU.Contig187_pilon.153;evm.TU.Contig590_pilon.32
GO:0061024	membrane organization	2	17	0.236421	0.535319	evm.TU.Contig187_pilon.153;evm.TU.Contig590_pilon.32
GO:0051246	regulation of protein metabolic process	3	31	0.237515	0.536188	evm.TU.Contig22_pilon.121;evm.TU.Contig363_pilon.4;evm.TU.Contig422_pilon.14
GO:0008152	metabolic process	192	3401	0.241011	0.537538	evm.TU.Contig0_pilon.256;evm.TU.Contig0_pilon.257;evm.TU.Contig0_pilon.279;evm.TU.Contig0_pilon.360;evm.TU.Contig1008_pilon.2;evm.TU.Contig101_pilon.16;evm.TU.Contig101_pilon.44;evm.TU.Contig1044_pilon.3;evm.TU.Contig104_pilon.41;evm.TU.Contig104_pilon.44;evm.TU.Contig1080_pilon.12;evm.TU.Contig1084_pilon.11;evm.TU.Contig1094_pilon.4;evm.TU.Contig109_pilon.102;evm.TU.Contig109_pilon.112;evm.TU.Co…
GO:0006541	glutamine metabolic process	1	5	0.24453	0.537538	evm.TU.Contig221_pilon.9
GO:0006778	porphyrin-containing compound metabolic process	1	5	0.24453	0.537538	evm.TU.Contig155_pilon.115
GO:0006779	porphyrin-containing compound biosynthetic process	1	5	0.24453	0.537538	evm.TU.Contig155_pilon.115
GO:0010557	positive regulation of macromolecule biosynthetic process	1	5	0.24453	0.537538	evm.TU.Contig1171_pilon.8
GO:0030162	regulation of proteolysis	1	5	0.24453	0.537538	evm.TU.Contig22_pilon.121
GO:0045935	positive regulation of nucleobase-containing compound metabolic process	1	5	0.24453	0.537538	evm.TU.Contig1171_pilon.8
GO:0051640	organelle localization	1	5	0.24453	0.537538	evm.TU.Contig295_pilon.7
GO:0080134	regulation of response to stress	1	5	0.24453	0.537538	evm.TU.Contig749_pilon.43
GO:0044085	cellular component biogenesis	9	126	0.248263	0.544158	evm.TU.Contig128_pilon.13;evm.TU.Contig182_pilon.46;evm.TU.Contig204_pilon.17;evm.TU.Contig213_pilon.163;evm.TU.Contig225_pilon.77;evm.TU.Contig295_pilon.7;evm.TU.Contig3161_pilon.5;evm.TU.Contig337_pilon.27;evm.TU.Contig651_pilon.8
GO:0044282	small molecule catabolic process	3	32	0.252371	0.550611	evm.TU.Contig1616_pilon.38_evm.TU.Contig1616_pilon.39;evm.TU.Contig488_pilon.32;evm.TU.Contig653_pilon.40
GO:0006836	neurotransmitter transport	4	47	0.252668	0.550611	evm.TU.Contig139_pilon.6;evm.TU.Contig1731_pilon.1;evm.TU.Contig4_pilon.31;evm.TU.Contig95_pilon.24
GO:0006220	pyrimidine nucleotide metabolic process	2	18	0.257054	0.555355	evm.TU.Contig1734_pilon.6;evm.TU.Contig554_pilon.30
GO:0019318	hexose metabolic process	2	18	0.257054	0.555355	evm.TU.Contig342_pilon.14;evm.TU.Contig69_pilon.2
GO:0051338	regulation of transferase activity	2	18	0.257054	0.555355	evm.TU.Contig22_pilon.121;evm.TU.Contig422_pilon.14
GO:0034641	cellular nitrogen compound metabolic process	68	1158	0.261778	0.556739	evm.TU.Contig0_pilon.279;evm.TU.Contig1094_pilon.4;evm.TU.Contig1171_pilon.8;evm.TU.Contig1258_pilon.3;evm.TU.Contig13_pilon.13;evm.TU.Contig144_pilon.151;evm.TU.Contig146_pilon.52;evm.TU.Contig155_pilon.109;evm.TU.Contig155_pilon.115;evm.TU.Contig167_pilon.4;evm.TU.Contig16_pilon.44;evm.TU.Contig16_pilon.70;evm.TU.Contig1734_pilon.6;evm.TU.Contig175_pilon.1;evm.TU.Contig1783_pilon.2;evm.TU.Conti…
GO:0048522	positive regulation of cellular process	3	33	0.267357	0.556739	evm.TU.Contig101_pilon.44;evm.TU.Contig1171_pilon.8;evm.TU.Contig749_pilon.43
GO:0006396	RNA processing	9	129	0.270091	0.556739	evm.TU.Contig1094_pilon.4;evm.TU.Contig144_pilon.151;evm.TU.Contig2119_pilon.14;evm.TU.Contig2119_pilon.19;evm.TU.Contig216_pilon.40;evm.TU.Contig2623_pilon.57;evm.TU.Contig273_pilon.23;evm.TU.Contig503_pilon.8;evm.TU.Contig865_pilon.1
GO:0009056	catabolic process	12	180	0.276258	0.556739	evm.TU.Contig101_pilon.44;evm.TU.Contig140_pilon.38;evm.TU.Contig1536_pilon.12_evm.TU.Contig1536_pilon.13;evm.TU.Contig1616_pilon.38_evm.TU.Contig1616_pilon.39;evm.TU.Contig22_pilon.121;evm.TU.Contig2604_pilon.2;evm.TU.Contig2780_pilon.9;evm.TU.Contig363_pilon.4;evm.TU.Contig488_pilon.32;evm.TU.Contig57_pilon.4;evm.TU.Contig653_pilon.40;evm.TU.Contig653_pilon.57
GO:0009069	serine family amino acid metabolic process	2	19	0.277714	0.556739	evm.TU.Contig2467_pilon.2;evm.TU.Contig488_pilon.32
GO:0009156	ribonucleoside monophosphate biosynthetic process	2	19	0.277714	0.556739	evm.TU.Contig1734_pilon.6;evm.TU.Contig1931_pilon.7
GO:0006996	organelle organization	12	181	0.282571	0.556739	evm.TU.Contig20_pilon.120;evm.TU.Contig225_pilon.77;evm.TU.Contig22_pilon.121;evm.TU.Contig2378_pilon.69;evm.TU.Contig295_pilon.7;evm.TU.Contig337_pilon.27;evm.TU.Contig385_pilon.36;evm.TU.Contig418_pilon.41;evm.TU.Contig575_pilon.80;evm.TU.Contig615_pilon.57;evm.TU.Contig6_pilon.93;evm.TU.Contig93_pilon.23
GO:0006004	fucose metabolic process	1	6	0.285753	0.556739	evm.TU.Contig342_pilon.14
GO:0006098	pentose-phosphate shunt	1	6	0.285753	0.556739	evm.TU.Contig2378_pilon.71
GO:0006338	chromatin remodeling	1	6	0.285753	0.556739	evm.TU.Contig418_pilon.41
GO:0006563	L-serine metabolic process	1	6	0.285753	0.556739	evm.TU.Contig2467_pilon.2
GO:0007050	cell cycle arrest	1	6	0.285753	0.556739	evm.TU.Contig219_pilon.17
GO:0007091	metaphase/anaphase transition of mitotic cell cycle	1	6	0.285753	0.556739	evm.TU.Contig22_pilon.121
GO:0009067	aspartate family amino acid biosynthetic process	1	6	0.285753	0.556739	evm.TU.Contig225_pilon.69
GO:0009219	pyrimidine deoxyribonucleotide metabolic process	1	6	0.285753	0.556739	evm.TU.Contig554_pilon.30
GO:0009311	oligosaccharide metabolic process	1	6	0.285753	0.556739	evm.TU.Contig109_pilon.112
GO:0009394	2'-deoxyribonucleotide metabolic process	1	6	0.285753	0.556739	evm.TU.Contig554_pilon.30
GO:0010965	regulation of mitotic sister chromatid separation	1	6	0.285753	0.556739	evm.TU.Contig22_pilon.121
GO:0015748	organophosphate ester transport	1	6	0.285753	0.556739	evm.TU.Contig1727_pilon.9
GO:0015914	phospholipid transport	1	6	0.285753	0.556739	evm.TU.Contig1727_pilon.9
GO:0019682	glyceraldehyde-3-phosphate metabolic process	1	6	0.285753	0.556739	evm.TU.Contig2378_pilon.71
GO:0019692	deoxyribose phosphate metabolic process	1	6	0.285753	0.556739	evm.TU.Contig554_pilon.30
GO:0030071	regulation of mitotic metaphase/anaphase transition	1	6	0.285753	0.556739	evm.TU.Contig22_pilon.121
GO:0032269	negative regulation of cellular protein metabolic process	1	6	0.285753	0.556739	evm.TU.Contig22_pilon.121
GO:0033044	regulation of chromosome organization	1	6	0.285753	0.556739	evm.TU.Contig22_pilon.121
GO:0033045	regulation of sister chromatid segregation	1	6	0.285753	0.556739	evm.TU.Contig22_pilon.121
GO:0033047	regulation of mitotic sister chromatid segregation	1	6	0.285753	0.556739	evm.TU.Contig22_pilon.121
GO:0034248	regulation of cellular amide metabolic process	1	6	0.285753	0.556739	evm.TU.Contig749_pilon.43
GO:0042559	pteridine-containing compound biosynthetic process	1	6	0.285753	0.556739	evm.TU.Contig2611_pilon.33
GO:0043207	response to external biotic stimulus	1	6	0.285753	0.556739	evm.TU.Contig749_pilon.43
GO:0044784	metaphase/anaphase transition of cell cycle	1	6	0.285753	0.556739	evm.TU.Contig22_pilon.121
GO:0051156	glucose 6-phosphate metabolic process	1	6	0.285753	0.556739	evm.TU.Contig2378_pilon.71
GO:0051248	negative regulation of protein metabolic process	1	6	0.285753	0.556739	evm.TU.Contig22_pilon.121
GO:0051304	chromosome separation	1	6	0.285753	0.556739	evm.TU.Contig22_pilon.121
GO:0051306	mitotic sister chromatid separation	1	6	0.285753	0.556739	evm.TU.Contig22_pilon.121
GO:0051707	response to other organism	1	6	0.285753	0.556739	evm.TU.Contig749_pilon.43
GO:0051983	regulation of chromosome segregation	1	6	0.285753	0.556739	evm.TU.Contig22_pilon.121
GO:1902099	regulation of metaphase/anaphase transition of cell cycle	1	6	0.285753	0.556739	evm.TU.Contig22_pilon.121
GO:0042254	ribosome biogenesis	3	35	0.297601	0.576784	evm.TU.Contig204_pilon.17;evm.TU.Contig295_pilon.7;evm.TU.Contig3161_pilon.5
GO:0005996	monosaccharide metabolic process	2	20	0.298337	0.576784	evm.TU.Contig342_pilon.14;evm.TU.Contig69_pilon.2
GO:0007218	neuropeptide signaling pathway	2	20	0.298337	0.576784	evm.TU.Contig1429_pilon.4;evm.TU.Contig735_pilon.4
GO:0032501	multicellular organismal process	4	51	0.30202	0.582411	evm.TU.Contig1171_pilon.8;evm.TU.Contig3039_pilon.9;evm.TU.Contig400_pilon.1;evm.TU.Contig749_pilon.43
GO:0006520	cellular amino acid metabolic process	10	151	0.308416	0.593228	evm.TU.Contig0_pilon.360;evm.TU.Contig1243_pilon.14_evm.TU.Contig1243_pilon.15;evm.TU.Contig1616_pilon.38_evm.TU.Contig1616_pilon.39;evm.TU.Contig1783_pilon.2;evm.TU.Contig221_pilon.9;evm.TU.Contig225_pilon.69;evm.TU.Contig2467_pilon.2;evm.TU.Contig488_pilon.32;evm.TU.Contig489_pilon.7;evm.TU.Contig619_pilon.12
GO:0019538	protein metabolic process	57	983	0.323035	0.609079	evm.TU.Contig0_pilon.257;evm.TU.Contig101_pilon.16;evm.TU.Contig1044_pilon.3;evm.TU.Contig104_pilon.41;evm.TU.Contig104_pilon.44;evm.TU.Contig1084_pilon.11;evm.TU.Contig109_pilon.102;evm.TU.Contig1170_pilon.4;evm.TU.Contig11_pilon.50;evm.TU.Contig1210_pilon.28;evm.TU.Contig131_pilon.67;evm.TU.Contig137_pilon.28;evm.TU.Contig140_pilon.38;evm.TU.Contig144_pilon.107;evm.TU.Contig146_pilon.52;evm.TU.…
GO:0001558	regulation of cell growth	1	7	0.324734	0.609079	evm.TU.Contig345_pilon.4
GO:0006367	transcription initiation from RNA polymerase II promoter	1	7	0.324734	0.609079	evm.TU.Contig248_pilon.28
GO:0006897	endocytosis	1	7	0.324734	0.609079	evm.TU.Contig2651_pilon.3
GO:0009129	pyrimidine nucleoside monophosphate metabolic process	1	7	0.324734	0.609079	evm.TU.Contig1734_pilon.6
GO:0009130	pyrimidine nucleoside monophosphate biosynthetic process	1	7	0.324734	0.609079	evm.TU.Contig1734_pilon.6
GO:0009262	deoxyribonucleotide metabolic process	1	7	0.324734	0.609079	evm.TU.Contig554_pilon.30
GO:0016049	cell growth	1	7	0.324734	0.609079	evm.TU.Contig345_pilon.4
GO:0031109	microtubule polymerization or depolymerization	1	7	0.324734	0.609079	evm.TU.Contig225_pilon.77
GO:0040008	regulation of growth	1	7	0.324734	0.609079	evm.TU.Contig345_pilon.4
GO:0051128	regulation of cellular component organization	3	37	0.328027	0.612209	evm.TU.Contig22_pilon.121;evm.TU.Contig337_pilon.27;evm.TU.Contig345_pilon.4
GO:1902580	single-organism cellular localization	3	37	0.328027	0.612209	evm.TU.Contig187_pilon.153;evm.TU.Contig295_pilon.7;evm.TU.Contig590_pilon.32
GO:1901575	organic substance catabolic process	11	171	0.329186	0.612855	evm.TU.Contig140_pilon.38;evm.TU.Contig1536_pilon.12_evm.TU.Contig1536_pilon.13;evm.TU.Contig1616_pilon.38_evm.TU.Contig1616_pilon.39;evm.TU.Contig22_pilon.121;evm.TU.Contig2604_pilon.2;evm.TU.Contig2780_pilon.9;evm.TU.Contig363_pilon.4;evm.TU.Contig488_pilon.32;evm.TU.Contig57_pilon.4;evm.TU.Contig653_pilon.40;evm.TU.Contig653_pilon.57
GO:0000278	mitotic cell cycle	2	22	0.339246	0.62694	evm.TU.Contig22_pilon.121;evm.TU.Contig615_pilon.57
GO:0000280	nuclear division	2	22	0.339246	0.62694	evm.TU.Contig22_pilon.121;evm.TU.Contig615_pilon.57
GO:1903047	mitotic cell cycle process	2	22	0.339246	0.62694	evm.TU.Contig22_pilon.121;evm.TU.Contig615_pilon.57
GO:0009451	RNA modification	3	38	0.343245	0.63278	evm.TU.Contig144_pilon.151;evm.TU.Contig216_pilon.40;evm.TU.Contig3039_pilon.8
GO:0022613	ribonucleoprotein complex biogenesis	3	39	0.358435	0.644544	evm.TU.Contig204_pilon.17;evm.TU.Contig295_pilon.7;evm.TU.Contig3161_pilon.5
GO:0009124	nucleoside monophosphate biosynthetic process	2	23	0.359437	0.644544	evm.TU.Contig1734_pilon.6;evm.TU.Contig1931_pilon.7
GO:0072527	pyrimidine-containing compound metabolic process	2	23	0.359437	0.644544	evm.TU.Contig1734_pilon.6;evm.TU.Contig554_pilon.30
GO:1901606	alpha-amino acid catabolic process	2	23	0.359437	0.644544	evm.TU.Contig1616_pilon.38_evm.TU.Contig1616_pilon.39;evm.TU.Contig488_pilon.32
GO:0006072	glycerol-3-phosphate metabolic process	1	8	0.361594	0.644544	evm.TU.Contig477_pilon.55
GO:0006270	DNA replication initiation	1	8	0.361594	0.644544	evm.TU.Contig16_pilon.44
GO:0006821	chloride transport	1	8	0.361594	0.644544	evm.TU.Contig107_pilon.13
GO:0009066	aspartate family amino acid metabolic process	1	8	0.361594	0.644544	evm.TU.Contig225_pilon.69
GO:0009074	aromatic amino acid family catabolic process	1	8	0.361594	0.644544	evm.TU.Contig1616_pilon.38_evm.TU.Contig1616_pilon.39
GO:0009147	pyrimidine nucleoside triphosphate metabolic process	1	8	0.361594	0.644544	evm.TU.Contig554_pilon.30
GO:0010639	negative regulation of organelle organization	1	8	0.361594	0.644544	evm.TU.Contig22_pilon.121
GO:0042558	pteridine-containing compound metabolic process	1	8	0.361594	0.644544	evm.TU.Contig2611_pilon.33
GO:0050793	regulation of developmental process	1	8	0.361594	0.644544	evm.TU.Contig80_pilon.11
GO:0051129	negative regulation of cellular component organization	1	8	0.361594	0.644544	evm.TU.Contig22_pilon.121
GO:0006461	protein complex assembly	5	74	0.378024	0.668379	evm.TU.Contig128_pilon.13;evm.TU.Contig213_pilon.163;evm.TU.Contig225_pilon.77;evm.TU.Contig337_pilon.27;evm.TU.Contig651_pilon.8
GO:0070271	protein complex biogenesis	5	74	0.378024	0.668379	evm.TU.Contig128_pilon.13;evm.TU.Contig213_pilon.163;evm.TU.Contig225_pilon.77;evm.TU.Contig337_pilon.27;evm.TU.Contig651_pilon.8
GO:0009063	cellular amino acid catabolic process	2	24	0.379398	0.668379	evm.TU.Contig1616_pilon.38_evm.TU.Contig1616_pilon.39;evm.TU.Contig488_pilon.32
GO:0031399	regulation of protein modification process	2	24	0.379398	0.668379	evm.TU.Contig22_pilon.121;evm.TU.Contig422_pilon.14
GO:0048285	organelle fission	2	24	0.379398	0.668379	evm.TU.Contig22_pilon.121;evm.TU.Contig615_pilon.57
GO:0071822	protein complex subunit organization	6	92	0.386807	0.673713	evm.TU.Contig128_pilon.13;evm.TU.Contig213_pilon.163;evm.TU.Contig225_pilon.77;evm.TU.Contig337_pilon.27;evm.TU.Contig651_pilon.8;evm.TU.Contig6_pilon.93
GO:0009059	macromolecule biosynthetic process	42	734	0.391496	0.673713	evm.TU.Contig0_pilon.279;evm.TU.Contig1171_pilon.8;evm.TU.Contig13_pilon.13;evm.TU.Contig146_pilon.52;evm.TU.Contig167_pilon.4;evm.TU.Contig16_pilon.44;evm.TU.Contig175_pilon.1;evm.TU.Contig1783_pilon.2;evm.TU.Contig187_pilon.142;evm.TU.Contig187_pilon.264;evm.TU.Contig1_pilon.253;evm.TU.Contig2007_pilon.19;evm.TU.Contig2009_pilon.6;evm.TU.Contig213_pilon.66;evm.TU.Contig220_pilon.53;evm.TU.Conti…
GO:0009058	biosynthetic process	62	1096	0.393557	0.673713	evm.TU.Contig0_pilon.279;evm.TU.Contig0_pilon.360;evm.TU.Contig1171_pilon.8;evm.TU.Contig1243_pilon.14_evm.TU.Contig1243_pilon.15;evm.TU.Contig13_pilon.13;evm.TU.Contig146_pilon.52;evm.TU.Contig155_pilon.115;evm.TU.Contig167_pilon.4;evm.TU.Contig16_pilon.44;evm.TU.Contig1734_pilon.6;evm.TU.Contig175_pilon.1;evm.TU.Contig1783_pilon.2;evm.TU.Contig182_pilon.46;evm.TU.Contig187_pilon.142;evm.TU.Cont…
GO:0000075	cell cycle checkpoint	1	9	0.396448	0.673713	evm.TU.Contig22_pilon.121
GO:0000079	regulation of cyclin-dependent protein serine/threonine kinase activity	1	9	0.396448	0.673713	evm.TU.Contig422_pilon.14
GO:0001510	RNA methylation	1	9	0.396448	0.673713	evm.TU.Contig144_pilon.151
GO:0007088	regulation of mitotic nuclear division	1	9	0.396448	0.673713	evm.TU.Contig22_pilon.121
GO:0009605	response to external stimulus	1	9	0.396448	0.673713	evm.TU.Contig749_pilon.43
GO:0010498	proteasomal protein catabolic process	1	9	0.396448	0.673713	evm.TU.Contig22_pilon.121
GO:0016055	Wnt signaling pathway	1	9	0.396448	0.673713	evm.TU.Contig195_pilon.16
GO:0033014	tetrapyrrole biosynthetic process	1	9	0.396448	0.673713	evm.TU.Contig155_pilon.115
GO:0043161	proteasome-mediated ubiquitin-dependent protein catabolic process	1	9	0.396448	0.673713	evm.TU.Contig22_pilon.121
GO:0051302	regulation of cell division	1	9	0.396448	0.673713	evm.TU.Contig22_pilon.121
GO:0051783	regulation of nuclear division	1	9	0.396448	0.673713	evm.TU.Contig22_pilon.121
GO:1904029	regulation of cyclin-dependent protein kinase activity	1	9	0.396448	0.673713	evm.TU.Contig422_pilon.14
GO:0022607	cellular component assembly	6	93	0.396722	0.673713	evm.TU.Contig128_pilon.13;evm.TU.Contig182_pilon.46;evm.TU.Contig213_pilon.163;evm.TU.Contig225_pilon.77;evm.TU.Contig337_pilon.27;evm.TU.Contig651_pilon.8
GO:0044283	small molecule biosynthetic process	5	76	0.40005	0.677838	evm.TU.Contig221_pilon.9;evm.TU.Contig225_pilon.69;evm.TU.Contig2467_pilon.2;evm.TU.Contig295_pilon.78_evm.TU.Contig295_pilon.79;evm.TU.Contig619_pilon.12
GO:0032774	RNA biosynthetic process	25	433	0.41178	0.688874	evm.TU.Contig0_pilon.279;evm.TU.Contig1171_pilon.8;evm.TU.Contig13_pilon.13;evm.TU.Contig167_pilon.4;evm.TU.Contig175_pilon.1;evm.TU.Contig1_pilon.253;evm.TU.Contig2007_pilon.19;evm.TU.Contig2009_pilon.6;evm.TU.Contig213_pilon.66;evm.TU.Contig220_pilon.53;evm.TU.Contig2251_pilon.2;evm.TU.Contig248_pilon.28;evm.TU.Contig274_pilon.16;evm.TU.Contig274_pilon.23;evm.TU.Contig308_pilon.17;evm.TU.Contig…
GO:0006818	hydrogen transport	2	26	0.418494	0.688874	evm.TU.Contig107_pilon.35;evm.TU.Contig3070_pilon.34
GO:0015992	proton transport	2	26	0.418494	0.688874	evm.TU.Contig107_pilon.35;evm.TU.Contig3070_pilon.34
GO:0033043	regulation of organelle organization	2	26	0.418494	0.688874	evm.TU.Contig22_pilon.121;evm.TU.Contig337_pilon.27
GO:0019752	carboxylic acid metabolic process	14	238	0.424009	0.688874	evm.TU.Contig0_pilon.360;evm.TU.Contig1243_pilon.14_evm.TU.Contig1243_pilon.15;evm.TU.Contig138_pilon.9;evm.TU.Contig1498_pilon.1;evm.TU.Contig1616_pilon.38_evm.TU.Contig1616_pilon.39;evm.TU.Contig1783_pilon.2;evm.TU.Contig178_pilon.43;evm.TU.Contig221_pilon.9;evm.TU.Contig225_pilon.69;evm.TU.Contig2467_pilon.2;evm.TU.Contig295_pilon.78_evm.TU.Contig295_pilon.79;evm.TU.Contig488_pilon.32;evm.TU.C…
GO:0019222	regulation of metabolic process	24	418	0.426031	0.688874	evm.TU.Contig0_pilon.279;evm.TU.Contig101_pilon.44;evm.TU.Contig1171_pilon.8;evm.TU.Contig13_pilon.13;evm.TU.Contig1_pilon.253;evm.TU.Contig2007_pilon.19;evm.TU.Contig2009_pilon.6;evm.TU.Contig213_pilon.66;evm.TU.Contig220_pilon.53;evm.TU.Contig2251_pilon.2;evm.TU.Contig22_pilon.121;evm.TU.Contig274_pilon.16;evm.TU.Contig274_pilon.23;evm.TU.Contig308_pilon.17;evm.TU.Contig31_pilon.18;evm.TU.Conti…
GO:0016070	RNA metabolic process	37	653	0.426761	0.688874	evm.TU.Contig0_pilon.279;evm.TU.Contig1094_pilon.4;evm.TU.Contig1171_pilon.8;evm.TU.Contig13_pilon.13;evm.TU.Contig144_pilon.151;evm.TU.Contig167_pilon.4;evm.TU.Contig175_pilon.1;evm.TU.Contig1783_pilon.2;evm.TU.Contig1_pilon.253;evm.TU.Contig2007_pilon.19;evm.TU.Contig2009_pilon.6;evm.TU.Contig2119_pilon.14;evm.TU.Contig2119_pilon.19;evm.TU.Contig213_pilon.66;evm.TU.Contig216_pilon.40;evm.TU.Con…
GO:0006950	response to stress	10	167	0.42687	0.688874	evm.TU.Contig0_pilon.104;evm.TU.Contig1210_pilon.30;evm.TU.Contig1210_pilon.31;evm.TU.Contig1258_pilon.3;evm.TU.Contig13_pilon.13;evm.TU.Contig20_pilon.73;evm.TU.Contig318_pilon.16;evm.TU.Contig453_pilon.2;evm.TU.Contig611_pilon.112;evm.TU.Contig749_pilon.43
GO:0000070	mitotic sister chromatid segregation	1	10	0.429404	0.688874	evm.TU.Contig22_pilon.121
GO:0000819	sister chromatid segregation	1	10	0.429404	0.688874	evm.TU.Contig22_pilon.121
GO:0006298	mismatch repair	1	10	0.429404	0.688874	evm.TU.Contig1258_pilon.3
GO:0006414	translational elongation	1	10	0.429404	0.688874	evm.TU.Contig146_pilon.52
GO:0006546	glycine catabolic process	1	10	0.429404	0.688874	evm.TU.Contig488_pilon.32
GO:0006662	glycerol ether metabolic process	1	10	0.429404	0.688874	evm.TU.Contig196_pilon.11
GO:0006914	autophagy	1	10	0.429404	0.688874	evm.TU.Contig101_pilon.44
GO:0007205	protein kinase C-activating G-protein coupled receptor signaling pathway	1	10	0.429404	0.688874	evm.TU.Contig611_pilon.61
GO:0009071	serine family amino acid catabolic process	1	10	0.429404	0.688874	evm.TU.Contig488_pilon.32
GO:0009218	pyrimidine ribonucleotide metabolic process	1	10	0.429404	0.688874	evm.TU.Contig1734_pilon.6
GO:0009220	pyrimidine ribonucleotide biosynthetic process	1	10	0.429404	0.688874	evm.TU.Contig1734_pilon.6
GO:0018904	ether metabolic process	1	10	0.429404	0.688874	evm.TU.Contig196_pilon.11
GO:0033013	tetrapyrrole metabolic process	1	10	0.429404	0.688874	evm.TU.Contig155_pilon.115
GO:0046131	pyrimidine ribonucleoside metabolic process	1	10	0.429404	0.688874	evm.TU.Contig1734_pilon.6
GO:0046132	pyrimidine ribonucleoside biosynthetic process	1	10	0.429404	0.688874	evm.TU.Contig1734_pilon.6
GO:0046134	pyrimidine nucleoside biosynthetic process	1	10	0.429404	0.688874	evm.TU.Contig1734_pilon.6
GO:0048584	positive regulation of response to stimulus	1	10	0.429404	0.688874	evm.TU.Contig749_pilon.43
GO:0006082	organic acid metabolic process	14	240	0.436594	0.696052	evm.TU.Contig0_pilon.360;evm.TU.Contig1243_pilon.14_evm.TU.Contig1243_pilon.15;evm.TU.Contig138_pilon.9;evm.TU.Contig1498_pilon.1;evm.TU.Contig1616_pilon.38_evm.TU.Contig1616_pilon.39;evm.TU.Contig1783_pilon.2;evm.TU.Contig178_pilon.43;evm.TU.Contig221_pilon.9;evm.TU.Contig225_pilon.69;evm.TU.Contig2467_pilon.2;evm.TU.Contig295_pilon.78_evm.TU.Contig295_pilon.79;evm.TU.Contig488_pilon.32;evm.TU.C…
GO:0043436	oxoacid metabolic process	14	240	0.436594	0.696052	evm.TU.Contig0_pilon.360;evm.TU.Contig1243_pilon.14_evm.TU.Contig1243_pilon.15;evm.TU.Contig138_pilon.9;evm.TU.Contig1498_pilon.1;evm.TU.Contig1616_pilon.38_evm.TU.Contig1616_pilon.39;evm.TU.Contig1783_pilon.2;evm.TU.Contig178_pilon.43;evm.TU.Contig221_pilon.9;evm.TU.Contig225_pilon.69;evm.TU.Contig2467_pilon.2;evm.TU.Contig295_pilon.78_evm.TU.Contig295_pilon.79;evm.TU.Contig488_pilon.32;evm.TU.C…
GO:0016054	organic acid catabolic process	2	27	0.437571	0.696052	evm.TU.Contig1616_pilon.38_evm.TU.Contig1616_pilon.39;evm.TU.Contig488_pilon.32
GO:0046395	carboxylic acid catabolic process	2	27	0.437571	0.696052	evm.TU.Contig1616_pilon.38_evm.TU.Contig1616_pilon.39;evm.TU.Contig488_pilon.32
GO:0065003	macromolecular complex assembly	5	80	0.443798	0.704471	evm.TU.Contig128_pilon.13;evm.TU.Contig213_pilon.163;evm.TU.Contig225_pilon.77;evm.TU.Contig337_pilon.27;evm.TU.Contig651_pilon.8
GO:0034645	cellular macromolecule biosynthetic process	41	732	0.451463	0.705827	evm.TU.Contig0_pilon.279;evm.TU.Contig1171_pilon.8;evm.TU.Contig13_pilon.13;evm.TU.Contig146_pilon.52;evm.TU.Contig16_pilon.44;evm.TU.Contig175_pilon.1;evm.TU.Contig1783_pilon.2;evm.TU.Contig187_pilon.142;evm.TU.Contig187_pilon.264;evm.TU.Contig1_pilon.253;evm.TU.Contig2007_pilon.19;evm.TU.Contig2009_pilon.6;evm.TU.Contig213_pilon.66;evm.TU.Contig220_pilon.53;evm.TU.Contig2251_pilon.2;evm.TU.Cont…
GO:0072594	establishment of protein localization to organelle	2	28	0.456305	0.705827	evm.TU.Contig187_pilon.153;evm.TU.Contig590_pilon.32
GO:0001522	pseudouridine synthesis	1	11	0.460566	0.705827	evm.TU.Contig3039_pilon.8
GO:0006213	pyrimidine nucleoside metabolic process	1	11	0.460566	0.705827	evm.TU.Contig1734_pilon.6
GO:0006413	translational initiation	1	11	0.460566	0.705827	evm.TU.Contig612_pilon.19
GO:0006739	NADP metabolic process	1	11	0.460566	0.705827	evm.TU.Contig2378_pilon.71
GO:0008064	regulation of actin polymerization or depolymerization	1	11	0.460566	0.705827	evm.TU.Contig337_pilon.27
GO:0030154	cell differentiation	1	11	0.460566	0.705827	evm.TU.Contig80_pilon.11
GO:0030832	regulation of actin filament length	1	11	0.460566	0.705827	evm.TU.Contig337_pilon.27
GO:0030833	regulation of actin filament polymerization	1	11	0.460566	0.705827	evm.TU.Contig337_pilon.27
GO:0032271	regulation of protein polymerization	1	11	0.460566	0.705827	evm.TU.Contig337_pilon.27
GO:0043254	regulation of protein complex assembly	1	11	0.460566	0.705827	evm.TU.Contig337_pilon.27
GO:0044770	cell cycle phase transition	1	11	0.460566	0.705827	evm.TU.Contig22_pilon.121
GO:0044772	mitotic cell cycle phase transition	1	11	0.460566	0.705827	evm.TU.Contig22_pilon.121
GO:0052646	alditol phosphate metabolic process	1	11	0.460566	0.705827	evm.TU.Contig477_pilon.55
GO:1901987	regulation of cell cycle phase transition	1	11	0.460566	0.705827	evm.TU.Contig22_pilon.121
GO:1901990	regulation of mitotic cell cycle phase transition	1	11	0.460566	0.705827	evm.TU.Contig22_pilon.121
GO:0033365	protein localization to organelle	2	29	0.474674	0.725524	evm.TU.Contig187_pilon.153;evm.TU.Contig590_pilon.32
GO:0007166	cell surface receptor signaling pathway	4	65	0.476659	0.725524	evm.TU.Contig1429_pilon.4;evm.TU.Contig14_pilon.32;evm.TU.Contig195_pilon.16;evm.TU.Contig749_pilon.43
GO:0006351	transcription, DNA-templated	24	429	0.479044	0.725524	evm.TU.Contig0_pilon.279;evm.TU.Contig1171_pilon.8;evm.TU.Contig13_pilon.13;evm.TU.Contig175_pilon.1;evm.TU.Contig1_pilon.253;evm.TU.Contig2007_pilon.19;evm.TU.Contig2009_pilon.6;evm.TU.Contig213_pilon.66;evm.TU.Contig220_pilon.53;evm.TU.Contig2251_pilon.2;evm.TU.Contig248_pilon.28;evm.TU.Contig274_pilon.16;evm.TU.Contig274_pilon.23;evm.TU.Contig308_pilon.17;evm.TU.Contig31_pilon.18;evm.TU.Contig…
GO:0097659	nucleic acid-templated transcription	24	429	0.479044	0.725524	evm.TU.Contig0_pilon.279;evm.TU.Contig1171_pilon.8;evm.TU.Contig13_pilon.13;evm.TU.Contig175_pilon.1;evm.TU.Contig1_pilon.253;evm.TU.Contig2007_pilon.19;evm.TU.Contig2009_pilon.6;evm.TU.Contig213_pilon.66;evm.TU.Contig220_pilon.53;evm.TU.Contig2251_pilon.2;evm.TU.Contig248_pilon.28;evm.TU.Contig274_pilon.16;evm.TU.Contig274_pilon.23;evm.TU.Contig308_pilon.17;evm.TU.Contig31_pilon.18;evm.TU.Contig…
GO:0000375	RNA splicing, via transesterification reactions	1	12	0.490031	0.725524	evm.TU.Contig2623_pilon.57
GO:0000377	RNA splicing, via transesterification reactions with bulged adenosine as nucleophile	1	12	0.490031	0.725524	evm.TU.Contig2623_pilon.57
GO:0000398	mRNA splicing, via spliceosome	1	12	0.490031	0.725524	evm.TU.Contig2623_pilon.57
GO:0007346	regulation of mitotic cell cycle	1	12	0.490031	0.725524	evm.TU.Contig22_pilon.121
GO:0008154	actin polymerization or depolymerization	1	12	0.490031	0.725524	evm.TU.Contig337_pilon.27
GO:0010564	regulation of cell cycle process	1	12	0.490031	0.725524	evm.TU.Contig22_pilon.121
GO:0030041	actin filament polymerization	1	12	0.490031	0.725524	evm.TU.Contig337_pilon.27
GO:0032956	regulation of actin cytoskeleton organization	1	12	0.490031	0.725524	evm.TU.Contig337_pilon.27
GO:0032970	regulation of actin filament-based process	1	12	0.490031	0.725524	evm.TU.Contig337_pilon.27
GO:0044087	regulation of cellular component biogenesis	1	12	0.490031	0.725524	evm.TU.Contig337_pilon.27
GO:0051704	multi-organism process	1	12	0.490031	0.725524	evm.TU.Contig749_pilon.43
GO:0022402	cell cycle process	3	48	0.490744	0.725524	evm.TU.Contig219_pilon.17;evm.TU.Contig22_pilon.121;evm.TU.Contig615_pilon.57
GO:0048523	negative regulation of cellular process	3	48	0.490744	0.725524	evm.TU.Contig219_pilon.17;evm.TU.Contig22_pilon.121;evm.TU.Contig80_pilon.11
GO:0043933	macromolecular complex subunit organization	7	121	0.492209	0.725524	evm.TU.Contig128_pilon.13;evm.TU.Contig213_pilon.163;evm.TU.Contig225_pilon.77;evm.TU.Contig337_pilon.27;evm.TU.Contig418_pilon.41;evm.TU.Contig651_pilon.8;evm.TU.Contig6_pilon.93
GO:0006091	generation of precursor metabolites and energy	2	30	0.492664	0.725524	evm.TU.Contig2228_pilon.2;evm.TU.Contig5_pilon.53
GO:0032268	regulation of cellular protein metabolic process	2	30	0.492664	0.725524	evm.TU.Contig22_pilon.121;evm.TU.Contig422_pilon.14
GO:0006605	protein targeting	2	31	0.51026	0.749973	evm.TU.Contig187_pilon.153;evm.TU.Contig590_pilon.32
GO:0005976	polysaccharide metabolic process	1	13	0.517892	0.750243	evm.TU.Contig575_pilon.9
GO:0006261	DNA-dependent DNA replication	1	13	0.517892	0.750243	evm.TU.Contig16_pilon.44
GO:0006952	defense response	1	13	0.517892	0.750243	evm.TU.Contig749_pilon.43
GO:0009072	aromatic amino acid family metabolic process	1	13	0.517892	0.750243	evm.TU.Contig1616_pilon.38_evm.TU.Contig1616_pilon.39
GO:0043085	positive regulation of catalytic activity	1	13	0.517892	0.750243	evm.TU.Contig37_pilon.5
GO:0044093	positive regulation of molecular function	1	13	0.517892	0.750243	evm.TU.Contig37_pilon.5
GO:0051301	cell division	1	13	0.517892	0.750243	evm.TU.Contig22_pilon.121
GO:0048519	negative regulation of biological process	3	50	0.518404	0.750243	evm.TU.Contig219_pilon.17;evm.TU.Contig22_pilon.121;evm.TU.Contig80_pilon.11
GO:0044281	small molecule metabolic process	25	457	0.524832	0.758091	evm.TU.Contig0_pilon.360;evm.TU.Contig1243_pilon.14_evm.TU.Contig1243_pilon.15;evm.TU.Contig138_pilon.9;evm.TU.Contig1498_pilon.1;evm.TU.Contig1616_pilon.38_evm.TU.Contig1616_pilon.39;evm.TU.Contig1734_pilon.6;evm.TU.Contig1783_pilon.2;evm.TU.Contig178_pilon.43;evm.TU.Contig1931_pilon.7;evm.TU.Contig196_pilon.11;evm.TU.Contig221_pilon.9;evm.TU.Contig225_pilon.69;evm.TU.Contig2378_pilon.71;evm.TU.…
GO:0044249	cellular biosynthetic process	54	995	0.539667	0.772793	evm.TU.Contig0_pilon.279;evm.TU.Contig1171_pilon.8;evm.TU.Contig13_pilon.13;evm.TU.Contig146_pilon.52;evm.TU.Contig155_pilon.115;evm.TU.Contig167_pilon.4;evm.TU.Contig16_pilon.44;evm.TU.Contig1734_pilon.6;evm.TU.Contig175_pilon.1;evm.TU.Contig1783_pilon.2;evm.TU.Contig187_pilon.142;evm.TU.Contig187_pilon.264;evm.TU.Contig1931_pilon.7;evm.TU.Contig1_pilon.253;evm.TU.Contig2007_pilon.19;evm.TU.Cont…
GO:0006887	exocytosis	1	14	0.544235	0.772793	evm.TU.Contig1481_pilon.2
GO:0007059	chromosome segregation	1	14	0.544235	0.772793	evm.TU.Contig22_pilon.121
GO:0010604	positive regulation of macromolecule metabolic process	1	14	0.544235	0.772793	evm.TU.Contig1171_pilon.8
GO:0016567	protein ubiquitination	1	14	0.544235	0.772793	evm.TU.Contig22_pilon.121
GO:0043549	regulation of kinase activity	1	14	0.544235	0.772793	evm.TU.Contig422_pilon.14
GO:0045859	regulation of protein kinase activity	1	14	0.544235	0.772793	evm.TU.Contig422_pilon.14
GO:0071900	regulation of protein serine/threonine kinase activity	1	14	0.544235	0.772793	evm.TU.Contig422_pilon.14
GO:0098813	nuclear chromosome segregation	1	14	0.544235	0.772793	evm.TU.Contig22_pilon.121
GO:0031323	regulation of cellular metabolic process	22	408	0.555582	0.787129	evm.TU.Contig0_pilon.279;evm.TU.Contig101_pilon.44;evm.TU.Contig1171_pilon.8;evm.TU.Contig13_pilon.13;evm.TU.Contig1_pilon.253;evm.TU.Contig2007_pilon.19;evm.TU.Contig2009_pilon.6;evm.TU.Contig213_pilon.66;evm.TU.Contig220_pilon.53;evm.TU.Contig2251_pilon.2;evm.TU.Contig22_pilon.121;evm.TU.Contig274_pilon.16;evm.TU.Contig274_pilon.23;evm.TU.Contig308_pilon.17;evm.TU.Contig31_pilon.18;evm.TU.Conti…
GO:0000226	microtubule cytoskeleton organization	2	34	0.560595	0.787129	evm.TU.Contig225_pilon.77;evm.TU.Contig385_pilon.36
GO:0009161	ribonucleoside monophosphate metabolic process	2	34	0.560595	0.787129	evm.TU.Contig1734_pilon.6;evm.TU.Contig1931_pilon.7
GO:0009163	nucleoside biosynthetic process	2	34	0.560595	0.787129	evm.TU.Contig1734_pilon.6;evm.TU.Contig999_pilon.46
GO:0042455	ribonucleoside biosynthetic process	2	34	0.560595	0.787129	evm.TU.Contig1734_pilon.6;evm.TU.Contig999_pilon.46
GO:1901659	glycosyl compound biosynthetic process	2	34	0.560595	0.787129	evm.TU.Contig1734_pilon.6;evm.TU.Contig999_pilon.46
GO:0019438	aromatic compound biosynthetic process	31	578	0.568667	0.793223	evm.TU.Contig0_pilon.279;evm.TU.Contig1171_pilon.8;evm.TU.Contig13_pilon.13;evm.TU.Contig155_pilon.115;evm.TU.Contig167_pilon.4;evm.TU.Contig1734_pilon.6;evm.TU.Contig175_pilon.1;evm.TU.Contig1931_pilon.7;evm.TU.Contig1_pilon.253;evm.TU.Contig2007_pilon.19;evm.TU.Contig2009_pilon.6;evm.TU.Contig213_pilon.66;evm.TU.Contig220_pilon.53;evm.TU.Contig2251_pilon.2;evm.TU.Contig248_pilon.28;evm.TU.Conti…
GO:0006955	immune response	1	15	0.569143	0.793223	evm.TU.Contig749_pilon.43
GO:0032446	protein modification by small protein conjugation	1	15	0.569143	0.793223	evm.TU.Contig22_pilon.121
GO:0040007	growth	1	15	0.569143	0.793223	evm.TU.Contig345_pilon.4
GO:1901576	organic substance biosynthetic process	55	1027	0.583831	0.812193	evm.TU.Contig0_pilon.279;evm.TU.Contig1171_pilon.8;evm.TU.Contig13_pilon.13;evm.TU.Contig146_pilon.52;evm.TU.Contig155_pilon.115;evm.TU.Contig167_pilon.4;evm.TU.Contig16_pilon.44;evm.TU.Contig1734_pilon.6;evm.TU.Contig175_pilon.1;evm.TU.Contig1783_pilon.2;evm.TU.Contig187_pilon.142;evm.TU.Contig187_pilon.264;evm.TU.Contig1931_pilon.7;evm.TU.Contig1_pilon.253;evm.TU.Contig2007_pilon.19;evm.TU.Cont…
GO:0008033	tRNA processing	2	36	0.592047	0.815494	evm.TU.Contig144_pilon.151;evm.TU.Contig216_pilon.40
GO:0006544	glycine metabolic process	1	16	0.592693	0.815494	evm.TU.Contig488_pilon.32
GO:0009127	purine nucleoside monophosphate biosynthetic process	1	16	0.592693	0.815494	evm.TU.Contig1931_pilon.7
GO:0009168	purine ribonucleoside monophosphate biosynthetic process	1	16	0.592693	0.815494	evm.TU.Contig1931_pilon.7
GO:0032940	secretion by cell	1	16	0.592693	0.815494	evm.TU.Contig1481_pilon.2
GO:0046903	secretion	1	16	0.592693	0.815494	evm.TU.Contig1481_pilon.2
GO:0044267	cellular protein metabolic process	37	697	0.597809	0.821034	evm.TU.Contig1044_pilon.3;evm.TU.Contig1170_pilon.4;evm.TU.Contig137_pilon.28;evm.TU.Contig140_pilon.38;evm.TU.Contig144_pilon.107;evm.TU.Contig146_pilon.52;evm.TU.Contig147_pilon.27;evm.TU.Contig1536_pilon.12_evm.TU.Contig1536_pilon.13;evm.TU.Contig16_pilon.70;evm.TU.Contig1783_pilon.2;evm.TU.Contig187_pilon.142;evm.TU.Contig187_pilon.264;evm.TU.Contig216_pilon.53;evm.TU.Contig2282_pilon.6;evm.T…
GO:0031326	regulation of cellular biosynthetic process	20	381	0.605961	0.828368	evm.TU.Contig0_pilon.279;evm.TU.Contig1171_pilon.8;evm.TU.Contig13_pilon.13;evm.TU.Contig1_pilon.253;evm.TU.Contig2007_pilon.19;evm.TU.Contig2009_pilon.6;evm.TU.Contig213_pilon.66;evm.TU.Contig220_pilon.53;evm.TU.Contig2251_pilon.2;evm.TU.Contig274_pilon.16;evm.TU.Contig274_pilon.23;evm.TU.Contig308_pilon.17;evm.TU.Contig31_pilon.18;evm.TU.Contig422_pilon.14;evm.TU.Contig432_pilon.8;evm.TU.Contig…
GO:0009889	regulation of biosynthetic process	20	382	0.610803	0.828368	evm.TU.Contig0_pilon.279;evm.TU.Contig1171_pilon.8;evm.TU.Contig13_pilon.13;evm.TU.Contig1_pilon.253;evm.TU.Contig2007_pilon.19;evm.TU.Contig2009_pilon.6;evm.TU.Contig213_pilon.66;evm.TU.Contig220_pilon.53;evm.TU.Contig2251_pilon.2;evm.TU.Contig274_pilon.16;evm.TU.Contig274_pilon.23;evm.TU.Contig308_pilon.17;evm.TU.Contig31_pilon.18;evm.TU.Contig422_pilon.14;evm.TU.Contig432_pilon.8;evm.TU.Contig…
GO:0035556	intracellular signal transduction	17	326	0.613804	0.828368	evm.TU.Contig1170_pilon.2;evm.TU.Contig1298_pilon.3;evm.TU.Contig141_pilon.16;evm.TU.Contig15_pilon.111;evm.TU.Contig15_pilon.94;evm.TU.Contig1777_pilon.33;evm.TU.Contig1_pilon.279;evm.TU.Contig213_pilon.8_evm.TU.Contig213_pilon.9;evm.TU.Contig248_pilon.24;evm.TU.Contig258_pilon.7;evm.TU.Contig304_pilon.8;evm.TU.Contig367_pilon.27;evm.TU.Contig465_pilon.11;evm.TU.Contig611_pilon.11;evm.TU.Contig8…
GO:0001539	cilium or flagellum-dependent cell motility	1	17	0.61496	0.828368	evm.TU.Contig186_pilon.3
GO:0002376	immune system process	1	17	0.61496	0.828368	evm.TU.Contig749_pilon.43
GO:0006221	pyrimidine nucleotide biosynthetic process	1	17	0.61496	0.828368	evm.TU.Contig1734_pilon.6
GO:0048856	anatomical structure development	1	17	0.61496	0.828368	evm.TU.Contig749_pilon.43
GO:0048869	cellular developmental process	1	17	0.61496	0.828368	evm.TU.Contig80_pilon.11
GO:0051493	regulation of cytoskeleton organization	1	17	0.61496	0.828368	evm.TU.Contig337_pilon.27
GO:0070647	protein modification by small protein conjugation or removal	1	17	0.61496	0.828368	evm.TU.Contig22_pilon.121
GO:0051171	regulation of nitrogen compound metabolic process	20	383	0.61562	0.828368	evm.TU.Contig0_pilon.279;evm.TU.Contig1171_pilon.8;evm.TU.Contig13_pilon.13;evm.TU.Contig1_pilon.253;evm.TU.Contig2007_pilon.19;evm.TU.Contig2009_pilon.6;evm.TU.Contig213_pilon.66;evm.TU.Contig220_pilon.53;evm.TU.Contig2251_pilon.2;evm.TU.Contig274_pilon.16;evm.TU.Contig274_pilon.23;evm.TU.Contig308_pilon.17;evm.TU.Contig31_pilon.18;evm.TU.Contig422_pilon.14;evm.TU.Contig432_pilon.8;evm.TU.Contig…
GO:0080090	regulation of primary metabolic process	21	402	0.616332	0.828368	evm.TU.Contig0_pilon.279;evm.TU.Contig1171_pilon.8;evm.TU.Contig13_pilon.13;evm.TU.Contig1_pilon.253;evm.TU.Contig2007_pilon.19;evm.TU.Contig2009_pilon.6;evm.TU.Contig213_pilon.66;evm.TU.Contig220_pilon.53;evm.TU.Contig2251_pilon.2;evm.TU.Contig22_pilon.121;evm.TU.Contig274_pilon.16;evm.TU.Contig274_pilon.23;evm.TU.Contig308_pilon.17;evm.TU.Contig31_pilon.18;evm.TU.Contig363_pilon.4;evm.TU.Contig…
GO:0060255	regulation of macromolecule metabolic process	21	403	0.621015	0.831265	evm.TU.Contig0_pilon.279;evm.TU.Contig1171_pilon.8;evm.TU.Contig13_pilon.13;evm.TU.Contig1_pilon.253;evm.TU.Contig2007_pilon.19;evm.TU.Contig2009_pilon.6;evm.TU.Contig213_pilon.66;evm.TU.Contig220_pilon.53;evm.TU.Contig2251_pilon.2;evm.TU.Contig22_pilon.121;evm.TU.Contig274_pilon.16;evm.TU.Contig274_pilon.23;evm.TU.Contig308_pilon.17;evm.TU.Contig31_pilon.18;evm.TU.Contig363_pilon.4;evm.TU.Contig…
GO:0043170	macromolecule metabolic process	98	1835	0.621303	0.831265	evm.TU.Contig0_pilon.257;evm.TU.Contig0_pilon.279;evm.TU.Contig101_pilon.16;evm.TU.Contig1044_pilon.3;evm.TU.Contig104_pilon.41;evm.TU.Contig104_pilon.44;evm.TU.Contig1084_pilon.11;evm.TU.Contig1094_pilon.4;evm.TU.Contig109_pilon.102;evm.TU.Contig1170_pilon.4;evm.TU.Contig1171_pilon.8;evm.TU.Contig11_pilon.50;evm.TU.Contig1210_pilon.28;evm.TU.Contig1258_pilon.3;evm.TU.Contig131_pilon.67;evm.TU.Co…
GO:0009123	nucleoside monophosphate metabolic process	2	38	0.621795	0.831265	evm.TU.Contig1734_pilon.6;evm.TU.Contig1931_pilon.7
GO:0034654	nucleobase-containing compound biosynthetic process	29	554	0.623111	0.83155	evm.TU.Contig0_pilon.279;evm.TU.Contig1171_pilon.8;evm.TU.Contig13_pilon.13;evm.TU.Contig167_pilon.4;evm.TU.Contig1734_pilon.6;evm.TU.Contig175_pilon.1;evm.TU.Contig1931_pilon.7;evm.TU.Contig1_pilon.253;evm.TU.Contig2007_pilon.19;evm.TU.Contig2009_pilon.6;evm.TU.Contig213_pilon.66;evm.TU.Contig220_pilon.53;evm.TU.Contig2251_pilon.2;evm.TU.Contig248_pilon.28;evm.TU.Contig274_pilon.16;evm.TU.Contig…
GO:0006399	tRNA metabolic process	5	98	0.625435	0.833177	evm.TU.Contig144_pilon.151;evm.TU.Contig167_pilon.4;evm.TU.Contig1783_pilon.2;evm.TU.Contig216_pilon.40;evm.TU.Contig489_pilon.7
GO:0015988	energy coupled proton transmembrane transport, against electrochemical gradient	1	18	0.636013	0.842802	evm.TU.Contig3070_pilon.34
GO:0015991	ATP hydrolysis coupled proton transport	1	18	0.636013	0.842802	evm.TU.Contig3070_pilon.34
GO:0090662	ATP hydrolysis coupled transmembrane transport	1	18	0.636013	0.842802	evm.TU.Contig3070_pilon.34
GO:0006355	regulation of transcription, DNA-templated	19	371	0.648704	0.853617	evm.TU.Contig0_pilon.279;evm.TU.Contig1171_pilon.8;evm.TU.Contig13_pilon.13;evm.TU.Contig1_pilon.253;evm.TU.Contig2007_pilon.19;evm.TU.Contig2009_pilon.6;evm.TU.Contig213_pilon.66;evm.TU.Contig220_pilon.53;evm.TU.Contig2251_pilon.2;evm.TU.Contig274_pilon.16;evm.TU.Contig274_pilon.23;evm.TU.Contig308_pilon.17;evm.TU.Contig31_pilon.18;evm.TU.Contig422_pilon.14;evm.TU.Contig432_pilon.8;evm.TU.Contig…
GO:0051252	regulation of RNA metabolic process	19	371	0.648704	0.853617	evm.TU.Contig0_pilon.279;evm.TU.Contig1171_pilon.8;evm.TU.Contig13_pilon.13;evm.TU.Contig1_pilon.253;evm.TU.Contig2007_pilon.19;evm.TU.Contig2009_pilon.6;evm.TU.Contig213_pilon.66;evm.TU.Contig220_pilon.53;evm.TU.Contig2251_pilon.2;evm.TU.Contig274_pilon.16;evm.TU.Contig274_pilon.23;evm.TU.Contig308_pilon.17;evm.TU.Contig31_pilon.18;evm.TU.Contig422_pilon.14;evm.TU.Contig432_pilon.8;evm.TU.Contig…
GO:1903506	regulation of nucleic acid-templated transcription	19	371	0.648704	0.853617	evm.TU.Contig0_pilon.279;evm.TU.Contig1171_pilon.8;evm.TU.Contig13_pilon.13;evm.TU.Contig1_pilon.253;evm.TU.Contig2007_pilon.19;evm.TU.Contig2009_pilon.6;evm.TU.Contig213_pilon.66;evm.TU.Contig220_pilon.53;evm.TU.Contig2251_pilon.2;evm.TU.Contig274_pilon.16;evm.TU.Contig274_pilon.23;evm.TU.Contig308_pilon.17;evm.TU.Contig31_pilon.18;evm.TU.Contig422_pilon.14;evm.TU.Contig432_pilon.8;evm.TU.Contig…
GO:2001141	regulation of RNA biosynthetic process	19	371	0.648704	0.853617	evm.TU.Contig0_pilon.279;evm.TU.Contig1171_pilon.8;evm.TU.Contig13_pilon.13;evm.TU.Contig1_pilon.253;evm.TU.Contig2007_pilon.19;evm.TU.Contig2009_pilon.6;evm.TU.Contig213_pilon.66;evm.TU.Contig220_pilon.53;evm.TU.Contig2251_pilon.2;evm.TU.Contig274_pilon.16;evm.TU.Contig274_pilon.23;evm.TU.Contig308_pilon.17;evm.TU.Contig31_pilon.18;evm.TU.Contig422_pilon.14;evm.TU.Contig432_pilon.8;evm.TU.Contig…
GO:1901565	organonitrogen compound catabolic process	2	40	0.649844	0.853627	evm.TU.Contig1616_pilon.38_evm.TU.Contig1616_pilon.39;evm.TU.Contig488_pilon.32
GO:0006810	transport	60	1142	0.65161	0.854459	evm.TU.Contig107_pilon.13;evm.TU.Contig107_pilon.35;evm.TU.Contig1170_pilon.2;evm.TU.Contig117_pilon.43;evm.TU.Contig1233_pilon.14;evm.TU.Contig126_pilon.31;evm.TU.Contig1298_pilon.3;evm.TU.Contig139_pilon.6;evm.TU.Contig141_pilon.16;evm.TU.Contig144_pilon.126;evm.TU.Contig146_pilon.36;evm.TU.Contig1481_pilon.2;evm.TU.Contig1536_pilon.3;evm.TU.Contig153_pilon.12;evm.TU.Contig155_pilon.119;evm.TU.…
GO:0001932	regulation of protein phosphorylation	1	19	0.655919	0.857128	evm.TU.Contig422_pilon.14
GO:0031324	negative regulation of cellular metabolic process	1	19	0.655919	0.857128	evm.TU.Contig22_pilon.121
GO:0044237	cellular metabolic process	106	1998	0.659424	0.860218	evm.TU.Contig0_pilon.279;evm.TU.Contig0_pilon.360;evm.TU.Contig101_pilon.44;evm.TU.Contig1044_pilon.3;evm.TU.Contig1094_pilon.4;evm.TU.Contig1170_pilon.4;evm.TU.Contig1171_pilon.8;evm.TU.Contig1243_pilon.14_evm.TU.Contig1243_pilon.15;evm.TU.Contig1258_pilon.3;evm.TU.Contig1283_pilon.14;evm.TU.Contig137_pilon.28;evm.TU.Contig138_pilon.9;evm.TU.Contig13_pilon.13;evm.TU.Contig140_pilon.38;evm.TU.Con…
GO:0051234	establishment of localization	60	1146	0.663167	0.863606	evm.TU.Contig107_pilon.13;evm.TU.Contig107_pilon.35;evm.TU.Contig1170_pilon.2;evm.TU.Contig117_pilon.43;evm.TU.Contig1233_pilon.14;evm.TU.Contig126_pilon.31;evm.TU.Contig1298_pilon.3;evm.TU.Contig139_pilon.6;evm.TU.Contig141_pilon.16;evm.TU.Contig144_pilon.126;evm.TU.Contig146_pilon.36;evm.TU.Contig1481_pilon.2;evm.TU.Contig1536_pilon.3;evm.TU.Contig153_pilon.12;evm.TU.Contig155_pilon.119;evm.TU.…
GO:0018130	heterocycle biosynthetic process	31	603	0.666975	0.866701	evm.TU.Contig0_pilon.279;evm.TU.Contig1171_pilon.8;evm.TU.Contig13_pilon.13;evm.TU.Contig155_pilon.115;evm.TU.Contig167_pilon.4;evm.TU.Contig1734_pilon.6;evm.TU.Contig175_pilon.1;evm.TU.Contig1931_pilon.7;evm.TU.Contig1_pilon.253;evm.TU.Contig2007_pilon.19;evm.TU.Contig2009_pilon.6;evm.TU.Contig213_pilon.66;evm.TU.Contig220_pilon.53;evm.TU.Contig2251_pilon.2;evm.TU.Contig248_pilon.28;evm.TU.Conti…
GO:0010468	regulation of gene expression	19	376	0.671892	0.866701	evm.TU.Contig0_pilon.279;evm.TU.Contig1171_pilon.8;evm.TU.Contig13_pilon.13;evm.TU.Contig1_pilon.253;evm.TU.Contig2007_pilon.19;evm.TU.Contig2009_pilon.6;evm.TU.Contig213_pilon.66;evm.TU.Contig220_pilon.53;evm.TU.Contig2251_pilon.2;evm.TU.Contig274_pilon.16;evm.TU.Contig274_pilon.23;evm.TU.Contig308_pilon.17;evm.TU.Contig31_pilon.18;evm.TU.Contig422_pilon.14;evm.TU.Contig432_pilon.8;evm.TU.Contig…
GO:0006352	DNA-templated transcription, initiation	1	20	0.674739	0.866701	evm.TU.Contig248_pilon.28
GO:0008380	RNA splicing	1	20	0.674739	0.866701	evm.TU.Contig2623_pilon.57
GO:0010605	negative regulation of macromolecule metabolic process	1	20	0.674739	0.866701	evm.TU.Contig22_pilon.121
GO:0042451	purine nucleoside biosynthetic process	1	20	0.674739	0.866701	evm.TU.Contig999_pilon.46
GO:0046129	purine ribonucleoside biosynthetic process	1	20	0.674739	0.866701	evm.TU.Contig999_pilon.46
GO:0072528	pyrimidine-containing compound biosynthetic process	1	20	0.674739	0.866701	evm.TU.Contig1734_pilon.6
GO:0019219	regulation of nucleobase-containing compound metabolic process	19	377	0.676432	0.867397	evm.TU.Contig0_pilon.279;evm.TU.Contig1171_pilon.8;evm.TU.Contig13_pilon.13;evm.TU.Contig1_pilon.253;evm.TU.Contig2007_pilon.19;evm.TU.Contig2009_pilon.6;evm.TU.Contig213_pilon.66;evm.TU.Contig220_pilon.53;evm.TU.Contig2251_pilon.2;evm.TU.Contig274_pilon.16;evm.TU.Contig274_pilon.23;evm.TU.Contig308_pilon.17;evm.TU.Contig31_pilon.18;evm.TU.Contig422_pilon.14;evm.TU.Contig432_pilon.8;evm.TU.Contig…
GO:0010556	regulation of macromolecule biosynthetic process	19	379	0.68541	0.870283	evm.TU.Contig0_pilon.279;evm.TU.Contig1171_pilon.8;evm.TU.Contig13_pilon.13;evm.TU.Contig1_pilon.253;evm.TU.Contig2007_pilon.19;evm.TU.Contig2009_pilon.6;evm.TU.Contig213_pilon.66;evm.TU.Contig220_pilon.53;evm.TU.Contig2251_pilon.2;evm.TU.Contig274_pilon.16;evm.TU.Contig274_pilon.23;evm.TU.Contig308_pilon.17;evm.TU.Contig31_pilon.18;evm.TU.Contig422_pilon.14;evm.TU.Contig432_pilon.8;evm.TU.Contig…
GO:2000112	regulation of cellular macromolecule biosynthetic process	19	379	0.68541	0.870283	evm.TU.Contig0_pilon.279;evm.TU.Contig1171_pilon.8;evm.TU.Contig13_pilon.13;evm.TU.Contig1_pilon.253;evm.TU.Contig2007_pilon.19;evm.TU.Contig2009_pilon.6;evm.TU.Contig213_pilon.66;evm.TU.Contig220_pilon.53;evm.TU.Contig2251_pilon.2;evm.TU.Contig274_pilon.16;evm.TU.Contig274_pilon.23;evm.TU.Contig308_pilon.17;evm.TU.Contig31_pilon.18;evm.TU.Contig422_pilon.14;evm.TU.Contig432_pilon.8;evm.TU.Contig…
GO:0044712	single-organism catabolic process	3	64	0.686413	0.870283	evm.TU.Contig1616_pilon.38_evm.TU.Contig1616_pilon.39;evm.TU.Contig488_pilon.32;evm.TU.Contig653_pilon.40
GO:0034660	ncRNA metabolic process	6	126	0.691936	0.870283	evm.TU.Contig144_pilon.151;evm.TU.Contig167_pilon.4;evm.TU.Contig1783_pilon.2;evm.TU.Contig216_pilon.40;evm.TU.Contig489_pilon.7;evm.TU.Contig677_pilon.4
GO:0051179	localization	61	1175	0.69207	0.870283	evm.TU.Contig107_pilon.13;evm.TU.Contig107_pilon.35;evm.TU.Contig1170_pilon.2;evm.TU.Contig117_pilon.43;evm.TU.Contig1233_pilon.14;evm.TU.Contig126_pilon.31;evm.TU.Contig1298_pilon.3;evm.TU.Contig139_pilon.6;evm.TU.Contig141_pilon.16;evm.TU.Contig144_pilon.126;evm.TU.Contig146_pilon.36;evm.TU.Contig1481_pilon.2;evm.TU.Contig1536_pilon.3;evm.TU.Contig153_pilon.12;evm.TU.Contig155_pilon.119;evm.TU.…
GO:0006869	lipid transport	1	21	0.692533	0.870283	evm.TU.Contig1727_pilon.9
GO:0009308	amine metabolic process	1	21	0.692533	0.870283	evm.TU.Contig645_pilon.12
GO:0009892	negative regulation of metabolic process	1	21	0.692533	0.870283	evm.TU.Contig22_pilon.121
GO:0010876	lipid localization	1	21	0.692533	0.870283	evm.TU.Contig1727_pilon.9
GO:0042325	regulation of phosphorylation	1	21	0.692533	0.870283	evm.TU.Contig422_pilon.14
GO:0048870	cell motility	1	21	0.692533	0.870283	evm.TU.Contig186_pilon.3
GO:0051674	localization of cell	1	21	0.692533	0.870283	evm.TU.Contig186_pilon.3
GO:1901362	organic cyclic compound biosynthetic process	31	612	0.699542	0.877628	evm.TU.Contig0_pilon.279;evm.TU.Contig1171_pilon.8;evm.TU.Contig13_pilon.13;evm.TU.Contig155_pilon.115;evm.TU.Contig167_pilon.4;evm.TU.Contig1734_pilon.6;evm.TU.Contig175_pilon.1;evm.TU.Contig1931_pilon.7;evm.TU.Contig1_pilon.253;evm.TU.Contig2007_pilon.19;evm.TU.Contig2009_pilon.6;evm.TU.Contig213_pilon.66;evm.TU.Contig220_pilon.53;evm.TU.Contig2251_pilon.2;evm.TU.Contig248_pilon.28;evm.TU.Conti…
GO:0071704	organic substance metabolic process	138	2609	0.707505	0.885335	evm.TU.Contig0_pilon.257;evm.TU.Contig0_pilon.279;evm.TU.Contig0_pilon.360;evm.TU.Contig101_pilon.16;evm.TU.Contig1044_pilon.3;evm.TU.Contig104_pilon.41;evm.TU.Contig104_pilon.44;evm.TU.Contig1084_pilon.11;evm.TU.Contig1094_pilon.4;evm.TU.Contig109_pilon.102;evm.TU.Contig109_pilon.112;evm.TU.Contig1170_pilon.4;evm.TU.Contig1171_pilon.8;evm.TU.Contig11_pilon.50;evm.TU.Contig1210_pilon.28;evm.TU.Co…
GO:0016568	chromatin modification	1	22	0.709356	0.885335	evm.TU.Contig418_pilon.41
GO:0044262	cellular carbohydrate metabolic process	1	22	0.709356	0.885335	evm.TU.Contig1283_pilon.14
GO:0006631	fatty acid metabolic process	2	45	0.71273	0.885335	evm.TU.Contig138_pilon.9;evm.TU.Contig295_pilon.78_evm.TU.Contig295_pilon.79
GO:0009260	ribonucleotide biosynthetic process	2	45	0.71273	0.885335	evm.TU.Contig1734_pilon.6;evm.TU.Contig1931_pilon.7
GO:0046390	ribose phosphate biosynthetic process	2	45	0.71273	0.885335	evm.TU.Contig1734_pilon.6;evm.TU.Contig1931_pilon.7
GO:0019693	ribose phosphate metabolic process	3	67	0.716113	0.888075	evm.TU.Contig1734_pilon.6;evm.TU.Contig1931_pilon.7;evm.TU.Contig2378_pilon.71
GO:0019220	regulation of phosphate metabolic process	1	23	0.725261	0.895003	evm.TU.Contig422_pilon.14
GO:0040011	locomotion	1	23	0.725261	0.895003	evm.TU.Contig186_pilon.3
GO:0051174	regulation of phosphorus metabolic process	1	23	0.725261	0.895003	evm.TU.Contig422_pilon.14
GO:0072522	purine-containing compound biosynthetic process	2	47	0.735111	0.904284	evm.TU.Contig1931_pilon.7;evm.TU.Contig999_pilon.46
GO:0044238	primary metabolic process	126	2401	0.73518	0.904284	evm.TU.Contig0_pilon.257;evm.TU.Contig0_pilon.279;evm.TU.Contig0_pilon.360;evm.TU.Contig101_pilon.16;evm.TU.Contig1044_pilon.3;evm.TU.Contig104_pilon.41;evm.TU.Contig104_pilon.44;evm.TU.Contig1084_pilon.11;evm.TU.Contig1094_pilon.4;evm.TU.Contig109_pilon.102;evm.TU.Contig109_pilon.112;evm.TU.Contig1170_pilon.4;evm.TU.Contig1171_pilon.8;evm.TU.Contig11_pilon.50;evm.TU.Contig1210_pilon.28;evm.TU.Co…
GO:0006633	fatty acid biosynthetic process	1	24	0.740299	0.907619	evm.TU.Contig295_pilon.78_evm.TU.Contig295_pilon.79
GO:0006979	response to oxidative stress	1	24	0.740299	0.907619	evm.TU.Contig611_pilon.112
GO:1902600	hydrogen ion transmembrane transport	1	25	0.754516	0.923547	evm.TU.Contig3070_pilon.34
GO:0009119	ribonucleoside metabolic process	2	50	0.765894	0.935954	evm.TU.Contig1734_pilon.6;evm.TU.Contig999_pilon.46
GO:0006357	regulation of transcription from RNA polymerase II promoter	1	26	0.767957	0.936957	evm.TU.Contig213_pilon.66
GO:0044260	cellular macromolecule metabolic process	74	1451	0.771051	0.939212	evm.TU.Contig0_pilon.279;evm.TU.Contig1044_pilon.3;evm.TU.Contig1094_pilon.4;evm.TU.Contig1170_pilon.4;evm.TU.Contig1171_pilon.8;evm.TU.Contig1258_pilon.3;evm.TU.Contig137_pilon.28;evm.TU.Contig13_pilon.13;evm.TU.Contig140_pilon.38;evm.TU.Contig144_pilon.107;evm.TU.Contig144_pilon.151;evm.TU.Contig146_pilon.52;evm.TU.Contig147_pilon.27;evm.TU.Contig1536_pilon.12_evm.TU.Contig1536_pilon.13;evm.TU.…
GO:0044710	single-organism metabolic process	61	1209	0.7776	0.945662	evm.TU.Contig0_pilon.256;evm.TU.Contig0_pilon.360;evm.TU.Contig1008_pilon.2;evm.TU.Contig109_pilon.112;evm.TU.Contig109_pilon.29;evm.TU.Contig1109_pilon.25;evm.TU.Contig1233_pilon.8_evm.TU.Contig1233_pilon.9;evm.TU.Contig1243_pilon.14_evm.TU.Contig1243_pilon.15;evm.TU.Contig1258_pilon.3;evm.TU.Contig1287_pilon.34;evm.TU.Contig138_pilon.9;evm.TU.Contig13_pilon.13;evm.TU.Contig1498_pilon.1;evm.TU.C…
GO:0015698	inorganic anion transport	1	27	0.780664	0.947859	evm.TU.Contig107_pilon.13
GO:0090304	nucleic acid metabolic process	40	813	0.787081	0.954115	evm.TU.Contig0_pilon.279;evm.TU.Contig1094_pilon.4;evm.TU.Contig1171_pilon.8;evm.TU.Contig1258_pilon.3;evm.TU.Contig13_pilon.13;evm.TU.Contig144_pilon.151;evm.TU.Contig167_pilon.4;evm.TU.Contig16_pilon.44;evm.TU.Contig175_pilon.1;evm.TU.Contig1783_pilon.2;evm.TU.Contig1_pilon.253;evm.TU.Contig2007_pilon.19;evm.TU.Contig2009_pilon.6;evm.TU.Contig2119_pilon.14;evm.TU.Contig2119_pilon.19;evm.TU.Cont…
GO:0042221	response to chemical	2	53	0.793527	0.960384	evm.TU.Contig0_pilon.279;evm.TU.Contig47_pilon.30
GO:0051188	cofactor biosynthetic process	2	54	0.802079	0.963811	evm.TU.Contig155_pilon.115;evm.TU.Contig2611_pilon.33
GO:0019362	pyridine nucleotide metabolic process	1	29	0.804034	0.963811	evm.TU.Contig2378_pilon.71
GO:0043414	macromolecule methylation	1	29	0.804034	0.963811	evm.TU.Contig144_pilon.151
GO:0046496	nicotinamide nucleotide metabolic process	1	29	0.804034	0.963811	evm.TU.Contig2378_pilon.71
GO:0072330	monocarboxylic acid biosynthetic process	1	29	0.804034	0.963811	evm.TU.Contig295_pilon.78_evm.TU.Contig295_pilon.79
GO:0007155	cell adhesion	6	144	0.805794	0.963811	evm.TU.Contig266_pilon.37;evm.TU.Contig266_pilon.39;evm.TU.Contig3112_pilon.3;evm.TU.Contig590_pilon.4;evm.TU.Contig603_pilon.5;evm.TU.Contig750_pilon.5
GO:0022610	biological adhesion	6	144	0.805794	0.963811	evm.TU.Contig266_pilon.37;evm.TU.Contig266_pilon.39;evm.TU.Contig3112_pilon.3;evm.TU.Contig590_pilon.4;evm.TU.Contig603_pilon.5;evm.TU.Contig750_pilon.5
GO:0051186	cofactor metabolic process	3	78	0.806584	0.963811	evm.TU.Contig155_pilon.115;evm.TU.Contig2378_pilon.71;evm.TU.Contig2611_pilon.33
GO:0006030	chitin metabolic process	3	79	0.813465	0.964949	evm.TU.Contig2009_pilon.11;evm.TU.Contig274_pilon.49;evm.TU.Contig3088_pilon.2
GO:0016051	carbohydrate biosynthetic process	1	30	0.814771	0.964949	evm.TU.Contig515_pilon.16
GO:1901071	glucosamine-containing compound metabolic process	3	80	0.820138	0.964949	evm.TU.Contig2009_pilon.11;evm.TU.Contig274_pilon.49;evm.TU.Contig3088_pilon.2
GO:0006325	chromatin organization	1	31	0.824922	0.964949	evm.TU.Contig418_pilon.41
GO:0009126	purine nucleoside monophosphate metabolic process	1	31	0.824922	0.964949	evm.TU.Contig1931_pilon.7
GO:0009167	purine ribonucleoside monophosphate metabolic process	1	31	0.824922	0.964949	evm.TU.Contig1931_pilon.7
GO:0006725	cellular aromatic compound metabolic process	51	1044	0.832406	0.964949	evm.TU.Contig0_pilon.279;evm.TU.Contig1094_pilon.4;evm.TU.Contig1171_pilon.8;evm.TU.Contig1258_pilon.3;evm.TU.Contig13_pilon.13;evm.TU.Contig144_pilon.151;evm.TU.Contig155_pilon.109;evm.TU.Contig155_pilon.115;evm.TU.Contig1616_pilon.38_evm.TU.Contig1616_pilon.39;evm.TU.Contig167_pilon.4;evm.TU.Contig16_pilon.44;evm.TU.Contig1734_pilon.6;evm.TU.Contig175_pilon.1;evm.TU.Contig1783_pilon.2;evm.TU.Co…
GO:0006040	amino sugar metabolic process	3	82	0.832878	0.964949	evm.TU.Contig2009_pilon.11;evm.TU.Contig274_pilon.49;evm.TU.Contig3088_pilon.2
GO:0006733	oxidoreduction coenzyme metabolic process	1	32	0.834518	0.964949	evm.TU.Contig2378_pilon.71
GO:0009141	nucleoside triphosphate metabolic process	1	32	0.834518	0.964949	evm.TU.Contig554_pilon.30
GO:0018149	peptide cross-linking	1	32	0.834518	0.964949	evm.TU.Contig77_pilon.22
GO:0051260	protein homooligomerization	1	32	0.834518	0.964949	evm.TU.Contig651_pilon.8
GO:0007156	homophilic cell adhesion via plasma membrane adhesion molecules	3	83	0.838952	0.964949	evm.TU.Contig266_pilon.37;evm.TU.Contig266_pilon.39;evm.TU.Contig3112_pilon.3
GO:0098742	cell-cell adhesion via plasma-membrane adhesion molecules	3	83	0.838952	0.964949	evm.TU.Contig266_pilon.37;evm.TU.Contig266_pilon.39;evm.TU.Contig3112_pilon.3
GO:0006418	tRNA aminoacylation for protein translation	2	59	0.840287	0.964949	evm.TU.Contig1783_pilon.2;evm.TU.Contig489_pilon.7
GO:0009725	response to hormone	1	33	0.843589	0.964949	evm.TU.Contig0_pilon.279
GO:0009755	hormone-mediated signaling pathway	1	33	0.843589	0.964949	evm.TU.Contig0_pilon.279
GO:0014070	response to organic cyclic compound	1	33	0.843589	0.964949	evm.TU.Contig0_pilon.279
GO:0032259	methylation	1	33	0.843589	0.964949	evm.TU.Contig144_pilon.151
GO:0032870	cellular response to hormone stimulus	1	33	0.843589	0.964949	evm.TU.Contig0_pilon.279
GO:0043401	steroid hormone mediated signaling pathway	1	33	0.843589	0.964949	evm.TU.Contig0_pilon.279
GO:0048545	response to steroid hormone	1	33	0.843589	0.964949	evm.TU.Contig0_pilon.279
GO:0071383	cellular response to steroid hormone stimulus	1	33	0.843589	0.964949	evm.TU.Contig0_pilon.279
GO:0071407	cellular response to organic cyclic compound	1	33	0.843589	0.964949	evm.TU.Contig0_pilon.279
GO:0098609	cell-cell adhesion	3	84	0.844836	0.964949	evm.TU.Contig266_pilon.37;evm.TU.Contig266_pilon.39;evm.TU.Contig3112_pilon.3
GO:0032787	monocarboxylic acid metabolic process	2	60	0.847079	0.964949	evm.TU.Contig138_pilon.9;evm.TU.Contig295_pilon.78_evm.TU.Contig295_pilon.79
GO:0019439	aromatic compound catabolic process	1	34	0.852164	0.964949	evm.TU.Contig1616_pilon.38_evm.TU.Contig1616_pilon.39
GO:0033993	response to lipid	1	34	0.852164	0.964949	evm.TU.Contig0_pilon.279
GO:0051259	protein oligomerization	1	34	0.852164	0.964949	evm.TU.Contig651_pilon.8
GO:0071396	cellular response to lipid	1	34	0.852164	0.964949	evm.TU.Contig0_pilon.279
GO:0072524	pyridine-containing compound metabolic process	1	34	0.852164	0.964949	evm.TU.Contig2378_pilon.71
GO:1901361	organic cyclic compound catabolic process	1	34	0.852164	0.964949	evm.TU.Contig1616_pilon.38_evm.TU.Contig1616_pilon.39
GO:0009116	nucleoside metabolic process	2	61	0.853609	0.964949	evm.TU.Contig1734_pilon.6;evm.TU.Contig999_pilon.46
GO:0009259	ribonucleotide metabolic process	2	61	0.853609	0.964949	evm.TU.Contig1734_pilon.6;evm.TU.Contig1931_pilon.7
GO:0048583	regulation of response to stimulus	2	61	0.853609	0.964949	evm.TU.Contig400_pilon.1;evm.TU.Contig749_pilon.43
GO:1901657	glycosyl compound metabolic process	2	61	0.853609	0.964949	evm.TU.Contig1734_pilon.6;evm.TU.Contig999_pilon.46
GO:0009152	purine ribonucleotide biosynthetic process	1	35	0.860271	0.970153	evm.TU.Contig1931_pilon.7
GO:0006139	nucleobase-containing compound metabolic process	48	1001	0.860786	0.970153	evm.TU.Contig0_pilon.279;evm.TU.Contig1094_pilon.4;evm.TU.Contig1171_pilon.8;evm.TU.Contig1258_pilon.3;evm.TU.Contig13_pilon.13;evm.TU.Contig144_pilon.151;evm.TU.Contig155_pilon.109;evm.TU.Contig167_pilon.4;evm.TU.Contig16_pilon.44;evm.TU.Contig1734_pilon.6;evm.TU.Contig175_pilon.1;evm.TU.Contig1783_pilon.2;evm.TU.Contig1931_pilon.7;evm.TU.Contig1_pilon.253;evm.TU.Contig2007_pilon.19;evm.TU.Conti…
GO:0034470	ncRNA processing	2	63	0.865912	0.970249	evm.TU.Contig144_pilon.151;evm.TU.Contig216_pilon.40
GO:0043038	amino acid activation	2	63	0.865912	0.970249	evm.TU.Contig1783_pilon.2;evm.TU.Contig489_pilon.7
GO:0043039	tRNA aminoacylation	2	63	0.865912	0.970249	evm.TU.Contig1783_pilon.2;evm.TU.Contig489_pilon.7
GO:0042278	purine nucleoside metabolic process	1	36	0.867935	0.970249	evm.TU.Contig999_pilon.46
GO:0046128	purine ribonucleoside metabolic process	1	36	0.867935	0.970249	evm.TU.Contig999_pilon.46
GO:0009987	cellular process	190	3650	0.868592	0.970249	evm.TU.Contig0_pilon.279;evm.TU.Contig0_pilon.360;evm.TU.Contig101_pilon.44;evm.TU.Contig1044_pilon.3;evm.TU.Contig107_pilon.13;evm.TU.Contig1094_pilon.4;evm.TU.Contig1170_pilon.2;evm.TU.Contig1170_pilon.4;evm.TU.Contig1171_pilon.8;evm.TU.Contig1210_pilon.30;evm.TU.Contig1210_pilon.31;evm.TU.Contig1243_pilon.14_evm.TU.Contig1243_pilon.15;evm.TU.Contig1258_pilon.3;evm.TU.Contig1283_pilon.14;evm.TU…
GO:0051276	chromosome organization	2	64	0.871702	0.970847	evm.TU.Contig22_pilon.121;evm.TU.Contig418_pilon.41
GO:0072521	purine-containing compound metabolic process	2	64	0.871702	0.970847	evm.TU.Contig1931_pilon.7;evm.TU.Contig999_pilon.46
GO:0009719	response to endogenous stimulus	1	38	0.882028	0.979453	evm.TU.Contig0_pilon.279
GO:0071495	cellular response to endogenous stimulus	1	38	0.882028	0.979453	evm.TU.Contig0_pilon.279
GO:0006470	protein dephosphorylation	2	67	0.887723	0.983744	evm.TU.Contig1170_pilon.4;evm.TU.Contig144_pilon.107
GO:0007018	microtubule-based movement	1	39	0.888501	0.983744	evm.TU.Contig186_pilon.3
GO:0046483	heterocycle metabolic process	50	1058	0.89083	0.984341	evm.TU.Contig0_pilon.279;evm.TU.Contig1094_pilon.4;evm.TU.Contig1171_pilon.8;evm.TU.Contig1258_pilon.3;evm.TU.Contig13_pilon.13;evm.TU.Contig144_pilon.151;evm.TU.Contig155_pilon.109;evm.TU.Contig155_pilon.115;evm.TU.Contig167_pilon.4;evm.TU.Contig16_pilon.44;evm.TU.Contig1734_pilon.6;evm.TU.Contig175_pilon.1;evm.TU.Contig1783_pilon.2;evm.TU.Contig1931_pilon.7;evm.TU.Contig1_pilon.253;evm.TU.Conti…
GO:1901360	organic cyclic compound metabolic process	51	1078	0.891677	0.984341	evm.TU.Contig0_pilon.279;evm.TU.Contig1094_pilon.4;evm.TU.Contig1171_pilon.8;evm.TU.Contig1258_pilon.3;evm.TU.Contig13_pilon.13;evm.TU.Contig144_pilon.151;evm.TU.Contig155_pilon.109;evm.TU.Contig155_pilon.115;evm.TU.Contig1616_pilon.38_evm.TU.Contig1616_pilon.39;evm.TU.Contig167_pilon.4;evm.TU.Contig16_pilon.44;evm.TU.Contig1734_pilon.6;evm.TU.Contig175_pilon.1;evm.TU.Contig1783_pilon.2;evm.TU.Co…
GO:0006022	aminoglycan metabolic process	3	94	0.894108	0.984341	evm.TU.Contig2009_pilon.11;evm.TU.Contig274_pilon.49;evm.TU.Contig3088_pilon.2
GO:0009117	nucleotide metabolic process	5	143	0.89759	0.984341	evm.TU.Contig1734_pilon.6;evm.TU.Contig1931_pilon.7;evm.TU.Contig2378_pilon.71;evm.TU.Contig48_pilon.179;evm.TU.Contig554_pilon.30
GO:0071310	cellular response to organic substance	1	41	0.900405	0.984341	evm.TU.Contig0_pilon.279
GO:0006915	apoptotic process	2	70	0.901875	0.984341	evm.TU.Contig182_pilon.46;evm.TU.Contig365_pilon.32
GO:0008219	cell death	2	70	0.901875	0.984341	evm.TU.Contig182_pilon.46;evm.TU.Contig365_pilon.32
GO:0012501	programmed cell death	2	70	0.901875	0.984341	evm.TU.Contig182_pilon.46;evm.TU.Contig365_pilon.32
GO:0016265	death	2	70	0.901875	0.984341	evm.TU.Contig182_pilon.46;evm.TU.Contig365_pilon.32
GO:0006281	DNA repair	3	96	0.902095	0.984341	evm.TU.Contig1258_pilon.3;evm.TU.Contig13_pilon.13;evm.TU.Contig318_pilon.16
GO:0006164	purine nucleotide biosynthetic process	1	42	0.905873	0.984721	evm.TU.Contig1931_pilon.7
GO:0070887	cellular response to chemical stimulus	1	42	0.905873	0.984721	evm.TU.Contig0_pilon.279
GO:0055086	nucleobase-containing small molecule metabolic process	6	169	0.906361	0.984721	evm.TU.Contig1734_pilon.6;evm.TU.Contig1931_pilon.7;evm.TU.Contig2378_pilon.71;evm.TU.Contig48_pilon.179;evm.TU.Contig554_pilon.30;evm.TU.Contig999_pilon.46
GO:0006732	coenzyme metabolic process	2	72	0.910368	0.987652	evm.TU.Contig2378_pilon.71;evm.TU.Contig2611_pilon.33
GO:0006753	nucleoside phosphate metabolic process	5	148	0.913195	0.989294	evm.TU.Contig1734_pilon.6;evm.TU.Contig1931_pilon.7;evm.TU.Contig2378_pilon.71;evm.TU.Contig48_pilon.179;evm.TU.Contig554_pilon.30
GO:0010033	response to organic substance	1	44	0.915927	0.990831	evm.TU.Contig0_pilon.279
GO:0006974	cellular response to DNA damage stimulus	3	101	0.919741	0.993531	evm.TU.Contig1258_pilon.3;evm.TU.Contig13_pilon.13;evm.TU.Contig318_pilon.16
GO:0005975	carbohydrate metabolic process	13	335	0.929265	1	evm.TU.Contig109_pilon.112;evm.TU.Contig1283_pilon.14;evm.TU.Contig1287_pilon.3;evm.TU.Contig187_pilon.189;evm.TU.Contig1931_pilon.23;evm.TU.Contig216_pilon.19;evm.TU.Contig2651_pilon.1;evm.TU.Contig342_pilon.14;evm.TU.Contig365_pilon.26;evm.TU.Contig477_pilon.55;evm.TU.Contig515_pilon.16;evm.TU.Contig575_pilon.9;evm.TU.Contig69_pilon.2
GO:0033554	cellular response to stress	3	105	0.931718	1	evm.TU.Contig1258_pilon.3;evm.TU.Contig13_pilon.13;evm.TU.Contig318_pilon.16
GO:0065007	biological regulation	70	1484	0.93589	1	evm.TU.Contig0_pilon.279;evm.TU.Contig101_pilon.44;evm.TU.Contig107_pilon.13;evm.TU.Contig1170_pilon.2;evm.TU.Contig1171_pilon.8;evm.TU.Contig1210_pilon.30;evm.TU.Contig1210_pilon.31;evm.TU.Contig1298_pilon.3;evm.TU.Contig1306_pilon.49;evm.TU.Contig1306_pilon.50;evm.TU.Contig13_pilon.13;evm.TU.Contig141_pilon.16;evm.TU.Contig1429_pilon.4;evm.TU.Contig147_pilon.27;evm.TU.Contig14_pilon.32;evm.TU.C…
GO:0009108	coenzyme biosynthetic process	1	49	0.936623	1	evm.TU.Contig2611_pilon.33
GO:0098655	cation transmembrane transport	1	49	0.936623	1	evm.TU.Contig3070_pilon.34
GO:0098660	inorganic ion transmembrane transport	1	49	0.936623	1	evm.TU.Contig3070_pilon.34
GO:0098662	inorganic cation transmembrane transport	1	49	0.936623	1	evm.TU.Contig3070_pilon.34
GO:0009165	nucleotide biosynthetic process	3	109	0.942033	1	evm.TU.Contig1734_pilon.6;evm.TU.Contig1931_pilon.7;evm.TU.Contig48_pilon.179
GO:0006260	DNA replication	1	51	0.943401	1	evm.TU.Contig16_pilon.44
GO:0009150	purine ribonucleotide metabolic process	1	51	0.943401	1	evm.TU.Contig1931_pilon.7
GO:0016311	dephosphorylation	2	82	0.943437	1	evm.TU.Contig1170_pilon.4;evm.TU.Contig144_pilon.107
GO:0006928	movement of cell or subcellular component	1	52	0.946513	1	evm.TU.Contig186_pilon.3
GO:1901293	nucleoside phosphate biosynthetic process	3	113	0.950892	1	evm.TU.Contig1734_pilon.6;evm.TU.Contig1931_pilon.7;evm.TU.Contig48_pilon.179
GO:0050789	regulation of biological process	67	1447	0.952592	1	evm.TU.Contig0_pilon.279;evm.TU.Contig101_pilon.44;evm.TU.Contig1170_pilon.2;evm.TU.Contig1171_pilon.8;evm.TU.Contig1210_pilon.30;evm.TU.Contig1210_pilon.31;evm.TU.Contig1298_pilon.3;evm.TU.Contig1306_pilon.49;evm.TU.Contig1306_pilon.50;evm.TU.Contig13_pilon.13;evm.TU.Contig141_pilon.16;evm.TU.Contig1429_pilon.4;evm.TU.Contig147_pilon.27;evm.TU.Contig14_pilon.32;evm.TU.Contig1536_pilon.84;evm.TU.…
GO:0044711	single-organism biosynthetic process	10	284	0.95304	1	evm.TU.Contig1734_pilon.6;evm.TU.Contig1931_pilon.7;evm.TU.Contig221_pilon.9;evm.TU.Contig225_pilon.69;evm.TU.Contig2467_pilon.2;evm.TU.Contig295_pilon.78_evm.TU.Contig295_pilon.79;evm.TU.Contig48_pilon.179;evm.TU.Contig515_pilon.16;evm.TU.Contig619_pilon.12;evm.TU.Contig999_pilon.46
GO:0015711	organic anion transport	1	55	0.954864	1	evm.TU.Contig1727_pilon.9
GO:0006468	protein phosphorylation	5	167	0.95508	1	evm.TU.Contig147_pilon.27;evm.TU.Contig216_pilon.53;evm.TU.Contig422_pilon.14;evm.TU.Contig4_pilon.68;evm.TU.Contig523_pilon.99
GO:0006820	anion transport	2	89	0.959296	1	evm.TU.Contig107_pilon.13;evm.TU.Contig1727_pilon.9
GO:0009966	regulation of signal transduction	1	57	0.959696	1	evm.TU.Contig400_pilon.1
GO:0010646	regulation of cell communication	1	57	0.959696	1	evm.TU.Contig400_pilon.1
GO:0006163	purine nucleotide metabolic process	1	58	0.961915	1	evm.TU.Contig1931_pilon.7
GO:0023051	regulation of signaling	1	58	0.961915	1	evm.TU.Contig400_pilon.1
GO:0044723	single-organism carbohydrate metabolic process	4	146	0.96211	1	evm.TU.Contig109_pilon.112;evm.TU.Contig342_pilon.14;evm.TU.Contig515_pilon.16;evm.TU.Contig69_pilon.2
GO:0050794	regulation of cellular process	65	1435	0.968748	1	evm.TU.Contig0_pilon.279;evm.TU.Contig101_pilon.44;evm.TU.Contig1170_pilon.2;evm.TU.Contig1171_pilon.8;evm.TU.Contig1210_pilon.30;evm.TU.Contig1210_pilon.31;evm.TU.Contig1298_pilon.3;evm.TU.Contig1306_pilon.49;evm.TU.Contig1306_pilon.50;evm.TU.Contig13_pilon.13;evm.TU.Contig141_pilon.16;evm.TU.Contig1429_pilon.4;evm.TU.Contig147_pilon.27;evm.TU.Contig14_pilon.32;evm.TU.Contig1536_pilon.84;evm.TU.…
GO:1901135	carbohydrate derivative metabolic process	10	302	0.97223	1	evm.TU.Contig1734_pilon.6;evm.TU.Contig1931_pilon.7;evm.TU.Contig2009_pilon.11;evm.TU.Contig2378_pilon.71;evm.TU.Contig274_pilon.49;evm.TU.Contig3088_pilon.2;evm.TU.Contig477_pilon.55;evm.TU.Contig554_pilon.30;evm.TU.Contig5_pilon.44;evm.TU.Contig999_pilon.46
GO:0019637	organophosphate metabolic process	7	232	0.973752	1	evm.TU.Contig1734_pilon.6;evm.TU.Contig1931_pilon.7;evm.TU.Contig2378_pilon.71;evm.TU.Contig477_pilon.55;evm.TU.Contig48_pilon.179;evm.TU.Contig554_pilon.30;evm.TU.Contig5_pilon.44
GO:0006812	cation transport	6	213	0.978711	1	evm.TU.Contig107_pilon.35;evm.TU.Contig2412_pilon.18;evm.TU.Contig3070_pilon.34;evm.TU.Contig590_pilon.65;evm.TU.Contig816_pilon.13;evm.TU.Contig97_pilon.54
GO:0030001	metal ion transport	3	137	0.982518	1	evm.TU.Contig2412_pilon.18;evm.TU.Contig590_pilon.65;evm.TU.Contig816_pilon.13
GO:0006259	DNA metabolic process	4	171	0.986167	1	evm.TU.Contig1258_pilon.3;evm.TU.Contig13_pilon.13;evm.TU.Contig16_pilon.44;evm.TU.Contig318_pilon.16
GO:0044765	single-organism transport	31	794	0.987011	1	evm.TU.Contig107_pilon.13;evm.TU.Contig107_pilon.35;evm.TU.Contig126_pilon.31;evm.TU.Contig139_pilon.6;evm.TU.Contig146_pilon.36;evm.TU.Contig1481_pilon.2;evm.TU.Contig153_pilon.12;evm.TU.Contig1727_pilon.9;evm.TU.Contig1731_pilon.1;evm.TU.Contig187_pilon.153;evm.TU.Contig189_pilon.55;evm.TU.Contig221_pilon.52;evm.TU.Contig2412_pilon.18;evm.TU.Contig2651_pilon.3;evm.TU.Contig267_pilon.35;evm.TU.C…
GO:0034220	ion transmembrane transport	1	78	0.987754	1	evm.TU.Contig3070_pilon.34
GO:0050896	response to stimulus	48	1153	0.988709	1	evm.TU.Contig0_pilon.104;evm.TU.Contig0_pilon.279;evm.TU.Contig1170_pilon.2;evm.TU.Contig1210_pilon.30;evm.TU.Contig1210_pilon.31;evm.TU.Contig1258_pilon.3;evm.TU.Contig1298_pilon.3;evm.TU.Contig1306_pilon.49;evm.TU.Contig1306_pilon.50;evm.TU.Contig13_pilon.13;evm.TU.Contig141_pilon.16;evm.TU.Contig1429_pilon.4;evm.TU.Contig147_pilon.27;evm.TU.Contig14_pilon.32;evm.TU.Contig1536_pilon.84;evm.TU.C…
GO:0044699	single-organism process	157	3235	0.988813	1	evm.TU.Contig0_pilon.256;evm.TU.Contig0_pilon.279;evm.TU.Contig0_pilon.360;evm.TU.Contig1008_pilon.2;evm.TU.Contig107_pilon.13;evm.TU.Contig107_pilon.35;evm.TU.Contig109_pilon.112;evm.TU.Contig109_pilon.29;evm.TU.Contig1109_pilon.25;evm.TU.Contig1170_pilon.2;evm.TU.Contig1171_pilon.8;evm.TU.Contig1210_pilon.30;evm.TU.Contig1210_pilon.31;evm.TU.Contig1233_pilon.8_evm.TU.Contig1233_pilon.9;evm.TU.C…
GO:0016310	phosphorylation	5	204	0.988916	1	evm.TU.Contig147_pilon.27;evm.TU.Contig216_pilon.53;evm.TU.Contig422_pilon.14;evm.TU.Contig4_pilon.68;evm.TU.Contig523_pilon.99
GO:1902578	single-organism localization	31	803	0.989409	1	evm.TU.Contig107_pilon.13;evm.TU.Contig107_pilon.35;evm.TU.Contig126_pilon.31;evm.TU.Contig139_pilon.6;evm.TU.Contig146_pilon.36;evm.TU.Contig1481_pilon.2;evm.TU.Contig153_pilon.12;evm.TU.Contig1727_pilon.9;evm.TU.Contig1731_pilon.1;evm.TU.Contig187_pilon.153;evm.TU.Contig189_pilon.55;evm.TU.Contig221_pilon.52;evm.TU.Contig2412_pilon.18;evm.TU.Contig2651_pilon.3;evm.TU.Contig267_pilon.35;evm.TU.C…
GO:0008610	lipid biosynthetic process	1	81	0.989674	1	evm.TU.Contig295_pilon.78_evm.TU.Contig295_pilon.79
GO:0015672	monovalent inorganic cation transport	2	120	0.990996	1	evm.TU.Contig107_pilon.35;evm.TU.Contig3070_pilon.34
GO:0044255	cellular lipid metabolic process	2	122	0.991851	1	evm.TU.Contig138_pilon.9;evm.TU.Contig295_pilon.78_evm.TU.Contig295_pilon.79
GO:0006629	lipid metabolic process	4	186	0.992652	1	evm.TU.Contig138_pilon.9;evm.TU.Contig295_pilon.78_evm.TU.Contig295_pilon.79;evm.TU.Contig515_pilon.24;evm.TU.Contig826_pilon.28
GO:1901137	carbohydrate derivative biosynthetic process	3	159	0.993529	1	evm.TU.Contig1734_pilon.6;evm.TU.Contig1931_pilon.7;evm.TU.Contig999_pilon.46
GO:0090407	organophosphate biosynthetic process	3	161	0.994099	1	evm.TU.Contig1734_pilon.6;evm.TU.Contig1931_pilon.7;evm.TU.Contig48_pilon.179
GO:0007154	cell communication	38	991	0.995763	1	evm.TU.Contig0_pilon.279;evm.TU.Contig1170_pilon.2;evm.TU.Contig1298_pilon.3;evm.TU.Contig1306_pilon.49;evm.TU.Contig1306_pilon.50;evm.TU.Contig141_pilon.16;evm.TU.Contig1429_pilon.4;evm.TU.Contig1429_pilon.5;evm.TU.Contig147_pilon.27;evm.TU.Contig14_pilon.32;evm.TU.Contig1536_pilon.84;evm.TU.Contig15_pilon.111;evm.TU.Contig15_pilon.94;evm.TU.Contig160_pilon.25;evm.TU.Contig1777_pilon.33;evm.TU.C…
GO:0007165	signal transduction	36	949	0.995805	1	evm.TU.Contig0_pilon.279;evm.TU.Contig1170_pilon.2;evm.TU.Contig1298_pilon.3;evm.TU.Contig1306_pilon.49;evm.TU.Contig1306_pilon.50;evm.TU.Contig141_pilon.16;evm.TU.Contig1429_pilon.4;evm.TU.Contig147_pilon.27;evm.TU.Contig14_pilon.32;evm.TU.Contig1536_pilon.84;evm.TU.Contig15_pilon.111;evm.TU.Contig15_pilon.94;evm.TU.Contig160_pilon.25;evm.TU.Contig1777_pilon.33;evm.TU.Contig195_pilon.16;evm.TU.C…
GO:0044763	single-organism cellular process	106	2348	0.996121	1	evm.TU.Contig0_pilon.279;evm.TU.Contig0_pilon.360;evm.TU.Contig107_pilon.13;evm.TU.Contig1170_pilon.2;evm.TU.Contig1210_pilon.30;evm.TU.Contig1210_pilon.31;evm.TU.Contig1243_pilon.14_evm.TU.Contig1243_pilon.15;evm.TU.Contig1258_pilon.3;evm.TU.Contig128_pilon.13;evm.TU.Contig1298_pilon.3;evm.TU.Contig1306_pilon.49;evm.TU.Contig1306_pilon.50;evm.TU.Contig138_pilon.9;evm.TU.Contig13_pilon.13;evm.TU.…
GO:0023052	signaling	36	955	0.996367	1	evm.TU.Contig0_pilon.279;evm.TU.Contig1170_pilon.2;evm.TU.Contig1298_pilon.3;evm.TU.Contig1306_pilon.49;evm.TU.Contig1306_pilon.50;evm.TU.Contig141_pilon.16;evm.TU.Contig1429_pilon.4;evm.TU.Contig147_pilon.27;evm.TU.Contig14_pilon.32;evm.TU.Contig1536_pilon.84;evm.TU.Contig15_pilon.111;evm.TU.Contig15_pilon.94;evm.TU.Contig160_pilon.25;evm.TU.Contig1777_pilon.33;evm.TU.Contig195_pilon.16;evm.TU.C…
GO:0044700	single organism signaling	36	955	0.996367	1	evm.TU.Contig0_pilon.279;evm.TU.Contig1170_pilon.2;evm.TU.Contig1298_pilon.3;evm.TU.Contig1306_pilon.49;evm.TU.Contig1306_pilon.50;evm.TU.Contig141_pilon.16;evm.TU.Contig1429_pilon.4;evm.TU.Contig147_pilon.27;evm.TU.Contig14_pilon.32;evm.TU.Contig1536_pilon.84;evm.TU.Contig15_pilon.111;evm.TU.Contig15_pilon.94;evm.TU.Contig160_pilon.25;evm.TU.Contig1777_pilon.33;evm.TU.Contig195_pilon.16;evm.TU.C…
GO:0006796	phosphate-containing compound metabolic process	14	472	0.9973	1	evm.TU.Contig1170_pilon.4;evm.TU.Contig144_pilon.107;evm.TU.Contig147_pilon.27;evm.TU.Contig1734_pilon.6;evm.TU.Contig1931_pilon.7;evm.TU.Contig216_pilon.53;evm.TU.Contig2378_pilon.71;evm.TU.Contig422_pilon.14;evm.TU.Contig477_pilon.55;evm.TU.Contig48_pilon.179;evm.TU.Contig4_pilon.68;evm.TU.Contig523_pilon.99;evm.TU.Contig554_pilon.30;evm.TU.Contig5_pilon.44
GO:0006793	phosphorus metabolic process	14	481	0.997987	1	evm.TU.Contig1170_pilon.4;evm.TU.Contig144_pilon.107;evm.TU.Contig147_pilon.27;evm.TU.Contig1734_pilon.6;evm.TU.Contig1931_pilon.7;evm.TU.Contig216_pilon.53;evm.TU.Contig2378_pilon.71;evm.TU.Contig422_pilon.14;evm.TU.Contig477_pilon.55;evm.TU.Contig48_pilon.179;evm.TU.Contig4_pilon.68;evm.TU.Contig523_pilon.99;evm.TU.Contig554_pilon.30;evm.TU.Contig5_pilon.44
GO:0006811	ion transport	12	435	0.998203	1	evm.TU.Contig107_pilon.13;evm.TU.Contig107_pilon.35;evm.TU.Contig153_pilon.12;evm.TU.Contig1727_pilon.9;evm.TU.Contig189_pilon.55;evm.TU.Contig2412_pilon.18;evm.TU.Contig3070_pilon.34;evm.TU.Contig49_pilon.27;evm.TU.Contig590_pilon.65;evm.TU.Contig816_pilon.13;evm.TU.Contig824_pilon.21;evm.TU.Contig97_pilon.54
GO:0043412	macromolecule modification	14	488	0.998403	1	evm.TU.Contig1044_pilon.3;evm.TU.Contig1170_pilon.4;evm.TU.Contig137_pilon.28;evm.TU.Contig144_pilon.107;evm.TU.Contig144_pilon.151;evm.TU.Contig147_pilon.27;evm.TU.Contig216_pilon.40;evm.TU.Contig216_pilon.53;evm.TU.Contig22_pilon.121;evm.TU.Contig3039_pilon.8;evm.TU.Contig422_pilon.14;evm.TU.Contig4_pilon.68;evm.TU.Contig523_pilon.99;evm.TU.Contig77_pilon.22
GO:0051716	cellular response to stimulus	39	1053	0.998422	1	evm.TU.Contig0_pilon.279;evm.TU.Contig1170_pilon.2;evm.TU.Contig1258_pilon.3;evm.TU.Contig1298_pilon.3;evm.TU.Contig1306_pilon.49;evm.TU.Contig1306_pilon.50;evm.TU.Contig13_pilon.13;evm.TU.Contig141_pilon.16;evm.TU.Contig1429_pilon.4;evm.TU.Contig147_pilon.27;evm.TU.Contig14_pilon.32;evm.TU.Contig1536_pilon.84;evm.TU.Contig15_pilon.111;evm.TU.Contig15_pilon.94;evm.TU.Contig160_pilon.25;evm.TU.Con…
GO:0007186	G-protein coupled receptor signaling pathway	9	387	0.9994	1	evm.TU.Contig1306_pilon.49;evm.TU.Contig1306_pilon.50;evm.TU.Contig1429_pilon.4;evm.TU.Contig160_pilon.25;evm.TU.Contig2064_pilon.16;evm.TU.Contig2329_pilon.28;evm.TU.Contig611_pilon.61;evm.TU.Contig714_pilon.8;evm.TU.Contig735_pilon.4
GO:0006464	cellular protein modification process	11	447	0.999537	1	evm.TU.Contig1044_pilon.3;evm.TU.Contig1170_pilon.4;evm.TU.Contig137_pilon.28;evm.TU.Contig144_pilon.107;evm.TU.Contig147_pilon.27;evm.TU.Contig216_pilon.53;evm.TU.Contig22_pilon.121;evm.TU.Contig422_pilon.14;evm.TU.Contig4_pilon.68;evm.TU.Contig523_pilon.99;evm.TU.Contig77_pilon.22
GO:0036211	protein modification process	11	447	0.999537	1	evm.TU.Contig1044_pilon.3;evm.TU.Contig1170_pilon.4;evm.TU.Contig137_pilon.28;evm.TU.Contig144_pilon.107;evm.TU.Contig147_pilon.27;evm.TU.Contig216_pilon.53;evm.TU.Contig22_pilon.121;evm.TU.Contig422_pilon.14;evm.TU.Contig4_pilon.68;evm.TU.Contig523_pilon.99;evm.TU.Contig77_pilon.22
GO:0055085	transmembrane transport	7	355	0.999774	1	evm.TU.Contig146_pilon.36;evm.TU.Contig221_pilon.52;evm.TU.Contig3070_pilon.34;evm.TU.Contig357_pilon.94;evm.TU.Contig547_pilon.3;evm.TU.Contig575_pilon.34;evm.TU.Contig575_pilon.40
GO:0008150	biological_process	322	5906	1	1	evm.TU.Contig0_pilon.104;evm.TU.Contig0_pilon.256;evm.TU.Contig0_pilon.257;evm.TU.Contig0_pilon.279;evm.TU.Contig0_pilon.360;evm.TU.Contig1008_pilon.2;evm.TU.Contig101_pilon.16;evm.TU.Contig101_pilon.44;evm.TU.Contig1044_pilon.3;evm.TU.Contig104_pilon.41;evm.TU.Contig104_pilon.44;evm.TU.Contig107_pilon.13;evm.TU.Contig107_pilon.35;evm.TU.Contig1080_pilon.12;evm.TU.Contig1084_pilon.11;evm.TU.Conti…
