# Supplementary material for: Genome‐Wide 6mA Map Unveils Epigenetic Adaptation in Deep‐Sea Limpet
Source: Ecol Evol. 2026 Apr 8;16(4):e73449. doi: 10.1002/ece3.73449 (PMC13058721; doi:10.1002/ece3.73449)
Supplement: Supplementary file 2 — Table S1: Protein sequences for constructing a phylogenetic tree across the 18 species. Table S2: Genomic Loci, fractions, and associated genes for 6mA sites in Bathyacmaea lactea. Table S3: The PWMs of the identified consensus motifs containing 6mA sites in genome. Table S4: The PWMs of the identified consensus motifs containing 6mA sites in exon regions. Table S5: Gene ontology annotation for the hypermethylated‐highly expressed genes in Bathyacmaea lactea. Table S6: Gene ontology annotation for the hypomethylated‐highly expressed genes in Bathyacmaea lactea. Table S7: Gene ontology annotation for the hypermethylated genes in Bathyacmaea lactea. Table S8: Gene ontology annotation for the hypomethylated genes in Bathyacmaea lactea. [file ECE3-16-e73449-s002.zip › Supplementary Table S7.xls]

GO ID	Description	out (495)	All (5906)	pvalue	p.adjust	Genes
GO:0006457	protein folding	24	68	3.81818624561372e-10	2.94000340912256e-07	evm.TU.Contig101_pilon.20;evm.TU.Contig109_pilon.37;evm.TU.Contig1216_pilon.32;evm.TU.Contig146_pilon.86;evm.TU.Contig1536_pilon.101;evm.TU.Contig155_pilon.59;evm.TU.Contig200_pilon.18;evm.TU.Contig2856_pilon.13;evm.TU.Contig2856_pilon.14_evm.TU.Contig2856_pilon.15;evm.TU.Contig28_pilon.40;evm.TU.Contig2_pilon.22_evm.TU.Contig2_pilon.23;evm.TU.Contig3039_pilon.23;evm.TU.Contig3039_pilon.24;evm.TU…
GO:0006412	translation	36	147	2.01678151087724e-09	7.76460881687737e-07	evm.TU.Contig1010_pilon.4;evm.TU.Contig101_pilon.95;evm.TU.Contig128_pilon.42;evm.TU.Contig1398_pilon.5;evm.TU.Contig146_pilon.52;evm.TU.Contig1505_pilon.36;evm.TU.Contig1536_pilon.57;evm.TU.Contig153_pilon.65;evm.TU.Contig16_pilon.8;evm.TU.Contig1783_pilon.2;evm.TU.Contig210_pilon.30;evm.TU.Contig2238_pilon.9;evm.TU.Contig228_pilon.12;evm.TU.Contig2329_pilon.23;evm.TU.Contig240_pilon.6;evm.TU.Co…
GO:0006518	peptide metabolic process	39	172	4.5618393606551e-09	1.17087210256814e-06	evm.TU.Contig1010_pilon.4;evm.TU.Contig101_pilon.95;evm.TU.Contig128_pilon.42;evm.TU.Contig1398_pilon.5;evm.TU.Contig146_pilon.52;evm.TU.Contig1505_pilon.36;evm.TU.Contig1536_pilon.57;evm.TU.Contig153_pilon.65;evm.TU.Contig16_pilon.8;evm.TU.Contig1783_pilon.2;evm.TU.Contig210_pilon.30;evm.TU.Contig2238_pilon.9;evm.TU.Contig228_pilon.12;evm.TU.Contig2329_pilon.23;evm.TU.Contig240_pilon.6;evm.TU.Co…
GO:0043043	peptide biosynthetic process	36	158	1.60335072100614e-08	3.06744423371621e-06	evm.TU.Contig1010_pilon.4;evm.TU.Contig101_pilon.95;evm.TU.Contig128_pilon.42;evm.TU.Contig1398_pilon.5;evm.TU.Contig146_pilon.52;evm.TU.Contig1505_pilon.36;evm.TU.Contig1536_pilon.57;evm.TU.Contig153_pilon.65;evm.TU.Contig16_pilon.8;evm.TU.Contig1783_pilon.2;evm.TU.Contig210_pilon.30;evm.TU.Contig2238_pilon.9;evm.TU.Contig228_pilon.12;evm.TU.Contig2329_pilon.23;evm.TU.Contig240_pilon.6;evm.TU.Co…
GO:0043603	cellular amide metabolic process	40	188	1.99184690501053e-08	3.06744423371621e-06	evm.TU.Contig1010_pilon.4;evm.TU.Contig101_pilon.95;evm.TU.Contig128_pilon.42;evm.TU.Contig1398_pilon.5;evm.TU.Contig146_pilon.52;evm.TU.Contig1505_pilon.36;evm.TU.Contig1536_pilon.57;evm.TU.Contig153_pilon.65;evm.TU.Contig16_pilon.8;evm.TU.Contig1783_pilon.2;evm.TU.Contig210_pilon.30;evm.TU.Contig2238_pilon.9;evm.TU.Contig225_pilon.69;evm.TU.Contig228_pilon.12;evm.TU.Contig2329_pilon.23;evm.TU.C…
GO:0043604	amide biosynthetic process	37	170	3.69399668533879e-08	4.74062907951811e-06	evm.TU.Contig1010_pilon.4;evm.TU.Contig101_pilon.95;evm.TU.Contig128_pilon.42;evm.TU.Contig1398_pilon.5;evm.TU.Contig146_pilon.52;evm.TU.Contig1505_pilon.36;evm.TU.Contig1536_pilon.57;evm.TU.Contig153_pilon.65;evm.TU.Contig16_pilon.8;evm.TU.Contig1783_pilon.2;evm.TU.Contig210_pilon.30;evm.TU.Contig2238_pilon.9;evm.TU.Contig225_pilon.69;evm.TU.Contig228_pilon.12;evm.TU.Contig2329_pilon.23;evm.TU.C…
GO:0009199	ribonucleoside triphosphate metabolic process	14	31	4.92062457658913e-08	5.17866117007361e-06	evm.TU.Contig0_pilon.402;evm.TU.Contig0_pilon.53;evm.TU.Contig109_pilon.26;evm.TU.Contig144_pilon.127;evm.TU.Contig1536_pilon.31;evm.TU.Contig15_pilon.36;evm.TU.Contig1777_pilon.77;evm.TU.Contig2_pilon.6;evm.TU.Contig37_pilon.27;evm.TU.Contig4_pilon.73;evm.TU.Contig523_pilon.27;evm.TU.Contig554_pilon.54;evm.TU.Contig554_pilon.55;evm.TU.Contig611_pilon.13
GO:0044267	cellular protein metabolic process	98	697	5.38042718968687e-08	5.17866117007361e-06	evm.TU.Contig0_pilon.321;evm.TU.Contig1010_pilon.4;evm.TU.Contig1010_pilon.5;evm.TU.Contig101_pilon.95;evm.TU.Contig1044_pilon.3;evm.TU.Contig1170_pilon.4;evm.TU.Contig1171_pilon.37;evm.TU.Contig1216_pilon.32;evm.TU.Contig128_pilon.29;evm.TU.Contig128_pilon.33;evm.TU.Contig128_pilon.42;evm.TU.Contig1398_pilon.5;evm.TU.Contig144_pilon.170;evm.TU.Contig146_pilon.52;evm.TU.Contig146_pilon.86;evm.TU.…
GO:0009141	nucleoside triphosphate metabolic process	14	32	8.08397753753555e-08	6.91629189322486e-06	evm.TU.Contig0_pilon.402;evm.TU.Contig0_pilon.53;evm.TU.Contig109_pilon.26;evm.TU.Contig144_pilon.127;evm.TU.Contig1536_pilon.31;evm.TU.Contig15_pilon.36;evm.TU.Contig1777_pilon.77;evm.TU.Contig2_pilon.6;evm.TU.Contig37_pilon.27;evm.TU.Contig4_pilon.73;evm.TU.Contig523_pilon.27;evm.TU.Contig554_pilon.54;evm.TU.Contig554_pilon.55;evm.TU.Contig611_pilon.13
GO:0009144	purine nucleoside triphosphate metabolic process	12	24	1.11984512445829e-07	7.04869741930817e-06	evm.TU.Contig0_pilon.402;evm.TU.Contig0_pilon.53;evm.TU.Contig109_pilon.26;evm.TU.Contig15_pilon.36;evm.TU.Contig1777_pilon.77;evm.TU.Contig2_pilon.6;evm.TU.Contig37_pilon.27;evm.TU.Contig4_pilon.73;evm.TU.Contig523_pilon.27;evm.TU.Contig554_pilon.54;evm.TU.Contig554_pilon.55;evm.TU.Contig611_pilon.13
GO:0009205	purine ribonucleoside triphosphate metabolic process	12	24	1.11984512445829e-07	7.04869741930817e-06	evm.TU.Contig0_pilon.402;evm.TU.Contig0_pilon.53;evm.TU.Contig109_pilon.26;evm.TU.Contig15_pilon.36;evm.TU.Contig1777_pilon.77;evm.TU.Contig2_pilon.6;evm.TU.Contig37_pilon.27;evm.TU.Contig4_pilon.73;evm.TU.Contig523_pilon.27;evm.TU.Contig554_pilon.54;evm.TU.Contig554_pilon.55;evm.TU.Contig611_pilon.13
GO:0046034	ATP metabolic process	12	24	1.11984512445829e-07	7.04869741930817e-06	evm.TU.Contig0_pilon.402;evm.TU.Contig0_pilon.53;evm.TU.Contig109_pilon.26;evm.TU.Contig15_pilon.36;evm.TU.Contig1777_pilon.77;evm.TU.Contig2_pilon.6;evm.TU.Contig37_pilon.27;evm.TU.Contig4_pilon.73;evm.TU.Contig523_pilon.27;evm.TU.Contig554_pilon.54;evm.TU.Contig554_pilon.55;evm.TU.Contig611_pilon.13
GO:0019538	protein metabolic process	126	983	1.19003982403904e-07	7.04869741930817e-06	evm.TU.Contig0_pilon.321;evm.TU.Contig1010_pilon.4;evm.TU.Contig1010_pilon.5;evm.TU.Contig101_pilon.16;evm.TU.Contig101_pilon.95;evm.TU.Contig1044_pilon.3;evm.TU.Contig104_pilon.41;evm.TU.Contig104_pilon.44;evm.TU.Contig1084_pilon.11;evm.TU.Contig1170_pilon.4;evm.TU.Contig1171_pilon.37;evm.TU.Contig1210_pilon.29;evm.TU.Contig1216_pilon.32;evm.TU.Contig1238_pilon.20;evm.TU.Contig128_pilon.29;evm.T…
GO:0015031	protein transport	43	240	1.00735674612135e-06	5.5404621036674e-05	evm.TU.Contig0_pilon.276;evm.TU.Contig1079_pilon.77;evm.TU.Contig109_pilon.85;evm.TU.Contig1161_pilon.6;evm.TU.Contig1172_pilon.7_evm.TU.Contig1172_pilon.8;evm.TU.Contig1238_pilon.24;evm.TU.Contig1298_pilon.76_evm.TU.Contig1298_pilon.77;evm.TU.Contig141_pilon.16;evm.TU.Contig15_pilon.107;evm.TU.Contig15_pilon.111;evm.TU.Contig15_pilon.80;evm.TU.Contig167_pilon.4;evm.TU.Contig177_pilon.9;evm.TU.Co…
GO:0008104	protein localization	44	249	1.1116782294265e-06	5.70661491105603e-05	evm.TU.Contig0_pilon.276;evm.TU.Contig1079_pilon.77;evm.TU.Contig109_pilon.85;evm.TU.Contig1161_pilon.6;evm.TU.Contig1172_pilon.7_evm.TU.Contig1172_pilon.8;evm.TU.Contig1238_pilon.24;evm.TU.Contig1298_pilon.76_evm.TU.Contig1298_pilon.77;evm.TU.Contig141_pilon.16;evm.TU.Contig15_pilon.107;evm.TU.Contig15_pilon.111;evm.TU.Contig15_pilon.80;evm.TU.Contig167_pilon.4;evm.TU.Contig177_pilon.9;evm.TU.Co…
GO:0045184	establishment of protein localization	43	242	1.27069930184147e-06	6.1152403901121e-05	evm.TU.Contig0_pilon.276;evm.TU.Contig1079_pilon.77;evm.TU.Contig109_pilon.85;evm.TU.Contig1161_pilon.6;evm.TU.Contig1172_pilon.7_evm.TU.Contig1172_pilon.8;evm.TU.Contig1238_pilon.24;evm.TU.Contig1298_pilon.76_evm.TU.Contig1298_pilon.77;evm.TU.Contig141_pilon.16;evm.TU.Contig15_pilon.107;evm.TU.Contig15_pilon.111;evm.TU.Contig15_pilon.80;evm.TU.Contig167_pilon.4;evm.TU.Contig177_pilon.9;evm.TU.Co…
GO:0042278	purine nucleoside metabolic process	13	36	3.29010649188496e-06	0.000130146689900435	evm.TU.Contig0_pilon.402;evm.TU.Contig0_pilon.53;evm.TU.Contig109_pilon.26;evm.TU.Contig1536_pilon.15;evm.TU.Contig15_pilon.36;evm.TU.Contig1777_pilon.77;evm.TU.Contig2_pilon.6;evm.TU.Contig37_pilon.27;evm.TU.Contig4_pilon.73;evm.TU.Contig523_pilon.27;evm.TU.Contig554_pilon.54;evm.TU.Contig554_pilon.55;evm.TU.Contig611_pilon.13
GO:0046128	purine ribonucleoside metabolic process	13	36	3.29010649188496e-06	0.000130146689900435	evm.TU.Contig0_pilon.402;evm.TU.Contig0_pilon.53;evm.TU.Contig109_pilon.26;evm.TU.Contig1536_pilon.15;evm.TU.Contig15_pilon.36;evm.TU.Contig1777_pilon.77;evm.TU.Contig2_pilon.6;evm.TU.Contig37_pilon.27;evm.TU.Contig4_pilon.73;evm.TU.Contig523_pilon.27;evm.TU.Contig554_pilon.54;evm.TU.Contig554_pilon.55;evm.TU.Contig611_pilon.13
GO:0009126	purine nucleoside monophosphate metabolic process	12	31	3.38043350390741e-06	0.000130146689900435	evm.TU.Contig0_pilon.402;evm.TU.Contig0_pilon.53;evm.TU.Contig109_pilon.26;evm.TU.Contig15_pilon.36;evm.TU.Contig1777_pilon.77;evm.TU.Contig2_pilon.6;evm.TU.Contig37_pilon.27;evm.TU.Contig4_pilon.73;evm.TU.Contig523_pilon.27;evm.TU.Contig554_pilon.54;evm.TU.Contig554_pilon.55;evm.TU.Contig611_pilon.13
GO:0009167	purine ribonucleoside monophosphate metabolic process	12	31	3.38043350390741e-06	0.000130146689900435	evm.TU.Contig0_pilon.402;evm.TU.Contig0_pilon.53;evm.TU.Contig109_pilon.26;evm.TU.Contig15_pilon.36;evm.TU.Contig1777_pilon.77;evm.TU.Contig2_pilon.6;evm.TU.Contig37_pilon.27;evm.TU.Contig4_pilon.73;evm.TU.Contig523_pilon.27;evm.TU.Contig554_pilon.54;evm.TU.Contig554_pilon.55;evm.TU.Contig611_pilon.13
GO:1901566	organonitrogen compound biosynthetic process	50	312	4.02999166098634e-06	0.000147766360902832	evm.TU.Contig0_pilon.53;evm.TU.Contig1010_pilon.4;evm.TU.Contig101_pilon.95;evm.TU.Contig109_pilon.26;evm.TU.Contig128_pilon.42;evm.TU.Contig1398_pilon.5;evm.TU.Contig144_pilon.127;evm.TU.Contig146_pilon.52;evm.TU.Contig1505_pilon.36;evm.TU.Contig1536_pilon.15;evm.TU.Contig1536_pilon.31;evm.TU.Contig1536_pilon.57;evm.TU.Contig153_pilon.65;evm.TU.Contig16_pilon.8;evm.TU.Contig1777_pilon.77;evm.TU.…
GO:0046907	intracellular transport	34	183	6.28783465688811e-06	0.000220074212991084	evm.TU.Contig1079_pilon.77;evm.TU.Contig109_pilon.85;evm.TU.Contig109_pilon.91;evm.TU.Contig1161_pilon.6;evm.TU.Contig1172_pilon.7_evm.TU.Contig1172_pilon.8;evm.TU.Contig1238_pilon.24;evm.TU.Contig126_pilon.31;evm.TU.Contig1298_pilon.76_evm.TU.Contig1298_pilon.77;evm.TU.Contig15_pilon.111;evm.TU.Contig15_pilon.80;evm.TU.Contig167_pilon.4;evm.TU.Contig177_pilon.9;evm.TU.Contig187_pilon.323;evm.TU.…
GO:0009119	ribonucleoside metabolic process	15	50	8.18781729244325e-06	0.000274113883268752	evm.TU.Contig0_pilon.402;evm.TU.Contig0_pilon.53;evm.TU.Contig109_pilon.26;evm.TU.Contig144_pilon.127;evm.TU.Contig1536_pilon.15;evm.TU.Contig1536_pilon.31;evm.TU.Contig15_pilon.36;evm.TU.Contig1777_pilon.77;evm.TU.Contig2_pilon.6;evm.TU.Contig37_pilon.27;evm.TU.Contig4_pilon.73;evm.TU.Contig523_pilon.27;evm.TU.Contig554_pilon.54;evm.TU.Contig554_pilon.55;evm.TU.Contig611_pilon.13
GO:1901564	organonitrogen compound metabolic process	73	533	9.79728926383495e-06	0.000314329697214705	evm.TU.Contig0_pilon.402;evm.TU.Contig0_pilon.53;evm.TU.Contig1010_pilon.4;evm.TU.Contig101_pilon.95;evm.TU.Contig109_pilon.26;evm.TU.Contig1164_pilon.1;evm.TU.Contig128_pilon.42;evm.TU.Contig1398_pilon.5;evm.TU.Contig144_pilon.127;evm.TU.Contig146_pilon.52;evm.TU.Contig1505_pilon.36;evm.TU.Contig1536_pilon.15;evm.TU.Contig1536_pilon.31;evm.TU.Contig1536_pilon.57;evm.TU.Contig153_pilon.65;evm.TU.…
GO:0009161	ribonucleoside monophosphate metabolic process	12	34	1.03939539618885e-05	0.000320133782026165	evm.TU.Contig0_pilon.402;evm.TU.Contig0_pilon.53;evm.TU.Contig109_pilon.26;evm.TU.Contig15_pilon.36;evm.TU.Contig1777_pilon.77;evm.TU.Contig2_pilon.6;evm.TU.Contig37_pilon.27;evm.TU.Contig4_pilon.73;evm.TU.Contig523_pilon.27;evm.TU.Contig554_pilon.54;evm.TU.Contig554_pilon.55;evm.TU.Contig611_pilon.13
GO:0033036	macromolecule localization	44	272	1.23735593555907e-05	0.000366447719377109	evm.TU.Contig0_pilon.276;evm.TU.Contig1079_pilon.77;evm.TU.Contig109_pilon.85;evm.TU.Contig1161_pilon.6;evm.TU.Contig1172_pilon.7_evm.TU.Contig1172_pilon.8;evm.TU.Contig1238_pilon.24;evm.TU.Contig1298_pilon.76_evm.TU.Contig1298_pilon.77;evm.TU.Contig141_pilon.16;evm.TU.Contig15_pilon.107;evm.TU.Contig15_pilon.111;evm.TU.Contig15_pilon.80;evm.TU.Contig167_pilon.4;evm.TU.Contig177_pilon.9;evm.TU.Co…
GO:1902600	hydrogen ion transmembrane transport	10	25	1.60986717056576e-05	0.000444176148345231	evm.TU.Contig0_pilon.231;evm.TU.Contig0_pilon.53;evm.TU.Contig109_pilon.26;evm.TU.Contig1777_pilon.77;evm.TU.Contig213_pilon.19;evm.TU.Contig2997_pilon.15;evm.TU.Contig2_pilon.6;evm.TU.Contig477_pilon.45;evm.TU.Contig523_pilon.27;evm.TU.Contig611_pilon.13
GO:0051649	establishment of localization in cell	35	199	1.61518599398266e-05	0.000444176148345231	evm.TU.Contig1079_pilon.77;evm.TU.Contig109_pilon.85;evm.TU.Contig109_pilon.91;evm.TU.Contig1161_pilon.6;evm.TU.Contig1172_pilon.7_evm.TU.Contig1172_pilon.8;evm.TU.Contig1238_pilon.24;evm.TU.Contig126_pilon.31;evm.TU.Contig1298_pilon.76_evm.TU.Contig1298_pilon.77;evm.TU.Contig15_pilon.111;evm.TU.Contig15_pilon.80;evm.TU.Contig167_pilon.4;evm.TU.Contig1752_pilon.8;evm.TU.Contig177_pilon.9;evm.TU.C…
GO:0051641	cellular localization	36	209	1.96529130357757e-05	0.000521818725432666	evm.TU.Contig1079_pilon.77;evm.TU.Contig109_pilon.85;evm.TU.Contig109_pilon.91;evm.TU.Contig1161_pilon.6;evm.TU.Contig1172_pilon.7_evm.TU.Contig1172_pilon.8;evm.TU.Contig1238_pilon.24;evm.TU.Contig126_pilon.31;evm.TU.Contig1298_pilon.76_evm.TU.Contig1298_pilon.77;evm.TU.Contig15_pilon.111;evm.TU.Contig15_pilon.80;evm.TU.Contig167_pilon.4;evm.TU.Contig1752_pilon.8;evm.TU.Contig177_pilon.9;evm.TU.C…
GO:0006818	hydrogen transport	10	26	2.42210334717372e-05	0.000601619218491538	evm.TU.Contig0_pilon.231;evm.TU.Contig0_pilon.53;evm.TU.Contig109_pilon.26;evm.TU.Contig1777_pilon.77;evm.TU.Contig213_pilon.19;evm.TU.Contig2997_pilon.15;evm.TU.Contig2_pilon.6;evm.TU.Contig477_pilon.45;evm.TU.Contig523_pilon.27;evm.TU.Contig611_pilon.13
GO:0015992	proton transport	10	26	2.42210334717372e-05	0.000601619218491538	evm.TU.Contig0_pilon.231;evm.TU.Contig0_pilon.53;evm.TU.Contig109_pilon.26;evm.TU.Contig1777_pilon.77;evm.TU.Contig213_pilon.19;evm.TU.Contig2997_pilon.15;evm.TU.Contig2_pilon.6;evm.TU.Contig477_pilon.45;evm.TU.Contig523_pilon.27;evm.TU.Contig611_pilon.13
GO:0009123	nucleoside monophosphate metabolic process	12	38	3.75804733201419e-05	0.000904280139265914	evm.TU.Contig0_pilon.402;evm.TU.Contig0_pilon.53;evm.TU.Contig109_pilon.26;evm.TU.Contig15_pilon.36;evm.TU.Contig1777_pilon.77;evm.TU.Contig2_pilon.6;evm.TU.Contig37_pilon.27;evm.TU.Contig4_pilon.73;evm.TU.Contig523_pilon.27;evm.TU.Contig554_pilon.54;evm.TU.Contig554_pilon.55;evm.TU.Contig611_pilon.13
GO:0006886	intracellular protein transport	29	159	4.35946737954844e-05	0.00101720905522797	evm.TU.Contig1079_pilon.77;evm.TU.Contig109_pilon.85;evm.TU.Contig1161_pilon.6;evm.TU.Contig1172_pilon.7_evm.TU.Contig1172_pilon.8;evm.TU.Contig1238_pilon.24;evm.TU.Contig1298_pilon.76_evm.TU.Contig1298_pilon.77;evm.TU.Contig15_pilon.111;evm.TU.Contig15_pilon.80;evm.TU.Contig167_pilon.4;evm.TU.Contig177_pilon.9;evm.TU.Contig187_pilon.323;evm.TU.Contig18_pilon.96;evm.TU.Contig250_pilon.16;evm.TU.C…
GO:0009132	nucleoside diphosphate metabolic process	8	18	4.73387269622323e-05	0.00104425835966794	evm.TU.Contig0_pilon.402;evm.TU.Contig144_pilon.127;evm.TU.Contig1536_pilon.31;evm.TU.Contig15_pilon.36;evm.TU.Contig4_pilon.73;evm.TU.Contig554_pilon.54;evm.TU.Contig554_pilon.55;evm.TU.Contig611_pilon.133
GO:0034613	cellular protein localization	30	168	4.8822468763696e-05	0.00104425835966794	evm.TU.Contig1079_pilon.77;evm.TU.Contig109_pilon.85;evm.TU.Contig1161_pilon.6;evm.TU.Contig1172_pilon.7_evm.TU.Contig1172_pilon.8;evm.TU.Contig1238_pilon.24;evm.TU.Contig1298_pilon.76_evm.TU.Contig1298_pilon.77;evm.TU.Contig15_pilon.111;evm.TU.Contig15_pilon.80;evm.TU.Contig167_pilon.4;evm.TU.Contig177_pilon.9;evm.TU.Contig187_pilon.323;evm.TU.Contig18_pilon.96;evm.TU.Contig250_pilon.16;evm.TU.C…
GO:0070727	cellular macromolecule localization	30	168	4.8822468763696e-05	0.00104425835966794	evm.TU.Contig1079_pilon.77;evm.TU.Contig109_pilon.85;evm.TU.Contig1161_pilon.6;evm.TU.Contig1172_pilon.7_evm.TU.Contig1172_pilon.8;evm.TU.Contig1238_pilon.24;evm.TU.Contig1298_pilon.76_evm.TU.Contig1298_pilon.77;evm.TU.Contig15_pilon.111;evm.TU.Contig15_pilon.80;evm.TU.Contig167_pilon.4;evm.TU.Contig177_pilon.9;evm.TU.Contig187_pilon.323;evm.TU.Contig18_pilon.96;evm.TU.Contig250_pilon.16;evm.TU.C…
GO:0009116	nucleoside metabolic process	15	61	0.00010798401821578	0.00218809721121448	evm.TU.Contig0_pilon.402;evm.TU.Contig0_pilon.53;evm.TU.Contig109_pilon.26;evm.TU.Contig144_pilon.127;evm.TU.Contig1536_pilon.15;evm.TU.Contig1536_pilon.31;evm.TU.Contig15_pilon.36;evm.TU.Contig1777_pilon.77;evm.TU.Contig2_pilon.6;evm.TU.Contig37_pilon.27;evm.TU.Contig4_pilon.73;evm.TU.Contig523_pilon.27;evm.TU.Contig554_pilon.54;evm.TU.Contig554_pilon.55;evm.TU.Contig611_pilon.13
GO:1901657	glycosyl compound metabolic process	15	61	0.00010798401821578	0.00218809721121448	evm.TU.Contig0_pilon.402;evm.TU.Contig0_pilon.53;evm.TU.Contig109_pilon.26;evm.TU.Contig144_pilon.127;evm.TU.Contig1536_pilon.15;evm.TU.Contig1536_pilon.31;evm.TU.Contig15_pilon.36;evm.TU.Contig1777_pilon.77;evm.TU.Contig2_pilon.6;evm.TU.Contig37_pilon.27;evm.TU.Contig4_pilon.73;evm.TU.Contig523_pilon.27;evm.TU.Contig554_pilon.54;evm.TU.Contig554_pilon.55;evm.TU.Contig611_pilon.13
GO:0071702	organic substance transport	46	318	0.000138253394823153	0.00272961830804688	evm.TU.Contig0_pilon.276;evm.TU.Contig1079_pilon.77;evm.TU.Contig109_pilon.85;evm.TU.Contig1161_pilon.6;evm.TU.Contig1172_pilon.7_evm.TU.Contig1172_pilon.8;evm.TU.Contig1238_pilon.24;evm.TU.Contig1261_pilon.5;evm.TU.Contig1298_pilon.76_evm.TU.Contig1298_pilon.77;evm.TU.Contig141_pilon.16;evm.TU.Contig15_pilon.107;evm.TU.Contig15_pilon.111;evm.TU.Contig15_pilon.80;evm.TU.Contig167_pilon.4;evm.TU.C…
GO:0006165	nucleoside diphosphate phosphorylation	7	16	0.000163055692166073	0.00291983448762502	evm.TU.Contig0_pilon.402;evm.TU.Contig144_pilon.127;evm.TU.Contig1536_pilon.31;evm.TU.Contig15_pilon.36;evm.TU.Contig4_pilon.73;evm.TU.Contig554_pilon.54;evm.TU.Contig554_pilon.55
GO:0009142	nucleoside triphosphate biosynthetic process	7	16	0.000163055692166073	0.00291983448762502	evm.TU.Contig0_pilon.53;evm.TU.Contig109_pilon.26;evm.TU.Contig144_pilon.127;evm.TU.Contig1536_pilon.31;evm.TU.Contig1777_pilon.77;evm.TU.Contig2_pilon.6;evm.TU.Contig523_pilon.27
GO:0009201	ribonucleoside triphosphate biosynthetic process	7	16	0.000163055692166073	0.00291983448762502	evm.TU.Contig0_pilon.53;evm.TU.Contig109_pilon.26;evm.TU.Contig144_pilon.127;evm.TU.Contig1536_pilon.31;evm.TU.Contig1777_pilon.77;evm.TU.Contig2_pilon.6;evm.TU.Contig523_pilon.27
GO:0046939	nucleotide phosphorylation	7	16	0.000163055692166073	0.00291983448762502	evm.TU.Contig0_pilon.402;evm.TU.Contig144_pilon.127;evm.TU.Contig1536_pilon.31;evm.TU.Contig15_pilon.36;evm.TU.Contig4_pilon.73;evm.TU.Contig554_pilon.54;evm.TU.Contig554_pilon.55
GO:0010467	gene expression	86	716	0.000224711125999695	0.00389716903024449	evm.TU.Contig1010_pilon.4;evm.TU.Contig101_pilon.73;evm.TU.Contig101_pilon.80;evm.TU.Contig101_pilon.95;evm.TU.Contig1079_pilon.54;evm.TU.Contig1161_pilon.11;evm.TU.Contig1171_pilon.18;evm.TU.Contig1171_pilon.23;evm.TU.Contig1238_pilon.21;evm.TU.Contig1258_pilon.2;evm.TU.Contig128_pilon.42;evm.TU.Contig1398_pilon.5;evm.TU.Contig13_pilon.13;evm.TU.Contig1408_pilon.6_evm.TU.Contig1408_pilon.7;evm.T…
GO:0006094	gluconeogenesis	4	5	0.000227756631637665	0.00389716903024449	evm.TU.Contig101_pilon.56;evm.TU.Contig15_pilon.36;evm.TU.Contig6_pilon.89;evm.TU.Contig6_pilon.90
GO:0019693	ribose phosphate metabolic process	15	67	0.000330600280807252	0.00503040296444837	evm.TU.Contig0_pilon.402;evm.TU.Contig0_pilon.53;evm.TU.Contig109_pilon.26;evm.TU.Contig144_pilon.127;evm.TU.Contig1536_pilon.31;evm.TU.Contig15_pilon.36;evm.TU.Contig1777_pilon.77;evm.TU.Contig2_pilon.6;evm.TU.Contig347_pilon.7;evm.TU.Contig37_pilon.27;evm.TU.Contig4_pilon.73;evm.TU.Contig523_pilon.27;evm.TU.Contig554_pilon.54;evm.TU.Contig554_pilon.55;evm.TU.Contig611_pilon.13
GO:0006090	pyruvate metabolic process	5	9	0.000384311101080012	0.00503040296444837	evm.TU.Contig0_pilon.402;evm.TU.Contig15_pilon.36;evm.TU.Contig4_pilon.73;evm.TU.Contig554_pilon.54;evm.TU.Contig554_pilon.55
GO:0006096	glycolytic process	5	9	0.000384311101080012	0.00503040296444837	evm.TU.Contig0_pilon.402;evm.TU.Contig15_pilon.36;evm.TU.Contig4_pilon.73;evm.TU.Contig554_pilon.54;evm.TU.Contig554_pilon.55
GO:0006754	ATP biosynthetic process	5	9	0.000384311101080012	0.00503040296444837	evm.TU.Contig0_pilon.53;evm.TU.Contig109_pilon.26;evm.TU.Contig1777_pilon.77;evm.TU.Contig2_pilon.6;evm.TU.Contig523_pilon.27
GO:0006757	ATP generation from ADP	5	9	0.000384311101080012	0.00503040296444837	evm.TU.Contig0_pilon.402;evm.TU.Contig15_pilon.36;evm.TU.Contig4_pilon.73;evm.TU.Contig554_pilon.54;evm.TU.Contig554_pilon.55
GO:0009135	purine nucleoside diphosphate metabolic process	5	9	0.000384311101080012	0.00503040296444837	evm.TU.Contig0_pilon.402;evm.TU.Contig15_pilon.36;evm.TU.Contig4_pilon.73;evm.TU.Contig554_pilon.54;evm.TU.Contig554_pilon.55
GO:0009145	purine nucleoside triphosphate biosynthetic process	5	9	0.000384311101080012	0.00503040296444837	evm.TU.Contig0_pilon.53;evm.TU.Contig109_pilon.26;evm.TU.Contig1777_pilon.77;evm.TU.Contig2_pilon.6;evm.TU.Contig523_pilon.27
GO:0009179	purine ribonucleoside diphosphate metabolic process	5	9	0.000384311101080012	0.00503040296444837	evm.TU.Contig0_pilon.402;evm.TU.Contig15_pilon.36;evm.TU.Contig4_pilon.73;evm.TU.Contig554_pilon.54;evm.TU.Contig554_pilon.55
GO:0009185	ribonucleoside diphosphate metabolic process	5	9	0.000384311101080012	0.00503040296444837	evm.TU.Contig0_pilon.402;evm.TU.Contig15_pilon.36;evm.TU.Contig4_pilon.73;evm.TU.Contig554_pilon.54;evm.TU.Contig554_pilon.55
GO:0009206	purine ribonucleoside triphosphate biosynthetic process	5	9	0.000384311101080012	0.00503040296444837	evm.TU.Contig0_pilon.53;evm.TU.Contig109_pilon.26;evm.TU.Contig1777_pilon.77;evm.TU.Contig2_pilon.6;evm.TU.Contig523_pilon.27
GO:0015985	energy coupled proton transport, down electrochemical gradient	5	9	0.000384311101080012	0.00503040296444837	evm.TU.Contig0_pilon.53;evm.TU.Contig109_pilon.26;evm.TU.Contig1777_pilon.77;evm.TU.Contig2_pilon.6;evm.TU.Contig523_pilon.27
GO:0015986	ATP synthesis coupled proton transport	5	9	0.000384311101080012	0.00503040296444837	evm.TU.Contig0_pilon.53;evm.TU.Contig109_pilon.26;evm.TU.Contig1777_pilon.77;evm.TU.Contig2_pilon.6;evm.TU.Contig523_pilon.27
GO:0046031	ADP metabolic process	5	9	0.000384311101080012	0.00503040296444837	evm.TU.Contig0_pilon.402;evm.TU.Contig15_pilon.36;evm.TU.Contig4_pilon.73;evm.TU.Contig554_pilon.54;evm.TU.Contig554_pilon.55
GO:0044271	cellular nitrogen compound biosynthetic process	88	748	0.000385446460912278	0.00503040296444837	evm.TU.Contig0_pilon.53;evm.TU.Contig1010_pilon.4;evm.TU.Contig101_pilon.73;evm.TU.Contig101_pilon.80;evm.TU.Contig101_pilon.95;evm.TU.Contig1079_pilon.54;evm.TU.Contig109_pilon.26;evm.TU.Contig1161_pilon.11;evm.TU.Contig1171_pilon.18;evm.TU.Contig1258_pilon.2;evm.TU.Contig128_pilon.42;evm.TU.Contig1398_pilon.5;evm.TU.Contig13_pilon.13;evm.TU.Contig1408_pilon.6_evm.TU.Contig1408_pilon.7;evm.TU.Co…
GO:0009259	ribonucleotide metabolic process	14	61	0.000396047047269684	0.00508260377329428	evm.TU.Contig0_pilon.402;evm.TU.Contig0_pilon.53;evm.TU.Contig109_pilon.26;evm.TU.Contig144_pilon.127;evm.TU.Contig1536_pilon.31;evm.TU.Contig15_pilon.36;evm.TU.Contig1777_pilon.77;evm.TU.Contig2_pilon.6;evm.TU.Contig37_pilon.27;evm.TU.Contig4_pilon.73;evm.TU.Contig523_pilon.27;evm.TU.Contig554_pilon.54;evm.TU.Contig554_pilon.55;evm.TU.Contig611_pilon.13
GO:0006091	generation of precursor metabolites and energy	9	30	0.000547847733537779	0.00691545499711623	evm.TU.Contig0_pilon.402;evm.TU.Contig1146_pilon.1;evm.TU.Contig15_pilon.36;evm.TU.Contig2228_pilon.2;evm.TU.Contig37_pilon.27;evm.TU.Contig4_pilon.73;evm.TU.Contig554_pilon.54;evm.TU.Contig554_pilon.55;evm.TU.Contig5_pilon.53
GO:0006890	retrograde vesicle-mediated transport, Golgi to ER	3	3	0.000585489854257108	0.00727140625448344	evm.TU.Contig271_pilon.29;evm.TU.Contig271_pilon.30;evm.TU.Contig673_pilon.3
GO:0006006	glucose metabolic process	4	6	0.000637924534775683	0.00755695218118887	evm.TU.Contig101_pilon.56;evm.TU.Contig15_pilon.36;evm.TU.Contig6_pilon.89;evm.TU.Contig6_pilon.90
GO:0019319	hexose biosynthetic process	4	6	0.000637924534775683	0.00755695218118887	evm.TU.Contig101_pilon.56;evm.TU.Contig15_pilon.36;evm.TU.Contig6_pilon.89;evm.TU.Contig6_pilon.90
GO:0046364	monosaccharide biosynthetic process	4	6	0.000637924534775683	0.00755695218118887	evm.TU.Contig101_pilon.56;evm.TU.Contig15_pilon.36;evm.TU.Contig6_pilon.89;evm.TU.Contig6_pilon.90
GO:0044724	single-organism carbohydrate catabolic process	5	10	0.000715867519737122	0.00835178773026642	evm.TU.Contig0_pilon.402;evm.TU.Contig15_pilon.36;evm.TU.Contig4_pilon.73;evm.TU.Contig554_pilon.54;evm.TU.Contig554_pilon.55
GO:0009150	purine ribonucleotide metabolic process	12	51	0.000804104957858184	0.00924120623210151	evm.TU.Contig0_pilon.402;evm.TU.Contig0_pilon.53;evm.TU.Contig109_pilon.26;evm.TU.Contig15_pilon.36;evm.TU.Contig1777_pilon.77;evm.TU.Contig2_pilon.6;evm.TU.Contig37_pilon.27;evm.TU.Contig4_pilon.73;evm.TU.Contig523_pilon.27;evm.TU.Contig554_pilon.54;evm.TU.Contig554_pilon.55;evm.TU.Contig611_pilon.13
GO:0006413	translational initiation	5	11	0.00122253701296992	0.0136428043476353	evm.TU.Contig101_pilon.95;evm.TU.Contig153_pilon.65;evm.TU.Contig284_pilon.11;evm.TU.Contig2_pilon.26;evm.TU.Contig612_pilon.19
GO:0016052	carbohydrate catabolic process	5	11	0.00122253701296992	0.0136428043476353	evm.TU.Contig0_pilon.402;evm.TU.Contig15_pilon.36;evm.TU.Contig4_pilon.73;evm.TU.Contig554_pilon.54;evm.TU.Contig554_pilon.55
GO:0019725	cellular homeostasis	10	40	0.00132261112424607	0.0145487223667067	evm.TU.Contig1399_pilon.7;evm.TU.Contig144_pilon.127;evm.TU.Contig199_pilon.13;evm.TU.Contig222_pilon.4;evm.TU.Contig2242_pilon.1;evm.TU.Contig2412_pilon.17;evm.TU.Contig2412_pilon.18;evm.TU.Contig53_pilon.56;evm.TU.Contig77_pilon.16;evm.TU.Contig816_pilon.13
GO:0044237	cellular metabolic process	198	1998	0.00158458978691701	0.017184987829945	evm.TU.Contig0_pilon.321;evm.TU.Contig0_pilon.402;evm.TU.Contig0_pilon.53;evm.TU.Contig1010_pilon.4;evm.TU.Contig1010_pilon.5;evm.TU.Contig101_pilon.73;evm.TU.Contig101_pilon.80;evm.TU.Contig101_pilon.95;evm.TU.Contig1044_pilon.3;evm.TU.Contig1079_pilon.54;evm.TU.Contig109_pilon.26;evm.TU.Contig1124_pilon.54;evm.TU.Contig1146_pilon.1;evm.TU.Contig1161_pilon.11;evm.TU.Contig1170_pilon.4;evm.TU.Con…
GO:0016192	vesicle-mediated transport	15	78	0.00176724870465722	0.018899743091473	evm.TU.Contig1079_pilon.38;evm.TU.Contig1079_pilon.77;evm.TU.Contig109_pilon.85;evm.TU.Contig126_pilon.31;evm.TU.Contig1752_pilon.8;evm.TU.Contig18_pilon.96;evm.TU.Contig2651_pilon.3;evm.TU.Contig265_pilon.2;evm.TU.Contig271_pilon.29;evm.TU.Contig271_pilon.30;evm.TU.Contig27_pilon.38;evm.TU.Contig367_pilon.31;evm.TU.Contig668_pilon.24;evm.TU.Contig673_pilon.3;evm.TU.Contig80_pilon.21
GO:0072521	purine-containing compound metabolic process	13	64	0.00211111751065536	0.0222679518247209	evm.TU.Contig0_pilon.402;evm.TU.Contig0_pilon.53;evm.TU.Contig109_pilon.26;evm.TU.Contig1536_pilon.15;evm.TU.Contig15_pilon.36;evm.TU.Contig1777_pilon.77;evm.TU.Contig2_pilon.6;evm.TU.Contig37_pilon.27;evm.TU.Contig4_pilon.73;evm.TU.Contig523_pilon.27;evm.TU.Contig554_pilon.54;evm.TU.Contig554_pilon.55;evm.TU.Contig611_pilon.13
GO:0006465	signal peptide processing	3	4	0.00219556215718031	0.0228457143382275	evm.TU.Contig388_pilon.28;evm.TU.Contig554_pilon.9;evm.TU.Contig575_pilon.52_evm.TU.Contig575_pilon.53
GO:0030163	protein catabolic process	15	80	0.00229727727091779	0.0235853799814227	evm.TU.Contig0_pilon.321;evm.TU.Contig1010_pilon.5;evm.TU.Contig144_pilon.170;evm.TU.Contig149_pilon.64;evm.TU.Contig175_pilon.71;evm.TU.Contig224_pilon.95;evm.TU.Contig25_pilon.31;evm.TU.Contig2780_pilon.9;evm.TU.Contig358_pilon.37;evm.TU.Contig363_pilon.4;evm.TU.Contig485_pilon.33;evm.TU.Contig596_pilon.28;evm.TU.Contig611_pilon.123;evm.TU.Contig826_pilon.26_evm.TU.Contig826_pilon.27;evm.TU.Con…
GO:0044257	cellular protein catabolic process	14	73	0.00255577207081681	0.0247289025039941	evm.TU.Contig0_pilon.321;evm.TU.Contig1010_pilon.5;evm.TU.Contig144_pilon.170;evm.TU.Contig149_pilon.64;evm.TU.Contig175_pilon.71;evm.TU.Contig224_pilon.95;evm.TU.Contig25_pilon.31;evm.TU.Contig2780_pilon.9;evm.TU.Contig358_pilon.37;evm.TU.Contig485_pilon.33;evm.TU.Contig596_pilon.28;evm.TU.Contig611_pilon.123;evm.TU.Contig826_pilon.26_evm.TU.Contig826_pilon.27;evm.TU.Contig994_pilon.6
GO:0051603	proteolysis involved in cellular protein catabolic process	14	73	0.00255577207081681	0.0247289025039941	evm.TU.Contig0_pilon.321;evm.TU.Contig1010_pilon.5;evm.TU.Contig144_pilon.170;evm.TU.Contig149_pilon.64;evm.TU.Contig175_pilon.71;evm.TU.Contig224_pilon.95;evm.TU.Contig25_pilon.31;evm.TU.Contig2780_pilon.9;evm.TU.Contig358_pilon.37;evm.TU.Contig485_pilon.33;evm.TU.Contig596_pilon.28;evm.TU.Contig611_pilon.123;evm.TU.Contig826_pilon.26_evm.TU.Contig826_pilon.27;evm.TU.Contig994_pilon.6
GO:0015988	energy coupled proton transmembrane transport, against electrochemical gradient	6	18	0.00260459430126972	0.0247289025039941	evm.TU.Contig0_pilon.231;evm.TU.Contig1777_pilon.77;evm.TU.Contig213_pilon.19;evm.TU.Contig2997_pilon.15;evm.TU.Contig477_pilon.45;evm.TU.Contig611_pilon.13
GO:0015991	ATP hydrolysis coupled proton transport	6	18	0.00260459430126972	0.0247289025039941	evm.TU.Contig0_pilon.231;evm.TU.Contig1777_pilon.77;evm.TU.Contig213_pilon.19;evm.TU.Contig2997_pilon.15;evm.TU.Contig477_pilon.45;evm.TU.Contig611_pilon.13
GO:0019318	hexose metabolic process	6	18	0.00260459430126972	0.0247289025039941	evm.TU.Contig101_pilon.56;evm.TU.Contig15_pilon.36;evm.TU.Contig2378_pilon.6;evm.TU.Contig69_pilon.2;evm.TU.Contig6_pilon.89;evm.TU.Contig6_pilon.90
GO:0090662	ATP hydrolysis coupled transmembrane transport	6	18	0.00260459430126972	0.0247289025039941	evm.TU.Contig0_pilon.231;evm.TU.Contig1777_pilon.77;evm.TU.Contig213_pilon.19;evm.TU.Contig2997_pilon.15;evm.TU.Contig477_pilon.45;evm.TU.Contig611_pilon.13
GO:0006163	purine nucleotide metabolic process	12	58	0.00263346753938639	0.0247289025039941	evm.TU.Contig0_pilon.402;evm.TU.Contig0_pilon.53;evm.TU.Contig109_pilon.26;evm.TU.Contig15_pilon.36;evm.TU.Contig1777_pilon.77;evm.TU.Contig2_pilon.6;evm.TU.Contig37_pilon.27;evm.TU.Contig4_pilon.73;evm.TU.Contig523_pilon.27;evm.TU.Contig554_pilon.54;evm.TU.Contig554_pilon.55;evm.TU.Contig611_pilon.13
GO:0043170	macromolecule metabolic process	182	1835	0.00273244258748317	0.0253491661730366	evm.TU.Contig0_pilon.321;evm.TU.Contig1010_pilon.4;evm.TU.Contig1010_pilon.5;evm.TU.Contig101_pilon.16;evm.TU.Contig101_pilon.73;evm.TU.Contig101_pilon.80;evm.TU.Contig101_pilon.95;evm.TU.Contig1044_pilon.3;evm.TU.Contig104_pilon.41;evm.TU.Contig104_pilon.44;evm.TU.Contig1079_pilon.54;evm.TU.Contig1084_pilon.11;evm.TU.Contig1161_pilon.11;evm.TU.Contig1164_pilon.1;evm.TU.Contig1170_pilon.4;evm.TU.…
GO:1902582	single-organism intracellular transport	12	60	0.00354359204923348	0.0324829271179736	evm.TU.Contig126_pilon.31;evm.TU.Contig1298_pilon.76_evm.TU.Contig1298_pilon.77;evm.TU.Contig187_pilon.323;evm.TU.Contig271_pilon.29;evm.TU.Contig271_pilon.30;evm.TU.Contig27_pilon.38;evm.TU.Contig357_pilon.25;evm.TU.Contig485_pilon.40;evm.TU.Contig523_pilon.38;evm.TU.Contig615_pilon.33;evm.TU.Contig673_pilon.3;evm.TU.Contig999_pilon.44_evm.TU.Contig999_pilon.45
GO:0044260	cellular macromolecule metabolic process	147	1451	0.00378469802153377	0.0342849114891882	evm.TU.Contig0_pilon.321;evm.TU.Contig1010_pilon.4;evm.TU.Contig1010_pilon.5;evm.TU.Contig101_pilon.73;evm.TU.Contig101_pilon.80;evm.TU.Contig101_pilon.95;evm.TU.Contig1044_pilon.3;evm.TU.Contig1079_pilon.54;evm.TU.Contig1161_pilon.11;evm.TU.Contig1170_pilon.4;evm.TU.Contig1171_pilon.18;evm.TU.Contig1171_pilon.23;evm.TU.Contig1171_pilon.37;evm.TU.Contig1216_pilon.32;evm.TU.Contig1238_pilon.21;evm…
GO:1901575	organic substance catabolic process	25	171	0.00403356895007077	0.0359944409482798	evm.TU.Contig0_pilon.321;evm.TU.Contig0_pilon.402;evm.TU.Contig1010_pilon.5;evm.TU.Contig1124_pilon.54;evm.TU.Contig144_pilon.170;evm.TU.Contig149_pilon.64;evm.TU.Contig15_pilon.36;evm.TU.Contig175_pilon.71;evm.TU.Contig187_pilon.151;evm.TU.Contig190_pilon.15;evm.TU.Contig224_pilon.95;evm.TU.Contig25_pilon.31;evm.TU.Contig2780_pilon.9;evm.TU.Contig358_pilon.37;evm.TU.Contig363_pilon.4;evm.TU.Cont…
GO:0006873	cellular ion homeostasis	4	9	0.00436636446324089	0.0359944409482798	evm.TU.Contig2412_pilon.17;evm.TU.Contig2412_pilon.18;evm.TU.Contig77_pilon.16;evm.TU.Contig816_pilon.13
GO:0006875	cellular metal ion homeostasis	4	9	0.00436636446324089	0.0359944409482798	evm.TU.Contig2412_pilon.17;evm.TU.Contig2412_pilon.18;evm.TU.Contig77_pilon.16;evm.TU.Contig816_pilon.13
GO:0006879	cellular iron ion homeostasis	4	9	0.00436636446324089	0.0359944409482798	evm.TU.Contig2412_pilon.17;evm.TU.Contig2412_pilon.18;evm.TU.Contig77_pilon.16;evm.TU.Contig816_pilon.13
GO:0030003	cellular cation homeostasis	4	9	0.00436636446324089	0.0359944409482798	evm.TU.Contig2412_pilon.17;evm.TU.Contig2412_pilon.18;evm.TU.Contig77_pilon.16;evm.TU.Contig816_pilon.13
GO:0046916	cellular transition metal ion homeostasis	4	9	0.00436636446324089	0.0359944409482798	evm.TU.Contig2412_pilon.17;evm.TU.Contig2412_pilon.18;evm.TU.Contig77_pilon.16;evm.TU.Contig816_pilon.13
GO:0055072	iron ion homeostasis	4	9	0.00436636446324089	0.0359944409482798	evm.TU.Contig2412_pilon.17;evm.TU.Contig2412_pilon.18;evm.TU.Contig77_pilon.16;evm.TU.Contig816_pilon.13
GO:0055082	cellular chemical homeostasis	4	9	0.00436636446324089	0.0359944409482798	evm.TU.Contig2412_pilon.17;evm.TU.Contig2412_pilon.18;evm.TU.Contig77_pilon.16;evm.TU.Contig816_pilon.13
GO:0009059	macromolecule biosynthetic process	81	734	0.00439412655732247	0.0359944409482798	evm.TU.Contig1010_pilon.4;evm.TU.Contig101_pilon.73;evm.TU.Contig101_pilon.80;evm.TU.Contig101_pilon.95;evm.TU.Contig1079_pilon.54;evm.TU.Contig1161_pilon.11;evm.TU.Contig1171_pilon.18;evm.TU.Contig1258_pilon.2;evm.TU.Contig128_pilon.42;evm.TU.Contig1398_pilon.5;evm.TU.Contig13_pilon.13;evm.TU.Contig1408_pilon.6_evm.TU.Contig1408_pilon.7;evm.TU.Contig144_pilon.101;evm.TU.Contig146_pilon.52;evm.TU…
GO:0005996	monosaccharide metabolic process	6	20	0.00470720446788423	0.0373664684564006	evm.TU.Contig101_pilon.56;evm.TU.Contig15_pilon.36;evm.TU.Contig2378_pilon.6;evm.TU.Contig69_pilon.2;evm.TU.Contig6_pilon.89;evm.TU.Contig6_pilon.90
GO:0042451	purine nucleoside biosynthetic process	6	20	0.00470720446788423	0.0373664684564006	evm.TU.Contig0_pilon.53;evm.TU.Contig109_pilon.26;evm.TU.Contig1536_pilon.15;evm.TU.Contig1777_pilon.77;evm.TU.Contig2_pilon.6;evm.TU.Contig523_pilon.27
GO:0046129	purine ribonucleoside biosynthetic process	6	20	0.00470720446788423	0.0373664684564006	evm.TU.Contig0_pilon.53;evm.TU.Contig109_pilon.26;evm.TU.Contig1536_pilon.15;evm.TU.Contig1777_pilon.77;evm.TU.Contig2_pilon.6;evm.TU.Contig523_pilon.27
GO:0006508	proteolysis	44	356	0.00507351272431179	0.0398633142624498	evm.TU.Contig0_pilon.321;evm.TU.Contig1010_pilon.5;evm.TU.Contig101_pilon.16;evm.TU.Contig104_pilon.41;evm.TU.Contig104_pilon.44;evm.TU.Contig1084_pilon.11;evm.TU.Contig1210_pilon.29;evm.TU.Contig1238_pilon.20;evm.TU.Contig144_pilon.170;evm.TU.Contig149_pilon.64;evm.TU.Contig155_pilon.65;evm.TU.Contig15_pilon.28;evm.TU.Contig175_pilon.71;evm.TU.Contig1777_pilon.22;evm.TU.Contig177_pilon.11;evm.TU…
GO:0044265	cellular macromolecule catabolic process	15	87	0.00528673824758129	0.0411190752589656	evm.TU.Contig0_pilon.321;evm.TU.Contig1010_pilon.5;evm.TU.Contig144_pilon.170;evm.TU.Contig149_pilon.64;evm.TU.Contig175_pilon.71;evm.TU.Contig224_pilon.95;evm.TU.Contig25_pilon.31;evm.TU.Contig2780_pilon.9;evm.TU.Contig358_pilon.37;evm.TU.Contig391_pilon.30;evm.TU.Contig485_pilon.33;evm.TU.Contig596_pilon.28;evm.TU.Contig611_pilon.123;evm.TU.Contig826_pilon.26_evm.TU.Contig826_pilon.27;evm.TU.Co…
GO:0009057	macromolecule catabolic process	17	104	0.00541923848006699	0.0417281362965158	evm.TU.Contig0_pilon.321;evm.TU.Contig1010_pilon.5;evm.TU.Contig144_pilon.170;evm.TU.Contig149_pilon.64;evm.TU.Contig175_pilon.71;evm.TU.Contig224_pilon.95;evm.TU.Contig25_pilon.31;evm.TU.Contig2780_pilon.9;evm.TU.Contig358_pilon.37;evm.TU.Contig363_pilon.4;evm.TU.Contig391_pilon.30;evm.TU.Contig457_pilon.10;evm.TU.Contig485_pilon.33;evm.TU.Contig596_pilon.28;evm.TU.Contig611_pilon.123;evm.TU.Con…
GO:0071704	organic substance metabolic process	246	2609	0.00568901103752896	0.0433716683059139	evm.TU.Contig0_pilon.321;evm.TU.Contig0_pilon.402;evm.TU.Contig0_pilon.53;evm.TU.Contig1010_pilon.4;evm.TU.Contig1010_pilon.5;evm.TU.Contig101_pilon.16;evm.TU.Contig101_pilon.56;evm.TU.Contig101_pilon.73;evm.TU.Contig101_pilon.80;evm.TU.Contig101_pilon.95;evm.TU.Contig1044_pilon.3;evm.TU.Contig104_pilon.41;evm.TU.Contig104_pilon.44;evm.TU.Contig1079_pilon.54;evm.TU.Contig1084_pilon.11;evm.TU.Cont…
GO:0009163	nucleoside biosynthetic process	8	34	0.00592634901536658	0.0438777763637718	evm.TU.Contig0_pilon.53;evm.TU.Contig109_pilon.26;evm.TU.Contig144_pilon.127;evm.TU.Contig1536_pilon.15;evm.TU.Contig1536_pilon.31;evm.TU.Contig1777_pilon.77;evm.TU.Contig2_pilon.6;evm.TU.Contig523_pilon.27
GO:0042455	ribonucleoside biosynthetic process	8	34	0.00592634901536658	0.0438777763637718	evm.TU.Contig0_pilon.53;evm.TU.Contig109_pilon.26;evm.TU.Contig144_pilon.127;evm.TU.Contig1536_pilon.15;evm.TU.Contig1536_pilon.31;evm.TU.Contig1777_pilon.77;evm.TU.Contig2_pilon.6;evm.TU.Contig523_pilon.27
GO:1901659	glycosyl compound biosynthetic process	8	34	0.00592634901536658	0.0438777763637718	evm.TU.Contig0_pilon.53;evm.TU.Contig109_pilon.26;evm.TU.Contig144_pilon.127;evm.TU.Contig1536_pilon.15;evm.TU.Contig1536_pilon.31;evm.TU.Contig1777_pilon.77;evm.TU.Contig2_pilon.6;evm.TU.Contig523_pilon.27
GO:0034645	cellular macromolecule biosynthetic process	80	732	0.00599956468020668	0.043996807654849	evm.TU.Contig1010_pilon.4;evm.TU.Contig101_pilon.73;evm.TU.Contig101_pilon.80;evm.TU.Contig101_pilon.95;evm.TU.Contig1079_pilon.54;evm.TU.Contig1161_pilon.11;evm.TU.Contig1171_pilon.18;evm.TU.Contig1258_pilon.2;evm.TU.Contig128_pilon.42;evm.TU.Contig1398_pilon.5;evm.TU.Contig13_pilon.13;evm.TU.Contig1408_pilon.6_evm.TU.Contig1408_pilon.7;evm.TU.Contig144_pilon.101;evm.TU.Contig146_pilon.52;evm.TU…
GO:0044238	primary metabolic process	228	2401	0.00621269084783463	0.045129924083327	evm.TU.Contig0_pilon.321;evm.TU.Contig0_pilon.402;evm.TU.Contig0_pilon.53;evm.TU.Contig1010_pilon.4;evm.TU.Contig1010_pilon.5;evm.TU.Contig101_pilon.16;evm.TU.Contig101_pilon.56;evm.TU.Contig101_pilon.73;evm.TU.Contig101_pilon.80;evm.TU.Contig101_pilon.95;evm.TU.Contig1044_pilon.3;evm.TU.Contig104_pilon.41;evm.TU.Contig104_pilon.44;evm.TU.Contig1079_pilon.54;evm.TU.Contig1084_pilon.11;evm.TU.Cont…
GO:0098655	cation transmembrane transport	10	49	0.00647746879856649	0.0457582658247357	evm.TU.Contig0_pilon.231;evm.TU.Contig0_pilon.53;evm.TU.Contig109_pilon.26;evm.TU.Contig1777_pilon.77;evm.TU.Contig213_pilon.19;evm.TU.Contig2997_pilon.15;evm.TU.Contig2_pilon.6;evm.TU.Contig477_pilon.45;evm.TU.Contig523_pilon.27;evm.TU.Contig611_pilon.13
GO:0098660	inorganic ion transmembrane transport	10	49	0.00647746879856649	0.0457582658247357	evm.TU.Contig0_pilon.231;evm.TU.Contig0_pilon.53;evm.TU.Contig109_pilon.26;evm.TU.Contig1777_pilon.77;evm.TU.Contig213_pilon.19;evm.TU.Contig2997_pilon.15;evm.TU.Contig2_pilon.6;evm.TU.Contig477_pilon.45;evm.TU.Contig523_pilon.27;evm.TU.Contig611_pilon.13
GO:0098662	inorganic cation transmembrane transport	10	49	0.00647746879856649	0.0457582658247357	evm.TU.Contig0_pilon.231;evm.TU.Contig0_pilon.53;evm.TU.Contig109_pilon.26;evm.TU.Contig1777_pilon.77;evm.TU.Contig213_pilon.19;evm.TU.Contig2997_pilon.15;evm.TU.Contig2_pilon.6;evm.TU.Contig477_pilon.45;evm.TU.Contig523_pilon.27;evm.TU.Contig611_pilon.13
GO:0006414	translational elongation	4	10	0.00680002909224339	0.0463364814250213	evm.TU.Contig146_pilon.52;evm.TU.Contig240_pilon.6;evm.TU.Contig268_pilon.3;evm.TU.Contig97_pilon.31
GO:0006826	iron ion transport	4	10	0.00680002909224339	0.0463364814250213	evm.TU.Contig2412_pilon.17;evm.TU.Contig2412_pilon.18;evm.TU.Contig77_pilon.16;evm.TU.Contig816_pilon.13
GO:0055065	metal ion homeostasis	4	10	0.00680002909224339	0.0463364814250213	evm.TU.Contig2412_pilon.17;evm.TU.Contig2412_pilon.18;evm.TU.Contig77_pilon.16;evm.TU.Contig816_pilon.13
GO:0055076	transition metal ion homeostasis	4	10	0.00680002909224339	0.0463364814250213	evm.TU.Contig2412_pilon.17;evm.TU.Contig2412_pilon.18;evm.TU.Contig77_pilon.16;evm.TU.Contig816_pilon.13
GO:0006422	aspartyl-tRNA aminoacylation	2	2	0.00701162697674232	0.0469474154094921	evm.TU.Contig16_pilon.8;evm.TU.Contig1783_pilon.2
GO:0006542	glutamine biosynthetic process	2	2	0.00701162697674232	0.0469474154094921	evm.TU.Contig221_pilon.6;evm.TU.Contig221_pilon.9
GO:0009056	catabolic process	25	180	0.00785095987444982	0.0521141302010893	evm.TU.Contig0_pilon.321;evm.TU.Contig0_pilon.402;evm.TU.Contig1010_pilon.5;evm.TU.Contig1124_pilon.54;evm.TU.Contig144_pilon.170;evm.TU.Contig149_pilon.64;evm.TU.Contig15_pilon.36;evm.TU.Contig175_pilon.71;evm.TU.Contig187_pilon.151;evm.TU.Contig190_pilon.15;evm.TU.Contig224_pilon.95;evm.TU.Contig25_pilon.31;evm.TU.Contig2780_pilon.9;evm.TU.Contig358_pilon.37;evm.TU.Contig363_pilon.4;evm.TU.Cont…
GO:0009127	purine nucleoside monophosphate biosynthetic process	5	16	0.0081265032426118	0.0530288770916194	evm.TU.Contig0_pilon.53;evm.TU.Contig109_pilon.26;evm.TU.Contig1777_pilon.77;evm.TU.Contig2_pilon.6;evm.TU.Contig523_pilon.27
GO:0009168	purine ribonucleoside monophosphate biosynthetic process	5	16	0.0081265032426118	0.0530288770916194	evm.TU.Contig0_pilon.53;evm.TU.Contig109_pilon.26;evm.TU.Contig1777_pilon.77;evm.TU.Contig2_pilon.6;evm.TU.Contig523_pilon.27
GO:0007017	microtubule-based process	14	84	0.00936780421070223	0.0606152037163086	evm.TU.Contig1124_pilon.61;evm.TU.Contig1298_pilon.76_evm.TU.Contig1298_pilon.77;evm.TU.Contig1306_pilon.4;evm.TU.Contig1850_pilon.19;evm.TU.Contig18_pilon.16;evm.TU.Contig18_pilon.17;evm.TU.Contig18_pilon.18;evm.TU.Contig18_pilon.19;evm.TU.Contig352_pilon.27;evm.TU.Contig611_pilon.114;evm.TU.Contig624_pilon.45;evm.TU.Contig826_pilon.61;evm.TU.Contig826_pilon.62;evm.TU.Contig858_pilon.25
GO:0051726	regulation of cell cycle	7	30	0.0103482013164883	0.0664009584474664	evm.TU.Contig1210_pilon.30;evm.TU.Contig1210_pilon.31;evm.TU.Contig149_pilon.5;evm.TU.Contig15_pilon.122;evm.TU.Contig189_pilon.39;evm.TU.Contig422_pilon.14;evm.TU.Contig889_pilon.12
GO:0006733	oxidoreduction coenzyme metabolic process	7	32	0.0147923598661978	0.0941331991485315	evm.TU.Contig0_pilon.402;evm.TU.Contig15_pilon.36;evm.TU.Contig347_pilon.7;evm.TU.Contig369_pilon.41;evm.TU.Contig4_pilon.73;evm.TU.Contig554_pilon.54;evm.TU.Contig554_pilon.55
GO:1901576	organic substance biosynthetic process	104	1027	0.0169359611497352	0.106890902338493	evm.TU.Contig0_pilon.53;evm.TU.Contig1010_pilon.4;evm.TU.Contig101_pilon.56;evm.TU.Contig101_pilon.73;evm.TU.Contig101_pilon.80;evm.TU.Contig101_pilon.95;evm.TU.Contig1079_pilon.54;evm.TU.Contig109_pilon.26;evm.TU.Contig1161_pilon.11;evm.TU.Contig1171_pilon.18;evm.TU.Contig1258_pilon.2;evm.TU.Contig128_pilon.42;evm.TU.Contig1398_pilon.5;evm.TU.Contig13_pilon.13;evm.TU.Contig1408_pilon.6_evm.TU.Co…
GO:0009156	ribonucleoside monophosphate biosynthetic process	5	19	0.0175475527613919	0.109850533546925	evm.TU.Contig0_pilon.53;evm.TU.Contig109_pilon.26;evm.TU.Contig1777_pilon.77;evm.TU.Contig2_pilon.6;evm.TU.Contig523_pilon.27
GO:0006913	nucleocytoplasmic transport	9	49	0.018895599785396	0.116396894678039	evm.TU.Contig1161_pilon.6;evm.TU.Contig1172_pilon.7_evm.TU.Contig1172_pilon.8;evm.TU.Contig1238_pilon.24;evm.TU.Contig15_pilon.111;evm.TU.Contig15_pilon.80;evm.TU.Contig2765_pilon.59;evm.TU.Contig344_pilon.4;evm.TU.Contig603_pilon.13;evm.TU.Contig635_pilon.20
GO:0051169	nuclear transport	9	49	0.018895599785396	0.116396894678039	evm.TU.Contig1161_pilon.6;evm.TU.Contig1172_pilon.7_evm.TU.Contig1172_pilon.8;evm.TU.Contig1238_pilon.24;evm.TU.Contig15_pilon.111;evm.TU.Contig15_pilon.80;evm.TU.Contig2765_pilon.59;evm.TU.Contig344_pilon.4;evm.TU.Contig603_pilon.13;evm.TU.Contig635_pilon.20
GO:0006102	isocitrate metabolic process	2	3	0.0198639012217128	0.120434676698573	evm.TU.Contig1498_pilon.1;evm.TU.Contig178_pilon.43
GO:0006487	protein N-linked glycosylation	2	3	0.0198639012217128	0.120434676698573	evm.TU.Contig2031_pilon.19;evm.TU.Contig722_pilon.23
GO:0034641	cellular nitrogen compound metabolic process	115	1158	0.0209951809996129	0.126299135700796	evm.TU.Contig0_pilon.402;evm.TU.Contig0_pilon.53;evm.TU.Contig1010_pilon.4;evm.TU.Contig101_pilon.73;evm.TU.Contig101_pilon.80;evm.TU.Contig101_pilon.95;evm.TU.Contig1079_pilon.54;evm.TU.Contig109_pilon.26;evm.TU.Contig1124_pilon.54;evm.TU.Contig1161_pilon.11;evm.TU.Contig1171_pilon.18;evm.TU.Contig1171_pilon.23;evm.TU.Contig1238_pilon.21;evm.TU.Contig1258_pilon.2;evm.TU.Contig128_pilon.42;evm.TU…
GO:0050801	ion homeostasis	4	14	0.0247660759109543	0.145571591232327	evm.TU.Contig2412_pilon.17;evm.TU.Contig2412_pilon.18;evm.TU.Contig77_pilon.16;evm.TU.Contig816_pilon.13
GO:0055080	cation homeostasis	4	14	0.0247660759109543	0.145571591232327	evm.TU.Contig2412_pilon.17;evm.TU.Contig2412_pilon.18;evm.TU.Contig77_pilon.16;evm.TU.Contig816_pilon.13
GO:0098771	inorganic ion homeostasis	4	14	0.0247660759109543	0.145571591232327	evm.TU.Contig2412_pilon.17;evm.TU.Contig2412_pilon.18;evm.TU.Contig77_pilon.16;evm.TU.Contig816_pilon.13
GO:0016482	cytoplasmic transport	13	86	0.0258299741575505	0.150564384972148	evm.TU.Contig1161_pilon.6;evm.TU.Contig1172_pilon.7_evm.TU.Contig1172_pilon.8;evm.TU.Contig1238_pilon.24;evm.TU.Contig126_pilon.31;evm.TU.Contig15_pilon.111;evm.TU.Contig15_pilon.80;evm.TU.Contig2765_pilon.59;evm.TU.Contig27_pilon.38;evm.TU.Contig344_pilon.4;evm.TU.Contig485_pilon.40;evm.TU.Contig523_pilon.38;evm.TU.Contig603_pilon.13;evm.TU.Contig635_pilon.20
GO:0042592	homeostatic process	10	60	0.0260065755860983	0.150564384972148	evm.TU.Contig1399_pilon.7;evm.TU.Contig144_pilon.127;evm.TU.Contig199_pilon.13;evm.TU.Contig222_pilon.4;evm.TU.Contig2242_pilon.1;evm.TU.Contig2412_pilon.17;evm.TU.Contig2412_pilon.18;evm.TU.Contig53_pilon.56;evm.TU.Contig77_pilon.16;evm.TU.Contig816_pilon.13
GO:0019362	pyridine nucleotide metabolic process	6	29	0.0303398110120194	0.173049292438926	evm.TU.Contig0_pilon.402;evm.TU.Contig15_pilon.36;evm.TU.Contig347_pilon.7;evm.TU.Contig4_pilon.73;evm.TU.Contig554_pilon.54;evm.TU.Contig554_pilon.55
GO:0046496	nicotinamide nucleotide metabolic process	6	29	0.0303398110120194	0.173049292438926	evm.TU.Contig0_pilon.402;evm.TU.Contig15_pilon.36;evm.TU.Contig347_pilon.7;evm.TU.Contig4_pilon.73;evm.TU.Contig554_pilon.54;evm.TU.Contig554_pilon.55
GO:0048878	chemical homeostasis	4	15	0.031592715829417	0.178870523445964	evm.TU.Contig2412_pilon.17;evm.TU.Contig2412_pilon.18;evm.TU.Contig77_pilon.16;evm.TU.Contig816_pilon.13
GO:0000079	regulation of cyclin-dependent protein serine/threonine kinase activity	3	9	0.0335357147015087	0.185773383598286	evm.TU.Contig149_pilon.5;evm.TU.Contig189_pilon.39;evm.TU.Contig422_pilon.14
GO:0022900	electron transport chain	3	9	0.0335357147015087	0.185773383598286	evm.TU.Contig2228_pilon.2;evm.TU.Contig37_pilon.27;evm.TU.Contig5_pilon.53
GO:1904029	regulation of cyclin-dependent protein kinase activity	3	9	0.0335357147015087	0.185773383598286	evm.TU.Contig149_pilon.5;evm.TU.Contig189_pilon.39;evm.TU.Contig422_pilon.14
GO:0045454	cell redox homeostasis	6	30	0.0353377134359023	0.194357423897463	evm.TU.Contig1399_pilon.7;evm.TU.Contig144_pilon.127;evm.TU.Contig199_pilon.13;evm.TU.Contig222_pilon.4;evm.TU.Contig2242_pilon.1;evm.TU.Contig53_pilon.56
GO:0006807	nitrogen compound metabolic process	131	1363	0.0363317322202324	0.198407331982829	evm.TU.Contig0_pilon.402;evm.TU.Contig0_pilon.53;evm.TU.Contig1010_pilon.4;evm.TU.Contig101_pilon.73;evm.TU.Contig101_pilon.80;evm.TU.Contig101_pilon.95;evm.TU.Contig1079_pilon.54;evm.TU.Contig109_pilon.26;evm.TU.Contig1124_pilon.54;evm.TU.Contig1161_pilon.11;evm.TU.Contig1164_pilon.1;evm.TU.Contig1171_pilon.18;evm.TU.Contig1171_pilon.23;evm.TU.Contig1238_pilon.21;evm.TU.Contig1258_pilon.2;evm.TU…
GO:0009124	nucleoside monophosphate biosynthetic process	5	23	0.0385100693753244	0.207361912020977	evm.TU.Contig0_pilon.53;evm.TU.Contig109_pilon.26;evm.TU.Contig1777_pilon.77;evm.TU.Contig2_pilon.6;evm.TU.Contig523_pilon.27
GO:0009607	response to biotic stimulus	5	23	0.0385100693753244	0.207361912020977	evm.TU.Contig1238_pilon.21;evm.TU.Contig418_pilon.46;evm.TU.Contig418_pilon.47;evm.TU.Contig418_pilon.48;evm.TU.Contig418_pilon.49
GO:0000041	transition metal ion transport	4	16	0.0394147866916854	0.209642705600183	evm.TU.Contig2412_pilon.17;evm.TU.Contig2412_pilon.18;evm.TU.Contig77_pilon.16;evm.TU.Contig816_pilon.13
GO:0006836	neurotransmitter transport	8	47	0.0394781718338008	0.209642705600183	evm.TU.Contig139_pilon.6;evm.TU.Contig189_pilon.50;evm.TU.Contig2510_pilon.22;evm.TU.Contig271_pilon.16;evm.TU.Contig271_pilon.17;evm.TU.Contig2765_pilon.35;evm.TU.Contig4_pilon.31;evm.TU.Contig744_pilon.2
GO:0044249	cellular biosynthetic process	98	995	0.0402976430169082	0.21252866522616	evm.TU.Contig0_pilon.53;evm.TU.Contig1010_pilon.4;evm.TU.Contig101_pilon.73;evm.TU.Contig101_pilon.80;evm.TU.Contig101_pilon.95;evm.TU.Contig1079_pilon.54;evm.TU.Contig109_pilon.26;evm.TU.Contig1161_pilon.11;evm.TU.Contig1171_pilon.18;evm.TU.Contig1258_pilon.2;evm.TU.Contig128_pilon.42;evm.TU.Contig1398_pilon.5;evm.TU.Contig13_pilon.13;evm.TU.Contig1408_pilon.6_evm.TU.Contig1408_pilon.7;evm.TU.Co…
GO:0051246	regulation of protein metabolic process	6	31	0.0408360865517886	0.213903310509369	evm.TU.Contig149_pilon.5;evm.TU.Contig189_pilon.39;evm.TU.Contig274_pilon.64;evm.TU.Contig363_pilon.4;evm.TU.Contig422_pilon.14;evm.TU.Contig97_pilon.31
GO:0065008	regulation of biological quality	12	83	0.0426120779768084	0.22169797325772	evm.TU.Contig1399_pilon.7;evm.TU.Contig144_pilon.127;evm.TU.Contig199_pilon.13;evm.TU.Contig222_pilon.4;evm.TU.Contig2242_pilon.1;evm.TU.Contig2412_pilon.17;evm.TU.Contig2412_pilon.18;evm.TU.Contig460_pilon.91;evm.TU.Contig53_pilon.56;evm.TU.Contig750_pilon.1;evm.TU.Contig77_pilon.16;evm.TU.Contig816_pilon.13
GO:0048193	Golgi vesicle transport	5	24	0.0454160739478582	0.234700516374838	evm.TU.Contig126_pilon.31;evm.TU.Contig271_pilon.29;evm.TU.Contig271_pilon.30;evm.TU.Contig27_pilon.38;evm.TU.Contig673_pilon.3
GO:0009058	biosynthetic process	106	1096	0.051442511810033	0.264071560624836	evm.TU.Contig0_pilon.53;evm.TU.Contig1010_pilon.4;evm.TU.Contig101_pilon.56;evm.TU.Contig101_pilon.73;evm.TU.Contig101_pilon.80;evm.TU.Contig101_pilon.95;evm.TU.Contig1079_pilon.54;evm.TU.Contig109_pilon.26;evm.TU.Contig1161_pilon.11;evm.TU.Contig1171_pilon.18;evm.TU.Contig1258_pilon.2;evm.TU.Contig128_pilon.42;evm.TU.Contig1398_pilon.5;evm.TU.Contig13_pilon.13;evm.TU.Contig1408_pilon.6_evm.TU.Co…
GO:0016485	protein processing	3	11	0.0581213775220275	0.292506279032426	evm.TU.Contig388_pilon.28;evm.TU.Contig554_pilon.9;evm.TU.Contig575_pilon.52_evm.TU.Contig575_pilon.53
GO:0051604	protein maturation	3	11	0.0581213775220275	0.292506279032426	evm.TU.Contig388_pilon.28;evm.TU.Contig554_pilon.9;evm.TU.Contig575_pilon.52_evm.TU.Contig575_pilon.53
GO:0072350	tricarboxylic acid metabolic process	3	11	0.0581213775220275	0.292506279032426	evm.TU.Contig1146_pilon.1;evm.TU.Contig1498_pilon.1;evm.TU.Contig178_pilon.43
GO:0006541	glutamine metabolic process	2	5	0.0591222201800791	0.293857228154825	evm.TU.Contig221_pilon.6;evm.TU.Contig221_pilon.9
GO:0034220	ion transmembrane transport	11	78	0.0591530783948025	0.293857228154825	evm.TU.Contig0_pilon.231;evm.TU.Contig0_pilon.53;evm.TU.Contig109_pilon.26;evm.TU.Contig1777_pilon.77;evm.TU.Contig213_pilon.19;evm.TU.Contig2997_pilon.15;evm.TU.Contig2_pilon.6;evm.TU.Contig477_pilon.45;evm.TU.Contig523_pilon.27;evm.TU.Contig611_pilon.13;evm.TU.Contig6_pilon.97
GO:0072524	pyridine-containing compound metabolic process	6	34	0.0604316378384279	0.298284366253779	evm.TU.Contig0_pilon.402;evm.TU.Contig15_pilon.36;evm.TU.Contig347_pilon.7;evm.TU.Contig4_pilon.73;evm.TU.Contig554_pilon.54;evm.TU.Contig554_pilon.55
GO:0006753	nucleoside phosphate metabolic process	18	148	0.0683173242258682	0.319645381241829	evm.TU.Contig0_pilon.402;evm.TU.Contig0_pilon.53;evm.TU.Contig109_pilon.26;evm.TU.Contig1124_pilon.54;evm.TU.Contig144_pilon.127;evm.TU.Contig1536_pilon.31;evm.TU.Contig15_pilon.36;evm.TU.Contig1777_pilon.77;evm.TU.Contig2329_pilon.31;evm.TU.Contig2_pilon.6;evm.TU.Contig347_pilon.7;evm.TU.Contig37_pilon.27;evm.TU.Contig4_pilon.73;evm.TU.Contig523_pilon.27;evm.TU.Contig554_pilon.54;evm.TU.Contig55…
GO:0044281	small molecule metabolic process	47	457	0.0776282177378919	0.319645381241829	evm.TU.Contig0_pilon.402;evm.TU.Contig0_pilon.53;evm.TU.Contig101_pilon.56;evm.TU.Contig109_pilon.26;evm.TU.Contig1124_pilon.54;evm.TU.Contig1146_pilon.1;evm.TU.Contig1429_pilon.11;evm.TU.Contig144_pilon.127;evm.TU.Contig1498_pilon.1;evm.TU.Contig1536_pilon.15;evm.TU.Contig1536_pilon.31;evm.TU.Contig15_pilon.36;evm.TU.Contig16_pilon.8;evm.TU.Contig1777_pilon.77;evm.TU.Contig1783_pilon.2;evm.TU.Co…
GO:0009260	ribonucleotide biosynthetic process	7	45	0.0784458858411941	0.319645381241829	evm.TU.Contig0_pilon.53;evm.TU.Contig109_pilon.26;evm.TU.Contig144_pilon.127;evm.TU.Contig1536_pilon.31;evm.TU.Contig1777_pilon.77;evm.TU.Contig2_pilon.6;evm.TU.Contig523_pilon.27
GO:0046390	ribose phosphate biosynthetic process	7	45	0.0784458858411941	0.319645381241829	evm.TU.Contig0_pilon.53;evm.TU.Contig109_pilon.26;evm.TU.Contig144_pilon.127;evm.TU.Contig1536_pilon.31;evm.TU.Contig1777_pilon.77;evm.TU.Contig2_pilon.6;evm.TU.Contig523_pilon.27
GO:0007160	cell-matrix adhesion	4	20	0.080624783074916	0.319645381241829	evm.TU.Contig295_pilon.102;evm.TU.Contig590_pilon.3;evm.TU.Contig590_pilon.4;evm.TU.Contig750_pilon.7
GO:0031589	cell-substrate adhesion	4	20	0.080624783074916	0.319645381241829	evm.TU.Contig295_pilon.102;evm.TU.Contig590_pilon.3;evm.TU.Contig590_pilon.4;evm.TU.Contig750_pilon.7
GO:0000045	autophagosome assembly	1	1	0.08381307145276	0.319645381241829	evm.TU.Contig352_pilon.25
GO:0003012	muscle system process	1	1	0.08381307145276	0.319645381241829	evm.TU.Contig56_pilon.9
GO:0006122	mitochondrial electron transport, ubiquinol to cytochrome c	1	1	0.08381307145276	0.319645381241829	evm.TU.Contig37_pilon.27
GO:0006449	regulation of translational termination	1	1	0.08381307145276	0.319645381241829	evm.TU.Contig97_pilon.31
GO:0006452	translational frameshifting	1	1	0.08381307145276	0.319645381241829	evm.TU.Contig97_pilon.31
GO:0006491	N-glycan processing	1	1	0.08381307145276	0.319645381241829	evm.TU.Contig2031_pilon.19
GO:0006621	protein retention in ER lumen	1	1	0.08381307145276	0.319645381241829	evm.TU.Contig460_pilon.91
GO:0006936	muscle contraction	1	1	0.08381307145276	0.319645381241829	evm.TU.Contig56_pilon.9
GO:0006937	regulation of muscle contraction	1	1	0.08381307145276	0.319645381241829	evm.TU.Contig56_pilon.9
GO:0007130	synaptonemal complex assembly	1	1	0.08381307145276	0.319645381241829	evm.TU.Contig24_pilon.35
GO:0009052	pentose-phosphate shunt, non-oxidative branch	1	1	0.08381307145276	0.319645381241829	evm.TU.Contig347_pilon.7
GO:0009264	deoxyribonucleotide catabolic process	1	1	0.08381307145276	0.319645381241829	evm.TU.Contig1124_pilon.54
GO:0009448	gamma-aminobutyric acid metabolic process	1	1	0.08381307145276	0.319645381241829	evm.TU.Contig48_pilon.70
GO:0010563	negative regulation of phosphorus metabolic process	1	1	0.08381307145276	0.319645381241829	evm.TU.Contig274_pilon.64
GO:0010923	negative regulation of phosphatase activity	1	1	0.08381307145276	0.319645381241829	evm.TU.Contig274_pilon.64
GO:0016236	macroautophagy	1	1	0.08381307145276	0.319645381241829	evm.TU.Contig352_pilon.25
GO:0018196	peptidyl-asparagine modification	1	1	0.08381307145276	0.319645381241829	evm.TU.Contig722_pilon.23
GO:0018279	protein N-linked glycosylation via asparagine	1	1	0.08381307145276	0.319645381241829	evm.TU.Contig722_pilon.23
GO:0030705	cytoskeleton-dependent intracellular transport	1	1	0.08381307145276	0.319645381241829	evm.TU.Contig1298_pilon.76_evm.TU.Contig1298_pilon.77
GO:0034227	tRNA thio-modification	1	1	0.08381307145276	0.319645381241829	evm.TU.Contig216_pilon.40
GO:0035305	negative regulation of dephosphorylation	1	1	0.08381307145276	0.319645381241829	evm.TU.Contig274_pilon.64
GO:0035308	negative regulation of protein dephosphorylation	1	1	0.08381307145276	0.319645381241829	evm.TU.Contig274_pilon.64
GO:0035437	maintenance of protein localization in endoplasmic reticulum	1	1	0.08381307145276	0.319645381241829	evm.TU.Contig460_pilon.91
GO:0042073	intraciliary transport	1	1	0.08381307145276	0.319645381241829	evm.TU.Contig1298_pilon.76_evm.TU.Contig1298_pilon.77
GO:0043243	positive regulation of protein complex disassembly	1	1	0.08381307145276	0.319645381241829	evm.TU.Contig97_pilon.31
GO:0045727	positive regulation of translation	1	1	0.08381307145276	0.319645381241829	evm.TU.Contig97_pilon.31
GO:0045901	positive regulation of translational elongation	1	1	0.08381307145276	0.319645381241829	evm.TU.Contig97_pilon.31
GO:0045905	positive regulation of translational termination	1	1	0.08381307145276	0.319645381241829	evm.TU.Contig97_pilon.31
GO:0045936	negative regulation of phosphate metabolic process	1	1	0.08381307145276	0.319645381241829	evm.TU.Contig274_pilon.64
GO:0051017	actin filament bundle assembly	1	1	0.08381307145276	0.319645381241829	evm.TU.Contig882_pilon.30
GO:0051220	cytoplasmic sequestering of protein	1	1	0.08381307145276	0.319645381241829	evm.TU.Contig460_pilon.91
GO:0051346	negative regulation of hydrolase activity	1	1	0.08381307145276	0.319645381241829	evm.TU.Contig274_pilon.64
GO:0061572	actin filament bundle organization	1	1	0.08381307145276	0.319645381241829	evm.TU.Contig882_pilon.30
GO:0070193	synaptonemal complex organization	1	1	0.08381307145276	0.319645381241829	evm.TU.Contig24_pilon.35
GO:0072595	maintenance of protein localization in organelle	1	1	0.08381307145276	0.319645381241829	evm.TU.Contig460_pilon.91
GO:0090257	regulation of muscle system process	1	1	0.08381307145276	0.319645381241829	evm.TU.Contig56_pilon.9
GO:0097056	selenocysteinyl-tRNA(Sec) biosynthetic process	1	1	0.08381307145276	0.319645381241829	evm.TU.Contig167_pilon.4
GO:0098840	protein transport along microtubule	1	1	0.08381307145276	0.319645381241829	evm.TU.Contig1298_pilon.76_evm.TU.Contig1298_pilon.77
GO:0006563	L-serine metabolic process	2	6	0.0838550220920122	0.319645381241829	evm.TU.Contig2912_pilon.21;evm.TU.Contig2912_pilon.22
GO:0007050	cell cycle arrest	2	6	0.0838550220920122	0.319645381241829	evm.TU.Contig15_pilon.122;evm.TU.Contig889_pilon.12
GO:0016310	phosphorylation	23	204	0.0863004080088751	0.327346375206078	evm.TU.Contig0_pilon.402;evm.TU.Contig128_pilon.29;evm.TU.Contig128_pilon.33;evm.TU.Contig144_pilon.127;evm.TU.Contig149_pilon.5;evm.TU.Contig1536_pilon.31;evm.TU.Contig15_pilon.36;evm.TU.Contig189_pilon.39;evm.TU.Contig1931_pilon.12;evm.TU.Contig1_pilon.255;evm.TU.Contig2218_pilon.6;evm.TU.Contig2329_pilon.31;evm.TU.Contig295_pilon.208;evm.TU.Contig37_pilon.27;evm.TU.Contig405_pilon.55;evm.TU.Co…
GO:0009117	nucleotide metabolic process	17	143	0.0883941494612612	0.332017049195957	evm.TU.Contig0_pilon.402;evm.TU.Contig0_pilon.53;evm.TU.Contig109_pilon.26;evm.TU.Contig1124_pilon.54;evm.TU.Contig144_pilon.127;evm.TU.Contig1536_pilon.31;evm.TU.Contig15_pilon.36;evm.TU.Contig1777_pilon.77;evm.TU.Contig2329_pilon.31;evm.TU.Contig2_pilon.6;evm.TU.Contig347_pilon.7;evm.TU.Contig37_pilon.27;evm.TU.Contig4_pilon.73;evm.TU.Contig523_pilon.27;evm.TU.Contig554_pilon.54;evm.TU.Contig55…
GO:0044248	cellular catabolic process	17	143	0.0883941494612612	0.332017049195957	evm.TU.Contig0_pilon.321;evm.TU.Contig1010_pilon.5;evm.TU.Contig1124_pilon.54;evm.TU.Contig144_pilon.170;evm.TU.Contig149_pilon.64;evm.TU.Contig175_pilon.71;evm.TU.Contig187_pilon.151;evm.TU.Contig224_pilon.95;evm.TU.Contig25_pilon.31;evm.TU.Contig2780_pilon.9;evm.TU.Contig358_pilon.37;evm.TU.Contig391_pilon.30;evm.TU.Contig485_pilon.33;evm.TU.Contig596_pilon.28;evm.TU.Contig611_pilon.123;evm.TU.…
GO:0009084	glutamine family amino acid biosynthetic process	3	13	0.0890007138893811	0.332672571334095	evm.TU.Contig221_pilon.6;evm.TU.Contig221_pilon.9;evm.TU.Contig3039_pilon.58
GO:0007049	cell cycle	10	75	0.0942536927119188	0.350605523614384	evm.TU.Contig1210_pilon.30;evm.TU.Contig1210_pilon.31;evm.TU.Contig1306_pilon.4;evm.TU.Contig149_pilon.5;evm.TU.Contig15_pilon.122;evm.TU.Contig189_pilon.39;evm.TU.Contig24_pilon.35;evm.TU.Contig422_pilon.14;evm.TU.Contig615_pilon.57;evm.TU.Contig889_pilon.12
GO:0008152	metabolic process	299	3401	0.100357816269305	0.37133545587615	evm.TU.Contig0_pilon.137;evm.TU.Contig0_pilon.146;evm.TU.Contig0_pilon.321;evm.TU.Contig0_pilon.402;evm.TU.Contig0_pilon.53;evm.TU.Contig0_pilon.60;evm.TU.Contig1010_pilon.4;evm.TU.Contig1010_pilon.5;evm.TU.Contig101_pilon.16;evm.TU.Contig101_pilon.56;evm.TU.Contig101_pilon.73;evm.TU.Contig101_pilon.80;evm.TU.Contig101_pilon.95;evm.TU.Contig1044_pilon.3;evm.TU.Contig104_pilon.41;evm.TU.Contig104_…
GO:0044283	small molecule biosynthetic process	10	76	0.100874609199928	0.37133545587615	evm.TU.Contig101_pilon.56;evm.TU.Contig15_pilon.36;evm.TU.Contig221_pilon.6;evm.TU.Contig221_pilon.9;evm.TU.Contig225_pilon.69;evm.TU.Contig3039_pilon.58;evm.TU.Contig369_pilon.41;evm.TU.Contig48_pilon.122;evm.TU.Contig6_pilon.89;evm.TU.Contig6_pilon.90
GO:0032268	regulation of cellular protein metabolic process	5	30	0.101273306148041	0.37133545587615	evm.TU.Contig149_pilon.5;evm.TU.Contig189_pilon.39;evm.TU.Contig274_pilon.64;evm.TU.Contig422_pilon.14;evm.TU.Contig97_pilon.31
GO:0043549	regulation of kinase activity	3	14	0.106519251519861	0.381749489669007	evm.TU.Contig149_pilon.5;evm.TU.Contig189_pilon.39;evm.TU.Contig422_pilon.14
GO:0043648	dicarboxylic acid metabolic process	3	14	0.106519251519861	0.381749489669007	evm.TU.Contig3039_pilon.58;evm.TU.Contig615_pilon.8;evm.TU.Contig615_pilon.9
GO:0045859	regulation of protein kinase activity	3	14	0.106519251519861	0.381749489669007	evm.TU.Contig149_pilon.5;evm.TU.Contig189_pilon.39;evm.TU.Contig422_pilon.14
GO:0071900	regulation of protein serine/threonine kinase activity	3	14	0.106519251519861	0.381749489669007	evm.TU.Contig149_pilon.5;evm.TU.Contig189_pilon.39;evm.TU.Contig422_pilon.14
GO:0001558	regulation of cell growth	2	7	0.11105439699462	0.381749489669007	evm.TU.Contig2765_pilon.44;evm.TU.Contig345_pilon.4
GO:0006228	UTP biosynthetic process	2	7	0.11105439699462	0.381749489669007	evm.TU.Contig144_pilon.127;evm.TU.Contig1536_pilon.31
GO:0006241	CTP biosynthetic process	2	7	0.11105439699462	0.381749489669007	evm.TU.Contig144_pilon.127;evm.TU.Contig1536_pilon.31
GO:0009148	pyrimidine nucleoside triphosphate biosynthetic process	2	7	0.11105439699462	0.381749489669007	evm.TU.Contig144_pilon.127;evm.TU.Contig1536_pilon.31
GO:0009208	pyrimidine ribonucleoside triphosphate metabolic process	2	7	0.11105439699462	0.381749489669007	evm.TU.Contig144_pilon.127;evm.TU.Contig1536_pilon.31
GO:0009209	pyrimidine ribonucleoside triphosphate biosynthetic process	2	7	0.11105439699462	0.381749489669007	evm.TU.Contig144_pilon.127;evm.TU.Contig1536_pilon.31
GO:0016049	cell growth	2	7	0.11105439699462	0.381749489669007	evm.TU.Contig2765_pilon.44;evm.TU.Contig345_pilon.4
GO:0040008	regulation of growth	2	7	0.11105439699462	0.381749489669007	evm.TU.Contig2765_pilon.44;evm.TU.Contig345_pilon.4
GO:0046036	CTP metabolic process	2	7	0.11105439699462	0.381749489669007	evm.TU.Contig144_pilon.127;evm.TU.Contig1536_pilon.31
GO:0046051	UTP metabolic process	2	7	0.11105439699462	0.381749489669007	evm.TU.Contig144_pilon.127;evm.TU.Contig1536_pilon.31
GO:0006605	protein targeting	5	31	0.11289584837809	0.386354681116129	evm.TU.Contig187_pilon.323;evm.TU.Contig357_pilon.25;evm.TU.Contig485_pilon.40;evm.TU.Contig523_pilon.38;evm.TU.Contig615_pilon.33
GO:0055086	nucleobase-containing small molecule metabolic process	19	169	0.113644477108857	0.387195784839912	evm.TU.Contig0_pilon.402;evm.TU.Contig0_pilon.53;evm.TU.Contig109_pilon.26;evm.TU.Contig1124_pilon.54;evm.TU.Contig144_pilon.127;evm.TU.Contig1536_pilon.15;evm.TU.Contig1536_pilon.31;evm.TU.Contig15_pilon.36;evm.TU.Contig1777_pilon.77;evm.TU.Contig2329_pilon.31;evm.TU.Contig2_pilon.6;evm.TU.Contig347_pilon.7;evm.TU.Contig37_pilon.27;evm.TU.Contig4_pilon.73;evm.TU.Contig523_pilon.27;evm.TU.Contig5…
GO:0051179	localization	109	1175	0.11997763433394	0.406972592234068	evm.TU.Contig0_pilon.231;evm.TU.Contig0_pilon.276;evm.TU.Contig0_pilon.312;evm.TU.Contig0_pilon.53;evm.TU.Contig1079_pilon.38;evm.TU.Contig1079_pilon.77;evm.TU.Contig109_pilon.26;evm.TU.Contig109_pilon.85;evm.TU.Contig109_pilon.91;evm.TU.Contig1161_pilon.6;evm.TU.Contig1171_pilon.25;evm.TU.Contig1172_pilon.7_evm.TU.Contig1172_pilon.8;evm.TU.Contig1238_pilon.24;evm.TU.Contig1261_pilon.5;evm.TU.Con…
GO:0019220	regulation of phosphate metabolic process	4	23	0.12125553760387	0.40771512644096	evm.TU.Contig149_pilon.5;evm.TU.Contig189_pilon.39;evm.TU.Contig274_pilon.64;evm.TU.Contig422_pilon.14
GO:0051174	regulation of phosphorus metabolic process	4	23	0.12125553760387	0.40771512644096	evm.TU.Contig149_pilon.5;evm.TU.Contig189_pilon.39;evm.TU.Contig274_pilon.64;evm.TU.Contig422_pilon.14
GO:0006810	transport	106	1142	0.122972355746948	0.411690060544129	evm.TU.Contig0_pilon.231;evm.TU.Contig0_pilon.276;evm.TU.Contig0_pilon.312;evm.TU.Contig0_pilon.53;evm.TU.Contig1079_pilon.38;evm.TU.Contig1079_pilon.77;evm.TU.Contig109_pilon.26;evm.TU.Contig109_pilon.85;evm.TU.Contig109_pilon.91;evm.TU.Contig1161_pilon.6;evm.TU.Contig1171_pilon.25;evm.TU.Contig1172_pilon.7_evm.TU.Contig1172_pilon.8;evm.TU.Contig1238_pilon.24;evm.TU.Contig1261_pilon.5;evm.TU.Con…
GO:0032787	monocarboxylic acid metabolic process	8	60	0.126022463727338	0.420074879091126	evm.TU.Contig0_pilon.402;evm.TU.Contig15_pilon.36;evm.TU.Contig187_pilon.151;evm.TU.Contig48_pilon.122;evm.TU.Contig48_pilon.70;evm.TU.Contig4_pilon.73;evm.TU.Contig554_pilon.54;evm.TU.Contig554_pilon.55
GO:0051234	establishment of localization	106	1146	0.131396916537504	0.433349186503022	evm.TU.Contig0_pilon.231;evm.TU.Contig0_pilon.276;evm.TU.Contig0_pilon.312;evm.TU.Contig0_pilon.53;evm.TU.Contig1079_pilon.38;evm.TU.Contig1079_pilon.77;evm.TU.Contig109_pilon.26;evm.TU.Contig109_pilon.85;evm.TU.Contig109_pilon.91;evm.TU.Contig1161_pilon.6;evm.TU.Contig1171_pilon.25;evm.TU.Contig1172_pilon.7_evm.TU.Contig1172_pilon.8;evm.TU.Contig1238_pilon.24;evm.TU.Contig1261_pilon.5;evm.TU.Con…
GO:0006397	mRNA processing	4	24	0.136423430335072	0.433349186503022	evm.TU.Contig1171_pilon.23;evm.TU.Contig273_pilon.23;evm.TU.Contig391_pilon.6;evm.TU.Contig865_pilon.1
GO:0006979	response to oxidative stress	4	24	0.136423430335072	0.433349186503022	evm.TU.Contig1161_pilon.18;evm.TU.Contig1_pilon.17;evm.TU.Contig2412_pilon.76;evm.TU.Contig460_pilon.129
GO:0031399	regulation of protein modification process	4	24	0.136423430335072	0.433349186503022	evm.TU.Contig149_pilon.5;evm.TU.Contig189_pilon.39;evm.TU.Contig274_pilon.64;evm.TU.Contig422_pilon.14
GO:0009725	response to hormone	5	33	0.137939948222292	0.433349186503022	evm.TU.Contig101_pilon.73;evm.TU.Contig1079_pilon.54;evm.TU.Contig20_pilon.15;evm.TU.Contig3080_pilon.2;evm.TU.Contig324_pilon.8
GO:0009755	hormone-mediated signaling pathway	5	33	0.137939948222292	0.433349186503022	evm.TU.Contig101_pilon.73;evm.TU.Contig1079_pilon.54;evm.TU.Contig20_pilon.15;evm.TU.Contig3080_pilon.2;evm.TU.Contig324_pilon.8
GO:0014070	response to organic cyclic compound	5	33	0.137939948222292	0.433349186503022	evm.TU.Contig101_pilon.73;evm.TU.Contig1079_pilon.54;evm.TU.Contig20_pilon.15;evm.TU.Contig3080_pilon.2;evm.TU.Contig324_pilon.8
GO:0032870	cellular response to hormone stimulus	5	33	0.137939948222292	0.433349186503022	evm.TU.Contig101_pilon.73;evm.TU.Contig1079_pilon.54;evm.TU.Contig20_pilon.15;evm.TU.Contig3080_pilon.2;evm.TU.Contig324_pilon.8
GO:0043401	steroid hormone mediated signaling pathway	5	33	0.137939948222292	0.433349186503022	evm.TU.Contig101_pilon.73;evm.TU.Contig1079_pilon.54;evm.TU.Contig20_pilon.15;evm.TU.Contig3080_pilon.2;evm.TU.Contig324_pilon.8
GO:0048545	response to steroid hormone	5	33	0.137939948222292	0.433349186503022	evm.TU.Contig101_pilon.73;evm.TU.Contig1079_pilon.54;evm.TU.Contig20_pilon.15;evm.TU.Contig3080_pilon.2;evm.TU.Contig324_pilon.8
GO:0071383	cellular response to steroid hormone stimulus	5	33	0.137939948222292	0.433349186503022	evm.TU.Contig101_pilon.73;evm.TU.Contig1079_pilon.54;evm.TU.Contig20_pilon.15;evm.TU.Contig3080_pilon.2;evm.TU.Contig324_pilon.8
GO:0071407	cellular response to organic cyclic compound	5	33	0.137939948222292	0.433349186503022	evm.TU.Contig101_pilon.73;evm.TU.Contig1079_pilon.54;evm.TU.Contig20_pilon.15;evm.TU.Contig3080_pilon.2;evm.TU.Contig324_pilon.8
GO:0006108	malate metabolic process	2	8	0.140134996674354	0.433349186503022	evm.TU.Contig615_pilon.8;evm.TU.Contig615_pilon.9
GO:0006334	nucleosome assembly	2	8	0.140134996674354	0.433349186503022	evm.TU.Contig145_pilon.5;evm.TU.Contig337_pilon.20
GO:0006613	cotranslational protein targeting to membrane	2	8	0.140134996674354	0.433349186503022	evm.TU.Contig357_pilon.25;evm.TU.Contig485_pilon.40
GO:0009147	pyrimidine nucleoside triphosphate metabolic process	2	8	0.140134996674354	0.433349186503022	evm.TU.Contig144_pilon.127;evm.TU.Contig1536_pilon.31
GO:0031497	chromatin assembly	2	8	0.140134996674354	0.433349186503022	evm.TU.Contig145_pilon.5;evm.TU.Contig337_pilon.20
GO:0034728	nucleosome organization	2	8	0.140134996674354	0.433349186503022	evm.TU.Contig145_pilon.5;evm.TU.Contig337_pilon.20
GO:0009064	glutamine family amino acid metabolic process	3	16	0.145059215923423	0.437007693516462	evm.TU.Contig221_pilon.6;evm.TU.Contig221_pilon.9;evm.TU.Contig3039_pilon.58
GO:0000226	microtubule cytoskeleton organization	5	34	0.151303450012613	0.437007693516462	evm.TU.Contig1124_pilon.61;evm.TU.Contig1306_pilon.4;evm.TU.Contig352_pilon.27;evm.TU.Contig611_pilon.114;evm.TU.Contig858_pilon.25
GO:0033993	response to lipid	5	34	0.151303450012613	0.437007693516462	evm.TU.Contig101_pilon.73;evm.TU.Contig1079_pilon.54;evm.TU.Contig20_pilon.15;evm.TU.Contig3080_pilon.2;evm.TU.Contig324_pilon.8
GO:0071396	cellular response to lipid	5	34	0.151303450012613	0.437007693516462	evm.TU.Contig101_pilon.73;evm.TU.Contig1079_pilon.54;evm.TU.Contig20_pilon.15;evm.TU.Contig3080_pilon.2;evm.TU.Contig324_pilon.8
GO:0000086	G2/M transition of mitotic cell cycle	1	2	0.160614515928778	0.437007693516462	evm.TU.Contig189_pilon.39
GO:0006528	asparagine metabolic process	1	2	0.160614515928778	0.437007693516462	evm.TU.Contig225_pilon.69
GO:0006529	asparagine biosynthetic process	1	2	0.160614515928778	0.437007693516462	evm.TU.Contig225_pilon.69
GO:0006556	S-adenosylmethionine biosynthetic process	1	2	0.160614515928778	0.437007693516462	evm.TU.Contig1536_pilon.15
GO:0006595	polyamine metabolic process	1	2	0.160614515928778	0.437007693516462	evm.TU.Contig611_pilon.96
GO:0006596	polyamine biosynthetic process	1	2	0.160614515928778	0.437007693516462	evm.TU.Contig611_pilon.96
GO:0006635	fatty acid beta-oxidation	1	2	0.160614515928778	0.437007693516462	evm.TU.Contig187_pilon.151
GO:0006848	pyruvate transport	1	2	0.160614515928778	0.437007693516462	evm.TU.Contig999_pilon.44_evm.TU.Contig999_pilon.45
GO:0006850	mitochondrial pyruvate transport	1	2	0.160614515928778	0.437007693516462	evm.TU.Contig999_pilon.44_evm.TU.Contig999_pilon.45
GO:0007033	vacuole organization	1	2	0.160614515928778	0.437007693516462	evm.TU.Contig352_pilon.25
GO:0007129	synapsis	1	2	0.160614515928778	0.437007693516462	evm.TU.Contig24_pilon.35
GO:0007187	G-protein coupled receptor signaling pathway, coupled to cyclic nucleotide second messenger	1	2	0.160614515928778	0.437007693516462	evm.TU.Contig0_pilon.154
GO:0007188	adenylate cyclase-modulating G-protein coupled receptor signaling pathway	1	2	0.160614515928778	0.437007693516462	evm.TU.Contig0_pilon.154
GO:0009186	deoxyribonucleoside diphosphate metabolic process	1	2	0.160614515928778	0.437007693516462	evm.TU.Contig611_pilon.133
GO:0009309	amine biosynthetic process	1	2	0.160614515928778	0.437007693516462	evm.TU.Contig611_pilon.96
GO:0010389	regulation of G2/M transition of mitotic cell cycle	1	2	0.160614515928778	0.437007693516462	evm.TU.Contig189_pilon.39
GO:0010921	regulation of phosphatase activity	1	2	0.160614515928778	0.437007693516462	evm.TU.Contig274_pilon.64
GO:0010970	establishment of localization by movement along microtubule	1	2	0.160614515928778	0.437007693516462	evm.TU.Contig1298_pilon.76_evm.TU.Contig1298_pilon.77
GO:0015718	monocarboxylic acid transport	1	2	0.160614515928778	0.437007693516462	evm.TU.Contig999_pilon.44_evm.TU.Contig999_pilon.45
GO:0019395	fatty acid oxidation	1	2	0.160614515928778	0.437007693516462	evm.TU.Contig187_pilon.151
GO:0034440	lipid oxidation	1	2	0.160614515928778	0.437007693516462	evm.TU.Contig187_pilon.151
GO:0035303	regulation of dephosphorylation	1	2	0.160614515928778	0.437007693516462	evm.TU.Contig274_pilon.64
GO:0035304	regulation of protein dephosphorylation	1	2	0.160614515928778	0.437007693516462	evm.TU.Contig274_pilon.64
GO:0042401	cellular biogenic amine biosynthetic process	1	2	0.160614515928778	0.437007693516462	evm.TU.Contig611_pilon.96
GO:0044057	regulation of system process	1	2	0.160614515928778	0.437007693516462	evm.TU.Contig56_pilon.9
GO:0044839	cell cycle G2/M phase transition	1	2	0.160614515928778	0.437007693516462	evm.TU.Contig189_pilon.39
GO:0045143	homologous chromosome segregation	1	2	0.160614515928778	0.437007693516462	evm.TU.Contig24_pilon.35
GO:0046500	S-adenosylmethionine metabolic process	1	2	0.160614515928778	0.437007693516462	evm.TU.Contig1536_pilon.15
GO:0070192	chromosome organization involved in meiotic cell cycle	1	2	0.160614515928778	0.437007693516462	evm.TU.Contig24_pilon.35
GO:1902749	regulation of cell cycle G2/M phase transition	1	2	0.160614515928778	0.437007693516462	evm.TU.Contig189_pilon.39
GO:0009152	purine ribonucleotide biosynthetic process	5	35	0.165184924045352	0.447860533503243	evm.TU.Contig0_pilon.53;evm.TU.Contig109_pilon.26;evm.TU.Contig1777_pilon.77;evm.TU.Contig2_pilon.6;evm.TU.Contig523_pilon.27
GO:1901136	carbohydrate derivative catabolic process	3	17	0.165806316177834	0.447967941954149	evm.TU.Contig1124_pilon.54;evm.TU.Contig190_pilon.15;evm.TU.Contig457_pilon.10
GO:0044085	cellular component biogenesis	14	126	0.168206370372414	0.448313274652827	evm.TU.Contig1306_pilon.4;evm.TU.Contig145_pilon.5;evm.TU.Contig146_pilon.47;evm.TU.Contig195_pilon.8;evm.TU.Contig24_pilon.35;evm.TU.Contig337_pilon.20;evm.TU.Contig352_pilon.25;evm.TU.Contig424_pilon.12;evm.TU.Contig48_pilon.195;evm.TU.Contig62_pilon.3;evm.TU.Contig709_pilon.27;evm.TU.Contig750_pilon.1;evm.TU.Contig873_pilon.54;evm.TU.Contig882_pilon.30
GO:0006333	chromatin assembly or disassembly	2	9	0.170591934380881	0.448313274652827	evm.TU.Contig145_pilon.5;evm.TU.Contig337_pilon.20
GO:0006694	steroid biosynthetic process	2	9	0.170591934380881	0.448313274652827	evm.TU.Contig1_pilon.156;evm.TU.Contig353_pilon.22
GO:0006839	mitochondrial transport	2	9	0.170591934380881	0.448313274652827	evm.TU.Contig523_pilon.38;evm.TU.Contig999_pilon.44_evm.TU.Contig999_pilon.45
GO:0006888	ER to Golgi vesicle-mediated transport	2	9	0.170591934380881	0.448313274652827	evm.TU.Contig126_pilon.31;evm.TU.Contig27_pilon.38
GO:0065004	protein-DNA complex assembly	2	9	0.170591934380881	0.448313274652827	evm.TU.Contig145_pilon.5;evm.TU.Contig337_pilon.20
GO:0070972	protein localization to endoplasmic reticulum	2	9	0.170591934380881	0.448313274652827	evm.TU.Contig460_pilon.91;evm.TU.Contig485_pilon.40
GO:0071824	protein-DNA complex subunit organization	2	9	0.170591934380881	0.448313274652827	evm.TU.Contig145_pilon.5;evm.TU.Contig337_pilon.20
GO:0051338	regulation of transferase activity	3	18	0.187355257155272	0.49069234016857	evm.TU.Contig149_pilon.5;evm.TU.Contig189_pilon.39;evm.TU.Contig422_pilon.14
GO:0071840	cellular component organization or biogenesis	30	304	0.194318039883302	0.504444898656426	evm.TU.Contig1124_pilon.61;evm.TU.Contig1298_pilon.76_evm.TU.Contig1298_pilon.77;evm.TU.Contig1306_pilon.4;evm.TU.Contig145_pilon.5;evm.TU.Contig146_pilon.47;evm.TU.Contig195_pilon.8;evm.TU.Contig1_pilon.313;evm.TU.Contig24_pilon.35;evm.TU.Contig2765_pilon.44;evm.TU.Contig28_pilon.88;evm.TU.Contig337_pilon.20;evm.TU.Contig345_pilon.4;evm.TU.Contig352_pilon.25;evm.TU.Contig352_pilon.27;evm.TU.Cont…
GO:0051128	regulation of cellular component organization	5	37	0.194360677276882	0.504444898656426	evm.TU.Contig2765_pilon.44;evm.TU.Contig345_pilon.4;evm.TU.Contig611_pilon.114;evm.TU.Contig750_pilon.1;evm.TU.Contig97_pilon.31
GO:0072522	purine-containing compound biosynthetic process	6	47	0.197330851662621	0.504444898656426	evm.TU.Contig0_pilon.53;evm.TU.Contig109_pilon.26;evm.TU.Contig1536_pilon.15;evm.TU.Contig1777_pilon.77;evm.TU.Contig2_pilon.6;evm.TU.Contig523_pilon.27
GO:0006612	protein targeting to membrane	2	10	0.201991451556874	0.504444898656426	evm.TU.Contig357_pilon.25;evm.TU.Contig485_pilon.40
GO:0006662	glycerol ether metabolic process	2	10	0.201991451556874	0.504444898656426	evm.TU.Contig1429_pilon.11;evm.TU.Contig2997_pilon.1
GO:0006801	superoxide metabolic process	2	10	0.201991451556874	0.504444898656426	evm.TU.Contig2329_pilon.12;evm.TU.Contig48_pilon.16
GO:0009218	pyrimidine ribonucleotide metabolic process	2	10	0.201991451556874	0.504444898656426	evm.TU.Contig144_pilon.127;evm.TU.Contig1536_pilon.31
GO:0009220	pyrimidine ribonucleotide biosynthetic process	2	10	0.201991451556874	0.504444898656426	evm.TU.Contig144_pilon.127;evm.TU.Contig1536_pilon.31
GO:0018904	ether metabolic process	2	10	0.201991451556874	0.504444898656426	evm.TU.Contig1429_pilon.11;evm.TU.Contig2997_pilon.1
GO:0045786	negative regulation of cell cycle	2	10	0.201991451556874	0.504444898656426	evm.TU.Contig15_pilon.122;evm.TU.Contig889_pilon.12
GO:0046131	pyrimidine ribonucleoside metabolic process	2	10	0.201991451556874	0.504444898656426	evm.TU.Contig144_pilon.127;evm.TU.Contig1536_pilon.31
GO:0046132	pyrimidine ribonucleoside biosynthetic process	2	10	0.201991451556874	0.504444898656426	evm.TU.Contig144_pilon.127;evm.TU.Contig1536_pilon.31
GO:0046134	pyrimidine nucleoside biosynthetic process	2	10	0.201991451556874	0.504444898656426	evm.TU.Contig144_pilon.127;evm.TU.Contig1536_pilon.31
GO:0072593	reactive oxygen species metabolic process	2	10	0.201991451556874	0.504444898656426	evm.TU.Contig2329_pilon.12;evm.TU.Contig48_pilon.16
GO:0050790	regulation of catalytic activity	4	28	0.203676682492387	0.504444898656426	evm.TU.Contig149_pilon.5;evm.TU.Contig189_pilon.39;evm.TU.Contig274_pilon.64;evm.TU.Contig422_pilon.14
GO:1901607	alpha-amino acid biosynthetic process	4	28	0.203676682492387	0.504444898656426	evm.TU.Contig221_pilon.6;evm.TU.Contig221_pilon.9;evm.TU.Contig225_pilon.69;evm.TU.Contig3039_pilon.58
GO:0051186	cofactor metabolic process	9	78	0.203743329197596	0.504444898656426	evm.TU.Contig0_pilon.402;evm.TU.Contig1536_pilon.15;evm.TU.Contig15_pilon.36;evm.TU.Contig2467_pilon.33;evm.TU.Contig347_pilon.7;evm.TU.Contig369_pilon.41;evm.TU.Contig4_pilon.73;evm.TU.Contig554_pilon.54;evm.TU.Contig554_pilon.55
GO:0001932	regulation of protein phosphorylation	3	19	0.209572112828427	0.506042657085768	evm.TU.Contig149_pilon.5;evm.TU.Contig189_pilon.39;evm.TU.Contig422_pilon.14
GO:0009719	response to endogenous stimulus	5	38	0.209580681152547	0.506042657085768	evm.TU.Contig101_pilon.73;evm.TU.Contig1079_pilon.54;evm.TU.Contig20_pilon.15;evm.TU.Contig3080_pilon.2;evm.TU.Contig324_pilon.8
GO:0071495	cellular response to endogenous stimulus	5	38	0.209580681152547	0.506042657085768	evm.TU.Contig101_pilon.73;evm.TU.Contig1079_pilon.54;evm.TU.Contig20_pilon.15;evm.TU.Contig3080_pilon.2;evm.TU.Contig324_pilon.8
GO:0022402	cell cycle process	6	48	0.210810815337086	0.506042657085768	evm.TU.Contig1306_pilon.4;evm.TU.Contig15_pilon.122;evm.TU.Contig189_pilon.39;evm.TU.Contig24_pilon.35;evm.TU.Contig615_pilon.57;evm.TU.Contig889_pilon.12
GO:0065009	regulation of molecular function	4	29	0.221819505179806	0.506042657085768	evm.TU.Contig149_pilon.5;evm.TU.Contig189_pilon.39;evm.TU.Contig274_pilon.64;evm.TU.Contig422_pilon.14
GO:0007010	cytoskeleton organization	9	80	0.224889788302326	0.506042657085768	evm.TU.Contig1124_pilon.61;evm.TU.Contig1306_pilon.4;evm.TU.Contig28_pilon.88;evm.TU.Contig352_pilon.27;evm.TU.Contig611_pilon.114;evm.TU.Contig750_pilon.1;evm.TU.Contig858_pilon.25;evm.TU.Contig882_pilon.30;evm.TU.Contig93_pilon.23
GO:0006013	mannose metabolic process	1	3	0.23098982328231	0.506042657085768	evm.TU.Contig69_pilon.2
GO:0006119	oxidative phosphorylation	1	3	0.23098982328231	0.506042657085768	evm.TU.Contig37_pilon.27
GO:0006378	mRNA polyadenylation	1	3	0.23098982328231	0.506042657085768	evm.TU.Contig865_pilon.1
GO:0006448	regulation of translational elongation	1	3	0.23098982328231	0.506042657085768	evm.TU.Contig97_pilon.31
GO:0006476	protein deacetylation	1	3	0.23098982328231	0.506042657085768	evm.TU.Contig1_pilon.313
GO:0006743	ubiquinone metabolic process	1	3	0.23098982328231	0.506042657085768	evm.TU.Contig369_pilon.41
GO:0006744	ubiquinone biosynthetic process	1	3	0.23098982328231	0.506042657085768	evm.TU.Contig369_pilon.41
GO:0006783	heme biosynthetic process	1	3	0.23098982328231	0.506042657085768	evm.TU.Contig2467_pilon.33
GO:0006909	phagocytosis	1	3	0.23098982328231	0.506042657085768	evm.TU.Contig2651_pilon.3
GO:0007127	meiosis I	1	3	0.23098982328231	0.506042657085768	evm.TU.Contig24_pilon.35
GO:0007601	visual perception	1	3	0.23098982328231	0.506042657085768	evm.TU.Contig144_pilon.32
GO:0009062	fatty acid catabolic process	1	3	0.23098982328231	0.506042657085768	evm.TU.Contig187_pilon.151
GO:0009611	response to wounding	1	3	0.23098982328231	0.506042657085768	evm.TU.Contig13_pilon.5
GO:0009615	response to virus	1	3	0.23098982328231	0.506042657085768	evm.TU.Contig1238_pilon.21
GO:0010035	response to inorganic substance	1	3	0.23098982328231	0.506042657085768	evm.TU.Contig47_pilon.30
GO:0010038	response to metal ion	1	3	0.23098982328231	0.506042657085768	evm.TU.Contig47_pilon.30
GO:0016575	histone deacetylation	1	3	0.23098982328231	0.506042657085768	evm.TU.Contig1_pilon.313
GO:0022904	respiratory electron transport chain	1	3	0.23098982328231	0.506042657085768	evm.TU.Contig37_pilon.27
GO:0030150	protein import into mitochondrial matrix	1	3	0.23098982328231	0.506042657085768	evm.TU.Contig523_pilon.38
GO:0031124	mRNA 3'-end processing	1	3	0.23098982328231	0.506042657085768	evm.TU.Contig865_pilon.1
GO:0031503	protein complex localization	1	3	0.23098982328231	0.506042657085768	evm.TU.Contig1298_pilon.76_evm.TU.Contig1298_pilon.77
GO:0034250	positive regulation of cellular amide metabolic process	1	3	0.23098982328231	0.506042657085768	evm.TU.Contig97_pilon.31
GO:0035601	protein deacylation	1	3	0.23098982328231	0.506042657085768	evm.TU.Contig1_pilon.313
GO:0042168	heme metabolic process	1	3	0.23098982328231	0.506042657085768	evm.TU.Contig2467_pilon.33
GO:0042181	ketone biosynthetic process	1	3	0.23098982328231	0.506042657085768	evm.TU.Contig369_pilon.41
GO:0042773	ATP synthesis coupled electron transport	1	3	0.23098982328231	0.506042657085768	evm.TU.Contig37_pilon.27
GO:0042775	mitochondrial ATP synthesis coupled electron transport	1	3	0.23098982328231	0.506042657085768	evm.TU.Contig37_pilon.27
GO:0044782	cilium organization	1	3	0.23098982328231	0.506042657085768	evm.TU.Contig1298_pilon.76_evm.TU.Contig1298_pilon.77
GO:0046168	glycerol-3-phosphate catabolic process	1	3	0.23098982328231	0.506042657085768	evm.TU.Contig190_pilon.15
GO:0050953	sensory perception of light stimulus	1	3	0.23098982328231	0.506042657085768	evm.TU.Contig144_pilon.32
GO:0072329	monocarboxylic acid catabolic process	1	3	0.23098982328231	0.506042657085768	evm.TU.Contig187_pilon.151
GO:0098732	macromolecule deacylation	1	3	0.23098982328231	0.506042657085768	evm.TU.Contig1_pilon.313
GO:1901661	quinone metabolic process	1	3	0.23098982328231	0.506042657085768	evm.TU.Contig369_pilon.41
GO:1901663	quinone biosynthetic process	1	3	0.23098982328231	0.506042657085768	evm.TU.Contig369_pilon.41
GO:0006352	DNA-templated transcription, initiation	3	20	0.2323275239614	0.506042657085768	evm.TU.Contig1536_pilon.60;evm.TU.Contig305_pilon.24;evm.TU.Contig749_pilon.5
GO:0071103	DNA conformation change	3	20	0.2323275239614	0.506042657085768	evm.TU.Contig145_pilon.5;evm.TU.Contig337_pilon.20;evm.TU.Contig57_pilon.8
GO:0006213	pyrimidine nucleoside metabolic process	2	11	0.233962579120173	0.506042657085768	evm.TU.Contig144_pilon.127;evm.TU.Contig1536_pilon.31
GO:0045333	cellular respiration	2	11	0.233962579120173	0.506042657085768	evm.TU.Contig1146_pilon.1;evm.TU.Contig37_pilon.27
GO:0051130	positive regulation of cellular component organization	2	11	0.233962579120173	0.506042657085768	evm.TU.Contig750_pilon.1;evm.TU.Contig97_pilon.31
GO:0080090	regulation of primary metabolic process	38	402	0.235468394183509	0.50787300706247	evm.TU.Contig101_pilon.73;evm.TU.Contig101_pilon.80;evm.TU.Contig1079_pilon.54;evm.TU.Contig1161_pilon.11;evm.TU.Contig1171_pilon.18;evm.TU.Contig1258_pilon.2;evm.TU.Contig13_pilon.13;evm.TU.Contig1408_pilon.6_evm.TU.Contig1408_pilon.7;evm.TU.Contig144_pilon.101;evm.TU.Contig149_pilon.5;evm.TU.Contig1717_pilon.27;evm.TU.Contig189_pilon.39;evm.TU.Contig1_pilon.253;evm.TU.Contig20_pilon.15;evm.TU.C…
GO:0044723	single-organism carbohydrate metabolic process	15	146	0.240122525417404	0.512772285174234	evm.TU.Contig0_pilon.402;evm.TU.Contig101_pilon.56;evm.TU.Contig15_pilon.36;evm.TU.Contig2031_pilon.19;evm.TU.Contig20_pilon.44;evm.TU.Contig2378_pilon.6;evm.TU.Contig2765_pilon.121;evm.TU.Contig310_pilon.25;evm.TU.Contig4_pilon.73;evm.TU.Contig554_pilon.54;evm.TU.Contig554_pilon.55;evm.TU.Contig69_pilon.2;evm.TU.Contig6_pilon.89;evm.TU.Contig6_pilon.90;evm.TU.Contig722_pilon.23
GO:0008652	cellular amino acid biosynthetic process	4	30	0.240365074261616	0.512772285174234	evm.TU.Contig221_pilon.6;evm.TU.Contig221_pilon.9;evm.TU.Contig225_pilon.69;evm.TU.Contig3039_pilon.58
GO:0016051	carbohydrate biosynthetic process	4	30	0.240365074261616	0.512772285174234	evm.TU.Contig101_pilon.56;evm.TU.Contig15_pilon.36;evm.TU.Contig6_pilon.89;evm.TU.Contig6_pilon.90
GO:0060255	regulation of macromolecule metabolic process	38	403	0.240403629802466	0.512772285174234	evm.TU.Contig101_pilon.73;evm.TU.Contig101_pilon.80;evm.TU.Contig1079_pilon.54;evm.TU.Contig1161_pilon.11;evm.TU.Contig1171_pilon.18;evm.TU.Contig1258_pilon.2;evm.TU.Contig13_pilon.13;evm.TU.Contig1408_pilon.6_evm.TU.Contig1408_pilon.7;evm.TU.Contig144_pilon.101;evm.TU.Contig149_pilon.5;evm.TU.Contig1717_pilon.27;evm.TU.Contig189_pilon.39;evm.TU.Contig1_pilon.253;evm.TU.Contig20_pilon.15;evm.TU.C…
GO:1901135	carbohydrate derivative metabolic process	29	302	0.243827165366333	0.51863789318253	evm.TU.Contig0_pilon.402;evm.TU.Contig0_pilon.53;evm.TU.Contig109_pilon.26;evm.TU.Contig1124_pilon.54;evm.TU.Contig1164_pilon.1;evm.TU.Contig144_pilon.127;evm.TU.Contig1536_pilon.15;evm.TU.Contig1536_pilon.31;evm.TU.Contig15_pilon.36;evm.TU.Contig163_pilon.19;evm.TU.Contig1777_pilon.77;evm.TU.Contig18_pilon.8;evm.TU.Contig190_pilon.15;evm.TU.Contig2009_pilon.11;evm.TU.Contig2031_pilon.19;evm.TU.C…
GO:0022607	cellular component assembly	10	93	0.250395489831526	0.531141948127479	evm.TU.Contig1306_pilon.4;evm.TU.Contig145_pilon.5;evm.TU.Contig24_pilon.35;evm.TU.Contig337_pilon.20;evm.TU.Contig352_pilon.25;evm.TU.Contig424_pilon.12;evm.TU.Contig62_pilon.3;evm.TU.Contig709_pilon.27;evm.TU.Contig750_pilon.1;evm.TU.Contig882_pilon.30
GO:0006732	coenzyme metabolic process	8	72	0.253798336112463	0.536881095622517	evm.TU.Contig0_pilon.402;evm.TU.Contig1536_pilon.15;evm.TU.Contig15_pilon.36;evm.TU.Contig347_pilon.7;evm.TU.Contig369_pilon.41;evm.TU.Contig4_pilon.73;evm.TU.Contig554_pilon.54;evm.TU.Contig554_pilon.55
GO:0042325	regulation of phosphorylation	3	21	0.255497888225238	0.53841938912065	evm.TU.Contig149_pilon.5;evm.TU.Contig189_pilon.39;evm.TU.Contig422_pilon.14
GO:0006996	organelle organization	18	181	0.255924021322283	0.53841938912065	evm.TU.Contig1124_pilon.61;evm.TU.Contig1298_pilon.76_evm.TU.Contig1298_pilon.77;evm.TU.Contig1306_pilon.4;evm.TU.Contig145_pilon.5;evm.TU.Contig1_pilon.313;evm.TU.Contig24_pilon.35;evm.TU.Contig28_pilon.88;evm.TU.Contig337_pilon.20;evm.TU.Contig352_pilon.25;evm.TU.Contig352_pilon.27;evm.TU.Contig523_pilon.38;evm.TU.Contig57_pilon.8;evm.TU.Contig611_pilon.114;evm.TU.Contig615_pilon.57;evm.TU.Cont…
GO:0071310	cellular response to organic substance	5	41	0.257304162986404	0.539847971388368	evm.TU.Contig101_pilon.73;evm.TU.Contig1079_pilon.54;evm.TU.Contig20_pilon.15;evm.TU.Contig3080_pilon.2;evm.TU.Contig324_pilon.8
GO:0019752	carboxylic acid metabolic process	23	238	0.264812242006864	0.554090832460014	evm.TU.Contig0_pilon.402;evm.TU.Contig1146_pilon.1;evm.TU.Contig1498_pilon.1;evm.TU.Contig15_pilon.36;evm.TU.Contig16_pilon.8;evm.TU.Contig1783_pilon.2;evm.TU.Contig178_pilon.43;evm.TU.Contig187_pilon.151;evm.TU.Contig221_pilon.6;evm.TU.Contig221_pilon.9;evm.TU.Contig225_pilon.69;evm.TU.Contig2329_pilon.23;evm.TU.Contig28_pilon.86;evm.TU.Contig2912_pilon.21;evm.TU.Contig2912_pilon.22;evm.TU.Conti…
GO:0008202	steroid metabolic process	2	12	0.266189692641231	0.554676106326994	evm.TU.Contig1_pilon.156;evm.TU.Contig353_pilon.22
GO:0016043	cellular component organization	26	272	0.266532674468815	0.554676106326994	evm.TU.Contig1124_pilon.61;evm.TU.Contig1298_pilon.76_evm.TU.Contig1298_pilon.77;evm.TU.Contig1306_pilon.4;evm.TU.Contig145_pilon.5;evm.TU.Contig1_pilon.313;evm.TU.Contig24_pilon.35;evm.TU.Contig2765_pilon.44;evm.TU.Contig28_pilon.88;evm.TU.Contig337_pilon.20;evm.TU.Contig345_pilon.4;evm.TU.Contig352_pilon.25;evm.TU.Contig352_pilon.27;evm.TU.Contig357_pilon.25;evm.TU.Contig424_pilon.12;evm.TU.Con…
GO:0006164	purine nucleotide biosynthetic process	5	42	0.273768260247388	0.566670861264755	evm.TU.Contig0_pilon.53;evm.TU.Contig109_pilon.26;evm.TU.Contig1777_pilon.77;evm.TU.Contig2_pilon.6;evm.TU.Contig523_pilon.27
GO:0070887	cellular response to chemical stimulus	5	42	0.273768260247388	0.566670861264755	evm.TU.Contig101_pilon.73;evm.TU.Contig1079_pilon.54;evm.TU.Contig20_pilon.15;evm.TU.Contig3080_pilon.2;evm.TU.Contig324_pilon.8
GO:0032774	RNA biosynthetic process	40	433	0.276852385364954	0.570147542435391	evm.TU.Contig101_pilon.73;evm.TU.Contig101_pilon.80;evm.TU.Contig1079_pilon.54;evm.TU.Contig1161_pilon.11;evm.TU.Contig1171_pilon.18;evm.TU.Contig1258_pilon.2;evm.TU.Contig13_pilon.13;evm.TU.Contig1408_pilon.6_evm.TU.Contig1408_pilon.7;evm.TU.Contig144_pilon.101;evm.TU.Contig149_pilon.5;evm.TU.Contig1536_pilon.60;evm.TU.Contig167_pilon.4;evm.TU.Contig1717_pilon.27;evm.TU.Contig1_pilon.253;evm.TU.…
GO:0006082	organic acid metabolic process	23	240	0.278387828881674	0.570147542435391	evm.TU.Contig0_pilon.402;evm.TU.Contig1146_pilon.1;evm.TU.Contig1498_pilon.1;evm.TU.Contig15_pilon.36;evm.TU.Contig16_pilon.8;evm.TU.Contig1783_pilon.2;evm.TU.Contig178_pilon.43;evm.TU.Contig187_pilon.151;evm.TU.Contig221_pilon.6;evm.TU.Contig221_pilon.9;evm.TU.Contig225_pilon.69;evm.TU.Contig2329_pilon.23;evm.TU.Contig28_pilon.86;evm.TU.Contig2912_pilon.21;evm.TU.Contig2912_pilon.22;evm.TU.Conti…
GO:0043436	oxoacid metabolic process	23	240	0.278387828881674	0.570147542435391	evm.TU.Contig0_pilon.402;evm.TU.Contig1146_pilon.1;evm.TU.Contig1498_pilon.1;evm.TU.Contig15_pilon.36;evm.TU.Contig16_pilon.8;evm.TU.Contig1783_pilon.2;evm.TU.Contig178_pilon.43;evm.TU.Contig187_pilon.151;evm.TU.Contig221_pilon.6;evm.TU.Contig221_pilon.9;evm.TU.Contig225_pilon.69;evm.TU.Contig2329_pilon.23;evm.TU.Contig28_pilon.86;evm.TU.Contig2912_pilon.21;evm.TU.Contig2912_pilon.22;evm.TU.Conti…
GO:0016071	mRNA metabolic process	4	32	0.278409709033386	0.570147542435391	evm.TU.Contig1171_pilon.23;evm.TU.Contig273_pilon.23;evm.TU.Contig391_pilon.6;evm.TU.Contig865_pilon.1
GO:0042221	response to chemical	6	53	0.282345953131276	0.573088858681029	evm.TU.Contig101_pilon.73;evm.TU.Contig1079_pilon.54;evm.TU.Contig20_pilon.15;evm.TU.Contig3080_pilon.2;evm.TU.Contig324_pilon.8;evm.TU.Contig47_pilon.30
GO:0044712	single-organism catabolic process	7	64	0.287599851723709	0.573088858681029	evm.TU.Contig0_pilon.402;evm.TU.Contig1124_pilon.54;evm.TU.Contig15_pilon.36;evm.TU.Contig187_pilon.151;evm.TU.Contig4_pilon.73;evm.TU.Contig554_pilon.54;evm.TU.Contig554_pilon.55
GO:0010556	regulation of macromolecule biosynthetic process	35	379	0.294345857251093	0.573088858681029	evm.TU.Contig101_pilon.73;evm.TU.Contig101_pilon.80;evm.TU.Contig1079_pilon.54;evm.TU.Contig1161_pilon.11;evm.TU.Contig1171_pilon.18;evm.TU.Contig1258_pilon.2;evm.TU.Contig13_pilon.13;evm.TU.Contig1408_pilon.6_evm.TU.Contig1408_pilon.7;evm.TU.Contig144_pilon.101;evm.TU.Contig149_pilon.5;evm.TU.Contig1717_pilon.27;evm.TU.Contig1_pilon.253;evm.TU.Contig20_pilon.15;evm.TU.Contig220_pilon.53;evm.TU.C…
GO:2000112	regulation of cellular macromolecule biosynthetic process	35	379	0.294345857251093	0.573088858681029	evm.TU.Contig101_pilon.73;evm.TU.Contig101_pilon.80;evm.TU.Contig1079_pilon.54;evm.TU.Contig1161_pilon.11;evm.TU.Contig1171_pilon.18;evm.TU.Contig1258_pilon.2;evm.TU.Contig13_pilon.13;evm.TU.Contig1408_pilon.6_evm.TU.Contig1408_pilon.7;evm.TU.Contig144_pilon.101;evm.TU.Contig149_pilon.5;evm.TU.Contig1717_pilon.27;evm.TU.Contig1_pilon.253;evm.TU.Contig20_pilon.15;evm.TU.Contig220_pilon.53;evm.TU.C…
GO:0006275	regulation of DNA replication	1	4	0.295475684280998	0.573088858681029	evm.TU.Contig2912_pilon.25
GO:0006417	regulation of translation	1	4	0.295475684280998	0.573088858681029	evm.TU.Contig97_pilon.31
GO:0006432	phenylalanyl-tRNA aminoacylation	1	4	0.295475684280998	0.573088858681029	evm.TU.Contig2329_pilon.23
GO:0006536	glutamate metabolic process	1	4	0.295475684280998	0.573088858681029	evm.TU.Contig3039_pilon.58
GO:0006537	glutamate biosynthetic process	1	4	0.295475684280998	0.573088858681029	evm.TU.Contig3039_pilon.58
GO:0006730	one-carbon metabolic process	1	4	0.295475684280998	0.573088858681029	evm.TU.Contig3070_pilon.35
GO:0010628	positive regulation of gene expression	1	4	0.295475684280998	0.573088858681029	evm.TU.Contig97_pilon.31
GO:0016226	iron-sulfur cluster assembly	1	4	0.295475684280998	0.573088858681029	evm.TU.Contig709_pilon.27
GO:0031163	metallo-sulfur cluster assembly	1	4	0.295475684280998	0.573088858681029	evm.TU.Contig709_pilon.27
GO:0031400	negative regulation of protein modification process	1	4	0.295475684280998	0.573088858681029	evm.TU.Contig274_pilon.64
GO:0034314	Arp2/3 complex-mediated actin nucleation	1	4	0.295475684280998	0.573088858681029	evm.TU.Contig750_pilon.1
GO:0043086	negative regulation of catalytic activity	1	4	0.295475684280998	0.573088858681029	evm.TU.Contig274_pilon.64
GO:0043631	RNA polyadenylation	1	4	0.295475684280998	0.573088858681029	evm.TU.Contig865_pilon.1
GO:0043650	dicarboxylic acid biosynthetic process	1	4	0.295475684280998	0.573088858681029	evm.TU.Contig3039_pilon.58
GO:0044092	negative regulation of molecular function	1	4	0.295475684280998	0.573088858681029	evm.TU.Contig274_pilon.64
GO:0045132	meiotic chromosome segregation	1	4	0.295475684280998	0.573088858681029	evm.TU.Contig24_pilon.35
GO:1990542	mitochondrial transmembrane transport	1	4	0.295475684280998	0.573088858681029	evm.TU.Contig523_pilon.38
GO:0003008	system process	2	13	0.298405870596114	0.575870978343377	evm.TU.Contig144_pilon.32;evm.TU.Contig56_pilon.9
GO:0006323	DNA packaging	2	13	0.298405870596114	0.575870978343377	evm.TU.Contig145_pilon.5;evm.TU.Contig337_pilon.20
GO:0031326	regulation of cellular biosynthetic process	35	381	0.305683538762045	0.588440812116936	evm.TU.Contig101_pilon.73;evm.TU.Contig101_pilon.80;evm.TU.Contig1079_pilon.54;evm.TU.Contig1161_pilon.11;evm.TU.Contig1171_pilon.18;evm.TU.Contig1258_pilon.2;evm.TU.Contig13_pilon.13;evm.TU.Contig1408_pilon.6_evm.TU.Contig1408_pilon.7;evm.TU.Contig144_pilon.101;evm.TU.Contig149_pilon.5;evm.TU.Contig1717_pilon.27;evm.TU.Contig1_pilon.253;evm.TU.Contig20_pilon.15;evm.TU.Contig220_pilon.53;evm.TU.C…
GO:0010033	response to organic substance	5	44	0.307295171190045	0.5900680344547	evm.TU.Contig101_pilon.73;evm.TU.Contig1079_pilon.54;evm.TU.Contig20_pilon.15;evm.TU.Contig3080_pilon.2;evm.TU.Contig324_pilon.8
GO:0009889	regulation of biosynthetic process	35	382	0.311409063586795	0.596480047168737	evm.TU.Contig101_pilon.73;evm.TU.Contig101_pilon.80;evm.TU.Contig1079_pilon.54;evm.TU.Contig1161_pilon.11;evm.TU.Contig1171_pilon.18;evm.TU.Contig1258_pilon.2;evm.TU.Contig13_pilon.13;evm.TU.Contig1408_pilon.6_evm.TU.Contig1408_pilon.7;evm.TU.Contig144_pilon.101;evm.TU.Contig149_pilon.5;evm.TU.Contig1717_pilon.27;evm.TU.Contig1_pilon.253;evm.TU.Contig20_pilon.15;evm.TU.Contig220_pilon.53;evm.TU.C…
GO:0006351	transcription, DNA-templated	39	429	0.316650125555452	0.603015737322604	evm.TU.Contig101_pilon.73;evm.TU.Contig101_pilon.80;evm.TU.Contig1079_pilon.54;evm.TU.Contig1161_pilon.11;evm.TU.Contig1171_pilon.18;evm.TU.Contig1258_pilon.2;evm.TU.Contig13_pilon.13;evm.TU.Contig1408_pilon.6_evm.TU.Contig1408_pilon.7;evm.TU.Contig144_pilon.101;evm.TU.Contig149_pilon.5;evm.TU.Contig1536_pilon.60;evm.TU.Contig1717_pilon.27;evm.TU.Contig1_pilon.253;evm.TU.Contig20_pilon.15;evm.TU.…
GO:0097659	nucleic acid-templated transcription	39	429	0.316650125555452	0.603015737322604	evm.TU.Contig101_pilon.73;evm.TU.Contig101_pilon.80;evm.TU.Contig1079_pilon.54;evm.TU.Contig1161_pilon.11;evm.TU.Contig1171_pilon.18;evm.TU.Contig1258_pilon.2;evm.TU.Contig13_pilon.13;evm.TU.Contig1408_pilon.6_evm.TU.Contig1408_pilon.7;evm.TU.Contig144_pilon.101;evm.TU.Contig149_pilon.5;evm.TU.Contig1536_pilon.60;evm.TU.Contig1717_pilon.27;evm.TU.Contig1_pilon.253;evm.TU.Contig20_pilon.15;evm.TU.…
GO:0051171	regulation of nitrogen compound metabolic process	35	383	0.317170615085266	0.603015737322604	evm.TU.Contig101_pilon.73;evm.TU.Contig101_pilon.80;evm.TU.Contig1079_pilon.54;evm.TU.Contig1161_pilon.11;evm.TU.Contig1171_pilon.18;evm.TU.Contig1258_pilon.2;evm.TU.Contig13_pilon.13;evm.TU.Contig1408_pilon.6_evm.TU.Contig1408_pilon.7;evm.TU.Contig144_pilon.101;evm.TU.Contig149_pilon.5;evm.TU.Contig1717_pilon.27;evm.TU.Contig1_pilon.253;evm.TU.Contig20_pilon.15;evm.TU.Contig220_pilon.53;evm.TU.C…
GO:0019222	regulation of metabolic process	38	418	0.319608759478248	0.606154543838057	evm.TU.Contig101_pilon.73;evm.TU.Contig101_pilon.80;evm.TU.Contig1079_pilon.54;evm.TU.Contig1161_pilon.11;evm.TU.Contig1171_pilon.18;evm.TU.Contig1258_pilon.2;evm.TU.Contig13_pilon.13;evm.TU.Contig1408_pilon.6_evm.TU.Contig1408_pilon.7;evm.TU.Contig144_pilon.101;evm.TU.Contig149_pilon.5;evm.TU.Contig1717_pilon.27;evm.TU.Contig189_pilon.39;evm.TU.Contig1_pilon.253;evm.TU.Contig20_pilon.15;evm.TU.C…
GO:0031323	regulation of cellular metabolic process	37	408	0.328286562843103	0.620095097657155	evm.TU.Contig101_pilon.73;evm.TU.Contig101_pilon.80;evm.TU.Contig1079_pilon.54;evm.TU.Contig1161_pilon.11;evm.TU.Contig1171_pilon.18;evm.TU.Contig1258_pilon.2;evm.TU.Contig13_pilon.13;evm.TU.Contig1408_pilon.6_evm.TU.Contig1408_pilon.7;evm.TU.Contig144_pilon.101;evm.TU.Contig149_pilon.5;evm.TU.Contig1717_pilon.27;evm.TU.Contig189_pilon.39;evm.TU.Contig1_pilon.253;evm.TU.Contig20_pilon.15;evm.TU.C…
GO:0006470	protein dephosphorylation	7	67	0.328915290016003	0.620095097657155	evm.TU.Contig1170_pilon.4;evm.TU.Contig213_pilon.83;evm.TU.Contig213_pilon.84;evm.TU.Contig274_pilon.64;evm.TU.Contig385_pilon.29;evm.TU.Contig405_pilon.16;evm.TU.Contig791_pilon.30
GO:0006812	cation transport	20	213	0.329375188236073	0.620095097657155	evm.TU.Contig0_pilon.231;evm.TU.Contig0_pilon.53;evm.TU.Contig109_pilon.26;evm.TU.Contig1512_pilon.15;evm.TU.Contig15_pilon.86;evm.TU.Contig1777_pilon.77;evm.TU.Contig213_pilon.19;evm.TU.Contig220_pilon.34;evm.TU.Contig221_pilon.26;evm.TU.Contig2412_pilon.17;evm.TU.Contig2412_pilon.18;evm.TU.Contig294_pilon.3;evm.TU.Contig294_pilon.4;evm.TU.Contig2997_pilon.15;evm.TU.Contig2_pilon.6;evm.TU.Contig…
GO:0070925	organelle assembly	2	14	0.330386973775489	0.620482853188113	evm.TU.Contig1306_pilon.4;evm.TU.Contig352_pilon.25
GO:0042254	ribosome biogenesis	4	35	0.336945479327917	0.629065250543307	evm.TU.Contig146_pilon.47;evm.TU.Contig195_pilon.8;evm.TU.Contig48_pilon.195;evm.TU.Contig873_pilon.54
GO:1902589	single-organism organelle organization	13	135	0.341632512977029	0.629065250543307	evm.TU.Contig1124_pilon.61;evm.TU.Contig1298_pilon.76_evm.TU.Contig1298_pilon.77;evm.TU.Contig1306_pilon.4;evm.TU.Contig1_pilon.313;evm.TU.Contig24_pilon.35;evm.TU.Contig28_pilon.88;evm.TU.Contig352_pilon.27;evm.TU.Contig611_pilon.114;evm.TU.Contig615_pilon.57;evm.TU.Contig750_pilon.1;evm.TU.Contig858_pilon.25;evm.TU.Contig882_pilon.30;evm.TU.Contig93_pilon.23
GO:0010468	regulation of gene expression	34	376	0.343929052094012	0.629065250543307	evm.TU.Contig101_pilon.73;evm.TU.Contig101_pilon.80;evm.TU.Contig1079_pilon.54;evm.TU.Contig1161_pilon.11;evm.TU.Contig1171_pilon.18;evm.TU.Contig1258_pilon.2;evm.TU.Contig13_pilon.13;evm.TU.Contig1408_pilon.6_evm.TU.Contig1408_pilon.7;evm.TU.Contig144_pilon.101;evm.TU.Contig149_pilon.5;evm.TU.Contig1717_pilon.27;evm.TU.Contig1_pilon.253;evm.TU.Contig20_pilon.15;evm.TU.Contig220_pilon.53;evm.TU.C…
GO:0019219	regulation of nucleobase-containing compound metabolic process	34	377	0.349952020413	0.629065250543307	evm.TU.Contig101_pilon.73;evm.TU.Contig101_pilon.80;evm.TU.Contig1079_pilon.54;evm.TU.Contig1161_pilon.11;evm.TU.Contig1171_pilon.18;evm.TU.Contig1258_pilon.2;evm.TU.Contig13_pilon.13;evm.TU.Contig1408_pilon.6_evm.TU.Contig1408_pilon.7;evm.TU.Contig144_pilon.101;evm.TU.Contig149_pilon.5;evm.TU.Contig1717_pilon.27;evm.TU.Contig1_pilon.253;evm.TU.Contig20_pilon.15;evm.TU.Contig220_pilon.53;evm.TU.C…
GO:0006778	porphyrin-containing compound metabolic process	1	5	0.354564050306228	0.629065250543307	evm.TU.Contig2467_pilon.33
GO:0006779	porphyrin-containing compound biosynthetic process	1	5	0.354564050306228	0.629065250543307	evm.TU.Contig2467_pilon.33
GO:0007126	meiotic nuclear division	1	5	0.354564050306228	0.629065250543307	evm.TU.Contig24_pilon.35
GO:0010557	positive regulation of macromolecule biosynthetic process	1	5	0.354564050306228	0.629065250543307	evm.TU.Contig97_pilon.31
GO:0010608	posttranscriptional regulation of gene expression	1	5	0.354564050306228	0.629065250543307	evm.TU.Contig97_pilon.31
GO:0031110	regulation of microtubule polymerization or depolymerization	1	5	0.354564050306228	0.629065250543307	evm.TU.Contig611_pilon.114
GO:0031123	RNA 3'-end processing	1	5	0.354564050306228	0.629065250543307	evm.TU.Contig865_pilon.1
GO:0032507	maintenance of protein location in cell	1	5	0.354564050306228	0.629065250543307	evm.TU.Contig460_pilon.91
GO:0032886	regulation of microtubule-based process	1	5	0.354564050306228	0.629065250543307	evm.TU.Contig611_pilon.114
GO:0042176	regulation of protein catabolic process	1	5	0.354564050306228	0.629065250543307	evm.TU.Contig363_pilon.4
GO:0042440	pigment metabolic process	1	5	0.354564050306228	0.629065250543307	evm.TU.Contig2467_pilon.33
GO:0043244	regulation of protein complex disassembly	1	5	0.354564050306228	0.629065250543307	evm.TU.Contig97_pilon.31
GO:0045185	maintenance of protein location	1	5	0.354564050306228	0.629065250543307	evm.TU.Contig460_pilon.91
GO:0046148	pigment biosynthetic process	1	5	0.354564050306228	0.629065250543307	evm.TU.Contig2467_pilon.33
GO:0051235	maintenance of location	1	5	0.354564050306228	0.629065250543307	evm.TU.Contig460_pilon.91
GO:0051239	regulation of multicellular organismal process	1	5	0.354564050306228	0.629065250543307	evm.TU.Contig56_pilon.9
GO:0051321	meiotic cell cycle	1	5	0.354564050306228	0.629065250543307	evm.TU.Contig24_pilon.35
GO:0051651	maintenance of location in cell	1	5	0.354564050306228	0.629065250543307	evm.TU.Contig460_pilon.91
GO:0070507	regulation of microtubule cytoskeleton organization	1	5	0.354564050306228	0.629065250543307	evm.TU.Contig611_pilon.114
GO:1903046	meiotic cell cycle process	1	5	0.354564050306228	0.629065250543307	evm.TU.Contig24_pilon.35
GO:0007015	actin filament organization	2	15	0.361946371980568	0.634848989578673	evm.TU.Contig750_pilon.1;evm.TU.Contig882_pilon.30
GO:0015980	energy derivation by oxidation of organic compounds	2	15	0.361946371980568	0.634848989578673	evm.TU.Contig1146_pilon.1;evm.TU.Contig37_pilon.27
GO:0040007	growth	2	15	0.361946371980568	0.634848989578673	evm.TU.Contig2765_pilon.44;evm.TU.Contig345_pilon.4
GO:0072657	protein localization to membrane	2	15	0.361946371980568	0.634848989578673	evm.TU.Contig357_pilon.25;evm.TU.Contig485_pilon.40
GO:0090150	establishment of protein localization to membrane	2	15	0.361946371980568	0.634848989578673	evm.TU.Contig357_pilon.25;evm.TU.Contig485_pilon.40
GO:0034654	nucleobase-containing compound biosynthetic process	49	554	0.363530443219358	0.636178275633876	evm.TU.Contig0_pilon.53;evm.TU.Contig101_pilon.73;evm.TU.Contig101_pilon.80;evm.TU.Contig1079_pilon.54;evm.TU.Contig109_pilon.26;evm.TU.Contig1161_pilon.11;evm.TU.Contig1171_pilon.18;evm.TU.Contig1258_pilon.2;evm.TU.Contig13_pilon.13;evm.TU.Contig1408_pilon.6_evm.TU.Contig1408_pilon.7;evm.TU.Contig144_pilon.101;evm.TU.Contig144_pilon.127;evm.TU.Contig149_pilon.5;evm.TU.Contig1536_pilon.15;evm.TU.…
GO:0030029	actin filament-based process	4	37	0.376287770446486	0.655523943990485	evm.TU.Contig28_pilon.88;evm.TU.Contig750_pilon.1;evm.TU.Contig882_pilon.30;evm.TU.Contig93_pilon.23
GO:0030036	actin cytoskeleton organization	4	37	0.376287770446486	0.655523943990485	evm.TU.Contig28_pilon.88;evm.TU.Contig750_pilon.1;evm.TU.Contig882_pilon.30;evm.TU.Contig93_pilon.23
GO:0006355	regulation of transcription, DNA-templated	33	371	0.384526613990256	0.663868817875554	evm.TU.Contig101_pilon.73;evm.TU.Contig101_pilon.80;evm.TU.Contig1079_pilon.54;evm.TU.Contig1161_pilon.11;evm.TU.Contig1171_pilon.18;evm.TU.Contig1258_pilon.2;evm.TU.Contig13_pilon.13;evm.TU.Contig1408_pilon.6_evm.TU.Contig1408_pilon.7;evm.TU.Contig144_pilon.101;evm.TU.Contig149_pilon.5;evm.TU.Contig1717_pilon.27;evm.TU.Contig1_pilon.253;evm.TU.Contig20_pilon.15;evm.TU.Contig220_pilon.53;evm.TU.C…
GO:0051252	regulation of RNA metabolic process	33	371	0.384526613990256	0.663868817875554	evm.TU.Contig101_pilon.73;evm.TU.Contig101_pilon.80;evm.TU.Contig1079_pilon.54;evm.TU.Contig1161_pilon.11;evm.TU.Contig1171_pilon.18;evm.TU.Contig1258_pilon.2;evm.TU.Contig13_pilon.13;evm.TU.Contig1408_pilon.6_evm.TU.Contig1408_pilon.7;evm.TU.Contig144_pilon.101;evm.TU.Contig149_pilon.5;evm.TU.Contig1717_pilon.27;evm.TU.Contig1_pilon.253;evm.TU.Contig20_pilon.15;evm.TU.Contig220_pilon.53;evm.TU.C…
GO:1903506	regulation of nucleic acid-templated transcription	33	371	0.384526613990256	0.663868817875554	evm.TU.Contig101_pilon.73;evm.TU.Contig101_pilon.80;evm.TU.Contig1079_pilon.54;evm.TU.Contig1161_pilon.11;evm.TU.Contig1171_pilon.18;evm.TU.Contig1258_pilon.2;evm.TU.Contig13_pilon.13;evm.TU.Contig1408_pilon.6_evm.TU.Contig1408_pilon.7;evm.TU.Contig144_pilon.101;evm.TU.Contig149_pilon.5;evm.TU.Contig1717_pilon.27;evm.TU.Contig1_pilon.253;evm.TU.Contig20_pilon.15;evm.TU.Contig220_pilon.53;evm.TU.C…
GO:2001141	regulation of RNA biosynthetic process	33	371	0.384526613990256	0.663868817875554	evm.TU.Contig101_pilon.73;evm.TU.Contig101_pilon.80;evm.TU.Contig1079_pilon.54;evm.TU.Contig1161_pilon.11;evm.TU.Contig1171_pilon.18;evm.TU.Contig1258_pilon.2;evm.TU.Contig13_pilon.13;evm.TU.Contig1408_pilon.6_evm.TU.Contig1408_pilon.7;evm.TU.Contig144_pilon.101;evm.TU.Contig149_pilon.5;evm.TU.Contig1717_pilon.27;evm.TU.Contig1_pilon.253;evm.TU.Contig20_pilon.15;evm.TU.Contig220_pilon.53;evm.TU.C…
GO:0006544	glycine metabolic process	2	16	0.392930251417303	0.673883317089475	evm.TU.Contig2912_pilon.21;evm.TU.Contig2912_pilon.22
GO:0006004	fucose metabolic process	1	6	0.408705855949071	0.673883317089475	evm.TU.Contig2378_pilon.6
GO:0006032	chitin catabolic process	1	6	0.408705855949071	0.673883317089475	evm.TU.Contig457_pilon.10
GO:0006098	pentose-phosphate shunt	1	6	0.408705855949071	0.673883317089475	evm.TU.Contig347_pilon.7
GO:0006265	DNA topological change	1	6	0.408705855949071	0.673883317089475	evm.TU.Contig57_pilon.8
GO:0006308	DNA catabolic process	1	6	0.408705855949071	0.673883317089475	evm.TU.Contig391_pilon.30
GO:0009067	aspartate family amino acid biosynthetic process	1	6	0.408705855949071	0.673883317089475	evm.TU.Contig225_pilon.69
GO:0009311	oligosaccharide metabolic process	1	6	0.408705855949071	0.673883317089475	evm.TU.Contig2031_pilon.19
GO:0019682	glyceraldehyde-3-phosphate metabolic process	1	6	0.408705855949071	0.673883317089475	evm.TU.Contig347_pilon.7
GO:0030030	cell projection organization	1	6	0.408705855949071	0.673883317089475	evm.TU.Contig1298_pilon.76_evm.TU.Contig1298_pilon.77
GO:0032269	negative regulation of cellular protein metabolic process	1	6	0.408705855949071	0.673883317089475	evm.TU.Contig274_pilon.64
GO:0034248	regulation of cellular amide metabolic process	1	6	0.408705855949071	0.673883317089475	evm.TU.Contig97_pilon.31
GO:0043207	response to external biotic stimulus	1	6	0.408705855949071	0.673883317089475	evm.TU.Contig1238_pilon.21
GO:0044743	intracellular protein transmembrane import	1	6	0.408705855949071	0.673883317089475	evm.TU.Contig523_pilon.38
GO:0046348	amino sugar catabolic process	1	6	0.408705855949071	0.673883317089475	evm.TU.Contig457_pilon.10
GO:0051052	regulation of DNA metabolic process	1	6	0.408705855949071	0.673883317089475	evm.TU.Contig2912_pilon.25
GO:0051156	glucose 6-phosphate metabolic process	1	6	0.408705855949071	0.673883317089475	evm.TU.Contig347_pilon.7
GO:0051225	spindle assembly	1	6	0.408705855949071	0.673883317089475	evm.TU.Contig1306_pilon.4
GO:0051248	negative regulation of protein metabolic process	1	6	0.408705855949071	0.673883317089475	evm.TU.Contig274_pilon.64
GO:0051707	response to other organism	1	6	0.408705855949071	0.673883317089475	evm.TU.Contig1238_pilon.21
GO:1901072	glucosamine-containing compound catabolic process	1	6	0.408705855949071	0.673883317089475	evm.TU.Contig457_pilon.10
GO:0022613	ribonucleoprotein complex biogenesis	4	39	0.415412317040898	0.683477530174127	evm.TU.Contig146_pilon.47;evm.TU.Contig195_pilon.8;evm.TU.Contig48_pilon.195;evm.TU.Contig873_pilon.54
GO:0006221	pyrimidine nucleotide biosynthetic process	2	17	0.423213442782566	0.690411760471558	evm.TU.Contig144_pilon.127;evm.TU.Contig1536_pilon.31
GO:0044802	single-organism membrane organization	2	17	0.423213442782566	0.690411760471558	evm.TU.Contig357_pilon.25;evm.TU.Contig485_pilon.40
GO:0051493	regulation of cytoskeleton organization	2	17	0.423213442782566	0.690411760471558	evm.TU.Contig611_pilon.114;evm.TU.Contig750_pilon.1
GO:0061024	membrane organization	2	17	0.423213442782566	0.690411760471558	evm.TU.Contig357_pilon.25;evm.TU.Contig485_pilon.40
GO:0015672	monovalent inorganic cation transport	11	120	0.42436582756753	0.690828091389002	evm.TU.Contig0_pilon.231;evm.TU.Contig0_pilon.53;evm.TU.Contig109_pilon.26;evm.TU.Contig1777_pilon.77;evm.TU.Contig213_pilon.19;evm.TU.Contig221_pilon.26;evm.TU.Contig2997_pilon.15;evm.TU.Contig2_pilon.6;evm.TU.Contig477_pilon.45;evm.TU.Contig523_pilon.27;evm.TU.Contig611_pilon.13
GO:0019438	aromatic compound biosynthetic process	50	578	0.427008755736512	0.693324386993987	evm.TU.Contig0_pilon.53;evm.TU.Contig101_pilon.73;evm.TU.Contig101_pilon.80;evm.TU.Contig1079_pilon.54;evm.TU.Contig109_pilon.26;evm.TU.Contig1161_pilon.11;evm.TU.Contig1171_pilon.18;evm.TU.Contig1258_pilon.2;evm.TU.Contig13_pilon.13;evm.TU.Contig1408_pilon.6_evm.TU.Contig1408_pilon.7;evm.TU.Contig144_pilon.101;evm.TU.Contig144_pilon.127;evm.TU.Contig149_pilon.5;evm.TU.Contig1536_pilon.15;evm.TU.…
GO:0006468	protein phosphorylation	15	167	0.428993841951983	0.693324386993987	evm.TU.Contig128_pilon.29;evm.TU.Contig128_pilon.33;evm.TU.Contig149_pilon.5;evm.TU.Contig189_pilon.39;evm.TU.Contig1931_pilon.12;evm.TU.Contig1_pilon.255;evm.TU.Contig2218_pilon.6;evm.TU.Contig2329_pilon.31;evm.TU.Contig295_pilon.208;evm.TU.Contig405_pilon.55;evm.TU.Contig422_pilon.14;evm.TU.Contig460_pilon.78;evm.TU.Contig523_pilon.99;evm.TU.Contig607_pilon.6;evm.TU.Contig615_pilon.18
GO:0006950	response to stress	15	167	0.428993841951983	0.693324386993987	evm.TU.Contig0_pilon.104;evm.TU.Contig1161_pilon.18;evm.TU.Contig1210_pilon.30;evm.TU.Contig1210_pilon.31;evm.TU.Contig13_pilon.13;evm.TU.Contig13_pilon.5;evm.TU.Contig1_pilon.17;evm.TU.Contig20_pilon.73;evm.TU.Contig2412_pilon.76;evm.TU.Contig28_pilon.40;evm.TU.Contig28_pilon.96;evm.TU.Contig358_pilon.13;evm.TU.Contig371_pilon.9;evm.TU.Contig460_pilon.129;evm.TU.Contig78_pilon.15
GO:0006511	ubiquitin-dependent protein catabolic process	6	63	0.435352162053241	0.693324386993987	evm.TU.Contig0_pilon.321;evm.TU.Contig149_pilon.64;evm.TU.Contig25_pilon.31;evm.TU.Contig2780_pilon.9;evm.TU.Contig611_pilon.123;evm.TU.Contig826_pilon.26_evm.TU.Contig826_pilon.27
GO:0019941	modification-dependent protein catabolic process	6	63	0.435352162053241	0.693324386993987	evm.TU.Contig0_pilon.321;evm.TU.Contig149_pilon.64;evm.TU.Contig25_pilon.31;evm.TU.Contig2780_pilon.9;evm.TU.Contig611_pilon.123;evm.TU.Contig826_pilon.26_evm.TU.Contig826_pilon.27
GO:0043632	modification-dependent macromolecule catabolic process	6	63	0.435352162053241	0.693324386993987	evm.TU.Contig0_pilon.321;evm.TU.Contig149_pilon.64;evm.TU.Contig25_pilon.31;evm.TU.Contig2780_pilon.9;evm.TU.Contig611_pilon.123;evm.TU.Contig826_pilon.26_evm.TU.Contig826_pilon.27
GO:0033365	protein localization to organelle	3	29	0.443348589516792	0.693324386993987	evm.TU.Contig460_pilon.91;evm.TU.Contig485_pilon.40;evm.TU.Contig523_pilon.38
GO:0006220	pyrimidine nucleotide metabolic process	2	18	0.452695715985977	0.693324386993987	evm.TU.Contig144_pilon.127;evm.TU.Contig1536_pilon.31
GO:0046434	organophosphate catabolic process	2	18	0.452695715985977	0.693324386993987	evm.TU.Contig1124_pilon.54;evm.TU.Contig190_pilon.15
GO:0000003	reproduction	1	7	0.45831443244148	0.693324386993987	evm.TU.Contig24_pilon.35
GO:0006071	glycerol metabolic process	1	7	0.45831443244148	0.693324386993987	evm.TU.Contig20_pilon.44
GO:0006367	transcription initiation from RNA polymerase II promoter	1	7	0.45831443244148	0.693324386993987	evm.TU.Contig1536_pilon.60
GO:0006614	SRP-dependent cotranslational protein targeting to membrane	1	7	0.45831443244148	0.693324386993987	evm.TU.Contig485_pilon.40
GO:0006626	protein targeting to mitochondrion	1	7	0.45831443244148	0.693324386993987	evm.TU.Contig523_pilon.38
GO:0006665	sphingolipid metabolic process	1	7	0.45831443244148	0.693324386993987	evm.TU.Contig460_pilon.65
GO:0006897	endocytosis	1	7	0.45831443244148	0.693324386993987	evm.TU.Contig2651_pilon.3
GO:0007051	spindle organization	1	7	0.45831443244148	0.693324386993987	evm.TU.Contig1306_pilon.4
GO:0009262	deoxyribonucleotide metabolic process	1	7	0.45831443244148	0.693324386993987	evm.TU.Contig1124_pilon.54
GO:0009891	positive regulation of biosynthetic process	1	7	0.45831443244148	0.693324386993987	evm.TU.Contig97_pilon.31
GO:0019400	alditol metabolic process	1	7	0.45831443244148	0.693324386993987	evm.TU.Contig20_pilon.44
GO:0022414	reproductive process	1	7	0.45831443244148	0.693324386993987	evm.TU.Contig24_pilon.35
GO:0030838	positive regulation of actin filament polymerization	1	7	0.45831443244148	0.693324386993987	evm.TU.Contig750_pilon.1
GO:0031023	microtubule organizing center organization	1	7	0.45831443244148	0.693324386993987	evm.TU.Contig1306_pilon.4
GO:0031109	microtubule polymerization or depolymerization	1	7	0.45831443244148	0.693324386993987	evm.TU.Contig611_pilon.114
GO:0031328	positive regulation of cellular biosynthetic process	1	7	0.45831443244148	0.693324386993987	evm.TU.Contig97_pilon.31
GO:0031334	positive regulation of protein complex assembly	1	7	0.45831443244148	0.693324386993987	evm.TU.Contig750_pilon.1
GO:0032273	positive regulation of protein polymerization	1	7	0.45831443244148	0.693324386993987	evm.TU.Contig750_pilon.1
GO:0044242	cellular lipid catabolic process	1	7	0.45831443244148	0.693324386993987	evm.TU.Contig187_pilon.151
GO:0044702	single organism reproductive process	1	7	0.45831443244148	0.693324386993987	evm.TU.Contig24_pilon.35
GO:0045010	actin nucleation	1	7	0.45831443244148	0.693324386993987	evm.TU.Contig750_pilon.1
GO:0051297	centrosome organization	1	7	0.45831443244148	0.693324386993987	evm.TU.Contig1306_pilon.4
GO:0051495	positive regulation of cytoskeleton organization	1	7	0.45831443244148	0.693324386993987	evm.TU.Contig750_pilon.1
GO:0065002	intracellular protein transmembrane transport	1	7	0.45831443244148	0.693324386993987	evm.TU.Contig523_pilon.38
GO:0070585	protein localization to mitochondrion	1	7	0.45831443244148	0.693324386993987	evm.TU.Contig523_pilon.38
GO:0071806	protein transmembrane transport	1	7	0.45831443244148	0.693324386993987	evm.TU.Contig523_pilon.38
GO:0072655	establishment of protein localization to mitochondrion	1	7	0.45831443244148	0.693324386993987	evm.TU.Contig523_pilon.38
GO:1901362	organic cyclic compound biosynthetic process	52	612	0.480556258181306	0.722416841086924	evm.TU.Contig0_pilon.53;evm.TU.Contig101_pilon.73;evm.TU.Contig101_pilon.80;evm.TU.Contig1079_pilon.54;evm.TU.Contig109_pilon.26;evm.TU.Contig1161_pilon.11;evm.TU.Contig1171_pilon.18;evm.TU.Contig1258_pilon.2;evm.TU.Contig13_pilon.13;evm.TU.Contig1408_pilon.6_evm.TU.Contig1408_pilon.7;evm.TU.Contig144_pilon.101;evm.TU.Contig144_pilon.127;evm.TU.Contig149_pilon.5;evm.TU.Contig1536_pilon.15;evm.TU.…
GO:1901605	alpha-amino acid metabolic process	6	66	0.480909478920203	0.722416841086924	evm.TU.Contig221_pilon.6;evm.TU.Contig221_pilon.9;evm.TU.Contig225_pilon.69;evm.TU.Contig2912_pilon.21;evm.TU.Contig2912_pilon.22;evm.TU.Contig3039_pilon.58
GO:0009069	serine family amino acid metabolic process	2	19	0.481298492828042	0.722416841086924	evm.TU.Contig2912_pilon.21;evm.TU.Contig2912_pilon.22
GO:0031324	negative regulation of cellular metabolic process	2	19	0.481298492828042	0.722416841086924	evm.TU.Contig274_pilon.64;evm.TU.Contig611_pilon.163
GO:0055114	oxidation-reduction process	39	458	0.483817084653658	0.724784348605675	evm.TU.Contig0_pilon.137;evm.TU.Contig0_pilon.146;evm.TU.Contig109_pilon.29;evm.TU.Contig1146_pilon.1;evm.TU.Contig1149_pilon.31;evm.TU.Contig1161_pilon.18;evm.TU.Contig1298_pilon.50;evm.TU.Contig1498_pilon.1;evm.TU.Contig1505_pilon.12;evm.TU.Contig187_pilon.151;evm.TU.Contig190_pilon.15;evm.TU.Contig1_pilon.17;evm.TU.Contig208_pilon.6;evm.TU.Contig2228_pilon.2;evm.TU.Contig2329_pilon.12;evm.TU.C…
GO:0006325	chromatin organization	3	31	0.488043696585309	0.729696400719782	evm.TU.Contig145_pilon.5;evm.TU.Contig1_pilon.313;evm.TU.Contig337_pilon.20
GO:0006796	phosphate-containing compound metabolic process	40	472	0.496047550730346	0.731890284744006	evm.TU.Contig0_pilon.402;evm.TU.Contig0_pilon.53;evm.TU.Contig109_pilon.26;evm.TU.Contig1124_pilon.54;evm.TU.Contig1170_pilon.4;evm.TU.Contig128_pilon.29;evm.TU.Contig128_pilon.33;evm.TU.Contig144_pilon.127;evm.TU.Contig149_pilon.5;evm.TU.Contig1536_pilon.31;evm.TU.Contig15_pilon.36;evm.TU.Contig1777_pilon.77;evm.TU.Contig189_pilon.39;evm.TU.Contig190_pilon.15;evm.TU.Contig1931_pilon.12;evm.TU.Co…
GO:0006030	chitin metabolic process	7	79	0.497296719596355	0.731890284744006	evm.TU.Contig1164_pilon.1;evm.TU.Contig163_pilon.19;evm.TU.Contig18_pilon.8;evm.TU.Contig2009_pilon.11;evm.TU.Contig3088_pilon.2;evm.TU.Contig404_pilon.12;evm.TU.Contig457_pilon.10
GO:0006072	glycerol-3-phosphate metabolic process	1	8	0.503768637551069	0.731890284744006	evm.TU.Contig190_pilon.15
GO:0006099	tricarboxylic acid cycle	1	8	0.503768637551069	0.731890284744006	evm.TU.Contig1146_pilon.1
GO:0006101	citrate metabolic process	1	8	0.503768637551069	0.731890284744006	evm.TU.Contig1146_pilon.1
GO:0006400	tRNA modification	1	8	0.503768637551069	0.731890284744006	evm.TU.Contig216_pilon.40
GO:0009060	aerobic respiration	1	8	0.503768637551069	0.731890284744006	evm.TU.Contig1146_pilon.1
GO:0009066	aspartate family amino acid metabolic process	1	8	0.503768637551069	0.731890284744006	evm.TU.Contig225_pilon.69
GO:0009894	regulation of catabolic process	1	8	0.503768637551069	0.731890284744006	evm.TU.Contig363_pilon.4
GO:0010638	positive regulation of organelle organization	1	8	0.503768637551069	0.731890284744006	evm.TU.Contig750_pilon.1
GO:0042180	cellular ketone metabolic process	1	8	0.503768637551069	0.731890284744006	evm.TU.Contig369_pilon.41
GO:0044089	positive regulation of cellular component biogenesis	1	8	0.503768637551069	0.731890284744006	evm.TU.Contig750_pilon.1
GO:0045047	protein targeting to ER	1	8	0.503768637551069	0.731890284744006	evm.TU.Contig485_pilon.40
GO:0051173	positive regulation of nitrogen compound metabolic process	1	8	0.503768637551069	0.731890284744006	evm.TU.Contig97_pilon.31
GO:0072599	establishment of protein localization to endoplasmic reticulum	1	8	0.503768637551069	0.731890284744006	evm.TU.Contig485_pilon.40
GO:0007218	neuropeptide signaling pathway	2	20	0.508961933813224	0.735273337778954	evm.TU.Contig348_pilon.52;evm.TU.Contig735_pilon.4
GO:0010605	negative regulation of macromolecule metabolic process	2	20	0.508961933813224	0.735273337778954	evm.TU.Contig274_pilon.64;evm.TU.Contig611_pilon.163
GO:0072528	pyrimidine-containing compound biosynthetic process	2	20	0.508961933813224	0.735273337778954	evm.TU.Contig144_pilon.127;evm.TU.Contig1536_pilon.31
GO:1901071	glucosamine-containing compound metabolic process	7	80	0.510943960423946	0.735784128729382	evm.TU.Contig1164_pilon.1;evm.TU.Contig163_pilon.19;evm.TU.Contig18_pilon.8;evm.TU.Contig2009_pilon.11;evm.TU.Contig3088_pilon.2;evm.TU.Contig404_pilon.12;evm.TU.Contig457_pilon.10
GO:0071822	protein complex subunit organization	8	92	0.511226634896389	0.735784128729382	evm.TU.Contig1306_pilon.4;evm.TU.Contig145_pilon.5;evm.TU.Contig337_pilon.20;evm.TU.Contig424_pilon.12;evm.TU.Contig62_pilon.3;evm.TU.Contig750_pilon.1;evm.TU.Contig882_pilon.30;evm.TU.Contig97_pilon.31
GO:0009308	amine metabolic process	2	21	0.535642359664591	0.764972875399733	evm.TU.Contig611_pilon.96;evm.TU.Contig645_pilon.12
GO:0009892	negative regulation of metabolic process	2	21	0.535642359664591	0.764972875399733	evm.TU.Contig274_pilon.64;evm.TU.Contig611_pilon.163
GO:0048870	cell motility	2	21	0.535642359664591	0.764972875399733	evm.TU.Contig2412_pilon.33;evm.TU.Contig485_pilon.9
GO:0051674	localization of cell	2	21	0.535642359664591	0.764972875399733	evm.TU.Contig2412_pilon.33;evm.TU.Contig485_pilon.9
GO:0006040	amino sugar metabolic process	7	82	0.537838229523548	0.764972875399733	evm.TU.Contig1164_pilon.1;evm.TU.Contig163_pilon.19;evm.TU.Contig18_pilon.8;evm.TU.Contig2009_pilon.11;evm.TU.Contig3088_pilon.2;evm.TU.Contig404_pilon.12;evm.TU.Contig457_pilon.10
GO:0016311	dephosphorylation	7	82	0.537838229523548	0.764972875399733	evm.TU.Contig1170_pilon.4;evm.TU.Contig213_pilon.83;evm.TU.Contig213_pilon.84;evm.TU.Contig274_pilon.64;evm.TU.Contig385_pilon.29;evm.TU.Contig405_pilon.16;evm.TU.Contig791_pilon.30
GO:0009605	response to external stimulus	1	9	0.545415725447342	0.764972875399733	evm.TU.Contig1238_pilon.21
GO:0016055	Wnt signaling pathway	1	9	0.545415725447342	0.764972875399733	evm.TU.Contig88_pilon.21
GO:0017038	protein import	1	9	0.545415725447342	0.764972875399733	evm.TU.Contig523_pilon.38
GO:0019751	polyol metabolic process	1	9	0.545415725447342	0.764972875399733	evm.TU.Contig20_pilon.44
GO:0032270	positive regulation of cellular protein metabolic process	1	9	0.545415725447342	0.764972875399733	evm.TU.Contig97_pilon.31
GO:0033014	tetrapyrrole biosynthetic process	1	9	0.545415725447342	0.764972875399733	evm.TU.Contig2467_pilon.33
GO:0051247	positive regulation of protein metabolic process	1	9	0.545415725447342	0.764972875399733	evm.TU.Contig97_pilon.31
GO:0051336	regulation of hydrolase activity	1	9	0.545415725447342	0.764972875399733	evm.TU.Contig274_pilon.64
GO:0006793	phosphorus metabolic process	40	481	0.547780708605377	0.766892992047527	evm.TU.Contig0_pilon.402;evm.TU.Contig0_pilon.53;evm.TU.Contig109_pilon.26;evm.TU.Contig1124_pilon.54;evm.TU.Contig1170_pilon.4;evm.TU.Contig128_pilon.29;evm.TU.Contig128_pilon.33;evm.TU.Contig144_pilon.127;evm.TU.Contig149_pilon.5;evm.TU.Contig1536_pilon.31;evm.TU.Contig15_pilon.36;evm.TU.Contig1777_pilon.77;evm.TU.Contig189_pilon.39;evm.TU.Contig190_pilon.15;evm.TU.Contig1931_pilon.12;evm.TU.Co…
GO:0018130	heterocycle biosynthetic process	50	603	0.557397026649412	0.775958130149282	evm.TU.Contig0_pilon.53;evm.TU.Contig101_pilon.73;evm.TU.Contig101_pilon.80;evm.TU.Contig1079_pilon.54;evm.TU.Contig109_pilon.26;evm.TU.Contig1161_pilon.11;evm.TU.Contig1171_pilon.18;evm.TU.Contig1258_pilon.2;evm.TU.Contig13_pilon.13;evm.TU.Contig1408_pilon.6_evm.TU.Contig1408_pilon.7;evm.TU.Contig144_pilon.101;evm.TU.Contig144_pilon.127;evm.TU.Contig149_pilon.5;evm.TU.Contig1536_pilon.15;evm.TU.…
GO:0016053	organic acid biosynthetic process	5	59	0.557967166823763	0.775958130149282	evm.TU.Contig221_pilon.6;evm.TU.Contig221_pilon.9;evm.TU.Contig225_pilon.69;evm.TU.Contig3039_pilon.58;evm.TU.Contig48_pilon.122
GO:0046394	carboxylic acid biosynthetic process	5	59	0.557967166823763	0.775958130149282	evm.TU.Contig221_pilon.6;evm.TU.Contig221_pilon.9;evm.TU.Contig225_pilon.69;evm.TU.Contig3039_pilon.58;evm.TU.Contig48_pilon.122
GO:0000278	mitotic cell cycle	2	22	0.561309972069026	0.775958130149282	evm.TU.Contig189_pilon.39;evm.TU.Contig615_pilon.57
GO:0000280	nuclear division	2	22	0.561309972069026	0.775958130149282	evm.TU.Contig24_pilon.35;evm.TU.Contig615_pilon.57
GO:0044262	cellular carbohydrate metabolic process	2	22	0.561309972069026	0.775958130149282	evm.TU.Contig20_pilon.44;evm.TU.Contig258_pilon.8
GO:1903047	mitotic cell cycle process	2	22	0.561309972069026	0.775958130149282	evm.TU.Contig189_pilon.39;evm.TU.Contig615_pilon.57
GO:0019637	organophosphate metabolic process	19	232	0.57868545484161	0.793908062082007	evm.TU.Contig0_pilon.402;evm.TU.Contig0_pilon.53;evm.TU.Contig109_pilon.26;evm.TU.Contig1124_pilon.54;evm.TU.Contig144_pilon.127;evm.TU.Contig1536_pilon.31;evm.TU.Contig15_pilon.36;evm.TU.Contig1777_pilon.77;evm.TU.Contig190_pilon.15;evm.TU.Contig2329_pilon.31;evm.TU.Contig2_pilon.6;evm.TU.Contig347_pilon.7;evm.TU.Contig37_pilon.27;evm.TU.Contig4_pilon.73;evm.TU.Contig523_pilon.27;evm.TU.Contig55…
GO:0048523	negative regulation of cellular process	4	48	0.580523758104682	0.793908062082007	evm.TU.Contig15_pilon.122;evm.TU.Contig274_pilon.64;evm.TU.Contig611_pilon.163;evm.TU.Contig889_pilon.12
GO:0006289	nucleotide-excision repair	1	10	0.583573978101839	0.793908062082007	evm.TU.Contig13_pilon.13
GO:0006415	translational termination	1	10	0.583573978101839	0.793908062082007	evm.TU.Contig97_pilon.31
GO:0006576	cellular biogenic amine metabolic process	1	10	0.583573978101839	0.793908062082007	evm.TU.Contig611_pilon.96
GO:0006904	vesicle docking involved in exocytosis	1	10	0.583573978101839	0.793908062082007	evm.TU.Contig1752_pilon.8
GO:0006914	autophagy	1	10	0.583573978101839	0.793908062082007	evm.TU.Contig352_pilon.25
GO:0007005	mitochondrion organization	1	10	0.583573978101839	0.793908062082007	evm.TU.Contig523_pilon.38
GO:0033013	tetrapyrrole metabolic process	1	10	0.583573978101839	0.793908062082007	evm.TU.Contig2467_pilon.33
GO:0040011	locomotion	2	23	0.585946841759153	0.794329345342514	evm.TU.Contig2412_pilon.33;evm.TU.Contig485_pilon.9
GO:0072527	pyrimidine-containing compound metabolic process	2	23	0.585946841759153	0.794329345342514	evm.TU.Contig144_pilon.127;evm.TU.Contig1536_pilon.31
GO:0009987	cellular process	304	3650	0.593525181662836	0.803116283925067	evm.TU.Contig0_pilon.154;evm.TU.Contig0_pilon.231;evm.TU.Contig0_pilon.321;evm.TU.Contig0_pilon.402;evm.TU.Contig0_pilon.53;evm.TU.Contig1010_pilon.4;evm.TU.Contig1010_pilon.5;evm.TU.Contig101_pilon.20;evm.TU.Contig101_pilon.73;evm.TU.Contig101_pilon.80;evm.TU.Contig101_pilon.95;evm.TU.Contig1044_pilon.3;evm.TU.Contig1079_pilon.54;evm.TU.Contig109_pilon.26;evm.TU.Contig109_pilon.37;evm.TU.Contig1…
GO:0006461	protein complex assembly	6	74	0.59555765989768	0.803116283925067	evm.TU.Contig1306_pilon.4;evm.TU.Contig145_pilon.5;evm.TU.Contig337_pilon.20;evm.TU.Contig424_pilon.12;evm.TU.Contig62_pilon.3;evm.TU.Contig750_pilon.1
GO:0070271	protein complex biogenesis	6	74	0.59555765989768	0.803116283925067	evm.TU.Contig1306_pilon.4;evm.TU.Contig145_pilon.5;evm.TU.Contig337_pilon.20;evm.TU.Contig424_pilon.12;evm.TU.Contig62_pilon.3;evm.TU.Contig750_pilon.1
GO:0034655	nucleobase-containing compound catabolic process	2	24	0.609545135266524	0.803156898583481	evm.TU.Contig1124_pilon.54;evm.TU.Contig391_pilon.30
GO:0048285	organelle fission	2	24	0.609545135266524	0.803156898583481	evm.TU.Contig24_pilon.35;evm.TU.Contig615_pilon.57
GO:1902580	single-organism cellular localization	3	37	0.610243750137095	0.803156898583481	evm.TU.Contig357_pilon.25;evm.TU.Contig485_pilon.40;evm.TU.Contig523_pilon.38
GO:0048519	negative regulation of biological process	4	50	0.613485182686157	0.803156898583481	evm.TU.Contig15_pilon.122;evm.TU.Contig274_pilon.64;evm.TU.Contig611_pilon.163;evm.TU.Contig889_pilon.12
GO:0006026	aminoglycan catabolic process	1	11	0.618535118000005	0.803156898583481	evm.TU.Contig457_pilon.10
GO:0006739	NADP metabolic process	1	11	0.618535118000005	0.803156898583481	evm.TU.Contig347_pilon.7
GO:0007600	sensory perception	1	11	0.618535118000005	0.803156898583481	evm.TU.Contig144_pilon.32
GO:0008064	regulation of actin polymerization or depolymerization	1	11	0.618535118000005	0.803156898583481	evm.TU.Contig750_pilon.1
GO:0009166	nucleotide catabolic process	1	11	0.618535118000005	0.803156898583481	evm.TU.Contig1124_pilon.54
GO:0022406	membrane docking	1	11	0.618535118000005	0.803156898583481	evm.TU.Contig1752_pilon.8
GO:0030832	regulation of actin filament length	1	11	0.618535118000005	0.803156898583481	evm.TU.Contig750_pilon.1
GO:0030833	regulation of actin filament polymerization	1	11	0.618535118000005	0.803156898583481	evm.TU.Contig750_pilon.1
GO:0032271	regulation of protein polymerization	1	11	0.618535118000005	0.803156898583481	evm.TU.Contig750_pilon.1
GO:0043254	regulation of protein complex assembly	1	11	0.618535118000005	0.803156898583481	evm.TU.Contig750_pilon.1
GO:0044770	cell cycle phase transition	1	11	0.618535118000005	0.803156898583481	evm.TU.Contig189_pilon.39
GO:0044772	mitotic cell cycle phase transition	1	11	0.618535118000005	0.803156898583481	evm.TU.Contig189_pilon.39
GO:0048278	vesicle docking	1	11	0.618535118000005	0.803156898583481	evm.TU.Contig1752_pilon.8
GO:0050877	neurological system process	1	11	0.618535118000005	0.803156898583481	evm.TU.Contig144_pilon.32
GO:0052646	alditol phosphate metabolic process	1	11	0.618535118000005	0.803156898583481	evm.TU.Contig190_pilon.15
GO:1901292	nucleoside phosphate catabolic process	1	11	0.618535118000005	0.803156898583481	evm.TU.Contig1124_pilon.54
GO:1901987	regulation of cell cycle phase transition	1	11	0.618535118000005	0.803156898583481	evm.TU.Contig189_pilon.39
GO:1901990	regulation of mitotic cell cycle phase transition	1	11	0.618535118000005	0.803156898583481	evm.TU.Contig189_pilon.39
GO:0034622	cellular macromolecular complex assembly	3	38	0.628616039932822	0.814872644357362	evm.TU.Contig145_pilon.5;evm.TU.Contig337_pilon.20;evm.TU.Contig750_pilon.1
GO:0051276	chromosome organization	5	64	0.631765330597862	0.817578663126644	evm.TU.Contig145_pilon.5;evm.TU.Contig1_pilon.313;evm.TU.Contig24_pilon.35;evm.TU.Contig337_pilon.20;evm.TU.Contig57_pilon.8
GO:0006928	movement of cell or subcellular component	4	52	0.644796852889885	0.826627426790624	evm.TU.Contig1298_pilon.76_evm.TU.Contig1298_pilon.77;evm.TU.Contig2412_pilon.33;evm.TU.Contig485_pilon.9;evm.TU.Contig624_pilon.45
GO:0007346	regulation of mitotic cell cycle	1	12	0.650566520305348	0.826627426790624	evm.TU.Contig189_pilon.39
GO:0008154	actin polymerization or depolymerization	1	12	0.650566520305348	0.826627426790624	evm.TU.Contig750_pilon.1
GO:0010564	regulation of cell cycle process	1	12	0.650566520305348	0.826627426790624	evm.TU.Contig189_pilon.39
GO:0016042	lipid catabolic process	1	12	0.650566520305348	0.826627426790624	evm.TU.Contig187_pilon.151
GO:0030041	actin filament polymerization	1	12	0.650566520305348	0.826627426790624	evm.TU.Contig750_pilon.1
GO:0032535	regulation of cellular component size	1	12	0.650566520305348	0.826627426790624	evm.TU.Contig750_pilon.1
GO:0032956	regulation of actin cytoskeleton organization	1	12	0.650566520305348	0.826627426790624	evm.TU.Contig750_pilon.1
GO:0032970	regulation of actin filament-based process	1	12	0.650566520305348	0.826627426790624	evm.TU.Contig750_pilon.1
GO:0044087	regulation of cellular component biogenesis	1	12	0.650566520305348	0.826627426790624	evm.TU.Contig750_pilon.1
GO:0051704	multi-organism process	1	12	0.650566520305348	0.826627426790624	evm.TU.Contig1238_pilon.21
GO:0033043	regulation of organelle organization	2	26	0.653635966678631	0.829159298752134	evm.TU.Contig611_pilon.114;evm.TU.Contig750_pilon.1
GO:0006366	transcription from RNA polymerase II promoter	3	40	0.663539916099592	0.840338380586655	evm.TU.Contig1536_pilon.60;evm.TU.Contig330_pilon.2;evm.TU.Contig353_pilon.44
GO:0065003	macromolecular complex assembly	6	80	0.671998448983451	0.849653211358386	evm.TU.Contig1306_pilon.4;evm.TU.Contig145_pilon.5;evm.TU.Contig337_pilon.20;evm.TU.Contig424_pilon.12;evm.TU.Contig62_pilon.3;evm.TU.Contig750_pilon.1
GO:0006081	cellular aldehyde metabolic process	1	13	0.679913241114451	0.849891551393064	evm.TU.Contig347_pilon.7
GO:0045892	negative regulation of transcription, DNA-templated	1	13	0.679913241114451	0.849891551393064	evm.TU.Contig611_pilon.163
GO:0045934	negative regulation of nucleobase-containing compound metabolic process	1	13	0.679913241114451	0.849891551393064	evm.TU.Contig611_pilon.163
GO:0051253	negative regulation of RNA metabolic process	1	13	0.679913241114451	0.849891551393064	evm.TU.Contig611_pilon.163
GO:0090066	regulation of anatomical structure size	1	13	0.679913241114451	0.849891551393064	evm.TU.Contig750_pilon.1
GO:1902679	negative regulation of RNA biosynthetic process	1	13	0.679913241114451	0.849891551393064	evm.TU.Contig611_pilon.163
GO:1903507	negative regulation of nucleic acid-templated transcription	1	13	0.679913241114451	0.849891551393064	evm.TU.Contig611_pilon.163
GO:0006022	aminoglycan metabolic process	7	94	0.683817877395257	0.85338697827285	evm.TU.Contig1164_pilon.1;evm.TU.Contig163_pilon.19;evm.TU.Contig18_pilon.8;evm.TU.Contig2009_pilon.11;evm.TU.Contig3088_pilon.2;evm.TU.Contig404_pilon.12;evm.TU.Contig457_pilon.10
GO:0044711	single-organism biosynthetic process	22	284	0.685979050306554	0.854698816724994	evm.TU.Contig0_pilon.53;evm.TU.Contig101_pilon.56;evm.TU.Contig109_pilon.26;evm.TU.Contig144_pilon.127;evm.TU.Contig1536_pilon.15;evm.TU.Contig1536_pilon.31;evm.TU.Contig15_pilon.36;evm.TU.Contig1777_pilon.77;evm.TU.Contig1_pilon.156;evm.TU.Contig221_pilon.6;evm.TU.Contig221_pilon.9;evm.TU.Contig225_pilon.69;evm.TU.Contig2329_pilon.31;evm.TU.Contig2467_pilon.33;evm.TU.Contig2_pilon.6;evm.TU.Conti…
GO:0007264	small GTPase mediated signal transduction	12	159	0.691998835824522	0.856959846625596	evm.TU.Contig1161_pilon.6;evm.TU.Contig1238_pilon.24;evm.TU.Contig141_pilon.16;evm.TU.Contig15_pilon.111;evm.TU.Contig15_pilon.80;evm.TU.Contig1_pilon.120;evm.TU.Contig2752_pilon.23;evm.TU.Contig2765_pilon.59;evm.TU.Contig344_pilon.4;evm.TU.Contig523_pilon.1;evm.TU.Contig603_pilon.13;evm.TU.Contig635_pilon.20
GO:1901137	carbohydrate derivative biosynthetic process	12	159	0.691998835824522	0.856959846625596	evm.TU.Contig0_pilon.53;evm.TU.Contig109_pilon.26;evm.TU.Contig144_pilon.127;evm.TU.Contig1536_pilon.15;evm.TU.Contig1536_pilon.31;evm.TU.Contig1777_pilon.77;evm.TU.Contig2031_pilon.19;evm.TU.Contig2765_pilon.121;evm.TU.Contig2_pilon.6;evm.TU.Contig310_pilon.25;evm.TU.Contig523_pilon.27;evm.TU.Contig722_pilon.23
GO:0005975	carbohydrate metabolic process	26	335	0.693121049263467	0.856959846625596	evm.TU.Contig0_pilon.402;evm.TU.Contig101_pilon.56;evm.TU.Contig1124_pilon.43;evm.TU.Contig117_pilon.29_evm.TU.Contig117_pilon.32_evm.TU.Contig117_pilon.33;evm.TU.Contig1306_pilon.57;evm.TU.Contig15_pilon.36;evm.TU.Contig187_pilon.188;evm.TU.Contig187_pilon.189;evm.TU.Contig190_pilon.15;evm.TU.Contig1931_pilon.23;evm.TU.Contig2031_pilon.19;evm.TU.Contig20_pilon.44;evm.TU.Contig2378_pilon.6;evm.TU…
GO:0072594	establishment of protein localization to organelle	2	28	0.693667002992627	0.856959846625596	evm.TU.Contig485_pilon.40;evm.TU.Contig523_pilon.38
GO:0006464	cellular protein modification process	35	447	0.695295828571703	0.856959846625596	evm.TU.Contig1044_pilon.3;evm.TU.Contig1170_pilon.4;evm.TU.Contig1171_pilon.37;evm.TU.Contig128_pilon.29;evm.TU.Contig128_pilon.33;evm.TU.Contig149_pilon.5;evm.TU.Contig189_pilon.39;evm.TU.Contig1931_pilon.12;evm.TU.Contig1_pilon.255;evm.TU.Contig1_pilon.313;evm.TU.Contig2031_pilon.19;evm.TU.Contig213_pilon.83;evm.TU.Contig213_pilon.84;evm.TU.Contig2218_pilon.6;evm.TU.Contig2329_pilon.31;evm.TU.C…
GO:0036211	protein modification process	35	447	0.695295828571703	0.856959846625596	evm.TU.Contig1044_pilon.3;evm.TU.Contig1170_pilon.4;evm.TU.Contig1171_pilon.37;evm.TU.Contig128_pilon.29;evm.TU.Contig128_pilon.33;evm.TU.Contig149_pilon.5;evm.TU.Contig189_pilon.39;evm.TU.Contig1931_pilon.12;evm.TU.Contig1_pilon.255;evm.TU.Contig1_pilon.313;evm.TU.Contig2031_pilon.19;evm.TU.Contig213_pilon.83;evm.TU.Contig213_pilon.84;evm.TU.Contig2218_pilon.6;evm.TU.Contig2329_pilon.31;evm.TU.C…
GO:0043933	macromolecular complex subunit organization	9	121	0.695584291092205	0.856959846625596	evm.TU.Contig1306_pilon.4;evm.TU.Contig145_pilon.5;evm.TU.Contig1_pilon.313;evm.TU.Contig337_pilon.20;evm.TU.Contig424_pilon.12;evm.TU.Contig62_pilon.3;evm.TU.Contig750_pilon.1;evm.TU.Contig882_pilon.30;evm.TU.Contig97_pilon.31
GO:0009165	nucleotide biosynthetic process	8	109	0.704642500454427	0.857064417856652	evm.TU.Contig0_pilon.53;evm.TU.Contig109_pilon.26;evm.TU.Contig144_pilon.127;evm.TU.Contig1536_pilon.31;evm.TU.Contig1777_pilon.77;evm.TU.Contig2329_pilon.31;evm.TU.Contig2_pilon.6;evm.TU.Contig523_pilon.27
GO:0006066	alcohol metabolic process	1	14	0.706799877063602	0.857064417856652	evm.TU.Contig20_pilon.44
GO:0006887	exocytosis	1	14	0.706799877063602	0.857064417856652	evm.TU.Contig1752_pilon.8
GO:0007059	chromosome segregation	1	14	0.706799877063602	0.857064417856652	evm.TU.Contig24_pilon.35
GO:0010604	positive regulation of macromolecule metabolic process	1	14	0.706799877063602	0.857064417856652	evm.TU.Contig97_pilon.31
GO:0032984	macromolecular complex disassembly	1	14	0.706799877063602	0.857064417856652	evm.TU.Contig97_pilon.31
GO:0043241	protein complex disassembly	1	14	0.706799877063602	0.857064417856652	evm.TU.Contig97_pilon.31
GO:0043624	cellular protein complex disassembly	1	14	0.706799877063602	0.857064417856652	evm.TU.Contig97_pilon.31
GO:0044106	cellular amine metabolic process	1	14	0.706799877063602	0.857064417856652	evm.TU.Contig611_pilon.96
GO:0098813	nuclear chromosome segregation	1	14	0.706799877063602	0.857064417856652	evm.TU.Contig24_pilon.35
GO:0006955	immune response	1	15	0.731432270283819	0.875898675145475	evm.TU.Contig485_pilon.41
GO:0010558	negative regulation of macromolecule biosynthetic process	1	15	0.731432270283819	0.875898675145475	evm.TU.Contig611_pilon.163
GO:0016569	covalent chromatin modification	1	15	0.731432270283819	0.875898675145475	evm.TU.Contig1_pilon.313
GO:0016570	histone modification	1	15	0.731432270283819	0.875898675145475	evm.TU.Contig1_pilon.313
GO:0022411	cellular component disassembly	1	15	0.731432270283819	0.875898675145475	evm.TU.Contig97_pilon.31
GO:0031327	negative regulation of cellular biosynthetic process	1	15	0.731432270283819	0.875898675145475	evm.TU.Contig611_pilon.163
GO:0051172	negative regulation of nitrogen compound metabolic process	1	15	0.731432270283819	0.875898675145475	evm.TU.Contig611_pilon.163
GO:2000113	negative regulation of cellular macromolecule biosynthetic process	1	15	0.731432270283819	0.875898675145475	evm.TU.Contig611_pilon.163
GO:0016070	RNA metabolic process	51	653	0.73354513518626	0.877064835548789	evm.TU.Contig101_pilon.73;evm.TU.Contig101_pilon.80;evm.TU.Contig1079_pilon.54;evm.TU.Contig1161_pilon.11;evm.TU.Contig1171_pilon.18;evm.TU.Contig1171_pilon.23;evm.TU.Contig1238_pilon.21;evm.TU.Contig1258_pilon.2;evm.TU.Contig13_pilon.13;evm.TU.Contig1408_pilon.6_evm.TU.Contig1408_pilon.7;evm.TU.Contig144_pilon.101;evm.TU.Contig149_pilon.5;evm.TU.Contig1536_pilon.60;evm.TU.Contig167_pilon.4;evm.T…
GO:1901293	nucleoside phosphate biosynthetic process	8	113	0.742095767360897	0.885912776539365	evm.TU.Contig0_pilon.53;evm.TU.Contig109_pilon.26;evm.TU.Contig144_pilon.127;evm.TU.Contig1536_pilon.31;evm.TU.Contig1777_pilon.77;evm.TU.Contig2329_pilon.31;evm.TU.Contig2_pilon.6;evm.TU.Contig523_pilon.27
GO:0009890	negative regulation of biosynthetic process	1	16	0.753999071541587	0.894575169625611	evm.TU.Contig611_pilon.163
GO:0010629	negative regulation of gene expression	1	16	0.753999071541587	0.894575169625611	evm.TU.Contig611_pilon.163
GO:0032940	secretion by cell	1	16	0.753999071541587	0.894575169625611	evm.TU.Contig1752_pilon.8
GO:0046903	secretion	1	16	0.753999071541587	0.894575169625611	evm.TU.Contig1752_pilon.8
GO:0018149	peptide cross-linking	2	32	0.762258500726284	0.901596076127863	evm.TU.Contig77_pilon.18;evm.TU.Contig77_pilon.22
GO:0051260	protein homooligomerization	2	32	0.762258500726284	0.901596076127863	evm.TU.Contig424_pilon.12;evm.TU.Contig62_pilon.3
GO:0001539	cilium or flagellum-dependent cell motility	1	17	0.774673173339026	0.907912242726103	evm.TU.Contig2412_pilon.33
GO:0002376	immune system process	1	17	0.774673173339026	0.907912242726103	evm.TU.Contig485_pilon.41
GO:0006479	protein methylation	1	17	0.774673173339026	0.907912242726103	evm.TU.Contig37_pilon.20
GO:0007067	mitotic nuclear division	1	17	0.774673173339026	0.907912242726103	evm.TU.Contig615_pilon.57
GO:0008213	protein alkylation	1	17	0.774673173339026	0.907912242726103	evm.TU.Contig37_pilon.20
GO:0051258	protein polymerization	1	17	0.774673173339026	0.907912242726103	evm.TU.Contig750_pilon.1
GO:0046700	heterocycle catabolic process	2	33	0.777183276035718	0.908089715550081	evm.TU.Contig1124_pilon.54;evm.TU.Contig391_pilon.30
GO:0048522	positive regulation of cellular process	2	33	0.777183276035718	0.908089715550081	evm.TU.Contig750_pilon.1;evm.TU.Contig97_pilon.31
GO:0015849	organic acid transport	3	49	0.791008413085541	0.916221798074789	evm.TU.Contig1261_pilon.5;evm.TU.Contig6_pilon.97;evm.TU.Contig999_pilon.44_evm.TU.Contig999_pilon.45
GO:0046942	carboxylic acid transport	3	49	0.791008413085541	0.916221798074789	evm.TU.Contig1261_pilon.5;evm.TU.Contig6_pilon.97;evm.TU.Contig999_pilon.44_evm.TU.Contig999_pilon.45
GO:0019439	aromatic compound catabolic process	2	34	0.791282461973681	0.916221798074789	evm.TU.Contig1124_pilon.54;evm.TU.Contig391_pilon.30
GO:0044270	cellular nitrogen compound catabolic process	2	34	0.791282461973681	0.916221798074789	evm.TU.Contig1124_pilon.54;evm.TU.Contig391_pilon.30
GO:0051259	protein oligomerization	2	34	0.791282461973681	0.916221798074789	evm.TU.Contig424_pilon.12;evm.TU.Contig62_pilon.3
GO:1901361	organic cyclic compound catabolic process	2	34	0.791282461973681	0.916221798074789	evm.TU.Contig1124_pilon.54;evm.TU.Contig391_pilon.30
GO:0006835	dicarboxylic acid transport	1	18	0.793613023771558	0.917540583039188	evm.TU.Contig1261_pilon.5
GO:0030258	lipid modification	1	19	0.810963831046197	0.93339633767649	evm.TU.Contig187_pilon.151
GO:0031325	positive regulation of cellular metabolic process	1	19	0.810963831046197	0.93339633767649	evm.TU.Contig97_pilon.31
GO:0042398	cellular modified amino acid biosynthetic process	1	19	0.810963831046197	0.93339633767649	evm.TU.Contig1536_pilon.15
GO:0043412	macromolecule modification	36	488	0.820814993617503	0.943324694157428	evm.TU.Contig1044_pilon.3;evm.TU.Contig1170_pilon.4;evm.TU.Contig1171_pilon.37;evm.TU.Contig128_pilon.29;evm.TU.Contig128_pilon.33;evm.TU.Contig149_pilon.5;evm.TU.Contig189_pilon.39;evm.TU.Contig1931_pilon.12;evm.TU.Contig1_pilon.255;evm.TU.Contig1_pilon.313;evm.TU.Contig2031_pilon.19;evm.TU.Contig213_pilon.83;evm.TU.Contig213_pilon.84;evm.TU.Contig216_pilon.40;evm.TU.Contig2218_pilon.6;evm.TU.Co…
GO:0006520	cellular amino acid metabolic process	10	151	0.825272466740677	0.946034434118656	evm.TU.Contig16_pilon.8;evm.TU.Contig1783_pilon.2;evm.TU.Contig221_pilon.6;evm.TU.Contig221_pilon.9;evm.TU.Contig225_pilon.69;evm.TU.Contig2329_pilon.23;evm.TU.Contig2912_pilon.21;evm.TU.Contig2912_pilon.22;evm.TU.Contig3039_pilon.58;evm.TU.Contig48_pilon.70
GO:0006643	membrane lipid metabolic process	1	20	0.82685866774267	0.946034434118656	evm.TU.Contig460_pilon.65
GO:0008380	RNA splicing	1	20	0.82685866774267	0.946034434118656	evm.TU.Contig187_pilon.82
GO:0051188	cofactor biosynthetic process	3	54	0.84262371127569	0.962641331872821	evm.TU.Contig1536_pilon.15;evm.TU.Contig2467_pilon.33;evm.TU.Contig369_pilon.41
GO:0007018	microtubule-based movement	2	39	0.850560558327698	0.967887770728978	evm.TU.Contig1298_pilon.76_evm.TU.Contig1298_pilon.77;evm.TU.Contig624_pilon.45
GO:0015711	organic anion transport	3	55	0.851513293402957	0.967887770728978	evm.TU.Contig1261_pilon.5;evm.TU.Contig6_pilon.97;evm.TU.Contig999_pilon.44_evm.TU.Contig999_pilon.45
GO:0006139	nucleobase-containing compound metabolic process	76	1001	0.853693553192514	0.967887770728978	evm.TU.Contig0_pilon.402;evm.TU.Contig0_pilon.53;evm.TU.Contig101_pilon.73;evm.TU.Contig101_pilon.80;evm.TU.Contig1079_pilon.54;evm.TU.Contig109_pilon.26;evm.TU.Contig1124_pilon.54;evm.TU.Contig1161_pilon.11;evm.TU.Contig1171_pilon.18;evm.TU.Contig1171_pilon.23;evm.TU.Contig1238_pilon.21;evm.TU.Contig1258_pilon.2;evm.TU.Contig13_pilon.13;evm.TU.Contig1408_pilon.6_evm.TU.Contig1408_pilon.7;evm.TU.…
GO:0006816	calcium ion transport	1	22	0.854758031293124	0.967887770728978	evm.TU.Contig15_pilon.86
GO:0016568	chromatin modification	1	22	0.854758031293124	0.967887770728978	evm.TU.Contig1_pilon.313
GO:1901615	organic hydroxy compound metabolic process	1	22	0.854758031293124	0.967887770728978	evm.TU.Contig20_pilon.44
GO:0006396	RNA processing	8	129	0.858444047009292	0.970634238174971	evm.TU.Contig1171_pilon.23;evm.TU.Contig1238_pilon.21;evm.TU.Contig187_pilon.82;evm.TU.Contig216_pilon.40;evm.TU.Contig273_pilon.23;evm.TU.Contig391_pilon.6;evm.TU.Contig715_pilon.3;evm.TU.Contig865_pilon.1
GO:0048518	positive regulation of biological process	2	40	0.860403750023914	0.971423588736678	evm.TU.Contig750_pilon.1;evm.TU.Contig97_pilon.31
GO:0070838	divalent metal ion transport	1	23	0.866976721726486	0.975982566855839	evm.TU.Contig15_pilon.86
GO:0072511	divalent inorganic cation transport	1	23	0.866976721726486	0.975982566855839	evm.TU.Contig15_pilon.86
GO:0006633	fatty acid biosynthetic process	1	24	0.878169399398658	0.984265556822368	evm.TU.Contig48_pilon.122
GO:0043623	cellular protein complex assembly	1	24	0.878169399398658	0.984265556822368	evm.TU.Contig750_pilon.1
GO:0044272	sulfur compound biosynthetic process	1	24	0.878169399398658	0.984265556822368	evm.TU.Contig1536_pilon.15
GO:0006418	tRNA aminoacylation for protein translation	3	59	0.882831331388033	0.98805250751277	evm.TU.Contig16_pilon.8;evm.TU.Contig1783_pilon.2;evm.TU.Contig2329_pilon.23
GO:0009893	positive regulation of metabolic process	1	25	0.888422059598873	0.99286645267218	evm.TU.Contig97_pilon.31
GO:0044710	single-organism metabolic process	91	1209	0.89733027736911	1	evm.TU.Contig0_pilon.137;evm.TU.Contig0_pilon.146;evm.TU.Contig0_pilon.402;evm.TU.Contig0_pilon.53;evm.TU.Contig101_pilon.56;evm.TU.Contig109_pilon.26;evm.TU.Contig109_pilon.29;evm.TU.Contig1124_pilon.54;evm.TU.Contig1146_pilon.1;evm.TU.Contig1149_pilon.31;evm.TU.Contig1161_pilon.18;evm.TU.Contig1298_pilon.50;evm.TU.Contig13_pilon.13;evm.TU.Contig1429_pilon.11;evm.TU.Contig144_pilon.127;evm.TU.Co…
GO:0006631	fatty acid metabolic process	2	45	0.901275009736705	1	evm.TU.Contig187_pilon.151;evm.TU.Contig48_pilon.122
GO:0016054	organic acid catabolic process	1	27	0.906415937985536	1	evm.TU.Contig187_pilon.151
GO:0018193	peptidyl-amino acid modification	1	27	0.906415937985536	1	evm.TU.Contig722_pilon.23
GO:0046395	carboxylic acid catabolic process	1	27	0.906415937985536	1	evm.TU.Contig187_pilon.151
GO:0043038	amino acid activation	3	63	0.908131540135802	1	evm.TU.Contig16_pilon.8;evm.TU.Contig1783_pilon.2;evm.TU.Contig2329_pilon.23
GO:0043039	tRNA aminoacylation	3	63	0.908131540135802	1	evm.TU.Contig16_pilon.8;evm.TU.Contig1783_pilon.2;evm.TU.Contig2329_pilon.23
GO:0006725	cellular aromatic compound metabolic process	77	1044	0.913747341342933	1	evm.TU.Contig0_pilon.402;evm.TU.Contig0_pilon.53;evm.TU.Contig101_pilon.73;evm.TU.Contig101_pilon.80;evm.TU.Contig1079_pilon.54;evm.TU.Contig109_pilon.26;evm.TU.Contig1124_pilon.54;evm.TU.Contig1161_pilon.11;evm.TU.Contig1171_pilon.18;evm.TU.Contig1171_pilon.23;evm.TU.Contig1238_pilon.21;evm.TU.Contig1258_pilon.2;evm.TU.Contig13_pilon.13;evm.TU.Contig1408_pilon.6_evm.TU.Contig1408_pilon.7;evm.TU.…
GO:0003333	amino acid transmembrane transport	1	29	0.921512900330313	1	evm.TU.Contig6_pilon.97
GO:0006865	amino acid transport	1	29	0.921512900330313	1	evm.TU.Contig6_pilon.97
GO:0043414	macromolecule methylation	1	29	0.921512900330313	1	evm.TU.Contig37_pilon.20
GO:0072330	monocarboxylic acid biosynthetic process	1	29	0.921512900330313	1	evm.TU.Contig48_pilon.122
GO:0098656	anion transmembrane transport	1	29	0.921512900330313	1	evm.TU.Contig6_pilon.97
GO:1903825	organic acid transmembrane transport	1	29	0.921512900330313	1	evm.TU.Contig6_pilon.97
GO:0006399	tRNA metabolic process	5	98	0.922856445222882	1	evm.TU.Contig167_pilon.4;evm.TU.Contig16_pilon.8;evm.TU.Contig1783_pilon.2;evm.TU.Contig216_pilon.40;evm.TU.Contig2329_pilon.23
GO:0007155	cell adhesion	8	144	0.925106812699344	1	evm.TU.Contig1185_pilon.3;evm.TU.Contig1536_pilon.2;evm.TU.Contig295_pilon.102;evm.TU.Contig424_pilon.29;evm.TU.Contig590_pilon.3;evm.TU.Contig590_pilon.4;evm.TU.Contig750_pilon.7;evm.TU.Contig75_pilon.17_evm.TU.Contig75_pilon.18
GO:0022610	biological adhesion	8	144	0.925106812699344	1	evm.TU.Contig1185_pilon.3;evm.TU.Contig1536_pilon.2;evm.TU.Contig295_pilon.102;evm.TU.Contig424_pilon.29;evm.TU.Contig590_pilon.3;evm.TU.Contig590_pilon.4;evm.TU.Contig750_pilon.7;evm.TU.Contig75_pilon.17_evm.TU.Contig75_pilon.18
GO:0009108	coenzyme biosynthetic process	2	49	0.925627578479679	1	evm.TU.Contig1536_pilon.15;evm.TU.Contig369_pilon.41
GO:1901360	organic cyclic compound metabolic process	79	1078	0.926908112397602	1	evm.TU.Contig0_pilon.402;evm.TU.Contig0_pilon.53;evm.TU.Contig101_pilon.73;evm.TU.Contig101_pilon.80;evm.TU.Contig1079_pilon.54;evm.TU.Contig109_pilon.26;evm.TU.Contig1124_pilon.54;evm.TU.Contig1161_pilon.11;evm.TU.Contig1171_pilon.18;evm.TU.Contig1171_pilon.23;evm.TU.Contig1238_pilon.21;evm.TU.Contig1258_pilon.2;evm.TU.Contig13_pilon.13;evm.TU.Contig1408_pilon.6_evm.TU.Contig1408_pilon.7;evm.TU.…
GO:0006486	protein glycosylation	4	84	0.93039222498714	1	evm.TU.Contig2031_pilon.19;evm.TU.Contig2765_pilon.121;evm.TU.Contig310_pilon.25;evm.TU.Contig722_pilon.23
GO:0043413	macromolecule glycosylation	4	84	0.93039222498714	1	evm.TU.Contig2031_pilon.19;evm.TU.Contig2765_pilon.121;evm.TU.Contig310_pilon.25;evm.TU.Contig722_pilon.23
GO:0070085	glycosylation	4	84	0.93039222498714	1	evm.TU.Contig2031_pilon.19;evm.TU.Contig2765_pilon.121;evm.TU.Contig310_pilon.25;evm.TU.Contig722_pilon.23
GO:0046483	heterocycle metabolic process	77	1058	0.933880885382425	1	evm.TU.Contig0_pilon.402;evm.TU.Contig0_pilon.53;evm.TU.Contig101_pilon.73;evm.TU.Contig101_pilon.80;evm.TU.Contig1079_pilon.54;evm.TU.Contig109_pilon.26;evm.TU.Contig1124_pilon.54;evm.TU.Contig1161_pilon.11;evm.TU.Contig1171_pilon.18;evm.TU.Contig1171_pilon.23;evm.TU.Contig1238_pilon.21;evm.TU.Contig1258_pilon.2;evm.TU.Contig13_pilon.13;evm.TU.Contig1408_pilon.6_evm.TU.Contig1408_pilon.7;evm.TU.…
GO:0032501	multicellular organismal process	2	51	0.93556511144078	1	evm.TU.Contig144_pilon.32;evm.TU.Contig56_pilon.9
GO:0009101	glycoprotein biosynthetic process	4	86	0.937977647113511	1	evm.TU.Contig2031_pilon.19;evm.TU.Contig2765_pilon.121;evm.TU.Contig310_pilon.25;evm.TU.Contig722_pilon.23
GO:0044282	small molecule catabolic process	1	32	0.939724351268021	1	evm.TU.Contig187_pilon.151
GO:0009100	glycoprotein metabolic process	4	87	0.941482036462794	1	evm.TU.Contig2031_pilon.19;evm.TU.Contig2765_pilon.121;evm.TU.Contig310_pilon.25;evm.TU.Contig722_pilon.23
GO:0032259	methylation	1	33	0.944803759869031	1	evm.TU.Contig37_pilon.20
GO:0006820	anion transport	4	89	0.947955546116037	1	evm.TU.Contig1261_pilon.5;evm.TU.Contig357_pilon.119;evm.TU.Contig6_pilon.97;evm.TU.Contig999_pilon.44_evm.TU.Contig999_pilon.45
GO:0006575	cellular modified amino acid metabolic process	1	34	0.949455920411314	1	evm.TU.Contig1536_pilon.15
GO:1902578	single-organism localization	56	803	0.949674242569204	1	evm.TU.Contig0_pilon.231;evm.TU.Contig0_pilon.312;evm.TU.Contig0_pilon.53;evm.TU.Contig109_pilon.26;evm.TU.Contig1261_pilon.5;evm.TU.Contig126_pilon.31;evm.TU.Contig1298_pilon.76_evm.TU.Contig1298_pilon.77;evm.TU.Contig139_pilon.6;evm.TU.Contig146_pilon.36;evm.TU.Contig1512_pilon.15;evm.TU.Contig1536_pilon.57;evm.TU.Contig15_pilon.86;evm.TU.Contig1752_pilon.8;evm.TU.Contig1777_pilon.77;evm.TU.Con…
GO:0006811	ion transport	28	435	0.950514087723409	1	evm.TU.Contig0_pilon.231;evm.TU.Contig0_pilon.312;evm.TU.Contig0_pilon.53;evm.TU.Contig109_pilon.26;evm.TU.Contig1261_pilon.5;evm.TU.Contig1512_pilon.15;evm.TU.Contig15_pilon.86;evm.TU.Contig1777_pilon.77;evm.TU.Contig213_pilon.19;evm.TU.Contig220_pilon.34;evm.TU.Contig221_pilon.26;evm.TU.Contig2412_pilon.17;evm.TU.Contig2412_pilon.18;evm.TU.Contig28_pilon.17;evm.TU.Contig294_pilon.3;evm.TU.Conti…
GO:0006814	sodium ion transport	1	35	0.953716703687267	1	evm.TU.Contig221_pilon.26
GO:0044765	single-organism transport	55	794	0.954064982074687	1	evm.TU.Contig0_pilon.231;evm.TU.Contig0_pilon.312;evm.TU.Contig0_pilon.53;evm.TU.Contig109_pilon.26;evm.TU.Contig1261_pilon.5;evm.TU.Contig126_pilon.31;evm.TU.Contig1298_pilon.76_evm.TU.Contig1298_pilon.77;evm.TU.Contig139_pilon.6;evm.TU.Contig146_pilon.36;evm.TU.Contig1512_pilon.15;evm.TU.Contig1536_pilon.57;evm.TU.Contig15_pilon.86;evm.TU.Contig1752_pilon.8;evm.TU.Contig1777_pilon.77;evm.TU.Con…
GO:0008033	tRNA processing	1	36	0.957618974454565	1	evm.TU.Contig216_pilon.40
GO:0009451	RNA modification	1	38	0.964465894977994	1	evm.TU.Contig216_pilon.40
GO:0090407	organophosphate biosynthetic process	8	161	0.966195390700983	1	evm.TU.Contig0_pilon.53;evm.TU.Contig109_pilon.26;evm.TU.Contig144_pilon.127;evm.TU.Contig1536_pilon.31;evm.TU.Contig1777_pilon.77;evm.TU.Contig2329_pilon.31;evm.TU.Contig2_pilon.6;evm.TU.Contig523_pilon.27
GO:1901565	organonitrogen compound catabolic process	1	40	0.970208523165758	1	evm.TU.Contig457_pilon.10
GO:0055085	transmembrane transport	21	355	0.971006698651353	1	evm.TU.Contig0_pilon.231;evm.TU.Contig0_pilon.53;evm.TU.Contig109_pilon.26;evm.TU.Contig146_pilon.36;evm.TU.Contig1536_pilon.57;evm.TU.Contig15_pilon.86;evm.TU.Contig1777_pilon.77;evm.TU.Contig213_pilon.19;evm.TU.Contig220_pilon.34;evm.TU.Contig2997_pilon.15;evm.TU.Contig2_pilon.6;evm.TU.Contig310_pilon.24;evm.TU.Contig357_pilon.119;evm.TU.Contig374_pilon.38;evm.TU.Contig477_pilon.45;evm.TU.Conti…
GO:0008610	lipid biosynthetic process	3	81	0.971177369754665	1	evm.TU.Contig1_pilon.156;evm.TU.Contig353_pilon.22;evm.TU.Contig48_pilon.122
GO:0007166	cell surface receptor signaling pathway	2	65	0.977036281767618	1	evm.TU.Contig596_pilon.3;evm.TU.Contig88_pilon.21
GO:0071705	nitrogen compound transport	1	43	0.977132913316737	1	evm.TU.Contig6_pilon.97
GO:0030001	metal ion transport	6	137	0.977685938835889	1	evm.TU.Contig15_pilon.86;evm.TU.Contig221_pilon.26;evm.TU.Contig2412_pilon.17;evm.TU.Contig2412_pilon.18;evm.TU.Contig77_pilon.16;evm.TU.Contig816_pilon.13
GO:0090304	nucleic acid metabolic process	54	813	0.979391310009455	1	evm.TU.Contig101_pilon.73;evm.TU.Contig101_pilon.80;evm.TU.Contig1079_pilon.54;evm.TU.Contig1161_pilon.11;evm.TU.Contig1171_pilon.18;evm.TU.Contig1171_pilon.23;evm.TU.Contig1238_pilon.21;evm.TU.Contig1258_pilon.2;evm.TU.Contig13_pilon.13;evm.TU.Contig1408_pilon.6_evm.TU.Contig1408_pilon.7;evm.TU.Contig144_pilon.101;evm.TU.Contig149_pilon.5;evm.TU.Contig1536_pilon.60;evm.TU.Contig167_pilon.4;evm.T…
GO:0034660	ncRNA metabolic process	5	126	0.984141195509337	1	evm.TU.Contig167_pilon.4;evm.TU.Contig16_pilon.8;evm.TU.Contig1783_pilon.2;evm.TU.Contig216_pilon.40;evm.TU.Contig2329_pilon.23
GO:0009190	cyclic nucleotide biosynthetic process	1	48	0.985290240891821	1	evm.TU.Contig2329_pilon.31
GO:0006813	potassium ion transport	1	50	0.987671348513272	1	evm.TU.Contig221_pilon.26
GO:0009187	cyclic nucleotide metabolic process	1	50	0.987671348513272	1	evm.TU.Contig2329_pilon.31
GO:0006260	DNA replication	1	51	0.988713473254722	1	evm.TU.Contig2912_pilon.25
GO:0006790	sulfur compound metabolic process	1	51	0.988713473254722	1	evm.TU.Contig1536_pilon.15
GO:0010941	regulation of cell death	1	54	0.9913412853134	1	evm.TU.Contig601_pilon.33
GO:0042981	regulation of apoptotic process	1	54	0.9913412853134	1	evm.TU.Contig601_pilon.33
GO:0043067	regulation of programmed cell death	1	54	0.9913412853134	1	evm.TU.Contig601_pilon.33
GO:0007156	homophilic cell adhesion via plasma membrane adhesion molecules	2	83	0.994224818707248	1	evm.TU.Contig1536_pilon.2;evm.TU.Contig75_pilon.17_evm.TU.Contig75_pilon.18
GO:0098742	cell-cell adhesion via plasma-membrane adhesion molecules	2	83	0.994224818707248	1	evm.TU.Contig1536_pilon.2;evm.TU.Contig75_pilon.17_evm.TU.Contig75_pilon.18
GO:0098609	cell-cell adhesion	2	84	0.994658509372222	1	evm.TU.Contig1536_pilon.2;evm.TU.Contig75_pilon.17_evm.TU.Contig75_pilon.18
GO:0034470	ncRNA processing	1	63	0.996093729888881	1	evm.TU.Contig216_pilon.40
GO:0006629	lipid metabolic process	7	186	0.99644121850716	1	evm.TU.Contig187_pilon.151;evm.TU.Contig1_pilon.156;evm.TU.Contig353_pilon.22;evm.TU.Contig460_pilon.65;evm.TU.Contig48_pilon.122;evm.TU.Contig515_pilon.24;evm.TU.Contig972_pilon.35
GO:0035556	intracellular signal transduction	15	326	0.997700046033285	1	evm.TU.Contig1161_pilon.6;evm.TU.Contig1238_pilon.24;evm.TU.Contig141_pilon.16;evm.TU.Contig15_pilon.111;evm.TU.Contig15_pilon.80;evm.TU.Contig15_pilon.92;evm.TU.Contig1931_pilon.5;evm.TU.Contig1_pilon.120;evm.TU.Contig2329_pilon.31;evm.TU.Contig2752_pilon.23;evm.TU.Contig2765_pilon.59;evm.TU.Contig344_pilon.4;evm.TU.Contig523_pilon.1;evm.TU.Contig603_pilon.13;evm.TU.Contig635_pilon.20
GO:0006915	apoptotic process	1	70	0.997898611877983	1	evm.TU.Contig601_pilon.33
GO:0008219	cell death	1	70	0.997898611877983	1	evm.TU.Contig601_pilon.33
GO:0012501	programmed cell death	1	70	0.997898611877983	1	evm.TU.Contig601_pilon.33
GO:0016265	death	1	70	0.997898611877983	1	evm.TU.Contig601_pilon.33
GO:0044255	cellular lipid metabolic process	3	122	0.998423801308043	1	evm.TU.Contig187_pilon.151;evm.TU.Contig460_pilon.65;evm.TU.Contig48_pilon.122
GO:0006259	DNA metabolic process	4	171	0.999791306119603	1	evm.TU.Contig13_pilon.13;evm.TU.Contig2912_pilon.25;evm.TU.Contig391_pilon.30;evm.TU.Contig57_pilon.8
GO:0006281	DNA repair	1	96	0.999791335965392	1	evm.TU.Contig13_pilon.13
GO:0006974	cellular response to DNA damage stimulus	1	101	0.999866336253806	1	evm.TU.Contig13_pilon.13
GO:0033554	cellular response to stress	1	105	0.999906429068199	1	evm.TU.Contig13_pilon.13
GO:0065007	biological regulation	88	1484	0.999981535315623	1	evm.TU.Contig0_pilon.154;evm.TU.Contig101_pilon.73;evm.TU.Contig101_pilon.80;evm.TU.Contig1079_pilon.54;evm.TU.Contig1161_pilon.11;evm.TU.Contig1161_pilon.6;evm.TU.Contig1171_pilon.18;evm.TU.Contig1210_pilon.30;evm.TU.Contig1210_pilon.31;evm.TU.Contig1238_pilon.24;evm.TU.Contig1250_pilon.10;evm.TU.Contig1258_pilon.2;evm.TU.Contig1306_pilon.49;evm.TU.Contig1306_pilon.50;evm.TU.Contig1399_pilon.7;e…
GO:0050789	regulation of biological process	83	1447	0.999994384235665	1	evm.TU.Contig0_pilon.154;evm.TU.Contig101_pilon.73;evm.TU.Contig101_pilon.80;evm.TU.Contig1079_pilon.54;evm.TU.Contig1161_pilon.11;evm.TU.Contig1161_pilon.6;evm.TU.Contig1171_pilon.18;evm.TU.Contig1210_pilon.30;evm.TU.Contig1210_pilon.31;evm.TU.Contig1238_pilon.24;evm.TU.Contig1250_pilon.10;evm.TU.Contig1258_pilon.2;evm.TU.Contig1306_pilon.49;evm.TU.Contig1306_pilon.50;evm.TU.Contig1399_pilon.7;e…
GO:0050794	regulation of cellular process	81	1435	0.999996986209328	1	evm.TU.Contig0_pilon.154;evm.TU.Contig101_pilon.73;evm.TU.Contig101_pilon.80;evm.TU.Contig1079_pilon.54;evm.TU.Contig1161_pilon.11;evm.TU.Contig1161_pilon.6;evm.TU.Contig1171_pilon.18;evm.TU.Contig1210_pilon.30;evm.TU.Contig1210_pilon.31;evm.TU.Contig1238_pilon.24;evm.TU.Contig1250_pilon.10;evm.TU.Contig1258_pilon.2;evm.TU.Contig1306_pilon.49;evm.TU.Contig1306_pilon.50;evm.TU.Contig1399_pilon.7;e…
GO:0044763	single-organism cellular process	145	2348	0.999999835075723	1	evm.TU.Contig0_pilon.154;evm.TU.Contig0_pilon.231;evm.TU.Contig0_pilon.402;evm.TU.Contig0_pilon.53;evm.TU.Contig101_pilon.73;evm.TU.Contig1079_pilon.54;evm.TU.Contig109_pilon.26;evm.TU.Contig1124_pilon.54;evm.TU.Contig1124_pilon.61;evm.TU.Contig1146_pilon.1;evm.TU.Contig1161_pilon.6;evm.TU.Contig1210_pilon.30;evm.TU.Contig1210_pilon.31;evm.TU.Contig1238_pilon.24;evm.TU.Contig1250_pilon.10;evm.TU.…
GO:0050896	response to stimulus	56	1153	0.999999879615239	1	evm.TU.Contig0_pilon.104;evm.TU.Contig0_pilon.154;evm.TU.Contig101_pilon.73;evm.TU.Contig1079_pilon.54;evm.TU.Contig1161_pilon.18;evm.TU.Contig1161_pilon.6;evm.TU.Contig1210_pilon.30;evm.TU.Contig1210_pilon.31;evm.TU.Contig1238_pilon.21;evm.TU.Contig1238_pilon.24;evm.TU.Contig1250_pilon.10;evm.TU.Contig1306_pilon.49;evm.TU.Contig1306_pilon.50;evm.TU.Contig13_pilon.13;evm.TU.Contig13_pilon.5;evm.T…
GO:0044699	single-organism process	211	3235	0.99999999424469	1	evm.TU.Contig0_pilon.137;evm.TU.Contig0_pilon.146;evm.TU.Contig0_pilon.154;evm.TU.Contig0_pilon.231;evm.TU.Contig0_pilon.312;evm.TU.Contig0_pilon.402;evm.TU.Contig0_pilon.53;evm.TU.Contig101_pilon.56;evm.TU.Contig101_pilon.73;evm.TU.Contig1079_pilon.54;evm.TU.Contig109_pilon.26;evm.TU.Contig109_pilon.29;evm.TU.Contig1124_pilon.54;evm.TU.Contig1124_pilon.61;evm.TU.Contig1146_pilon.1;evm.TU.Contig1…
GO:0007186	G-protein coupled receptor signaling pathway	6	387	0.999999999575974	1	evm.TU.Contig0_pilon.154;evm.TU.Contig1306_pilon.49;evm.TU.Contig1306_pilon.50;evm.TU.Contig348_pilon.52;evm.TU.Contig714_pilon.7;evm.TU.Contig735_pilon.4
GO:0007165	signal transduction	34	949	0.999999999947831	1	evm.TU.Contig0_pilon.154;evm.TU.Contig101_pilon.73;evm.TU.Contig1079_pilon.54;evm.TU.Contig1161_pilon.6;evm.TU.Contig1238_pilon.24;evm.TU.Contig1250_pilon.10;evm.TU.Contig1306_pilon.49;evm.TU.Contig1306_pilon.50;evm.TU.Contig141_pilon.16;evm.TU.Contig15_pilon.111;evm.TU.Contig15_pilon.80;evm.TU.Contig15_pilon.92;evm.TU.Contig1931_pilon.5;evm.TU.Contig1_pilon.120;evm.TU.Contig2031_pilon.14;evm.TU.…
GO:0023052	signaling	34	955	0.999999999964314	1	evm.TU.Contig0_pilon.154;evm.TU.Contig101_pilon.73;evm.TU.Contig1079_pilon.54;evm.TU.Contig1161_pilon.6;evm.TU.Contig1238_pilon.24;evm.TU.Contig1250_pilon.10;evm.TU.Contig1306_pilon.49;evm.TU.Contig1306_pilon.50;evm.TU.Contig141_pilon.16;evm.TU.Contig15_pilon.111;evm.TU.Contig15_pilon.80;evm.TU.Contig15_pilon.92;evm.TU.Contig1931_pilon.5;evm.TU.Contig1_pilon.120;evm.TU.Contig2031_pilon.14;evm.TU.…
GO:0044700	single organism signaling	34	955	0.999999999964314	1	evm.TU.Contig0_pilon.154;evm.TU.Contig101_pilon.73;evm.TU.Contig1079_pilon.54;evm.TU.Contig1161_pilon.6;evm.TU.Contig1238_pilon.24;evm.TU.Contig1250_pilon.10;evm.TU.Contig1306_pilon.49;evm.TU.Contig1306_pilon.50;evm.TU.Contig141_pilon.16;evm.TU.Contig15_pilon.111;evm.TU.Contig15_pilon.80;evm.TU.Contig15_pilon.92;evm.TU.Contig1931_pilon.5;evm.TU.Contig1_pilon.120;evm.TU.Contig2031_pilon.14;evm.TU.…
GO:0007154	cell communication	36	991	0.999999999970047	1	evm.TU.Contig0_pilon.154;evm.TU.Contig101_pilon.73;evm.TU.Contig1079_pilon.54;evm.TU.Contig1161_pilon.6;evm.TU.Contig1238_pilon.24;evm.TU.Contig1250_pilon.10;evm.TU.Contig1306_pilon.49;evm.TU.Contig1306_pilon.50;evm.TU.Contig141_pilon.16;evm.TU.Contig15_pilon.111;evm.TU.Contig15_pilon.80;evm.TU.Contig15_pilon.86;evm.TU.Contig15_pilon.92;evm.TU.Contig1931_pilon.5;evm.TU.Contig1_pilon.120;evm.TU.Co…
GO:0051716	cellular response to stimulus	35	1053	0.999999999999825	1	evm.TU.Contig0_pilon.154;evm.TU.Contig101_pilon.73;evm.TU.Contig1079_pilon.54;evm.TU.Contig1161_pilon.6;evm.TU.Contig1238_pilon.24;evm.TU.Contig1250_pilon.10;evm.TU.Contig1306_pilon.49;evm.TU.Contig1306_pilon.50;evm.TU.Contig13_pilon.13;evm.TU.Contig141_pilon.16;evm.TU.Contig15_pilon.111;evm.TU.Contig15_pilon.80;evm.TU.Contig15_pilon.92;evm.TU.Contig1931_pilon.5;evm.TU.Contig1_pilon.120;evm.TU.Co…
GO:0008150	biological_process	495	5906	1	1	evm.TU.Contig0_pilon.104;evm.TU.Contig0_pilon.137;evm.TU.Contig0_pilon.146;evm.TU.Contig0_pilon.154;evm.TU.Contig0_pilon.231;evm.TU.Contig0_pilon.276;evm.TU.Contig0_pilon.312;evm.TU.Contig0_pilon.321;evm.TU.Contig0_pilon.402;evm.TU.Contig0_pilon.53;evm.TU.Contig0_pilon.60;evm.TU.Contig1010_pilon.4;evm.TU.Contig1010_pilon.5;evm.TU.Contig101_pilon.16;evm.TU.Contig101_pilon.20;evm.TU.Contig101_pilon…
