# Supplementary material for: Genome‐Wide 6mA Map Unveils Epigenetic Adaptation in Deep‐Sea Limpet
Source: Ecol Evol. 2026 Apr 8;16(4):e73449. doi: 10.1002/ece3.73449 (PMC13058721; doi:10.1002/ece3.73449)
Supplement: Supplementary file 2 — Table S1: Protein sequences for constructing a phylogenetic tree across the 18 species. Table S2: Genomic Loci, fractions, and associated genes for 6mA sites in Bathyacmaea lactea. Table S3: The PWMs of the identified consensus motifs containing 6mA sites in genome. Table S4: The PWMs of the identified consensus motifs containing 6mA sites in exon regions. Table S5: Gene ontology annotation for the hypermethylated‐highly expressed genes in Bathyacmaea lactea. Table S6: Gene ontology annotation for the hypomethylated‐highly expressed genes in Bathyacmaea lactea. Table S7: Gene ontology annotation for the hypermethylated genes in Bathyacmaea lactea. Table S8: Gene ontology annotation for the hypomethylated genes in Bathyacmaea lactea. [file ECE3-16-e73449-s002.zip › Supplementary Table S8.xls]

GO ID	Description	out (369)	All (8403)	pvalue	p.adjust	Genes
GO:0007186	G-protein coupled receptor signaling pathway	42	422	4.35635105240725e-07	0.00258854379534039	evm.TU.Contig10_pilon.33;evm.TU.Contig10_pilon.34;evm.TU.Contig115_pilon.2;evm.TU.Contig1278_pilon.11;evm.TU.Contig148_pilon.18;evm.TU.Contig15_pilon.94;evm.TU.Contig1691_pilon.17;evm.TU.Contig189_pilon.20;evm.TU.Contig221_pilon.68;evm.TU.Contig2329_pilon.39;evm.TU.Contig2380_pilon.2;evm.TU.Contig2412_pilon.74;evm.TU.Contig2707_pilon.1;evm.TU.Contig2765_pilon.13;evm.TU.Contig27_pilon.5;evm.TU.Con…
GO:0007218	neuropeptide signaling pathway	17	104	2.40082379758118e-06	0.00713284750261368	evm.TU.Contig148_pilon.18;evm.TU.Contig189_pilon.20;evm.TU.Contig2329_pilon.39;evm.TU.Contig2412_pilon.74;evm.TU.Contig2707_pilon.1;evm.TU.Contig2765_pilon.13;evm.TU.Contig27_pilon.5;evm.TU.Contig28_pilon.33;evm.TU.Contig354_pilon.19;evm.TU.Contig357_pilon.123;evm.TU.Contig357_pilon.124;evm.TU.Contig506_pilon.18;evm.TU.Contig523_pilon.111;evm.TU.Contig533_pilon.2;evm.TU.Contig84_pilon.10;evm.TU.C…
GO:0045026	plasma membrane fusion	8	30	3.20371271466204e-05	0.0634548698350728	evm.TU.Contig1298_pilon.57;evm.TU.Contig274_pilon.28;evm.TU.Contig2765_pilon.5;evm.TU.Contig316_pilon.57;evm.TU.Contig346_pilon.1;evm.TU.Contig358_pilon.39;evm.TU.Contig561_pilon.2;evm.TU.Contig561_pilon.3
GO:0098771	inorganic ion homeostasis	38	463	0.000129276453628556	0.19204017186522	evm.TU.Contig107_pilon.18;evm.TU.Contig10_pilon.33;evm.TU.Contig10_pilon.34;evm.TU.Contig115_pilon.2;evm.TU.Contig1216_pilon.35;evm.TU.Contig127_pilon.6;evm.TU.Contig148_pilon.18;evm.TU.Contig15_pilon.94;evm.TU.Contig160_pilon.33;evm.TU.Contig189_pilon.20;evm.TU.Contig1_pilon.316;evm.TU.Contig1_pilon.381;evm.TU.Contig22_pilon.117;evm.TU.Contig2378_pilon.10;evm.TU.Contig2378_pilon.11;evm.TU.Contig…
GO:0034220	ion transmembrane transport	55	771	0.00018382936030853	0.20733231171882	evm.TU.Contig0_pilon.83;evm.TU.Contig1216_pilon.35;evm.TU.Contig1306_pilon.35;evm.TU.Contig131_pilon.34;evm.TU.Contig144_pilon.6;evm.TU.Contig15_pilon.94;evm.TU.Contig160_pilon.33;evm.TU.Contig1777_pilon.77;evm.TU.Contig1_pilon.381;evm.TU.Contig1_pilon.63;evm.TU.Contig208_pilon.74;evm.TU.Contig20_pilon.30;evm.TU.Contig22_pilon.117;evm.TU.Contig2329_pilon.39;evm.TU.Contig2467_pilon.23;evm.TU.Conti…
GO:0055080	cation homeostasis	37	457	0.000209356087228698	0.20733231171882	evm.TU.Contig107_pilon.18;evm.TU.Contig10_pilon.33;evm.TU.Contig10_pilon.34;evm.TU.Contig115_pilon.2;evm.TU.Contig1216_pilon.35;evm.TU.Contig127_pilon.6;evm.TU.Contig148_pilon.18;evm.TU.Contig15_pilon.94;evm.TU.Contig160_pilon.33;evm.TU.Contig189_pilon.20;evm.TU.Contig1_pilon.316;evm.TU.Contig1_pilon.381;evm.TU.Contig22_pilon.117;evm.TU.Contig2378_pilon.10;evm.TU.Contig2378_pilon.11;evm.TU.Contig…
GO:0010043	response to zinc ion	9	51	0.00032562572147592	0.238614413672218	evm.TU.Contig2329_pilon.39;evm.TU.Contig2378_pilon.10;evm.TU.Contig2378_pilon.11;evm.TU.Contig24_pilon.56;evm.TU.Contig2765_pilon.3;evm.TU.Contig298_pilon.20;evm.TU.Contig48_pilon.16;evm.TU.Contig503_pilon.7;evm.TU.Contig896_pilon.2
GO:0055065	metal ion homeostasis	32	387	0.000391416357906121	0.238614413672218	evm.TU.Contig107_pilon.18;evm.TU.Contig10_pilon.33;evm.TU.Contig10_pilon.34;evm.TU.Contig115_pilon.2;evm.TU.Contig1216_pilon.35;evm.TU.Contig127_pilon.6;evm.TU.Contig148_pilon.18;evm.TU.Contig15_pilon.94;evm.TU.Contig160_pilon.33;evm.TU.Contig189_pilon.20;evm.TU.Contig1_pilon.381;evm.TU.Contig22_pilon.117;evm.TU.Contig2378_pilon.10;evm.TU.Contig2378_pilon.11;evm.TU.Contig2467_pilon.23;evm.TU.Cont…
GO:0007606	sensory perception of chemical stimulus	15	126	0.000393065480899913	0.238614413672218	evm.TU.Contig131_pilon.34;evm.TU.Contig160_pilon.33;evm.TU.Contig2329_pilon.39;evm.TU.Contig283_pilon.48;evm.TU.Contig28_pilon.33;evm.TU.Contig305_pilon.32;evm.TU.Contig34_pilon.17;evm.TU.Contig481_pilon.73;evm.TU.Contig533_pilon.2;evm.TU.Contig545_pilon.11;evm.TU.Contig554_pilon.5;evm.TU.Contig591_pilon.4;evm.TU.Contig84_pilon.10;evm.TU.Contig889_pilon.10;evm.TU.Contig896_pilon.2
GO:0050801	ion homeostasis	38	496	0.000516393532285481	0.238614413672218	evm.TU.Contig107_pilon.18;evm.TU.Contig10_pilon.33;evm.TU.Contig10_pilon.34;evm.TU.Contig115_pilon.2;evm.TU.Contig1216_pilon.35;evm.TU.Contig127_pilon.6;evm.TU.Contig148_pilon.18;evm.TU.Contig15_pilon.94;evm.TU.Contig160_pilon.33;evm.TU.Contig189_pilon.20;evm.TU.Contig1_pilon.316;evm.TU.Contig1_pilon.381;evm.TU.Contig22_pilon.117;evm.TU.Contig2378_pilon.10;evm.TU.Contig2378_pilon.11;evm.TU.Contig…
GO:0006022	aminoglycan metabolic process	16	144	0.000555169861722691	0.238614413672218	evm.TU.Contig10_pilon.33;evm.TU.Contig10_pilon.34;evm.TU.Contig1171_pilon.41;evm.TU.Contig1207_pilon.10;evm.TU.Contig1321_pilon.17;evm.TU.Contig1_pilon.316;evm.TU.Contig216_pilon.92;evm.TU.Contig235_pilon.20;evm.TU.Contig235_pilon.8;evm.TU.Contig342_pilon.33;evm.TU.Contig6_pilon.38;evm.TU.Contig704_pilon.24;evm.TU.Contig822_pilon.39;evm.TU.Contig87_pilon.29;evm.TU.Contig90_pilon.3;evm.TU.Contig99…
GO:0000188	inactivation of MAPK activity	5	17	0.000634685729629868	0.238614413672218	evm.TU.Contig15_pilon.94;evm.TU.Contig481_pilon.46;evm.TU.Contig791_pilon.30;evm.TU.Contig83_pilon.34;evm.TU.Contig87_pilon.18
GO:0061138	morphogenesis of a branching epithelium	17	161	0.000680198135467434	0.238614413672218	evm.TU.Contig0_pilon.90;evm.TU.Contig10_pilon.18;evm.TU.Contig1172_pilon.26;evm.TU.Contig153_pilon.83;evm.TU.Contig153_pilon.84;evm.TU.Contig1_pilon.114;evm.TU.Contig1_pilon.381;evm.TU.Contig216_pilon.38;evm.TU.Contig220_pilon.61;evm.TU.Contig274_pilon.28;evm.TU.Contig2875_pilon.7;evm.TU.Contig342_pilon.33;evm.TU.Contig44_pilon.3;evm.TU.Contig477_pilon.27;evm.TU.Contig53_pilon.27;evm.TU.Contig70_…
GO:0042221	response to chemical	146	2668	0.000711755395562654	0.238614413672218	evm.TU.Contig0_pilon.147;evm.TU.Contig0_pilon.172;evm.TU.Contig0_pilon.34;evm.TU.Contig0_pilon.356;evm.TU.Contig0_pilon.90;evm.TU.Contig101_pilon.125;evm.TU.Contig104_pilon.19;evm.TU.Contig109_pilon.105;evm.TU.Contig10_pilon.18;evm.TU.Contig10_pilon.33;evm.TU.Contig10_pilon.34;evm.TU.Contig10_pilon.6;evm.TU.Contig111_pilon.12;evm.TU.Contig1159_pilon.7;evm.TU.Contig115_pilon.2;evm.TU.Contig1161_pi…
GO:0001507	acetylcholine catabolic process in synaptic cleft	3	5	0.000786258766617885	0.238614413672218	evm.TU.Contig488_pilon.9;evm.TU.Contig84_pilon.115;evm.TU.Contig84_pilon.78
GO:0006581	acetylcholine catabolic process	3	5	0.000786258766617885	0.238614413672218	evm.TU.Contig488_pilon.9;evm.TU.Contig84_pilon.115;evm.TU.Contig84_pilon.78
GO:0046448	tropane alkaloid metabolic process	3	5	0.000786258766617885	0.238614413672218	evm.TU.Contig488_pilon.9;evm.TU.Contig84_pilon.115;evm.TU.Contig84_pilon.78
GO:0050783	cocaine metabolic process	3	5	0.000786258766617885	0.238614413672218	evm.TU.Contig488_pilon.9;evm.TU.Contig84_pilon.115;evm.TU.Contig84_pilon.78
GO:0060385	axonogenesis involved in innervation	3	5	0.000786258766617885	0.238614413672218	evm.TU.Contig1_pilon.63;evm.TU.Contig316_pilon.57;evm.TU.Contig346_pilon.1
GO:0042331	phototaxis	5	18	0.000847441213658299	0.238614413672218	evm.TU.Contig2912_pilon.88;evm.TU.Contig438_pilon.14;evm.TU.Contig488_pilon.9;evm.TU.Contig84_pilon.115;evm.TU.Contig84_pilon.78
GO:0006811	ion transport	65	1011	0.000857033641834511	0.238614413672218	evm.TU.Contig0_pilon.83;evm.TU.Contig107_pilon.18;evm.TU.Contig115_pilon.2;evm.TU.Contig1216_pilon.35;evm.TU.Contig128_pilon.31;evm.TU.Contig1306_pilon.35;evm.TU.Contig131_pilon.34;evm.TU.Contig1429_pilon.1;evm.TU.Contig144_pilon.6;evm.TU.Contig15_pilon.94;evm.TU.Contig160_pilon.33;evm.TU.Contig1727_pilon.8;evm.TU.Contig1777_pilon.77;evm.TU.Contig189_pilon.20;evm.TU.Contig1_pilon.381;evm.TU.Conti…
GO:0051606	detection of stimulus	20	211	0.000948678553813305	0.238614413672218	evm.TU.Contig127_pilon.6;evm.TU.Contig155_pilon.37;evm.TU.Contig15_pilon.94;evm.TU.Contig160_pilon.33;evm.TU.Contig1691_pilon.17;evm.TU.Contig1703_pilon.1;evm.TU.Contig1_pilon.381;evm.TU.Contig1_pilon.63;evm.TU.Contig216_pilon.29;evm.TU.Contig2876_pilon.5;evm.TU.Contig28_pilon.33;evm.TU.Contig305_pilon.32;evm.TU.Contig438_pilon.14;evm.TU.Contig481_pilon.73;evm.TU.Contig48_pilon.16;evm.TU.Contig59…
GO:0021983	pituitary gland development	7	37	0.000977523485478377	0.238614413672218	evm.TU.Contig131_pilon.34;evm.TU.Contig19_pilon.17;evm.TU.Contig218_pilon.80;evm.TU.Contig220_pilon.61;evm.TU.Contig2400_pilon.15;evm.TU.Contig310_pilon.70;evm.TU.Contig53_pilon.27
GO:0001501	skeletal system development	27	324	0.000989018133321648	0.238614413672218	evm.TU.Contig109_pilon.105;evm.TU.Contig10_pilon.33;evm.TU.Contig10_pilon.34;evm.TU.Contig10_pilon.6;evm.TU.Contig1172_pilon.26;evm.TU.Contig137_pilon.22;evm.TU.Contig15_pilon.94;evm.TU.Contig1_pilon.381;evm.TU.Contig210_pilon.31;evm.TU.Contig235_pilon.8;evm.TU.Contig23_pilon.21;evm.TU.Contig25_pilon.30;evm.TU.Contig274_pilon.28;evm.TU.Contig304_pilon.44;evm.TU.Contig316_pilon.57;evm.TU.Contig346…
GO:0098655	cation transmembrane transport	41	568	0.00102830991584354	0.238614413672218	evm.TU.Contig1216_pilon.35;evm.TU.Contig131_pilon.34;evm.TU.Contig144_pilon.6;evm.TU.Contig160_pilon.33;evm.TU.Contig1777_pilon.77;evm.TU.Contig208_pilon.74;evm.TU.Contig20_pilon.30;evm.TU.Contig22_pilon.117;evm.TU.Contig2467_pilon.23;evm.TU.Contig267_pilon.56;evm.TU.Contig2765_pilon.113_evm.TU.Contig2765_pilon.114_evm.TU.Contig2765_pilon.115;evm.TU.Contig2765_pilon.3;evm.TU.Contig2765_pilon.5;ev…
GO:0072507	divalent inorganic cation homeostasis	24	276	0.00104538718662199	0.238614413672218	evm.TU.Contig107_pilon.18;evm.TU.Contig115_pilon.2;evm.TU.Contig127_pilon.6;evm.TU.Contig148_pilon.18;evm.TU.Contig15_pilon.94;evm.TU.Contig160_pilon.33;evm.TU.Contig189_pilon.20;evm.TU.Contig22_pilon.117;evm.TU.Contig2378_pilon.10;evm.TU.Contig2378_pilon.11;evm.TU.Contig283_pilon.48;evm.TU.Contig298_pilon.20;evm.TU.Contig29_pilon.3;evm.TU.Contig460_pilon.82;evm.TU.Contig481_pilon.32;evm.TU.Conti…
GO:0007610	behavior	69	1098	0.00108424590527598	0.238614413672218	evm.TU.Contig0_pilon.147;evm.TU.Contig0_pilon.34;evm.TU.Contig10_pilon.18;evm.TU.Contig10_pilon.33;evm.TU.Contig10_pilon.34;evm.TU.Contig10_pilon.6;evm.TU.Contig115_pilon.2;evm.TU.Contig1172_pilon.26;evm.TU.Contig1236_pilon.6;evm.TU.Contig131_pilon.34;evm.TU.Contig137_pilon.22;evm.TU.Contig148_pilon.18;evm.TU.Contig15_pilon.94;evm.TU.Contig160_pilon.33;evm.TU.Contig189_pilon.20;evm.TU.Contig1_pil…
GO:1902742	apoptotic process involved in development	9	62	0.00141895447748578	0.301122410900733	evm.TU.Contig0_pilon.90;evm.TU.Contig137_pilon.40;evm.TU.Contig216_pilon.38;evm.TU.Contig316_pilon.57;evm.TU.Contig342_pilon.33;evm.TU.Contig346_pilon.1;evm.TU.Contig70_pilon.11;evm.TU.Contig71_pilon.181;evm.TU.Contig822_pilon.39
GO:1903510	mucopolysaccharide metabolic process	10	75	0.00152704947232019	0.312887171190572	evm.TU.Contig10_pilon.33;evm.TU.Contig10_pilon.34;evm.TU.Contig1171_pilon.41;evm.TU.Contig235_pilon.20;evm.TU.Contig235_pilon.8;evm.TU.Contig342_pilon.33;evm.TU.Contig704_pilon.24;evm.TU.Contig822_pilon.39;evm.TU.Contig90_pilon.3;evm.TU.Contig999_pilon.37
GO:0043200	response to amino acid	15	144	0.00159122011509343	0.315167664129505	evm.TU.Contig10_pilon.33;evm.TU.Contig10_pilon.34;evm.TU.Contig1216_pilon.3;evm.TU.Contig126_pilon.19;evm.TU.Contig1_pilon.63;evm.TU.Contig210_pilon.31;evm.TU.Contig2329_pilon.39;evm.TU.Contig31_pilon.19;evm.TU.Contig457_pilon.13;evm.TU.Contig488_pilon.9;evm.TU.Contig533_pilon.2;evm.TU.Contig575_pilon.64;evm.TU.Contig84_pilon.115;evm.TU.Contig84_pilon.78;evm.TU.Contig896_pilon.2
GO:0030203	glycosaminoglycan metabolic process	12	103	0.00177876388346388	0.32652899166309	evm.TU.Contig10_pilon.33;evm.TU.Contig10_pilon.34;evm.TU.Contig1171_pilon.41;evm.TU.Contig1321_pilon.17;evm.TU.Contig1_pilon.316;evm.TU.Contig235_pilon.20;evm.TU.Contig235_pilon.8;evm.TU.Contig342_pilon.33;evm.TU.Contig704_pilon.24;evm.TU.Contig822_pilon.39;evm.TU.Contig90_pilon.3;evm.TU.Contig999_pilon.37
GO:0071285	cellular response to lithium ion	4	13	0.00190721276230346	0.32652899166309	evm.TU.Contig24_pilon.56;evm.TU.Contig2765_pilon.3;evm.TU.Contig71_pilon.184;evm.TU.Contig80_pilon.39
GO:0046012	positive regulation of oskar mRNA translation	2	2	0.00192334478428276	0.32652899166309	evm.TU.Contig1216_pilon.3;evm.TU.Contig1236_pilon.6
GO:0060574	intestinal epithelial cell maturation	2	2	0.00192334478428276	0.32652899166309	evm.TU.Contig210_pilon.31;evm.TU.Contig274_pilon.28
GO:0061743	motor learning	2	2	0.00192334478428276	0.32652899166309	evm.TU.Contig316_pilon.57;evm.TU.Contig346_pilon.1
GO:0042402	cellular biogenic amine catabolic process	6	31	0.00199259521915794	0.328888910895458	evm.TU.Contig267_pilon.44;evm.TU.Contig488_pilon.9;evm.TU.Contig712_pilon.8;evm.TU.Contig71_pilon.184;evm.TU.Contig84_pilon.115;evm.TU.Contig84_pilon.78
GO:0048754	branching morphogenesis of an epithelial tube	15	148	0.00209094178244962	0.335793947873396	evm.TU.Contig0_pilon.90;evm.TU.Contig10_pilon.18;evm.TU.Contig1172_pilon.26;evm.TU.Contig153_pilon.83;evm.TU.Contig153_pilon.84;evm.TU.Contig1_pilon.381;evm.TU.Contig216_pilon.38;evm.TU.Contig220_pilon.61;evm.TU.Contig274_pilon.28;evm.TU.Contig342_pilon.33;evm.TU.Contig44_pilon.3;evm.TU.Contig477_pilon.27;evm.TU.Contig53_pilon.27;evm.TU.Contig70_pilon.11;evm.TU.Contig822_pilon.39
GO:0098660	inorganic ion transmembrane transport	38	536	0.00216936456920351	0.339220112373876	evm.TU.Contig1216_pilon.35;evm.TU.Contig131_pilon.34;evm.TU.Contig160_pilon.33;evm.TU.Contig1777_pilon.77;evm.TU.Contig208_pilon.74;evm.TU.Contig20_pilon.30;evm.TU.Contig22_pilon.117;evm.TU.Contig2329_pilon.39;evm.TU.Contig2467_pilon.23;evm.TU.Contig2765_pilon.113_evm.TU.Contig2765_pilon.114_evm.TU.Contig2765_pilon.115;evm.TU.Contig2765_pilon.3;evm.TU.Contig2765_pilon.5;evm.TU.Contig283_pilon.48;…
GO:0072503	cellular divalent inorganic cation homeostasis	22	259	0.00225281818409629	0.343237067946158	evm.TU.Contig107_pilon.18;evm.TU.Contig115_pilon.2;evm.TU.Contig127_pilon.6;evm.TU.Contig148_pilon.18;evm.TU.Contig15_pilon.94;evm.TU.Contig160_pilon.33;evm.TU.Contig189_pilon.20;evm.TU.Contig22_pilon.117;evm.TU.Contig283_pilon.48;evm.TU.Contig298_pilon.20;evm.TU.Contig29_pilon.3;evm.TU.Contig460_pilon.82;evm.TU.Contig481_pilon.32;evm.TU.Contig506_pilon.18;evm.TU.Contig523_pilon.111;evm.TU.Contig…
GO:0009310	amine catabolic process	6	32	0.00236331416832865	0.346556334550888	evm.TU.Contig267_pilon.44;evm.TU.Contig488_pilon.9;evm.TU.Contig712_pilon.8;evm.TU.Contig71_pilon.184;evm.TU.Contig84_pilon.115;evm.TU.Contig84_pilon.78
GO:0001763	morphogenesis of a branching structure	17	181	0.00247281340341023	0.346556334550888	evm.TU.Contig0_pilon.90;evm.TU.Contig10_pilon.18;evm.TU.Contig1172_pilon.26;evm.TU.Contig153_pilon.83;evm.TU.Contig153_pilon.84;evm.TU.Contig1_pilon.114;evm.TU.Contig1_pilon.381;evm.TU.Contig216_pilon.38;evm.TU.Contig220_pilon.61;evm.TU.Contig274_pilon.28;evm.TU.Contig2875_pilon.7;evm.TU.Contig342_pilon.33;evm.TU.Contig44_pilon.3;evm.TU.Contig477_pilon.27;evm.TU.Contig53_pilon.27;evm.TU.Contig70_…
GO:0021555	midbrain-hindbrain boundary morphogenesis	3	7	0.00257593255549376	0.346556334550888	evm.TU.Contig310_pilon.70;evm.TU.Contig316_pilon.57;evm.TU.Contig346_pilon.1
GO:0030322	stabilization of membrane potential	4	14	0.00257848196475483	0.346556334550888	evm.TU.Contig208_pilon.74;evm.TU.Contig283_pilon.48;evm.TU.Contig337_pilon.54;evm.TU.Contig714_pilon.2
GO:0042321	negative regulation of circadian sleep/wake cycle, sleep	4	14	0.00257848196475483	0.346556334550888	evm.TU.Contig10_pilon.33;evm.TU.Contig10_pilon.34;evm.TU.Contig337_pilon.54;evm.TU.Contig714_pilon.2
GO:0009453	energy taxis	5	23	0.0027770011163786	0.346556334550888	evm.TU.Contig2912_pilon.88;evm.TU.Contig438_pilon.14;evm.TU.Contig488_pilon.9;evm.TU.Contig84_pilon.115;evm.TU.Contig84_pilon.78
GO:0035902	response to immobilization stress	5	23	0.0027770011163786	0.346556334550888	evm.TU.Contig10_pilon.33;evm.TU.Contig10_pilon.34;evm.TU.Contig48_pilon.16;evm.TU.Contig554_pilon.18;evm.TU.Contig71_pilon.184
GO:0051412	response to corticosterone	5	23	0.0027770011163786	0.346556334550888	evm.TU.Contig15_pilon.94;evm.TU.Contig1_pilon.63;evm.TU.Contig2765_pilon.3;evm.TU.Contig44_pilon.3;evm.TU.Contig48_pilon.104
GO:0009581	detection of external stimulus	13	123	0.00281504277307447	0.346556334550888	evm.TU.Contig127_pilon.6;evm.TU.Contig155_pilon.37;evm.TU.Contig15_pilon.94;evm.TU.Contig160_pilon.33;evm.TU.Contig1691_pilon.17;evm.TU.Contig1_pilon.381;evm.TU.Contig1_pilon.63;evm.TU.Contig216_pilon.29;evm.TU.Contig2876_pilon.5;evm.TU.Contig438_pilon.14;evm.TU.Contig590_pilon.43;evm.TU.Contig611_pilon.61;evm.TU.Contig612_pilon.11
GO:0098662	inorganic cation transmembrane transport	35	490	0.00285783581167848	0.346556334550888	evm.TU.Contig1216_pilon.35;evm.TU.Contig131_pilon.34;evm.TU.Contig160_pilon.33;evm.TU.Contig1777_pilon.77;evm.TU.Contig208_pilon.74;evm.TU.Contig20_pilon.30;evm.TU.Contig22_pilon.117;evm.TU.Contig2467_pilon.23;evm.TU.Contig2765_pilon.113_evm.TU.Contig2765_pilon.114_evm.TU.Contig2765_pilon.115;evm.TU.Contig2765_pilon.3;evm.TU.Contig2765_pilon.5;evm.TU.Contig283_pilon.48;evm.TU.Contig2912_pilon.88;…
GO:0009582	detection of abiotic stimulus	13	124	0.00302323493676058	0.359281239884628	evm.TU.Contig127_pilon.6;evm.TU.Contig155_pilon.37;evm.TU.Contig15_pilon.94;evm.TU.Contig160_pilon.33;evm.TU.Contig1691_pilon.17;evm.TU.Contig1_pilon.381;evm.TU.Contig1_pilon.63;evm.TU.Contig216_pilon.29;evm.TU.Contig2876_pilon.5;evm.TU.Contig438_pilon.14;evm.TU.Contig590_pilon.43;evm.TU.Contig611_pilon.61;evm.TU.Contig612_pilon.11
GO:0048069	eye pigmentation	8	57	0.00321248932708901	0.361130088622642	evm.TU.Contig1172_pilon.26;evm.TU.Contig155_pilon.114;evm.TU.Contig155_pilon.37;evm.TU.Contig267_pilon.44;evm.TU.Contig267_pilon.56;evm.TU.Contig2876_pilon.5;evm.TU.Contig70_pilon.11;evm.TU.Contig71_pilon.184
GO:0006812	cation transport	49	755	0.00327072754671068	0.361130088622642	evm.TU.Contig107_pilon.18;evm.TU.Contig115_pilon.2;evm.TU.Contig1216_pilon.35;evm.TU.Contig128_pilon.31;evm.TU.Contig131_pilon.34;evm.TU.Contig1429_pilon.1;evm.TU.Contig144_pilon.6;evm.TU.Contig15_pilon.94;evm.TU.Contig160_pilon.33;evm.TU.Contig1777_pilon.77;evm.TU.Contig189_pilon.20;evm.TU.Contig208_pilon.74;evm.TU.Contig20_pilon.30;evm.TU.Contig22_pilon.117;evm.TU.Contig2467_pilon.23;evm.TU.Con…
GO:0021536	diencephalon development	9	70	0.00334300204265068	0.361130088622642	evm.TU.Contig1172_pilon.26;evm.TU.Contig131_pilon.34;evm.TU.Contig19_pilon.17;evm.TU.Contig1_pilon.381;evm.TU.Contig218_pilon.80;evm.TU.Contig220_pilon.61;evm.TU.Contig2400_pilon.15;evm.TU.Contig310_pilon.70;evm.TU.Contig53_pilon.27
GO:0021984	adenohypophysis development	4	15	0.00339565268752573	0.361130088622642	evm.TU.Contig131_pilon.34;evm.TU.Contig19_pilon.17;evm.TU.Contig310_pilon.70;evm.TU.Contig53_pilon.27
GO:0048732	gland development	34	479	0.00361609965191582	0.361130088622642	evm.TU.Contig10_pilon.18;evm.TU.Contig1146_pilon.1;evm.TU.Contig1172_pilon.26;evm.TU.Contig131_pilon.34;evm.TU.Contig189_pilon.20;evm.TU.Contig19_pilon.17;evm.TU.Contig1_pilon.114;evm.TU.Contig1_pilon.135;evm.TU.Contig1_pilon.381;evm.TU.Contig210_pilon.31;evm.TU.Contig218_pilon.80;evm.TU.Contig220_pilon.61;evm.TU.Contig224_pilon.45;evm.TU.Contig2400_pilon.15;evm.TU.Contig2412_pilon.73;evm.TU.Cont…
GO:0014016	neuroblast differentiation	7	46	0.00362106359360885	0.361130088622642	evm.TU.Contig1172_pilon.26;evm.TU.Contig1236_pilon.6;evm.TU.Contig316_pilon.57;evm.TU.Contig346_pilon.1;evm.TU.Contig488_pilon.9;evm.TU.Contig84_pilon.115;evm.TU.Contig84_pilon.78
GO:0044699	single-organism process	344	7482	0.0036515724070677	0.361130088622642	evm.TU.Contig0_pilon.147;evm.TU.Contig0_pilon.172;evm.TU.Contig0_pilon.236;evm.TU.Contig0_pilon.34;evm.TU.Contig0_pilon.356;evm.TU.Contig0_pilon.83;evm.TU.Contig0_pilon.90;evm.TU.Contig0_pilon.97;evm.TU.Contig101_pilon.125;evm.TU.Contig101_pilon.51;evm.TU.Contig104_pilon.19;evm.TU.Contig104_pilon.66;evm.TU.Contig107_pilon.18;evm.TU.Contig1099_pilon.5;evm.TU.Contig1099_pilon.9;evm.TU.Contig109_pil…
GO:0002070	epithelial cell maturation	3	8	0.00398798446679902	0.361130088622642	evm.TU.Contig1_pilon.114;evm.TU.Contig210_pilon.31;evm.TU.Contig274_pilon.28
GO:0035221	genital disc pattern formation	3	8	0.00398798446679902	0.361130088622642	evm.TU.Contig1172_pilon.26;evm.TU.Contig316_pilon.57;evm.TU.Contig346_pilon.1
GO:0035224	genital disc anterior/posterior pattern formation	3	8	0.00398798446679902	0.361130088622642	evm.TU.Contig1172_pilon.26;evm.TU.Contig316_pilon.57;evm.TU.Contig346_pilon.1
GO:0042426	choline catabolic process	3	8	0.00398798446679902	0.361130088622642	evm.TU.Contig488_pilon.9;evm.TU.Contig84_pilon.115;evm.TU.Contig84_pilon.78
GO:0045188	regulation of circadian sleep/wake cycle, non-REM sleep	3	8	0.00398798446679902	0.361130088622642	evm.TU.Contig10_pilon.33;evm.TU.Contig10_pilon.34;evm.TU.Contig160_pilon.33
GO:0043473	pigmentation	16	174	0.00404379653784623	0.361130088622642	evm.TU.Contig1172_pilon.26;evm.TU.Contig137_pilon.22;evm.TU.Contig155_pilon.114;evm.TU.Contig155_pilon.37;evm.TU.Contig1_pilon.381;evm.TU.Contig267_pilon.44;evm.TU.Contig267_pilon.56;evm.TU.Contig2876_pilon.5;evm.TU.Contig304_pilon.44;evm.TU.Contig316_pilon.57;evm.TU.Contig346_pilon.1;evm.TU.Contig358_pilon.39;evm.TU.Contig48_pilon.16;evm.TU.Contig6_pilon.38;evm.TU.Contig70_pilon.11;evm.TU.Contig…
GO:0060573	cell fate specification involved in pattern specification	5	25	0.00407962105572081	0.361130088622642	evm.TU.Contig1172_pilon.26;evm.TU.Contig2400_pilon.15;evm.TU.Contig348_pilon.47;evm.TU.Contig386_pilon.19;evm.TU.Contig386_pilon.5
GO:0006873	cellular ion homeostasis	29	393	0.00409139912754908	0.361130088622642	evm.TU.Contig107_pilon.18;evm.TU.Contig115_pilon.2;evm.TU.Contig1216_pilon.35;evm.TU.Contig127_pilon.6;evm.TU.Contig148_pilon.18;evm.TU.Contig15_pilon.94;evm.TU.Contig160_pilon.33;evm.TU.Contig189_pilon.20;evm.TU.Contig1_pilon.316;evm.TU.Contig1_pilon.381;evm.TU.Contig22_pilon.117;evm.TU.Contig2765_pilon.64;evm.TU.Contig283_pilon.48;evm.TU.Contig298_pilon.20;evm.TU.Contig29_pilon.3;evm.TU.Contig3…
GO:0060446	branching involved in open tracheal system development	7	47	0.00409805605151331	0.361130088622642	evm.TU.Contig0_pilon.90;evm.TU.Contig10_pilon.18;evm.TU.Contig1172_pilon.26;evm.TU.Contig153_pilon.83;evm.TU.Contig153_pilon.84;evm.TU.Contig216_pilon.38;evm.TU.Contig44_pilon.3
GO:0003008	system process	72	1218	0.00422127150872017	0.361130088622642	evm.TU.Contig0_pilon.147;evm.TU.Contig10_pilon.33;evm.TU.Contig10_pilon.34;evm.TU.Contig10_pilon.6;evm.TU.Contig115_pilon.2;evm.TU.Contig1172_pilon.26;evm.TU.Contig1236_pilon.6;evm.TU.Contig1278_pilon.11;evm.TU.Contig127_pilon.6;evm.TU.Contig1280_pilon.7;evm.TU.Contig128_pilon.31;evm.TU.Contig131_pilon.34;evm.TU.Contig1321_pilon.7;evm.TU.Contig137_pilon.22;evm.TU.Contig15_pilon.94;evm.TU.Contig16…
GO:0006012	galactose metabolic process	4	16	0.00437266757617484	0.361130088622642	evm.TU.Contig220_pilon.8;evm.TU.Contig342_pilon.33;evm.TU.Contig79_pilon.9;evm.TU.Contig822_pilon.39
GO:0060384	innervation	4	16	0.00437266757617484	0.361130088622642	evm.TU.Contig15_pilon.94;evm.TU.Contig1_pilon.63;evm.TU.Contig316_pilon.57;evm.TU.Contig346_pilon.1
GO:0061041	regulation of wound healing	10	87	0.00462847549920314	0.361130088622642	evm.TU.Contig10_pilon.33;evm.TU.Contig10_pilon.34;evm.TU.Contig128_pilon.31;evm.TU.Contig15_pilon.94;evm.TU.Contig1_pilon.381;evm.TU.Contig2329_pilon.4;evm.TU.Contig26_pilon.5;evm.TU.Contig53_pilon.27;evm.TU.Contig791_pilon.30;evm.TU.Contig83_pilon.34
GO:0015672	monovalent inorganic cation transport	30	415	0.00474260813456825	0.361130088622642	evm.TU.Contig1216_pilon.35;evm.TU.Contig131_pilon.34;evm.TU.Contig15_pilon.94;evm.TU.Contig160_pilon.33;evm.TU.Contig1777_pilon.77;evm.TU.Contig189_pilon.20;evm.TU.Contig208_pilon.74;evm.TU.Contig20_pilon.30;evm.TU.Contig2467_pilon.23;evm.TU.Contig2765_pilon.113_evm.TU.Contig2765_pilon.114_evm.TU.Contig2765_pilon.115;evm.TU.Contig2765_pilon.3;evm.TU.Contig2765_pilon.5;evm.TU.Contig2912_pilon.88;e…
GO:0055085	transmembrane transport	59	966	0.00492818462587264	0.361130088622642	evm.TU.Contig0_pilon.83;evm.TU.Contig1216_pilon.35;evm.TU.Contig1306_pilon.35;evm.TU.Contig131_pilon.34;evm.TU.Contig1321_pilon.7;evm.TU.Contig144_pilon.6;evm.TU.Contig15_pilon.94;evm.TU.Contig160_pilon.33;evm.TU.Contig1618_pilon.2;evm.TU.Contig1777_pilon.77;evm.TU.Contig1_pilon.381;evm.TU.Contig1_pilon.63;evm.TU.Contig208_pilon.74;evm.TU.Contig20_pilon.30;evm.TU.Contig22_pilon.117;evm.TU.Contig2…
GO:0021510	spinal cord development	11	102	0.00497892547045041	0.361130088622642	evm.TU.Contig0_pilon.90;evm.TU.Contig1172_pilon.26;evm.TU.Contig137_pilon.22;evm.TU.Contig2400_pilon.15;evm.TU.Contig2467_pilon.23;evm.TU.Contig25_pilon.30;evm.TU.Contig304_pilon.44;evm.TU.Contig348_pilon.47;evm.TU.Contig575_pilon.64;evm.TU.Contig703_pilon.30;evm.TU.Contig896_pilon.2
GO:0043279	response to alkaloid	14	147	0.0051123350788538	0.361130088622642	evm.TU.Contig10_pilon.6;evm.TU.Contig115_pilon.2;evm.TU.Contig131_pilon.34;evm.TU.Contig15_pilon.94;evm.TU.Contig1_pilon.381;evm.TU.Contig1_pilon.63;evm.TU.Contig24_pilon.56;evm.TU.Contig2765_pilon.3;evm.TU.Contig310_pilon.70;evm.TU.Contig488_pilon.9;evm.TU.Contig554_pilon.18;evm.TU.Contig575_pilon.64;evm.TU.Contig84_pilon.115;evm.TU.Contig84_pilon.78
GO:0006874	cellular calcium ion homeostasis	20	244	0.00524805980465523	0.361130088622642	evm.TU.Contig107_pilon.18;evm.TU.Contig115_pilon.2;evm.TU.Contig127_pilon.6;evm.TU.Contig148_pilon.18;evm.TU.Contig15_pilon.94;evm.TU.Contig160_pilon.33;evm.TU.Contig189_pilon.20;evm.TU.Contig22_pilon.117;evm.TU.Contig283_pilon.48;evm.TU.Contig460_pilon.82;evm.TU.Contig481_pilon.32;evm.TU.Contig506_pilon.18;evm.TU.Contig523_pilon.111;evm.TU.Contig575_pilon.64;evm.TU.Contig596_pilon.3;evm.TU.Conti…
GO:0030003	cellular cation homeostasis	28	383	0.00539745900965034	0.361130088622642	evm.TU.Contig107_pilon.18;evm.TU.Contig115_pilon.2;evm.TU.Contig1216_pilon.35;evm.TU.Contig127_pilon.6;evm.TU.Contig148_pilon.18;evm.TU.Contig15_pilon.94;evm.TU.Contig160_pilon.33;evm.TU.Contig189_pilon.20;evm.TU.Contig1_pilon.316;evm.TU.Contig1_pilon.381;evm.TU.Contig22_pilon.117;evm.TU.Contig2765_pilon.64;evm.TU.Contig283_pilon.48;evm.TU.Contig298_pilon.20;evm.TU.Contig29_pilon.3;evm.TU.Contig3…
GO:0050890	cognition	29	401	0.00542643655672273	0.361130088622642	evm.TU.Contig0_pilon.147;evm.TU.Contig10_pilon.6;evm.TU.Contig115_pilon.2;evm.TU.Contig1172_pilon.26;evm.TU.Contig1236_pilon.6;evm.TU.Contig15_pilon.94;evm.TU.Contig160_pilon.33;evm.TU.Contig1_pilon.63;evm.TU.Contig2329_pilon.39;evm.TU.Contig237_pilon.6;evm.TU.Contig316_pilon.57;evm.TU.Contig31_pilon.19;evm.TU.Contig346_pilon.1;evm.TU.Contig34_pilon.17;evm.TU.Contig44_pilon.3;evm.TU.Contig460_pil…
GO:0042754	negative regulation of circadian rhythm	4	17	0.00552281583665023	0.361130088622642	evm.TU.Contig10_pilon.33;evm.TU.Contig10_pilon.34;evm.TU.Contig337_pilon.54;evm.TU.Contig714_pilon.2
GO:0006587	serotonin biosynthetic process from tryptophan	2	3	0.00560199065904235	0.361130088622642	evm.TU.Contig224_pilon.45;evm.TU.Contig71_pilon.184
GO:0007388	posterior compartment specification	2	3	0.00560199065904235	0.361130088622642	evm.TU.Contig316_pilon.57;evm.TU.Contig346_pilon.1
GO:0009992	cellular water homeostasis	2	3	0.00560199065904235	0.361130088622642	evm.TU.Contig481_pilon.100;evm.TU.Contig81_pilon.104
GO:0031631	negative regulation of synaptic vesicle fusion to presynaptic membrane	2	3	0.00560199065904235	0.361130088622642	evm.TU.Contig561_pilon.2;evm.TU.Contig561_pilon.3
GO:0042427	serotonin biosynthetic process	2	3	0.00560199065904235	0.361130088622642	evm.TU.Contig224_pilon.45;evm.TU.Contig71_pilon.184
GO:0061054	dermatome development	2	3	0.00560199065904235	0.361130088622642	evm.TU.Contig1172_pilon.26;evm.TU.Contig53_pilon.27
GO:0061183	regulation of dermatome development	2	3	0.00560199065904235	0.361130088622642	evm.TU.Contig1172_pilon.26;evm.TU.Contig53_pilon.27
GO:0061184	positive regulation of dermatome development	2	3	0.00560199065904235	0.361130088622642	evm.TU.Contig1172_pilon.26;evm.TU.Contig53_pilon.27
GO:0070315	G1 to G0 transition involved in cell differentiation	2	3	0.00560199065904235	0.361130088622642	evm.TU.Contig153_pilon.83;evm.TU.Contig153_pilon.84
GO:0072216	positive regulation of metanephros development	2	3	0.00560199065904235	0.361130088622642	evm.TU.Contig10_pilon.6;evm.TU.Contig1_pilon.381
GO:1900111	positive regulation of histone H3-K9 dimethylation	2	3	0.00560199065904235	0.361130088622642	evm.TU.Contig0_pilon.147;evm.TU.Contig216_pilon.29
GO:0006936	muscle contraction	19	229	0.00565775371691319	0.361130088622642	evm.TU.Contig10_pilon.33;evm.TU.Contig10_pilon.34;evm.TU.Contig115_pilon.2;evm.TU.Contig1278_pilon.11;evm.TU.Contig127_pilon.6;evm.TU.Contig128_pilon.31;evm.TU.Contig15_pilon.94;evm.TU.Contig160_pilon.33;evm.TU.Contig2329_pilon.39;evm.TU.Contig2467_pilon.23;evm.TU.Contig2765_pilon.5;evm.TU.Contig283_pilon.48;evm.TU.Contig357_pilon.94;evm.TU.Contig416_pilon.3;evm.TU.Contig438_pilon.14;evm.TU.Conti…
GO:0009605	response to external stimulus	98	1769	0.00569847991391978	0.361130088622642	evm.TU.Contig0_pilon.97;evm.TU.Contig101_pilon.51;evm.TU.Contig107_pilon.18;evm.TU.Contig109_pilon.105;evm.TU.Contig10_pilon.18;evm.TU.Contig10_pilon.33;evm.TU.Contig10_pilon.34;evm.TU.Contig10_pilon.6;evm.TU.Contig115_pilon.2;evm.TU.Contig1171_pilon.41;evm.TU.Contig1210_pilon.32;evm.TU.Contig1216_pilon.3;evm.TU.Contig1233_pilon.39;evm.TU.Contig1233_pilon.40;evm.TU.Contig126_pilon.19;evm.TU.Conti…
GO:0007189	adenylate cyclase-activating G-protein coupled receptor signaling pathway	6	38	0.0057700441616109	0.361130088622642	evm.TU.Contig10_pilon.33;evm.TU.Contig10_pilon.34;evm.TU.Contig115_pilon.2;evm.TU.Contig48_pilon.96;evm.TU.Contig506_pilon.18;evm.TU.Contig596_pilon.3
GO:0018146	keratan sulfate biosynthetic process	3	9	0.00578863799800727	0.361130088622642	evm.TU.Contig1171_pilon.41;evm.TU.Contig342_pilon.33;evm.TU.Contig822_pilon.39
GO:0042748	circadian sleep/wake cycle, non-REM sleep	3	9	0.00578863799800727	0.361130088622642	evm.TU.Contig10_pilon.33;evm.TU.Contig10_pilon.34;evm.TU.Contig160_pilon.33
GO:1990359	stress response to zinc ion	3	9	0.00578863799800727	0.361130088622642	evm.TU.Contig2378_pilon.10;evm.TU.Contig2378_pilon.11;evm.TU.Contig298_pilon.20
GO:0007417	central nervous system development	53	856	0.00589420913522337	0.361130088622642	evm.TU.Contig0_pilon.90;evm.TU.Contig101_pilon.125;evm.TU.Contig10_pilon.6;evm.TU.Contig111_pilon.12;evm.TU.Contig1172_pilon.26;evm.TU.Contig131_pilon.34;evm.TU.Contig137_pilon.22;evm.TU.Contig153_pilon.83;evm.TU.Contig153_pilon.84;evm.TU.Contig15_pilon.94;evm.TU.Contig160_pilon.33;evm.TU.Contig187_pilon.52;evm.TU.Contig189_pilon.20;evm.TU.Contig19_pilon.17;evm.TU.Contig1_pilon.381;evm.TU.Contig1…
GO:0071260	cellular response to mechanical stimulus	8	63	0.00599516084753226	0.361130088622642	evm.TU.Contig10_pilon.33;evm.TU.Contig10_pilon.34;evm.TU.Contig10_pilon.6;evm.TU.Contig1210_pilon.32;evm.TU.Contig561_pilon.2;evm.TU.Contig561_pilon.3;evm.TU.Contig612_pilon.11;evm.TU.Contig83_pilon.34
GO:0050673	epithelial cell proliferation	20	247	0.00600193954653681	0.361130088622642	evm.TU.Contig0_pilon.172;evm.TU.Contig10_pilon.6;evm.TU.Contig1172_pilon.26;evm.TU.Contig15_pilon.94;evm.TU.Contig1_pilon.334;evm.TU.Contig1_pilon.381;evm.TU.Contig221_pilon.6;evm.TU.Contig2329_pilon.4;evm.TU.Contig26_pilon.5;evm.TU.Contig274_pilon.28;evm.TU.Contig2765_pilon.5;evm.TU.Contig2875_pilon.7;evm.TU.Contig310_pilon.70;evm.TU.Contig31_pilon.19;evm.TU.Contig342_pilon.33;evm.TU.Contig624_p…
GO:0033993	response to lipid	41	628	0.00638439003041842	0.361130088622642	evm.TU.Contig0_pilon.356;evm.TU.Contig10_pilon.33;evm.TU.Contig10_pilon.34;evm.TU.Contig10_pilon.6;evm.TU.Contig115_pilon.2;evm.TU.Contig1216_pilon.3;evm.TU.Contig150_pilon.16;evm.TU.Contig155_pilon.37;evm.TU.Contig15_pilon.94;evm.TU.Contig1691_pilon.17;evm.TU.Contig189_pilon.20;evm.TU.Contig1_pilon.381;evm.TU.Contig1_pilon.63;evm.TU.Contig210_pilon.31;evm.TU.Contig220_pilon.61;evm.TU.Contig2329_…
GO:0006024	glycosaminoglycan biosynthetic process	8	64	0.00659684443664449	0.361130088622642	evm.TU.Contig10_pilon.33;evm.TU.Contig10_pilon.34;evm.TU.Contig1171_pilon.41;evm.TU.Contig235_pilon.8;evm.TU.Contig342_pilon.33;evm.TU.Contig822_pilon.39;evm.TU.Contig90_pilon.3;evm.TU.Contig999_pilon.37
GO:0030917	midbrain-hindbrain boundary development	4	18	0.00685863715750506	0.361130088622642	evm.TU.Contig1172_pilon.26;evm.TU.Contig310_pilon.70;evm.TU.Contig316_pilon.57;evm.TU.Contig346_pilon.1
GO:0045986	negative regulation of smooth muscle contraction	4	18	0.00685863715750506	0.361130088622642	evm.TU.Contig10_pilon.33;evm.TU.Contig10_pilon.34;evm.TU.Contig438_pilon.14;evm.TU.Contig506_pilon.18
GO:0001101	response to acid chemical	24	319	0.00687232209890066	0.361130088622642	evm.TU.Contig10_pilon.33;evm.TU.Contig10_pilon.34;evm.TU.Contig10_pilon.6;evm.TU.Contig1216_pilon.3;evm.TU.Contig126_pilon.19;evm.TU.Contig155_pilon.37;evm.TU.Contig1_pilon.381;evm.TU.Contig1_pilon.63;evm.TU.Contig210_pilon.31;evm.TU.Contig2329_pilon.39;evm.TU.Contig2876_pilon.5;evm.TU.Contig310_pilon.70;evm.TU.Contig31_pilon.19;evm.TU.Contig457_pilon.13;evm.TU.Contig460_pilon.82;evm.TU.Contig488…
GO:0048545	response to steroid hormone	29	409	0.00710927522343902	0.361130088622642	evm.TU.Contig0_pilon.356;evm.TU.Contig10_pilon.33;evm.TU.Contig10_pilon.34;evm.TU.Contig10_pilon.6;evm.TU.Contig115_pilon.2;evm.TU.Contig150_pilon.16;evm.TU.Contig15_pilon.94;evm.TU.Contig1691_pilon.17;evm.TU.Contig189_pilon.20;evm.TU.Contig1_pilon.381;evm.TU.Contig1_pilon.63;evm.TU.Contig210_pilon.31;evm.TU.Contig2329_pilon.4;evm.TU.Contig235_pilon.20;evm.TU.Contig2765_pilon.3;evm.TU.Contig44_pi…
GO:0006875	cellular metal ion homeostasis	24	320	0.00713640191120467	0.361130088622642	evm.TU.Contig107_pilon.18;evm.TU.Contig115_pilon.2;evm.TU.Contig1216_pilon.35;evm.TU.Contig127_pilon.6;evm.TU.Contig148_pilon.18;evm.TU.Contig15_pilon.94;evm.TU.Contig160_pilon.33;evm.TU.Contig189_pilon.20;evm.TU.Contig1_pilon.381;evm.TU.Contig22_pilon.117;evm.TU.Contig283_pilon.48;evm.TU.Contig298_pilon.20;evm.TU.Contig29_pilon.3;evm.TU.Contig460_pilon.82;evm.TU.Contig481_pilon.32;evm.TU.Contig5…
GO:0021532	neural tube patterning	7	52	0.00722930644119689	0.361130088622642	evm.TU.Contig1172_pilon.26;evm.TU.Contig155_pilon.114;evm.TU.Contig25_pilon.30;evm.TU.Contig304_pilon.44;evm.TU.Contig310_pilon.70;evm.TU.Contig316_pilon.57;evm.TU.Contig346_pilon.1
GO:0051703	intraspecies interaction between organisms	6	40	0.00745392008665338	0.361130088622642	evm.TU.Contig316_pilon.57;evm.TU.Contig346_pilon.1;evm.TU.Contig44_pilon.3;evm.TU.Contig703_pilon.30;evm.TU.Contig735_pilon.5;evm.TU.Contig81_pilon.104
GO:0006023	aminoglycan biosynthetic process	9	79	0.00749287482943596	0.361130088622642	evm.TU.Contig10_pilon.33;evm.TU.Contig10_pilon.34;evm.TU.Contig1171_pilon.41;evm.TU.Contig235_pilon.8;evm.TU.Contig342_pilon.33;evm.TU.Contig6_pilon.38;evm.TU.Contig822_pilon.39;evm.TU.Contig90_pilon.3;evm.TU.Contig999_pilon.37
GO:0055074	calcium ion homeostasis	20	253	0.00777705609660775	0.361130088622642	evm.TU.Contig107_pilon.18;evm.TU.Contig115_pilon.2;evm.TU.Contig127_pilon.6;evm.TU.Contig148_pilon.18;evm.TU.Contig15_pilon.94;evm.TU.Contig160_pilon.33;evm.TU.Contig189_pilon.20;evm.TU.Contig22_pilon.117;evm.TU.Contig283_pilon.48;evm.TU.Contig460_pilon.82;evm.TU.Contig481_pilon.32;evm.TU.Contig506_pilon.18;evm.TU.Contig523_pilon.111;evm.TU.Contig575_pilon.64;evm.TU.Contig596_pilon.3;evm.TU.Conti…
GO:0046189	phenol-containing compound biosynthetic process	5	29	0.00789783232202839	0.361130088622642	evm.TU.Contig131_pilon.34;evm.TU.Contig224_pilon.45;evm.TU.Contig267_pilon.56;evm.TU.Contig2765_pilon.3;evm.TU.Contig71_pilon.184
GO:0009957	epidermal cell fate specification	3	10	0.00800281851703208	0.361130088622642	evm.TU.Contig310_pilon.70;evm.TU.Contig316_pilon.57;evm.TU.Contig346_pilon.1
GO:0050804	modulation of synaptic transmission	26	359	0.00812472001422743	0.361130088622642	evm.TU.Contig10_pilon.33;evm.TU.Contig10_pilon.34;evm.TU.Contig10_pilon.6;evm.TU.Contig115_pilon.2;evm.TU.Contig1216_pilon.3;evm.TU.Contig1236_pilon.6;evm.TU.Contig160_pilon.33;evm.TU.Contig189_pilon.20;evm.TU.Contig1_pilon.63;evm.TU.Contig221_pilon.6;evm.TU.Contig2461_pilon.24;evm.TU.Contig2765_pilon.3;evm.TU.Contig2765_pilon.64;evm.TU.Contig304_pilon.44;evm.TU.Contig357_pilon.94;evm.TU.Contig44…
GO:0080154	regulation of fertilization	6	41	0.00841706191617746	0.361130088622642	evm.TU.Contig1298_pilon.57;evm.TU.Contig216_pilon.38;evm.TU.Contig2329_pilon.39;evm.TU.Contig2765_pilon.5;evm.TU.Contig342_pilon.33;evm.TU.Contig822_pilon.39
GO:0050877	neurological system process	51	833	0.00853804501745889	0.361130088622642	evm.TU.Contig0_pilon.147;evm.TU.Contig10_pilon.6;evm.TU.Contig115_pilon.2;evm.TU.Contig1172_pilon.26;evm.TU.Contig1236_pilon.6;evm.TU.Contig1280_pilon.7;evm.TU.Contig131_pilon.34;evm.TU.Contig1321_pilon.7;evm.TU.Contig137_pilon.22;evm.TU.Contig15_pilon.94;evm.TU.Contig160_pilon.33;evm.TU.Contig189_pilon.20;evm.TU.Contig1_pilon.334;evm.TU.Contig1_pilon.381;evm.TU.Contig1_pilon.63;evm.TU.Contig216_…
GO:0071230	cellular response to amino acid stimulus	8	67	0.0086777699669265	0.361130088622642	evm.TU.Contig1216_pilon.3;evm.TU.Contig126_pilon.19;evm.TU.Contig1_pilon.63;evm.TU.Contig2329_pilon.39;evm.TU.Contig31_pilon.19;evm.TU.Contig457_pilon.13;evm.TU.Contig575_pilon.64;evm.TU.Contig896_pilon.2
GO:0014070	response to organic cyclic compound	48	775	0.00868069787589368	0.361130088622642	evm.TU.Contig0_pilon.356;evm.TU.Contig10_pilon.33;evm.TU.Contig10_pilon.34;evm.TU.Contig10_pilon.6;evm.TU.Contig115_pilon.2;evm.TU.Contig131_pilon.34;evm.TU.Contig1429_pilon.1;evm.TU.Contig150_pilon.16;evm.TU.Contig15_pilon.94;evm.TU.Contig160_pilon.33;evm.TU.Contig1691_pilon.17;evm.TU.Contig189_pilon.20;evm.TU.Contig1_pilon.381;evm.TU.Contig1_pilon.63;evm.TU.Contig210_pilon.31;evm.TU.Contig224_p…
GO:0050906	detection of stimulus involved in sensory perception	9	81	0.00879911394689427	0.361130088622642	evm.TU.Contig15_pilon.94;evm.TU.Contig160_pilon.33;evm.TU.Contig1_pilon.381;evm.TU.Contig1_pilon.63;evm.TU.Contig216_pilon.29;evm.TU.Contig28_pilon.33;evm.TU.Contig305_pilon.32;evm.TU.Contig481_pilon.73;evm.TU.Contig84_pilon.10
GO:0071229	cellular response to acid chemical	14	157	0.00903312885574744	0.361130088622642	evm.TU.Contig10_pilon.33;evm.TU.Contig10_pilon.34;evm.TU.Contig10_pilon.6;evm.TU.Contig1216_pilon.3;evm.TU.Contig126_pilon.19;evm.TU.Contig1_pilon.381;evm.TU.Contig1_pilon.63;evm.TU.Contig2329_pilon.39;evm.TU.Contig310_pilon.70;evm.TU.Contig31_pilon.19;evm.TU.Contig457_pilon.13;evm.TU.Contig460_pilon.82;evm.TU.Contig575_pilon.64;evm.TU.Contig896_pilon.2
GO:0034105	positive regulation of tissue remodeling	5	30	0.00914388333541853	0.361130088622642	evm.TU.Contig10_pilon.33;evm.TU.Contig10_pilon.34;evm.TU.Contig15_pilon.94;evm.TU.Contig342_pilon.33;evm.TU.Contig822_pilon.39
GO:0051216	cartilage development	11	111	0.00932444790835242	0.361130088622642	evm.TU.Contig109_pilon.105;evm.TU.Contig15_pilon.94;evm.TU.Contig210_pilon.31;evm.TU.Contig235_pilon.8;evm.TU.Contig274_pilon.28;evm.TU.Contig304_pilon.44;evm.TU.Contig53_pilon.27;evm.TU.Contig596_pilon.3;evm.TU.Contig70_pilon.11;evm.TU.Contig90_pilon.3;evm.TU.Contig999_pilon.37
GO:0001889	liver development	14	158	0.00952895667802791	0.361130088622642	evm.TU.Contig1146_pilon.1;evm.TU.Contig1172_pilon.26;evm.TU.Contig1_pilon.381;evm.TU.Contig210_pilon.31;evm.TU.Contig224_pilon.45;evm.TU.Contig310_pilon.70;evm.TU.Contig31_pilon.19;evm.TU.Contig477_pilon.52_evm.TU.Contig477_pilon.53;evm.TU.Contig48_pilon.104;evm.TU.Contig48_pilon.16;evm.TU.Contig503_pilon.7;evm.TU.Contig53_pilon.27;evm.TU.Contig624_pilon.22;evm.TU.Contig778_pilon.28
GO:0009914	hormone transport	19	241	0.00961568100277911	0.361130088622642	evm.TU.Contig10_pilon.33;evm.TU.Contig10_pilon.34;evm.TU.Contig15_pilon.94;evm.TU.Contig160_pilon.33;evm.TU.Contig189_pilon.20;evm.TU.Contig221_pilon.6;evm.TU.Contig221_pilon.68;evm.TU.Contig2412_pilon.73;evm.TU.Contig2765_pilon.3;evm.TU.Contig283_pilon.48;evm.TU.Contig298_pilon.20;evm.TU.Contig357_pilon.94;evm.TU.Contig528_pilon.20;evm.TU.Contig554_pilon.18;evm.TU.Contig561_pilon.2;evm.TU.Contig…
GO:0048521	negative regulation of behavior	7	55	0.0098040776862994	0.361130088622642	evm.TU.Contig10_pilon.33;evm.TU.Contig10_pilon.34;evm.TU.Contig148_pilon.18;evm.TU.Contig2765_pilon.13;evm.TU.Contig337_pilon.54;evm.TU.Contig523_pilon.111;evm.TU.Contig714_pilon.2
GO:0050911	detection of chemical stimulus involved in sensory perception of smell	4	20	0.0101332644077265	0.361130088622642	evm.TU.Contig28_pilon.33;evm.TU.Contig305_pilon.32;evm.TU.Contig481_pilon.73;evm.TU.Contig84_pilon.10
GO:0051593	response to folic acid	4	20	0.0101332644077265	0.361130088622642	evm.TU.Contig210_pilon.31;evm.TU.Contig488_pilon.9;evm.TU.Contig84_pilon.115;evm.TU.Contig84_pilon.78
GO:0050893	sensory processing	5	31	0.010519131050084	0.361130088622642	evm.TU.Contig2329_pilon.39;evm.TU.Contig34_pilon.17;evm.TU.Contig533_pilon.2;evm.TU.Contig554_pilon.5;evm.TU.Contig896_pilon.2
GO:0016204	determination of muscle attachment site	3	11	0.010649849826786	0.361130088622642	evm.TU.Contig10_pilon.6;evm.TU.Contig216_pilon.38;evm.TU.Contig354_pilon.6
GO:0021527	spinal cord association neuron differentiation	3	11	0.010649849826786	0.361130088622642	evm.TU.Contig1172_pilon.26;evm.TU.Contig2400_pilon.15;evm.TU.Contig304_pilon.44
GO:0035188	hatching	3	11	0.010649849826786	0.361130088622642	evm.TU.Contig488_pilon.9;evm.TU.Contig84_pilon.115;evm.TU.Contig84_pilon.78
GO:0043058	regulation of backward locomotion	3	11	0.010649849826786	0.361130088622642	evm.TU.Contig488_pilon.9;evm.TU.Contig84_pilon.115;evm.TU.Contig84_pilon.78
GO:0048073	regulation of eye pigmentation	3	11	0.010649849826786	0.361130088622642	evm.TU.Contig1172_pilon.26;evm.TU.Contig155_pilon.114;evm.TU.Contig70_pilon.11
GO:0097104	postsynaptic membrane assembly	3	11	0.010649849826786	0.361130088622642	evm.TU.Contig2461_pilon.24;evm.TU.Contig460_pilon.100;evm.TU.Contig610_pilon.22
GO:0045471	response to ethanol	16	193	0.0107356915209782	0.361130088622642	evm.TU.Contig10_pilon.6;evm.TU.Contig131_pilon.34;evm.TU.Contig150_pilon.16;evm.TU.Contig15_pilon.94;evm.TU.Contig1_pilon.381;evm.TU.Contig1_pilon.63;evm.TU.Contig210_pilon.31;evm.TU.Contig220_pilon.61;evm.TU.Contig2329_pilon.39;evm.TU.Contig286_pilon.25;evm.TU.Contig48_pilon.104;evm.TU.Contig48_pilon.16;evm.TU.Contig554_pilon.18;evm.TU.Contig80_pilon.39;evm.TU.Contig84_pilon.41;evm.TU.Contig896_…
GO:0002069	columnar/cuboidal epithelial cell maturation	2	4	0.0108788767861752	0.361130088622642	evm.TU.Contig210_pilon.31;evm.TU.Contig274_pilon.28
GO:0006982	response to lipid hydroperoxide	2	4	0.0108788767861752	0.361130088622642	evm.TU.Contig1161_pilon.16;evm.TU.Contig1161_pilon.17
GO:0007486	imaginal disc-derived female genitalia development	2	4	0.0108788767861752	0.361130088622642	evm.TU.Contig316_pilon.57;evm.TU.Contig346_pilon.1
GO:0008056	ocellus development	2	4	0.0108788767861752	0.361130088622642	evm.TU.Contig153_pilon.83;evm.TU.Contig153_pilon.84
GO:0031104	dendrite regeneration	2	4	0.0108788767861752	0.361130088622642	evm.TU.Contig109_pilon.105;evm.TU.Contig1344_pilon.1
GO:0032690	negative regulation of interleukin-1 alpha production	2	4	0.0108788767861752	0.361130088622642	evm.TU.Contig10_pilon.33;evm.TU.Contig10_pilon.34
GO:0036161	calcitonin secretion	2	4	0.0108788767861752	0.361130088622642	evm.TU.Contig10_pilon.33;evm.TU.Contig10_pilon.34
GO:0042465	kinesis	2	4	0.0108788767861752	0.361130088622642	evm.TU.Contig10_pilon.33;evm.TU.Contig10_pilon.34
GO:0042466	chemokinesis	2	4	0.0108788767861752	0.361130088622642	evm.TU.Contig10_pilon.33;evm.TU.Contig10_pilon.34
GO:0046010	positive regulation of circadian sleep/wake cycle, non-REM sleep	2	4	0.0108788767861752	0.361130088622642	evm.TU.Contig10_pilon.33;evm.TU.Contig10_pilon.34
GO:0050703	interleukin-1 alpha secretion	2	4	0.0108788767861752	0.361130088622642	evm.TU.Contig10_pilon.33;evm.TU.Contig10_pilon.34
GO:0050705	regulation of interleukin-1 alpha secretion	2	4	0.0108788767861752	0.361130088622642	evm.TU.Contig10_pilon.33;evm.TU.Contig10_pilon.34
GO:0050712	negative regulation of interleukin-1 alpha secretion	2	4	0.0108788767861752	0.361130088622642	evm.TU.Contig10_pilon.33;evm.TU.Contig10_pilon.34
GO:0051599	response to hydrostatic pressure	2	4	0.0108788767861752	0.361130088622642	evm.TU.Contig1_pilon.381;evm.TU.Contig1_pilon.63
GO:0072203	cell proliferation involved in metanephros development	2	4	0.0108788767861752	0.361130088622642	evm.TU.Contig10_pilon.6;evm.TU.Contig1_pilon.381
GO:0072608	interleukin-10 secretion	2	4	0.0108788767861752	0.361130088622642	evm.TU.Contig10_pilon.33;evm.TU.Contig10_pilon.34
GO:0072677	eosinophil migration	2	4	0.0108788767861752	0.361130088622642	evm.TU.Contig10_pilon.33;evm.TU.Contig10_pilon.34
GO:0072682	eosinophil extravasation	2	4	0.0108788767861752	0.361130088622642	evm.TU.Contig10_pilon.33;evm.TU.Contig10_pilon.34
GO:1901162	primary amino compound biosynthetic process	2	4	0.0108788767861752	0.361130088622642	evm.TU.Contig224_pilon.45;evm.TU.Contig71_pilon.184
GO:1904335	regulation of ductus arteriosus closure	2	4	0.0108788767861752	0.361130088622642	evm.TU.Contig10_pilon.33;evm.TU.Contig10_pilon.34
GO:1904336	negative regulation of ductus arteriosus closure	2	4	0.0108788767861752	0.361130088622642	evm.TU.Contig10_pilon.33;evm.TU.Contig10_pilon.34
GO:1904362	regulation of calcitonin secretion	2	4	0.0108788767861752	0.361130088622642	evm.TU.Contig10_pilon.33;evm.TU.Contig10_pilon.34
GO:1904364	positive regulation of calcitonin secretion	2	4	0.0108788767861752	0.361130088622642	evm.TU.Contig10_pilon.33;evm.TU.Contig10_pilon.34
GO:1904365	regulation of chemokinesis	2	4	0.0108788767861752	0.361130088622642	evm.TU.Contig10_pilon.33;evm.TU.Contig10_pilon.34
GO:1904367	positive regulation of chemokinesis	2	4	0.0108788767861752	0.361130088622642	evm.TU.Contig10_pilon.33;evm.TU.Contig10_pilon.34
GO:1904458	regulation of substance P secretion	2	4	0.0108788767861752	0.361130088622642	evm.TU.Contig10_pilon.33;evm.TU.Contig10_pilon.34
GO:1904460	positive regulation of substance P secretion	2	4	0.0108788767861752	0.361130088622642	evm.TU.Contig10_pilon.33;evm.TU.Contig10_pilon.34
GO:1904466	positive regulation of matrix metallopeptidase secretion	2	4	0.0108788767861752	0.361130088622642	evm.TU.Contig10_pilon.33;evm.TU.Contig10_pilon.34
GO:1904470	regulation of endothelin secretion	2	4	0.0108788767861752	0.361130088622642	evm.TU.Contig10_pilon.33;evm.TU.Contig10_pilon.34
GO:1904471	negative regulation of endothelin secretion	2	4	0.0108788767861752	0.361130088622642	evm.TU.Contig10_pilon.33;evm.TU.Contig10_pilon.34
GO:1904494	regulation of substance P secretion, neurotransmission	2	4	0.0108788767861752	0.361130088622642	evm.TU.Contig10_pilon.33;evm.TU.Contig10_pilon.34
GO:1904496	positive regulation of substance P secretion, neurotransmission	2	4	0.0108788767861752	0.361130088622642	evm.TU.Contig10_pilon.33;evm.TU.Contig10_pilon.34
GO:1990772	substance P secretion	2	4	0.0108788767861752	0.361130088622642	evm.TU.Contig10_pilon.33;evm.TU.Contig10_pilon.34
GO:1990775	endothelin secretion	2	4	0.0108788767861752	0.361130088622642	evm.TU.Contig10_pilon.33;evm.TU.Contig10_pilon.34
GO:1990785	response to water-immersion restraint stress	2	4	0.0108788767861752	0.361130088622642	evm.TU.Contig10_pilon.33;evm.TU.Contig10_pilon.34
GO:1990793	substance P secretion, neurotransmission	2	4	0.0108788767861752	0.361130088622642	evm.TU.Contig10_pilon.33;evm.TU.Contig10_pilon.34
GO:2000354	regulation of ovarian follicle development	2	4	0.0108788767861752	0.361130088622642	evm.TU.Contig10_pilon.33;evm.TU.Contig10_pilon.34
GO:2000386	positive regulation of ovarian follicle development	2	4	0.0108788767861752	0.361130088622642	evm.TU.Contig10_pilon.33;evm.TU.Contig10_pilon.34
GO:2000387	regulation of antral ovarian follicle growth	2	4	0.0108788767861752	0.361130088622642	evm.TU.Contig10_pilon.33;evm.TU.Contig10_pilon.34
GO:2000388	positive regulation of antral ovarian follicle growth	2	4	0.0108788767861752	0.361130088622642	evm.TU.Contig10_pilon.33;evm.TU.Contig10_pilon.34
GO:2000416	regulation of eosinophil migration	2	4	0.0108788767861752	0.361130088622642	evm.TU.Contig10_pilon.33;evm.TU.Contig10_pilon.34
GO:2000417	negative regulation of eosinophil migration	2	4	0.0108788767861752	0.361130088622642	evm.TU.Contig10_pilon.33;evm.TU.Contig10_pilon.34
GO:2000419	regulation of eosinophil extravasation	2	4	0.0108788767861752	0.361130088622642	evm.TU.Contig10_pilon.33;evm.TU.Contig10_pilon.34
GO:2000420	negative regulation of eosinophil extravasation	2	4	0.0108788767861752	0.361130088622642	evm.TU.Contig10_pilon.33;evm.TU.Contig10_pilon.34
GO:2001179	regulation of interleukin-10 secretion	2	4	0.0108788767861752	0.361130088622642	evm.TU.Contig10_pilon.33;evm.TU.Contig10_pilon.34
GO:2001181	positive regulation of interleukin-10 secretion	2	4	0.0108788767861752	0.361130088622642	evm.TU.Contig10_pilon.33;evm.TU.Contig10_pilon.34
GO:0070371	ERK1 and ERK2 cascade	14	161	0.0111459855994809	0.366520359467739	evm.TU.Contig10_pilon.33;evm.TU.Contig10_pilon.34;evm.TU.Contig115_pilon.2;evm.TU.Contig15_pilon.94;evm.TU.Contig187_pilon.183;evm.TU.Contig189_pilon.20;evm.TU.Contig1_pilon.381;evm.TU.Contig1_pilon.63;evm.TU.Contig2875_pilon.7;evm.TU.Contig372_pilon.27;evm.TU.Contig506_pilon.18;evm.TU.Contig523_pilon.111;evm.TU.Contig791_pilon.30;evm.TU.Contig83_pilon.34
GO:0060348	bone development	13	145	0.0111646221917975	0.366520359467739	evm.TU.Contig109_pilon.105;evm.TU.Contig10_pilon.33;evm.TU.Contig10_pilon.34;evm.TU.Contig1172_pilon.26;evm.TU.Contig235_pilon.8;evm.TU.Contig25_pilon.30;evm.TU.Contig34_pilon.17;evm.TU.Contig554_pilon.5;evm.TU.Contig624_pilon.22;evm.TU.Contig70_pilon.11;evm.TU.Contig858_pilon.9;evm.TU.Contig90_pilon.3;evm.TU.Contig999_pilon.37
GO:0061008	hepaticobiliary system development	14	162	0.0117301864747306	0.382971252927742	evm.TU.Contig1146_pilon.1;evm.TU.Contig1172_pilon.26;evm.TU.Contig1_pilon.381;evm.TU.Contig210_pilon.31;evm.TU.Contig224_pilon.45;evm.TU.Contig310_pilon.70;evm.TU.Contig31_pilon.19;evm.TU.Contig477_pilon.52_evm.TU.Contig477_pilon.53;evm.TU.Contig48_pilon.104;evm.TU.Contig48_pilon.16;evm.TU.Contig503_pilon.7;evm.TU.Contig53_pilon.27;evm.TU.Contig624_pilon.22;evm.TU.Contig778_pilon.28
GO:0051260	protein homooligomerization	18	229	0.0118935091838703	0.384981889992529	evm.TU.Contig1161_pilon.16;evm.TU.Contig1161_pilon.17;evm.TU.Contig208_pilon.15;evm.TU.Contig221_pilon.11;evm.TU.Contig221_pilon.6;evm.TU.Contig225_pilon.73;evm.TU.Contig2329_pilon.39;evm.TU.Contig267_pilon.44;evm.TU.Contig29_pilon.17;evm.TU.Contig342_pilon.33;evm.TU.Contig372_pilon.27;evm.TU.Contig481_pilon.32;evm.TU.Contig48_pilon.16;evm.TU.Contig503_pilon.7;evm.TU.Contig778_pilon.28;evm.TU.Con…
GO:0006805	xenobiotic metabolic process	9	85	0.0119213510196273	0.384981889992529	evm.TU.Contig1429_pilon.1;evm.TU.Contig15_pilon.94;evm.TU.Contig2461_pilon.24;evm.TU.Contig24_pilon.56;evm.TU.Contig460_pilon.100;evm.TU.Contig488_pilon.9;evm.TU.Contig607_pilon.21;evm.TU.Contig84_pilon.115;evm.TU.Contig84_pilon.78
GO:0010226	response to lithium ion	5	32	0.0120294675096684	0.386319158904752	evm.TU.Contig24_pilon.56;evm.TU.Contig2765_pilon.3;evm.TU.Contig575_pilon.64;evm.TU.Contig71_pilon.184;evm.TU.Contig80_pilon.39
GO:0055069	zinc ion homeostasis	4	21	0.0120927909047937	0.386319158904752	evm.TU.Contig2378_pilon.10;evm.TU.Contig2378_pilon.11;evm.TU.Contig298_pilon.20;evm.TU.Contig29_pilon.3
GO:0046883	regulation of hormone secretion	17	213	0.0124159453669517	0.392961976294828	evm.TU.Contig10_pilon.33;evm.TU.Contig10_pilon.34;evm.TU.Contig15_pilon.94;evm.TU.Contig160_pilon.33;evm.TU.Contig189_pilon.20;evm.TU.Contig221_pilon.6;evm.TU.Contig221_pilon.68;evm.TU.Contig2412_pilon.73;evm.TU.Contig283_pilon.48;evm.TU.Contig298_pilon.20;evm.TU.Contig528_pilon.20;evm.TU.Contig554_pilon.18;evm.TU.Contig561_pilon.2;evm.TU.Contig561_pilon.3;evm.TU.Contig857_pilon.3;evm.TU.Contig86…
GO:0043627	response to estrogen	13	147	0.0124329942011827	0.392961976294828	evm.TU.Contig0_pilon.356;evm.TU.Contig150_pilon.16;evm.TU.Contig15_pilon.94;evm.TU.Contig1_pilon.381;evm.TU.Contig2329_pilon.4;evm.TU.Contig235_pilon.20;evm.TU.Contig48_pilon.104;evm.TU.Contig53_pilon.27;evm.TU.Contig554_pilon.18;evm.TU.Contig575_pilon.64;evm.TU.Contig71_pilon.184;evm.TU.Contig80_pilon.39;evm.TU.Contig83_pilon.34
GO:0098656	anion transmembrane transport	22	300	0.012510489205805	0.393319189740175	evm.TU.Contig0_pilon.83;evm.TU.Contig1306_pilon.35;evm.TU.Contig144_pilon.6;evm.TU.Contig15_pilon.94;evm.TU.Contig1_pilon.381;evm.TU.Contig20_pilon.30;evm.TU.Contig2329_pilon.39;evm.TU.Contig267_pilon.56;evm.TU.Contig2765_pilon.113_evm.TU.Contig2765_pilon.114_evm.TU.Contig2765_pilon.115;evm.TU.Contig328_pilon.37;evm.TU.Contig362_pilon.7;evm.TU.Contig369_pilon.44;evm.TU.Contig369_pilon.45;evm.TU.C…
GO:0050678	regulation of epithelial cell proliferation	17	214	0.0129629076266677	0.401673666179711	evm.TU.Contig0_pilon.172;evm.TU.Contig10_pilon.6;evm.TU.Contig15_pilon.94;evm.TU.Contig1_pilon.334;evm.TU.Contig1_pilon.381;evm.TU.Contig221_pilon.6;evm.TU.Contig2329_pilon.4;evm.TU.Contig26_pilon.5;evm.TU.Contig274_pilon.28;evm.TU.Contig2875_pilon.7;evm.TU.Contig310_pilon.70;evm.TU.Contig342_pilon.33;evm.TU.Contig624_pilon.22;evm.TU.Contig718_pilon.37;evm.TU.Contig791_pilon.30;evm.TU.Contig822_p…
GO:0048705	skeletal system morphogenesis	14	164	0.0129700278056899	0.401673666179711	evm.TU.Contig109_pilon.105;evm.TU.Contig10_pilon.6;evm.TU.Contig1_pilon.381;evm.TU.Contig235_pilon.8;evm.TU.Contig23_pilon.21;evm.TU.Contig25_pilon.30;evm.TU.Contig274_pilon.28;evm.TU.Contig48_pilon.146;evm.TU.Contig53_pilon.27;evm.TU.Contig70_pilon.11;evm.TU.Contig826_pilon.10;evm.TU.Contig858_pilon.9;evm.TU.Contig90_pilon.3;evm.TU.Contig999_pilon.37
GO:0055082	cellular chemical homeostasis	33	503	0.0129790211892468	0.401673666179711	evm.TU.Contig107_pilon.18;evm.TU.Contig10_pilon.33;evm.TU.Contig10_pilon.34;evm.TU.Contig115_pilon.2;evm.TU.Contig1216_pilon.35;evm.TU.Contig127_pilon.6;evm.TU.Contig148_pilon.18;evm.TU.Contig15_pilon.94;evm.TU.Contig160_pilon.33;evm.TU.Contig189_pilon.20;evm.TU.Contig1_pilon.316;evm.TU.Contig1_pilon.381;evm.TU.Contig22_pilon.117;evm.TU.Contig2765_pilon.64;evm.TU.Contig283_pilon.48;evm.TU.Contig2…
GO:0042330	taxis	35	542	0.0133760486546506	0.406147671027487	evm.TU.Contig109_pilon.105;evm.TU.Contig10_pilon.18;evm.TU.Contig10_pilon.6;evm.TU.Contig1171_pilon.41;evm.TU.Contig1344_pilon.1;evm.TU.Contig137_pilon.22;evm.TU.Contig155_pilon.114;evm.TU.Contig15_pilon.94;evm.TU.Contig1691_pilon.17;evm.TU.Contig187_pilon.52;evm.TU.Contig1_pilon.334;evm.TU.Contig1_pilon.63;evm.TU.Contig1_pilon.78;evm.TU.Contig1_pilon.96;evm.TU.Contig216_pilon.38;evm.TU.Contig220…
GO:0051384	response to glucocorticoid	14	165	0.0136268951213845	0.406147671027487	evm.TU.Contig15_pilon.94;evm.TU.Contig189_pilon.20;evm.TU.Contig1_pilon.63;evm.TU.Contig210_pilon.31;evm.TU.Contig2765_pilon.3;evm.TU.Contig44_pilon.3;evm.TU.Contig488_pilon.9;evm.TU.Contig48_pilon.104;evm.TU.Contig506_pilon.18;evm.TU.Contig71_pilon.184;evm.TU.Contig83_pilon.34;evm.TU.Contig84_pilon.115;evm.TU.Contig84_pilon.78;evm.TU.Contig858_pilon.9
GO:0042743	hydrogen peroxide metabolic process	5	33	0.0136805095810224	0.406147671027487	evm.TU.Contig10_pilon.33;evm.TU.Contig10_pilon.34;evm.TU.Contig1161_pilon.16;evm.TU.Contig1161_pilon.17;evm.TU.Contig48_pilon.16
GO:0019695	choline metabolic process	3	12	0.0137440110148612	0.406147671027487	evm.TU.Contig488_pilon.9;evm.TU.Contig84_pilon.115;evm.TU.Contig84_pilon.78
GO:0035269	protein O-linked mannosylation	3	12	0.0137440110148612	0.406147671027487	evm.TU.Contig1171_pilon.41;evm.TU.Contig187_pilon.52;evm.TU.Contig1_pilon.19
GO:0071435	potassium ion export	3	12	0.0137440110148612	0.406147671027487	evm.TU.Contig160_pilon.33;evm.TU.Contig2467_pilon.23;evm.TU.Contig337_pilon.54
GO:0097105	presynaptic membrane assembly	3	12	0.0137440110148612	0.406147671027487	evm.TU.Contig2461_pilon.24;evm.TU.Contig460_pilon.100;evm.TU.Contig610_pilon.22
GO:0006937	regulation of muscle contraction	12	133	0.0138071069585244	0.406147671027487	evm.TU.Contig10_pilon.33;evm.TU.Contig10_pilon.34;evm.TU.Contig115_pilon.2;evm.TU.Contig15_pilon.94;evm.TU.Contig160_pilon.33;evm.TU.Contig2467_pilon.23;evm.TU.Contig2765_pilon.5;evm.TU.Contig357_pilon.94;evm.TU.Contig438_pilon.14;evm.TU.Contig506_pilon.18;evm.TU.Contig83_pilon.34;evm.TU.Contig869_pilon.10
GO:0048066	developmental pigmentation	12	133	0.0138071069585244	0.406147671027487	evm.TU.Contig1172_pilon.26;evm.TU.Contig137_pilon.22;evm.TU.Contig155_pilon.114;evm.TU.Contig155_pilon.37;evm.TU.Contig267_pilon.44;evm.TU.Contig267_pilon.56;evm.TU.Contig2876_pilon.5;evm.TU.Contig304_pilon.44;evm.TU.Contig48_pilon.16;evm.TU.Contig6_pilon.38;evm.TU.Contig70_pilon.11;evm.TU.Contig71_pilon.184
GO:0060359	response to ammonium ion	12	133	0.0138071069585244	0.406147671027487	evm.TU.Contig10_pilon.6;evm.TU.Contig115_pilon.2;evm.TU.Contig131_pilon.34;evm.TU.Contig1429_pilon.1;evm.TU.Contig15_pilon.94;evm.TU.Contig160_pilon.33;evm.TU.Contig1_pilon.381;evm.TU.Contig2765_pilon.3;evm.TU.Contig337_pilon.54;evm.TU.Contig554_pilon.18;evm.TU.Contig575_pilon.64;evm.TU.Contig714_pilon.2
GO:0040011	locomotion	80	1447	0.0139163583135666	0.407344833001049	evm.TU.Contig0_pilon.236;evm.TU.Contig0_pilon.34;evm.TU.Contig104_pilon.19;evm.TU.Contig1099_pilon.5;evm.TU.Contig109_pilon.105;evm.TU.Contig10_pilon.14;evm.TU.Contig10_pilon.18;evm.TU.Contig10_pilon.33;evm.TU.Contig10_pilon.34;evm.TU.Contig10_pilon.6;evm.TU.Contig1171_pilon.41;evm.TU.Contig1216_pilon.3;evm.TU.Contig1236_pilon.6;evm.TU.Contig128_pilon.31;evm.TU.Contig1298_pilon.57;evm.TU.Contig13…
GO:0046879	hormone secretion	18	233	0.0140235430453682	0.407922719987556	evm.TU.Contig10_pilon.33;evm.TU.Contig10_pilon.34;evm.TU.Contig15_pilon.94;evm.TU.Contig160_pilon.33;evm.TU.Contig189_pilon.20;evm.TU.Contig221_pilon.6;evm.TU.Contig221_pilon.68;evm.TU.Contig2412_pilon.73;evm.TU.Contig2765_pilon.3;evm.TU.Contig283_pilon.48;evm.TU.Contig298_pilon.20;evm.TU.Contig528_pilon.20;evm.TU.Contig554_pilon.18;evm.TU.Contig561_pilon.2;evm.TU.Contig561_pilon.3;evm.TU.Contig8…
GO:0007340	acrosome reaction	4	22	0.0142793547218801	0.407922719987556	evm.TU.Contig2329_pilon.39;evm.TU.Contig342_pilon.33;evm.TU.Contig822_pilon.39;evm.TU.Contig889_pilon.10
GO:0021903	rostrocaudal neural tube patterning	4	22	0.0142793547218801	0.407922719987556	evm.TU.Contig1172_pilon.26;evm.TU.Contig310_pilon.70;evm.TU.Contig316_pilon.57;evm.TU.Contig346_pilon.1
GO:0031128	developmental induction	4	22	0.0142793547218801	0.407922719987556	evm.TU.Contig1172_pilon.26;evm.TU.Contig220_pilon.61;evm.TU.Contig2875_pilon.7;evm.TU.Contig53_pilon.27
GO:0048703	embryonic viscerocranium morphogenesis	4	22	0.0142793547218801	0.407922719987556	evm.TU.Contig10_pilon.6;evm.TU.Contig48_pilon.146;evm.TU.Contig53_pilon.27;evm.TU.Contig70_pilon.11
GO:0007270	neuron-neuron synaptic transmission	13	150	0.0145409591953175	0.410284353117357	evm.TU.Contig115_pilon.2;evm.TU.Contig131_pilon.34;evm.TU.Contig189_pilon.20;evm.TU.Contig1_pilon.63;evm.TU.Contig221_pilon.6;evm.TU.Contig2329_pilon.39;evm.TU.Contig237_pilon.6;evm.TU.Contig2765_pilon.64;evm.TU.Contig44_pilon.3;evm.TU.Contig533_pilon.2;evm.TU.Contig554_pilon.18;evm.TU.Contig575_pilon.64;evm.TU.Contig896_pilon.2
GO:1901135	carbohydrate derivative metabolic process	64	1120	0.0145860255701836	0.410284353117357	evm.TU.Contig0_pilon.236;evm.TU.Contig10_pilon.18;evm.TU.Contig10_pilon.33;evm.TU.Contig10_pilon.34;evm.TU.Contig1171_pilon.41;evm.TU.Contig1207_pilon.10;evm.TU.Contig1298_pilon.57;evm.TU.Contig1321_pilon.17;evm.TU.Contig1321_pilon.7;evm.TU.Contig134_pilon.7;evm.TU.Contig150_pilon.16;evm.TU.Contig155_pilon.114;evm.TU.Contig1777_pilon.77;evm.TU.Contig187_pilon.52;evm.TU.Contig189_pilon.2;evm.TU.Co…
GO:0048663	neuron fate commitment	10	103	0.0147364498615732	0.410284353117357	evm.TU.Contig1172_pilon.26;evm.TU.Contig153_pilon.83;evm.TU.Contig153_pilon.84;evm.TU.Contig19_pilon.17;evm.TU.Contig1_pilon.63;evm.TU.Contig220_pilon.61;evm.TU.Contig2400_pilon.15;evm.TU.Contig304_pilon.44;evm.TU.Contig310_pilon.70;evm.TU.Contig348_pilon.47
GO:1990267	response to transition metal nanoparticle	13	151	0.0153012431948141	0.410284353117357	evm.TU.Contig131_pilon.34;evm.TU.Contig1429_pilon.1;evm.TU.Contig150_pilon.16;evm.TU.Contig2329_pilon.39;evm.TU.Contig235_pilon.20;evm.TU.Contig2378_pilon.10;evm.TU.Contig2378_pilon.11;evm.TU.Contig24_pilon.56;evm.TU.Contig2765_pilon.3;evm.TU.Contig298_pilon.20;evm.TU.Contig48_pilon.16;evm.TU.Contig503_pilon.7;evm.TU.Contig896_pilon.2
GO:0009190	cyclic nucleotide biosynthetic process	8	74	0.015399243132009	0.410284353117357	evm.TU.Contig10_pilon.18;evm.TU.Contig34_pilon.17;evm.TU.Contig418_pilon.33;evm.TU.Contig438_pilon.14;evm.TU.Contig506_pilon.18;evm.TU.Contig554_pilon.5;evm.TU.Contig561_pilon.2;evm.TU.Contig561_pilon.3
GO:0052652	cyclic purine nucleotide metabolic process	8	74	0.015399243132009	0.410284353117357	evm.TU.Contig10_pilon.18;evm.TU.Contig34_pilon.17;evm.TU.Contig418_pilon.33;evm.TU.Contig438_pilon.14;evm.TU.Contig506_pilon.18;evm.TU.Contig554_pilon.5;evm.TU.Contig561_pilon.2;evm.TU.Contig561_pilon.3
GO:0071542	dopaminergic neuron differentiation	5	34	0.0154775763348955	0.410284353117357	evm.TU.Contig1172_pilon.26;evm.TU.Contig19_pilon.17;evm.TU.Contig2765_pilon.3;evm.TU.Contig316_pilon.57;evm.TU.Contig346_pilon.1
GO:0009887	organ morphogenesis	65	1145	0.0158376699122523	0.410284353117357	evm.TU.Contig0_pilon.172;evm.TU.Contig109_pilon.105;evm.TU.Contig10_pilon.18;evm.TU.Contig10_pilon.6;evm.TU.Contig1172_pilon.26;evm.TU.Contig1236_pilon.6;evm.TU.Contig124_pilon.7;evm.TU.Contig128_pilon.31;evm.TU.Contig137_pilon.22;evm.TU.Contig153_pilon.83;evm.TU.Contig153_pilon.84;evm.TU.Contig15_pilon.94;evm.TU.Contig1691_pilon.17;evm.TU.Contig187_pilon.52;evm.TU.Contig187_pilon.66;evm.TU.Conti…
GO:0006749	glutathione metabolic process	7	61	0.0168626479055418	0.410284353117357	evm.TU.Contig1161_pilon.16;evm.TU.Contig1161_pilon.17;evm.TU.Contig24_pilon.56;evm.TU.Contig48_pilon.146;evm.TU.Contig48_pilon.16;evm.TU.Contig48_pilon.49;evm.TU.Contig774_pilon.16
GO:0007188	adenylate cyclase-modulating G-protein coupled receptor signaling pathway	9	90	0.016906226840982	0.410284353117357	evm.TU.Contig10_pilon.33;evm.TU.Contig10_pilon.34;evm.TU.Contig115_pilon.2;evm.TU.Contig2765_pilon.13;evm.TU.Contig48_pilon.96;evm.TU.Contig506_pilon.18;evm.TU.Contig561_pilon.2;evm.TU.Contig561_pilon.3;evm.TU.Contig596_pilon.3
GO:0009187	cyclic nucleotide metabolic process	9	90	0.016906226840982	0.410284353117357	evm.TU.Contig10_pilon.18;evm.TU.Contig134_pilon.7;evm.TU.Contig34_pilon.17;evm.TU.Contig418_pilon.33;evm.TU.Contig438_pilon.14;evm.TU.Contig506_pilon.18;evm.TU.Contig554_pilon.5;evm.TU.Contig561_pilon.2;evm.TU.Contig561_pilon.3
GO:0030278	regulation of ossification	11	121	0.0170869922491167	0.410284353117357	evm.TU.Contig109_pilon.105;evm.TU.Contig10_pilon.33;evm.TU.Contig10_pilon.34;evm.TU.Contig235_pilon.8;evm.TU.Contig31_pilon.19;evm.TU.Contig460_pilon.82;evm.TU.Contig506_pilon.18;evm.TU.Contig53_pilon.27;evm.TU.Contig610_pilon.22;evm.TU.Contig71_pilon.184;evm.TU.Contig90_pilon.3
GO:0042416	dopamine biosynthetic process	3	13	0.0172950504906285	0.410284353117357	evm.TU.Contig131_pilon.34;evm.TU.Contig224_pilon.45;evm.TU.Contig2765_pilon.3
GO:0043057	backward locomotion	3	13	0.0172950504906285	0.410284353117357	evm.TU.Contig488_pilon.9;evm.TU.Contig84_pilon.115;evm.TU.Contig84_pilon.78
GO:0060012	synaptic transmission, glycinergic	3	13	0.0172950504906285	0.410284353117357	evm.TU.Contig2329_pilon.39;evm.TU.Contig533_pilon.2;evm.TU.Contig896_pilon.2
GO:0050896	response to stimulus	229	4758	0.0174050423085511	0.410284353117357	evm.TU.Contig0_pilon.147;evm.TU.Contig0_pilon.172;evm.TU.Contig0_pilon.34;evm.TU.Contig0_pilon.356;evm.TU.Contig0_pilon.90;evm.TU.Contig0_pilon.97;evm.TU.Contig101_pilon.125;evm.TU.Contig101_pilon.51;evm.TU.Contig104_pilon.19;evm.TU.Contig107_pilon.18;evm.TU.Contig109_pilon.105;evm.TU.Contig10_pilon.14;evm.TU.Contig10_pilon.18;evm.TU.Contig10_pilon.33;evm.TU.Contig10_pilon.34;evm.TU.Contig10_pilo…
GO:0006726	eye pigment biosynthetic process	5	35	0.0174256691313332	0.410284353117357	evm.TU.Contig155_pilon.37;evm.TU.Contig267_pilon.44;evm.TU.Contig267_pilon.56;evm.TU.Contig2876_pilon.5;evm.TU.Contig71_pilon.184
GO:0050982	detection of mechanical stimulus	5	35	0.0174256691313332	0.410284353117357	evm.TU.Contig127_pilon.6;evm.TU.Contig160_pilon.33;evm.TU.Contig1_pilon.381;evm.TU.Contig1_pilon.63;evm.TU.Contig612_pilon.11
GO:0044801	single-organism membrane fusion	16	204	0.0174792075050417	0.410284353117357	evm.TU.Contig1298_pilon.57;evm.TU.Contig2412_pilon.73;evm.TU.Contig274_pilon.28;evm.TU.Contig2765_pilon.5;evm.TU.Contig316_pilon.57;evm.TU.Contig346_pilon.1;evm.TU.Contig358_pilon.39;evm.TU.Contig481_pilon.32;evm.TU.Contig561_pilon.2;evm.TU.Contig561_pilon.3;evm.TU.Contig565_pilon.17;evm.TU.Contig703_pilon.29;evm.TU.Contig70_pilon.11;evm.TU.Contig80_pilon.39;evm.TU.Contig83_pilon.34;evm.TU.Contig…
GO:0007487	analia development	2	5	0.0176072887992134	0.410284353117357	evm.TU.Contig316_pilon.57;evm.TU.Contig346_pilon.1
GO:0016108	tetraterpenoid metabolic process	2	5	0.0176072887992134	0.410284353117357	evm.TU.Contig155_pilon.37;evm.TU.Contig2876_pilon.5
GO:0016116	carotenoid metabolic process	2	5	0.0176072887992134	0.410284353117357	evm.TU.Contig155_pilon.37;evm.TU.Contig2876_pilon.5
GO:0016119	carotene metabolic process	2	5	0.0176072887992134	0.410284353117357	evm.TU.Contig155_pilon.37;evm.TU.Contig2876_pilon.5
GO:0021960	anterior commissure morphogenesis	2	5	0.0176072887992134	0.410284353117357	evm.TU.Contig316_pilon.57;evm.TU.Contig346_pilon.1
GO:0031630	regulation of synaptic vesicle fusion to presynaptic membrane	2	5	0.0176072887992134	0.410284353117357	evm.TU.Contig561_pilon.2;evm.TU.Contig561_pilon.3
GO:0032610	interleukin-1 alpha production	2	5	0.0176072887992134	0.410284353117357	evm.TU.Contig10_pilon.33;evm.TU.Contig10_pilon.34
GO:0032650	regulation of interleukin-1 alpha production	2	5	0.0176072887992134	0.410284353117357	evm.TU.Contig10_pilon.33;evm.TU.Contig10_pilon.34
GO:0033624	negative regulation of integrin activation	2	5	0.0176072887992134	0.410284353117357	evm.TU.Contig10_pilon.33;evm.TU.Contig10_pilon.34
GO:0035238	vitamin A biosynthetic process	2	5	0.0176072887992134	0.410284353117357	evm.TU.Contig155_pilon.37;evm.TU.Contig2876_pilon.5
GO:0035457	cellular response to interferon-alpha	2	5	0.0176072887992134	0.410284353117357	evm.TU.Contig1_pilon.381;evm.TU.Contig225_pilon.70
GO:0042320	regulation of circadian sleep/wake cycle, REM sleep	2	5	0.0176072887992134	0.410284353117357	evm.TU.Contig10_pilon.33;evm.TU.Contig10_pilon.34
GO:0042322	negative regulation of circadian sleep/wake cycle, REM sleep	2	5	0.0176072887992134	0.410284353117357	evm.TU.Contig10_pilon.33;evm.TU.Contig10_pilon.34
GO:0042435	indole-containing compound biosynthetic process	2	5	0.0176072887992134	0.410284353117357	evm.TU.Contig224_pilon.45;evm.TU.Contig71_pilon.184
GO:0044336	canonical Wnt signaling pathway involved in negative regulation of apoptotic process	2	5	0.0176072887992134	0.410284353117357	evm.TU.Contig1172_pilon.26;evm.TU.Contig1_pilon.381
GO:1900127	positive regulation of hyaluronan biosynthetic process	2	5	0.0176072887992134	0.410284353117357	evm.TU.Contig10_pilon.33;evm.TU.Contig10_pilon.34
GO:1901810	beta-carotene metabolic process	2	5	0.0176072887992134	0.410284353117357	evm.TU.Contig155_pilon.37;evm.TU.Contig2876_pilon.5
GO:1903995	regulation of non-membrane spanning protein tyrosine kinase activity	2	5	0.0176072887992134	0.410284353117357	evm.TU.Contig115_pilon.2;evm.TU.Contig1_pilon.63
GO:1903997	positive regulation of non-membrane spanning protein tyrosine kinase activity	2	5	0.0176072887992134	0.410284353117357	evm.TU.Contig115_pilon.2;evm.TU.Contig1_pilon.63
GO:1904304	regulation of gastro-intestinal system smooth muscle contraction	2	5	0.0176072887992134	0.410284353117357	evm.TU.Contig10_pilon.33;evm.TU.Contig10_pilon.34
GO:1904305	negative regulation of gastro-intestinal system smooth muscle contraction	2	5	0.0176072887992134	0.410284353117357	evm.TU.Contig10_pilon.33;evm.TU.Contig10_pilon.34
GO:1904347	regulation of small intestine smooth muscle contraction	2	5	0.0176072887992134	0.410284353117357	evm.TU.Contig10_pilon.33;evm.TU.Contig10_pilon.34
GO:1904348	negative regulation of small intestine smooth muscle contraction	2	5	0.0176072887992134	0.410284353117357	evm.TU.Contig10_pilon.33;evm.TU.Contig10_pilon.34
GO:1904464	regulation of matrix metallopeptidase secretion	2	5	0.0176072887992134	0.410284353117357	evm.TU.Contig10_pilon.33;evm.TU.Contig10_pilon.34
GO:1990770	small intestine smooth muscle contraction	2	5	0.0176072887992134	0.410284353117357	evm.TU.Contig10_pilon.33;evm.TU.Contig10_pilon.34
GO:1990773	matrix metallopeptidase secretion	2	5	0.0176072887992134	0.410284353117357	evm.TU.Contig10_pilon.33;evm.TU.Contig10_pilon.34
GO:2000389	regulation of neutrophil extravasation	2	5	0.0176072887992134	0.410284353117357	evm.TU.Contig10_pilon.33;evm.TU.Contig10_pilon.34
GO:2000391	positive regulation of neutrophil extravasation	2	5	0.0176072887992134	0.410284353117357	evm.TU.Contig10_pilon.33;evm.TU.Contig10_pilon.34
GO:0042737	drug catabolic process	12	138	0.0180450087552523	0.415944571359935	evm.TU.Contig1161_pilon.16;evm.TU.Contig1161_pilon.17;evm.TU.Contig1207_pilon.10;evm.TU.Contig131_pilon.34;evm.TU.Contig208_pilon.15;evm.TU.Contig216_pilon.92;evm.TU.Contig488_pilon.9;evm.TU.Contig48_pilon.104;evm.TU.Contig71_pilon.184;evm.TU.Contig84_pilon.115;evm.TU.Contig84_pilon.78;evm.TU.Contig87_pilon.29
GO:0061025	membrane fusion	17	222	0.0180506285855112	0.415944571359935	evm.TU.Contig1298_pilon.57;evm.TU.Contig2412_pilon.73;evm.TU.Contig274_pilon.28;evm.TU.Contig2765_pilon.5;evm.TU.Contig316_pilon.57;evm.TU.Contig346_pilon.1;evm.TU.Contig358_pilon.39;evm.TU.Contig481_pilon.32;evm.TU.Contig561_pilon.2;evm.TU.Contig561_pilon.3;evm.TU.Contig565_pilon.17;evm.TU.Contig703_pilon.29;evm.TU.Contig70_pilon.11;evm.TU.Contig80_pilon.39;evm.TU.Contig81_pilon.104;evm.TU.Conti…
GO:0019932	second-messenger-mediated signaling	19	257	0.0180601984871867	0.415944571359935	evm.TU.Contig10_pilon.18;evm.TU.Contig10_pilon.33;evm.TU.Contig10_pilon.34;evm.TU.Contig115_pilon.2;evm.TU.Contig15_pilon.94;evm.TU.Contig1_pilon.63;evm.TU.Contig22_pilon.117;evm.TU.Contig2765_pilon.5;evm.TU.Contig283_pilon.48;evm.TU.Contig34_pilon.17;evm.TU.Contig418_pilon.33;evm.TU.Contig438_pilon.14;evm.TU.Contig481_pilon.32;evm.TU.Contig48_pilon.96;evm.TU.Contig506_pilon.18;evm.TU.Contig554_p…
GO:0030072	peptide hormone secretion	15	188	0.0182622458709968	0.418612336474436	evm.TU.Contig10_pilon.33;evm.TU.Contig10_pilon.34;evm.TU.Contig15_pilon.94;evm.TU.Contig160_pilon.33;evm.TU.Contig189_pilon.20;evm.TU.Contig221_pilon.6;evm.TU.Contig221_pilon.68;evm.TU.Contig2412_pilon.73;evm.TU.Contig2765_pilon.3;evm.TU.Contig283_pilon.48;evm.TU.Contig298_pilon.20;evm.TU.Contig554_pilon.18;evm.TU.Contig561_pilon.2;evm.TU.Contig561_pilon.3;evm.TU.Contig889_pilon.10
GO:1903998	regulation of eating behavior	7	62	0.0183169315858892	0.418612336474436	evm.TU.Contig2329_pilon.39;evm.TU.Contig283_pilon.48;evm.TU.Contig357_pilon.94;evm.TU.Contig523_pilon.111;evm.TU.Contig533_pilon.2;evm.TU.Contig869_pilon.10;evm.TU.Contig896_pilon.2
GO:0010817	regulation of hormone levels	27	403	0.0184091676205056	0.419108329505917	evm.TU.Contig10_pilon.33;evm.TU.Contig10_pilon.34;evm.TU.Contig10_pilon.6;evm.TU.Contig15_pilon.94;evm.TU.Contig160_pilon.33;evm.TU.Contig189_pilon.20;evm.TU.Contig221_pilon.6;evm.TU.Contig221_pilon.68;evm.TU.Contig224_pilon.45;evm.TU.Contig2412_pilon.73;evm.TU.Contig2765_pilon.3;evm.TU.Contig283_pilon.48;evm.TU.Contig298_pilon.20;evm.TU.Contig357_pilon.94;evm.TU.Contig488_pilon.9;evm.TU.Contig52…
GO:0021953	central nervous system neuron differentiation	13	155	0.018649553969838	0.421352280185466	evm.TU.Contig1172_pilon.26;evm.TU.Contig15_pilon.94;evm.TU.Contig1_pilon.63;evm.TU.Contig218_pilon.80;evm.TU.Contig220_pilon.61;evm.TU.Contig2400_pilon.15;evm.TU.Contig304_pilon.44;evm.TU.Contig310_pilon.70;evm.TU.Contig316_pilon.57;evm.TU.Contig346_pilon.1;evm.TU.Contig348_pilon.47;evm.TU.Contig703_pilon.30;evm.TU.Contig87_pilon.20
GO:0061448	connective tissue development	13	155	0.018649553969838	0.421352280185466	evm.TU.Contig109_pilon.105;evm.TU.Contig10_pilon.6;evm.TU.Contig15_pilon.94;evm.TU.Contig210_pilon.31;evm.TU.Contig235_pilon.8;evm.TU.Contig274_pilon.28;evm.TU.Contig304_pilon.44;evm.TU.Contig48_pilon.104;evm.TU.Contig53_pilon.27;evm.TU.Contig596_pilon.3;evm.TU.Contig70_pilon.11;evm.TU.Contig90_pilon.3;evm.TU.Contig999_pilon.37
GO:0009713	catechol-containing compound biosynthetic process	4	24	0.0193643890639078	0.42774423724067	evm.TU.Contig131_pilon.34;evm.TU.Contig224_pilon.45;evm.TU.Contig2765_pilon.3;evm.TU.Contig71_pilon.184
GO:0035810	positive regulation of urine volume	4	24	0.0193643890639078	0.42774423724067	evm.TU.Contig10_pilon.33;evm.TU.Contig10_pilon.34;evm.TU.Contig34_pilon.17;evm.TU.Contig554_pilon.5
GO:0042423	catecholamine biosynthetic process	4	24	0.0193643890639078	0.42774423724067	evm.TU.Contig131_pilon.34;evm.TU.Contig224_pilon.45;evm.TU.Contig2765_pilon.3;evm.TU.Contig71_pilon.184
GO:0060004	reflex	4	24	0.0193643890639078	0.42774423724067	evm.TU.Contig115_pilon.2;evm.TU.Contig160_pilon.33;evm.TU.Contig2329_pilon.39;evm.TU.Contig523_pilon.111
GO:0060561	apoptotic process involved in morphogenesis	4	24	0.0193643890639078	0.42774423724067	evm.TU.Contig316_pilon.57;evm.TU.Contig342_pilon.33;evm.TU.Contig346_pilon.1;evm.TU.Contig822_pilon.39
GO:0071709	membrane assembly	4	24	0.0193643890639078	0.42774423724067	evm.TU.Contig2461_pilon.24;evm.TU.Contig460_pilon.100;evm.TU.Contig610_pilon.22;evm.TU.Contig83_pilon.34
GO:0001504	neurotransmitter uptake	5	36	0.019529454349962	0.428484943094143	evm.TU.Contig131_pilon.34;evm.TU.Contig144_pilon.6;evm.TU.Contig221_pilon.6;evm.TU.Contig2765_pilon.3;evm.TU.Contig703_pilon.30
GO:0043051	regulation of pharyngeal pumping	6	49	0.0195421439883058	0.428484943094143	evm.TU.Contig2329_pilon.39;evm.TU.Contig283_pilon.48;evm.TU.Contig357_pilon.94;evm.TU.Contig533_pilon.2;evm.TU.Contig869_pilon.10;evm.TU.Contig896_pilon.2
GO:0090276	regulation of peptide hormone secretion	14	173	0.0198499859796158	0.433634620187049	evm.TU.Contig10_pilon.33;evm.TU.Contig10_pilon.34;evm.TU.Contig15_pilon.94;evm.TU.Contig160_pilon.33;evm.TU.Contig189_pilon.20;evm.TU.Contig221_pilon.6;evm.TU.Contig221_pilon.68;evm.TU.Contig2412_pilon.73;evm.TU.Contig283_pilon.48;evm.TU.Contig298_pilon.20;evm.TU.Contig554_pilon.18;evm.TU.Contig561_pilon.2;evm.TU.Contig561_pilon.3;evm.TU.Contig889_pilon.10
GO:0019935	cyclic-nucleotide-mediated signaling	11	124	0.0201598481522951	0.437189115769846	evm.TU.Contig10_pilon.18;evm.TU.Contig10_pilon.33;evm.TU.Contig10_pilon.34;evm.TU.Contig115_pilon.2;evm.TU.Contig15_pilon.94;evm.TU.Contig34_pilon.17;evm.TU.Contig418_pilon.33;evm.TU.Contig48_pilon.96;evm.TU.Contig506_pilon.18;evm.TU.Contig554_pilon.5;evm.TU.Contig596_pilon.3
GO:0071466	cellular response to xenobiotic stimulus	11	124	0.0201598481522951	0.437189115769846	evm.TU.Contig10_pilon.6;evm.TU.Contig1429_pilon.1;evm.TU.Contig15_pilon.94;evm.TU.Contig2461_pilon.24;evm.TU.Contig24_pilon.56;evm.TU.Contig460_pilon.100;evm.TU.Contig488_pilon.9;evm.TU.Contig554_pilon.18;evm.TU.Contig607_pilon.21;evm.TU.Contig84_pilon.115;evm.TU.Contig84_pilon.78
GO:0051705	multi-organism behavior	21	297	0.02096071696066	0.447406566241787	evm.TU.Contig0_pilon.34;evm.TU.Contig160_pilon.33;evm.TU.Contig235_pilon.8;evm.TU.Contig2461_pilon.24;evm.TU.Contig2467_pilon.23;evm.TU.Contig271_pilon.43;evm.TU.Contig2765_pilon.13;evm.TU.Contig283_pilon.48;evm.TU.Contig304_pilon.45;evm.TU.Contig316_pilon.57;evm.TU.Contig346_pilon.1;evm.TU.Contig44_pilon.3;evm.TU.Contig460_pilon.100;evm.TU.Contig506_pilon.18;evm.TU.Contig554_pilon.18;evm.TU.Cont…
GO:0048771	tissue remodeling	10	109	0.0211634282713885	0.447406566241787	evm.TU.Contig10_pilon.33;evm.TU.Contig10_pilon.34;evm.TU.Contig115_pilon.2;evm.TU.Contig15_pilon.94;evm.TU.Contig342_pilon.33;evm.TU.Contig48_pilon.82;evm.TU.Contig596_pilon.3;evm.TU.Contig71_pilon.184;evm.TU.Contig822_pilon.39;evm.TU.Contig83_pilon.34
GO:0044708	single-organism behavior	44	737	0.0213055846173805	0.447406566241787	evm.TU.Contig0_pilon.147;evm.TU.Contig10_pilon.33;evm.TU.Contig10_pilon.34;evm.TU.Contig10_pilon.6;evm.TU.Contig115_pilon.2;evm.TU.Contig1172_pilon.26;evm.TU.Contig1236_pilon.6;evm.TU.Contig137_pilon.22;evm.TU.Contig15_pilon.94;evm.TU.Contig160_pilon.33;evm.TU.Contig189_pilon.20;evm.TU.Contig1_pilon.63;evm.TU.Contig2329_pilon.39;evm.TU.Contig237_pilon.6;evm.TU.Contig2400_pilon.15;evm.TU.Contig276…
GO:0007418	ventral midline development	3	14	0.021308660088594	0.447406566241787	evm.TU.Contig1172_pilon.26;evm.TU.Contig316_pilon.57;evm.TU.Contig346_pilon.1
GO:0031629	synaptic vesicle fusion to presynaptic active zone membrane	3	14	0.021308660088594	0.447406566241787	evm.TU.Contig358_pilon.39;evm.TU.Contig561_pilon.2;evm.TU.Contig561_pilon.3
GO:0035161	imaginal disc lineage restriction	3	14	0.021308660088594	0.447406566241787	evm.TU.Contig316_pilon.57;evm.TU.Contig346_pilon.1;evm.TU.Contig354_pilon.6
GO:0045136	development of secondary sexual characteristics	3	14	0.021308660088594	0.447406566241787	evm.TU.Contig101_pilon.37;evm.TU.Contig342_pilon.33;evm.TU.Contig822_pilon.39
GO:0060080	inhibitory postsynaptic potential	3	14	0.021308660088594	0.447406566241787	evm.TU.Contig2329_pilon.39;evm.TU.Contig44_pilon.3;evm.TU.Contig896_pilon.2
GO:0099500	vesicle fusion to plasma membrane	3	14	0.021308660088594	0.447406566241787	evm.TU.Contig358_pilon.39;evm.TU.Contig561_pilon.2;evm.TU.Contig561_pilon.3
GO:0017158	regulation of calcium ion-dependent exocytosis	7	64	0.0214856118657412	0.447956160372752	evm.TU.Contig2329_pilon.39;evm.TU.Contig2412_pilon.73;evm.TU.Contig342_pilon.33;evm.TU.Contig561_pilon.2;evm.TU.Contig561_pilon.3;evm.TU.Contig822_pilon.39;evm.TU.Contig889_pilon.10
GO:0045598	regulation of fat cell differentiation	7	64	0.0214856118657412	0.447956160372752	evm.TU.Contig1172_pilon.26;evm.TU.Contig187_pilon.183;evm.TU.Contig310_pilon.70;evm.TU.Contig31_pilon.19;evm.TU.Contig48_pilon.16;evm.TU.Contig71_pilon.184;evm.TU.Contig791_pilon.30
GO:0042441	eye pigment metabolic process	5	37	0.0217932486899611	0.449637096235238	evm.TU.Contig155_pilon.37;evm.TU.Contig267_pilon.44;evm.TU.Contig267_pilon.56;evm.TU.Contig2876_pilon.5;evm.TU.Contig71_pilon.184
GO:0043324	pigment metabolic process involved in developmental pigmentation	5	37	0.0217932486899611	0.449637096235238	evm.TU.Contig155_pilon.37;evm.TU.Contig267_pilon.44;evm.TU.Contig267_pilon.56;evm.TU.Contig2876_pilon.5;evm.TU.Contig71_pilon.184
GO:0043474	pigment metabolic process involved in pigmentation	5	37	0.0217932486899611	0.449637096235238	evm.TU.Contig155_pilon.37;evm.TU.Contig267_pilon.44;evm.TU.Contig267_pilon.56;evm.TU.Contig2876_pilon.5;evm.TU.Contig71_pilon.184
GO:0030431	sleep	9	94	0.0218765059340213	0.449793073563858	evm.TU.Contig10_pilon.33;evm.TU.Contig10_pilon.34;evm.TU.Contig160_pilon.33;evm.TU.Contig2461_pilon.24;evm.TU.Contig337_pilon.54;evm.TU.Contig460_pilon.100;evm.TU.Contig714_pilon.2;evm.TU.Contig80_pilon.39;evm.TU.Contig83_pilon.31
GO:0009583	detection of light stimulus	8	79	0.0220923580024272	0.452664797415249	evm.TU.Contig155_pilon.37;evm.TU.Contig15_pilon.94;evm.TU.Contig160_pilon.33;evm.TU.Contig1691_pilon.17;evm.TU.Contig2876_pilon.5;evm.TU.Contig438_pilon.14;evm.TU.Contig590_pilon.43;evm.TU.Contig611_pilon.61
GO:0035815	positive regulation of renal sodium excretion	4	25	0.0222757734464196	0.454854452984966	evm.TU.Contig10_pilon.33;evm.TU.Contig10_pilon.34;evm.TU.Contig34_pilon.17;evm.TU.Contig554_pilon.5
GO:0008285	negative regulation of cell proliferation	30	467	0.0226093879767593	0.459123739487371	evm.TU.Contig115_pilon.2;evm.TU.Contig1216_pilon.3;evm.TU.Contig153_pilon.83;evm.TU.Contig153_pilon.84;evm.TU.Contig15_pilon.94;evm.TU.Contig1691_pilon.17;evm.TU.Contig187_pilon.183;evm.TU.Contig1_pilon.334;evm.TU.Contig1_pilon.381;evm.TU.Contig1_pilon.63;evm.TU.Contig22_pilon.117;evm.TU.Contig2329_pilon.4;evm.TU.Contig26_pilon.5;evm.TU.Contig310_pilon.70;evm.TU.Contig31_pilon.19;evm.TU.Contig342…
GO:0031960	response to corticosteroid	14	176	0.0226680058829211	0.459123739487371	evm.TU.Contig15_pilon.94;evm.TU.Contig189_pilon.20;evm.TU.Contig1_pilon.63;evm.TU.Contig210_pilon.31;evm.TU.Contig2765_pilon.3;evm.TU.Contig44_pilon.3;evm.TU.Contig488_pilon.9;evm.TU.Contig48_pilon.104;evm.TU.Contig506_pilon.18;evm.TU.Contig71_pilon.184;evm.TU.Contig83_pilon.34;evm.TU.Contig84_pilon.115;evm.TU.Contig84_pilon.78;evm.TU.Contig858_pilon.9
GO:0042493	response to drug	49	840	0.0227166575916	0.459123739487371	evm.TU.Contig10_pilon.33;evm.TU.Contig10_pilon.34;evm.TU.Contig10_pilon.6;evm.TU.Contig115_pilon.2;evm.TU.Contig128_pilon.31;evm.TU.Contig131_pilon.34;evm.TU.Contig1429_pilon.1;evm.TU.Contig144_pilon.6;evm.TU.Contig150_pilon.16;evm.TU.Contig15_pilon.94;evm.TU.Contig160_pilon.33;evm.TU.Contig1_pilon.381;evm.TU.Contig1_pilon.63;evm.TU.Contig210_pilon.31;evm.TU.Contig217_pilon.5;evm.TU.Contig220_pil…
GO:0006493	protein O-linked glycosylation	7	65	0.0232045269024266	0.465815198831821	evm.TU.Contig1171_pilon.41;evm.TU.Contig187_pilon.52;evm.TU.Contig1_pilon.19;evm.TU.Contig20_pilon.35;evm.TU.Contig303_pilon.10;evm.TU.Contig523_pilon.105;evm.TU.Contig70_pilon.9
GO:0071242	cellular response to ammonium ion	7	65	0.0232045269024266	0.465815198831821	evm.TU.Contig1429_pilon.1;evm.TU.Contig160_pilon.33;evm.TU.Contig1_pilon.381;evm.TU.Contig2765_pilon.3;evm.TU.Contig337_pilon.54;evm.TU.Contig554_pilon.18;evm.TU.Contig714_pilon.2
GO:1903825	organic acid transmembrane transport	14	177	0.0236709283008969	0.467151922989978	evm.TU.Contig0_pilon.83;evm.TU.Contig1306_pilon.35;evm.TU.Contig144_pilon.6;evm.TU.Contig1_pilon.381;evm.TU.Contig20_pilon.30;evm.TU.Contig267_pilon.56;evm.TU.Contig2765_pilon.113_evm.TU.Contig2765_pilon.114_evm.TU.Contig2765_pilon.115;evm.TU.Contig328_pilon.37;evm.TU.Contig362_pilon.7;evm.TU.Contig481_pilon.100;evm.TU.Contig575_pilon.40;evm.TU.Contig575_pilon.42;evm.TU.Contig693_pilon.7;evm.TU.C…
GO:0046660	female sex differentiation	10	111	0.0237017751681108	0.467151922989978	evm.TU.Contig10_pilon.33;evm.TU.Contig10_pilon.34;evm.TU.Contig15_pilon.94;evm.TU.Contig1_pilon.381;evm.TU.Contig220_pilon.61;evm.TU.Contig316_pilon.57;evm.TU.Contig31_pilon.19;evm.TU.Contig325_pilon.16;evm.TU.Contig346_pilon.1;evm.TU.Contig53_pilon.27
GO:0035176	social behavior	5	38	0.0242210069518323	0.467151922989978	evm.TU.Contig316_pilon.57;evm.TU.Contig346_pilon.1;evm.TU.Contig44_pilon.3;evm.TU.Contig703_pilon.30;evm.TU.Contig81_pilon.104
GO:0051701	interaction with host	9	96	0.0247205310539427	0.467151922989978	evm.TU.Contig126_pilon.19;evm.TU.Contig1321_pilon.17;evm.TU.Contig1_pilon.381;evm.TU.Contig1_pilon.63;evm.TU.Contig210_pilon.31;evm.TU.Contig2765_pilon.113_evm.TU.Contig2765_pilon.114_evm.TU.Contig2765_pilon.115;evm.TU.Contig438_pilon.14;evm.TU.Contig546_pilon.18;evm.TU.Contig83_pilon.34
GO:0006940	regulation of smooth muscle contraction	7	66	0.0250160297048284	0.467151922989978	evm.TU.Contig10_pilon.33;evm.TU.Contig10_pilon.34;evm.TU.Contig115_pilon.2;evm.TU.Contig2765_pilon.5;evm.TU.Contig438_pilon.14;evm.TU.Contig506_pilon.18;evm.TU.Contig83_pilon.34
GO:0007271	synaptic transmission, cholinergic	7	66	0.0250160297048284	0.467151922989978	evm.TU.Contig357_pilon.94;evm.TU.Contig488_pilon.9;evm.TU.Contig561_pilon.2;evm.TU.Contig561_pilon.3;evm.TU.Contig84_pilon.115;evm.TU.Contig84_pilon.78;evm.TU.Contig869_pilon.10
GO:0007608	sensory perception of smell	7	66	0.0250160297048284	0.467151922989978	evm.TU.Contig131_pilon.34;evm.TU.Contig28_pilon.33;evm.TU.Contig305_pilon.32;evm.TU.Contig481_pilon.73;evm.TU.Contig591_pilon.4;evm.TU.Contig84_pilon.10;evm.TU.Contig889_pilon.10
GO:0019048	modulation by virus of host morphology or physiology	4	26	0.0254400298128049	0.467151922989978	evm.TU.Contig126_pilon.19;evm.TU.Contig1_pilon.381;evm.TU.Contig1_pilon.63;evm.TU.Contig210_pilon.31
GO:0045932	negative regulation of muscle contraction	4	26	0.0254400298128049	0.467151922989978	evm.TU.Contig10_pilon.33;evm.TU.Contig10_pilon.34;evm.TU.Contig438_pilon.14;evm.TU.Contig506_pilon.18
GO:0002692	negative regulation of cellular extravasation	2	6	0.0256502568982712	0.467151922989978	evm.TU.Contig10_pilon.33;evm.TU.Contig10_pilon.34
GO:0014827	intestine smooth muscle contraction	2	6	0.0256502568982712	0.467151922989978	evm.TU.Contig10_pilon.33;evm.TU.Contig10_pilon.34
GO:0014831	gastro-intestinal system smooth muscle contraction	2	6	0.0256502568982712	0.467151922989978	evm.TU.Contig10_pilon.33;evm.TU.Contig10_pilon.34
GO:0035283	central nervous system segmentation	2	6	0.0256502568982712	0.467151922989978	evm.TU.Contig1172_pilon.26;evm.TU.Contig636_pilon.3
GO:0035284	brain segmentation	2	6	0.0256502568982712	0.467151922989978	evm.TU.Contig1172_pilon.26;evm.TU.Contig636_pilon.3
GO:0035754	B cell chemotaxis	2	6	0.0256502568982712	0.467151922989978	evm.TU.Contig1_pilon.96;evm.TU.Contig718_pilon.37
GO:0038030	non-canonical Wnt signaling pathway via MAPK cascade	2	6	0.0256502568982712	0.467151922989978	evm.TU.Contig460_pilon.82;evm.TU.Contig53_pilon.27
GO:0042214	terpene metabolic process	2	6	0.0256502568982712	0.467151922989978	evm.TU.Contig155_pilon.37;evm.TU.Contig2876_pilon.5
GO:0043568	positive regulation of insulin-like growth factor receptor signaling pathway	2	6	0.0256502568982712	0.467151922989978	evm.TU.Contig1172_pilon.26;evm.TU.Contig42_pilon.41
GO:0044387	negative regulation of protein kinase activity by regulation of protein phosphorylation	2	6	0.0256502568982712	0.467151922989978	evm.TU.Contig101_pilon.125;evm.TU.Contig791_pilon.30
GO:0045317	equator specification	2	6	0.0256502568982712	0.467151922989978	evm.TU.Contig386_pilon.19;evm.TU.Contig386_pilon.5
GO:0048099	anterior/posterior lineage restriction, imaginal disc	2	6	0.0256502568982712	0.467151922989978	evm.TU.Contig316_pilon.57;evm.TU.Contig346_pilon.1
GO:0051574	positive regulation of histone H3-K9 methylation	2	6	0.0256502568982712	0.467151922989978	evm.TU.Contig0_pilon.147;evm.TU.Contig216_pilon.29
GO:0055064	chloride ion homeostasis	2	6	0.0256502568982712	0.467151922989978	evm.TU.Contig506_pilon.18;evm.TU.Contig84_pilon.41
GO:0072173	metanephric tubule morphogenesis	2	6	0.0256502568982712	0.467151922989978	evm.TU.Contig310_pilon.70;evm.TU.Contig53_pilon.27
GO:0072672	neutrophil extravasation	2	6	0.0256502568982712	0.467151922989978	evm.TU.Contig10_pilon.33;evm.TU.Contig10_pilon.34
GO:1900109	regulation of histone H3-K9 dimethylation	2	6	0.0256502568982712	0.467151922989978	evm.TU.Contig0_pilon.147;evm.TU.Contig216_pilon.29
GO:1904468	negative regulation of tumor necrosis factor secretion	2	6	0.0256502568982712	0.467151922989978	evm.TU.Contig10_pilon.33;evm.TU.Contig10_pilon.34
GO:0035268	protein mannosylation	3	15	0.0257869119388611	0.467151922989978	evm.TU.Contig1171_pilon.41;evm.TU.Contig187_pilon.52;evm.TU.Contig1_pilon.19
GO:0042531	positive regulation of tyrosine phosphorylation of STAT protein	3	15	0.0257869119388611	0.467151922989978	evm.TU.Contig10_pilon.33;evm.TU.Contig10_pilon.34;evm.TU.Contig310_pilon.70
GO:0043950	positive regulation of cAMP-mediated signaling	3	15	0.0257869119388611	0.467151922989978	evm.TU.Contig10_pilon.33;evm.TU.Contig10_pilon.34;evm.TU.Contig15_pilon.94
GO:0098810	neurotransmitter reuptake	3	15	0.0257869119388611	0.467151922989978	evm.TU.Contig131_pilon.34;evm.TU.Contig2765_pilon.3;evm.TU.Contig703_pilon.30
GO:1990403	embryonic brain development	3	15	0.0257869119388611	0.467151922989978	evm.TU.Contig1172_pilon.26;evm.TU.Contig316_pilon.57;evm.TU.Contig346_pilon.1
GO:0007611	learning or memory	24	359	0.025975460431865	0.469137343118971	evm.TU.Contig0_pilon.147;evm.TU.Contig10_pilon.6;evm.TU.Contig115_pilon.2;evm.TU.Contig1172_pilon.26;evm.TU.Contig1236_pilon.6;evm.TU.Contig15_pilon.94;evm.TU.Contig160_pilon.33;evm.TU.Contig1_pilon.63;evm.TU.Contig237_pilon.6;evm.TU.Contig316_pilon.57;evm.TU.Contig31_pilon.19;evm.TU.Contig346_pilon.1;evm.TU.Contig44_pilon.3;evm.TU.Contig460_pilon.82;evm.TU.Contig477_pilon.52_evm.TU.Contig477_pil…
GO:0010623	developmental programmed cell death	11	129	0.0261613524094791	0.471062897021591	evm.TU.Contig1172_pilon.26;evm.TU.Contig137_pilon.40;evm.TU.Contig1691_pilon.17;evm.TU.Contig1_pilon.63;evm.TU.Contig283_pilon.48;evm.TU.Contig316_pilon.57;evm.TU.Contig342_pilon.33;evm.TU.Contig346_pilon.1;evm.TU.Contig70_pilon.11;evm.TU.Contig822_pilon.39;evm.TU.Contig87_pilon.20
GO:0046039	GTP metabolic process	5	39	0.0268163122027827	0.479363642052406	evm.TU.Contig2223_pilon.5;evm.TU.Contig25_pilon.30;evm.TU.Contig346_pilon.6;evm.TU.Contig57_pilon.22;evm.TU.Contig778_pilon.28
GO:0050728	negative regulation of inflammatory response	7	67	0.0269221600075838	0.479363642052406	evm.TU.Contig10_pilon.33;evm.TU.Contig10_pilon.34;evm.TU.Contig1233_pilon.39;evm.TU.Contig1233_pilon.40;evm.TU.Contig2329_pilon.4;evm.TU.Contig506_pilon.18;evm.TU.Contig791_pilon.30
GO:0043407	negative regulation of MAP kinase activity	6	53	0.0277452749123354	0.479363642052406	evm.TU.Contig101_pilon.125;evm.TU.Contig15_pilon.94;evm.TU.Contig481_pilon.46;evm.TU.Contig791_pilon.30;evm.TU.Contig83_pilon.34;evm.TU.Contig87_pilon.18
GO:0007187	G-protein coupled receptor signaling pathway, coupled to cyclic nucleotide second messenger	9	98	0.0278181229501352	0.479363642052406	evm.TU.Contig10_pilon.33;evm.TU.Contig10_pilon.34;evm.TU.Contig115_pilon.2;evm.TU.Contig2765_pilon.13;evm.TU.Contig48_pilon.96;evm.TU.Contig506_pilon.18;evm.TU.Contig561_pilon.2;evm.TU.Contig561_pilon.3;evm.TU.Contig596_pilon.3
GO:0007616	long-term memory	9	98	0.0278181229501352	0.479363642052406	evm.TU.Contig10_pilon.6;evm.TU.Contig1172_pilon.26;evm.TU.Contig1236_pilon.6;evm.TU.Contig1_pilon.63;evm.TU.Contig237_pilon.6;evm.TU.Contig44_pilon.3;evm.TU.Contig477_pilon.52_evm.TU.Contig477_pilon.53;evm.TU.Contig575_pilon.64;evm.TU.Contig71_pilon.184
GO:0010038	response to metal ion	22	325	0.0284941126120326	0.479363642052406	evm.TU.Contig128_pilon.31;evm.TU.Contig131_pilon.34;evm.TU.Contig1429_pilon.1;evm.TU.Contig150_pilon.16;evm.TU.Contig160_pilon.33;evm.TU.Contig2329_pilon.39;evm.TU.Contig2378_pilon.10;evm.TU.Contig2378_pilon.11;evm.TU.Contig24_pilon.56;evm.TU.Contig2765_pilon.3;evm.TU.Contig298_pilon.20;evm.TU.Contig48_pilon.104;evm.TU.Contig48_pilon.16;evm.TU.Contig503_pilon.7;evm.TU.Contig554_pilon.18;evm.TU.Co…
GO:0007631	feeding behavior	15	199	0.0287433012890676	0.479363642052406	evm.TU.Contig148_pilon.18;evm.TU.Contig189_pilon.20;evm.TU.Contig1_pilon.63;evm.TU.Contig220_pilon.61;evm.TU.Contig2329_pilon.39;evm.TU.Contig2765_pilon.3;evm.TU.Contig283_pilon.48;evm.TU.Contig316_pilon.57;evm.TU.Contig346_pilon.1;evm.TU.Contig357_pilon.94;evm.TU.Contig460_pilon.38;evm.TU.Contig523_pilon.111;evm.TU.Contig533_pilon.2;evm.TU.Contig869_pilon.10;evm.TU.Contig896_pilon.2
GO:0070555	response to interleukin-1	8	83	0.0287562187883545	0.479363642052406	evm.TU.Contig10_pilon.33;evm.TU.Contig10_pilon.34;evm.TU.Contig10_pilon.6;evm.TU.Contig15_pilon.94;evm.TU.Contig1_pilon.381;evm.TU.Contig298_pilon.20;evm.TU.Contig310_pilon.70;evm.TU.Contig31_pilon.19
GO:0006820	anion transport	30	477	0.029108716257612	0.479363642052406	evm.TU.Contig0_pilon.83;evm.TU.Contig1306_pilon.35;evm.TU.Contig144_pilon.6;evm.TU.Contig15_pilon.94;evm.TU.Contig160_pilon.33;evm.TU.Contig1727_pilon.8;evm.TU.Contig1_pilon.381;evm.TU.Contig1_pilon.63;evm.TU.Contig20_pilon.30;evm.TU.Contig2329_pilon.39;evm.TU.Contig267_pilon.56;evm.TU.Contig2765_pilon.113_evm.TU.Contig2765_pilon.114_evm.TU.Contig2765_pilon.115;evm.TU.Contig2765_pilon.3;evm.TU.Co…
GO:0006486	protein glycosylation	16	217	0.0292038449335278	0.479363642052406	evm.TU.Contig1171_pilon.41;evm.TU.Contig187_pilon.52;evm.TU.Contig1_pilon.19;evm.TU.Contig1_pilon.393;evm.TU.Contig20_pilon.35;evm.TU.Contig2461_pilon.24;evm.TU.Contig303_pilon.10;evm.TU.Contig342_pilon.33;evm.TU.Contig460_pilon.100;evm.TU.Contig477_pilon.52_evm.TU.Contig477_pilon.53;evm.TU.Contig523_pilon.105;evm.TU.Contig540_pilon.13;evm.TU.Contig70_pilon.9;evm.TU.Contig81_pilon.66;evm.TU.Conti…
GO:0043413	macromolecule glycosylation	16	217	0.0292038449335278	0.479363642052406	evm.TU.Contig1171_pilon.41;evm.TU.Contig187_pilon.52;evm.TU.Contig1_pilon.19;evm.TU.Contig1_pilon.393;evm.TU.Contig20_pilon.35;evm.TU.Contig2461_pilon.24;evm.TU.Contig303_pilon.10;evm.TU.Contig342_pilon.33;evm.TU.Contig460_pilon.100;evm.TU.Contig477_pilon.52_evm.TU.Contig477_pilon.53;evm.TU.Contig523_pilon.105;evm.TU.Contig540_pilon.13;evm.TU.Contig70_pilon.9;evm.TU.Contig81_pilon.66;evm.TU.Conti…
GO:0007600	sensory perception	29	458	0.0292618677011588	0.479363642052406	evm.TU.Contig1280_pilon.7;evm.TU.Contig131_pilon.34;evm.TU.Contig1321_pilon.7;evm.TU.Contig137_pilon.22;evm.TU.Contig15_pilon.94;evm.TU.Contig160_pilon.33;evm.TU.Contig189_pilon.20;evm.TU.Contig1_pilon.334;evm.TU.Contig1_pilon.381;evm.TU.Contig1_pilon.63;evm.TU.Contig216_pilon.29;evm.TU.Contig2329_pilon.39;evm.TU.Contig2467_pilon.23;evm.TU.Contig283_pilon.48;evm.TU.Contig28_pilon.33;evm.TU.Contig…
GO:0003333	amino acid transmembrane transport	9	99	0.0294651719838751	0.479363642052406	evm.TU.Contig0_pilon.83;evm.TU.Contig144_pilon.6;evm.TU.Contig20_pilon.30;evm.TU.Contig267_pilon.56;evm.TU.Contig328_pilon.37;evm.TU.Contig362_pilon.7;evm.TU.Contig481_pilon.100;evm.TU.Contig693_pilon.7;evm.TU.Contig703_pilon.30
GO:0045187	regulation of circadian sleep/wake cycle, sleep	5	40	0.0295823682193726	0.479363642052406	evm.TU.Contig10_pilon.33;evm.TU.Contig10_pilon.34;evm.TU.Contig160_pilon.33;evm.TU.Contig337_pilon.54;evm.TU.Contig714_pilon.2
GO:0050879	multicellular organismal movement	5	40	0.0295823682193726	0.479363642052406	evm.TU.Contig283_pilon.48;evm.TU.Contig488_pilon.9;evm.TU.Contig703_pilon.30;evm.TU.Contig84_pilon.115;evm.TU.Contig84_pilon.78
GO:0007424	open tracheal system development	15	200	0.0298796882919186	0.479363642052406	evm.TU.Contig0_pilon.90;evm.TU.Contig10_pilon.18;evm.TU.Contig10_pilon.6;evm.TU.Contig1172_pilon.26;evm.TU.Contig153_pilon.83;evm.TU.Contig153_pilon.84;evm.TU.Contig1691_pilon.17;evm.TU.Contig216_pilon.38;evm.TU.Contig2412_pilon.73;evm.TU.Contig316_pilon.57;evm.TU.Contig346_pilon.1;evm.TU.Contig44_pilon.3;evm.TU.Contig636_pilon.3;evm.TU.Contig63_pilon.8;evm.TU.Contig6_pilon.38
GO:0009593	detection of chemical stimulus	6	54	0.0301032608334716	0.479363642052406	evm.TU.Contig28_pilon.33;evm.TU.Contig305_pilon.32;evm.TU.Contig481_pilon.73;evm.TU.Contig48_pilon.16;evm.TU.Contig84_pilon.10;evm.TU.Contig889_pilon.10
GO:0042220	response to cocaine	6	54	0.0301032608334716	0.479363642052406	evm.TU.Contig10_pilon.6;evm.TU.Contig115_pilon.2;evm.TU.Contig131_pilon.34;evm.TU.Contig2765_pilon.3;evm.TU.Contig554_pilon.18;evm.TU.Contig575_pilon.64
GO:0060259	regulation of feeding behavior	8	84	0.0306175859463562	0.479363642052406	evm.TU.Contig148_pilon.18;evm.TU.Contig2329_pilon.39;evm.TU.Contig283_pilon.48;evm.TU.Contig357_pilon.94;evm.TU.Contig523_pilon.111;evm.TU.Contig533_pilon.2;evm.TU.Contig869_pilon.10;evm.TU.Contig896_pilon.2
GO:0001561	fatty acid alpha-oxidation	3	16	0.0307286606379426	0.479363642052406	evm.TU.Contig1306_pilon.35;evm.TU.Contig208_pilon.15;evm.TU.Contig404_pilon.8_evm.TU.Contig404_pilon.9
GO:0007448	anterior/posterior pattern specification, imaginal disc	3	16	0.0307286606379426	0.479363642052406	evm.TU.Contig1172_pilon.26;evm.TU.Contig316_pilon.57;evm.TU.Contig346_pilon.1
GO:0035309	wing and notum subfield formation	3	16	0.0307286606379426	0.479363642052406	evm.TU.Contig1172_pilon.26;evm.TU.Contig386_pilon.19;evm.TU.Contig386_pilon.5
GO:0042339	keratan sulfate metabolic process	3	16	0.0307286606379426	0.479363642052406	evm.TU.Contig1171_pilon.41;evm.TU.Contig342_pilon.33;evm.TU.Contig822_pilon.39
GO:0045686	negative regulation of glial cell differentiation	3	16	0.0307286606379426	0.479363642052406	evm.TU.Contig1_pilon.63;evm.TU.Contig310_pilon.70;evm.TU.Contig791_pilon.30
GO:0055083	monovalent inorganic anion homeostasis	3	16	0.0307286606379426	0.479363642052406	evm.TU.Contig503_pilon.7;evm.TU.Contig506_pilon.18;evm.TU.Contig84_pilon.41
GO:0097065	anterior head development	3	16	0.0307286606379426	0.479363642052406	evm.TU.Contig235_pilon.20;evm.TU.Contig316_pilon.57;evm.TU.Contig346_pilon.1
GO:0055067	monovalent inorganic cation homeostasis	11	133	0.0318206889487027	0.479363642052406	evm.TU.Contig10_pilon.33;evm.TU.Contig10_pilon.34;evm.TU.Contig160_pilon.33;evm.TU.Contig1_pilon.316;evm.TU.Contig2467_pilon.23;evm.TU.Contig2765_pilon.64;evm.TU.Contig34_pilon.17;evm.TU.Contig358_pilon.39;evm.TU.Contig503_pilon.7;evm.TU.Contig554_pilon.5;evm.TU.Contig87_pilon.20
GO:0030204	chondroitin sulfate metabolic process	5	41	0.0325219940948164	0.479363642052406	evm.TU.Contig235_pilon.20;evm.TU.Contig235_pilon.8;evm.TU.Contig704_pilon.24;evm.TU.Contig90_pilon.3;evm.TU.Contig999_pilon.37
GO:0050654	chondroitin sulfate proteoglycan metabolic process	5	41	0.0325219940948164	0.479363642052406	evm.TU.Contig235_pilon.20;evm.TU.Contig235_pilon.8;evm.TU.Contig704_pilon.24;evm.TU.Contig90_pilon.3;evm.TU.Contig999_pilon.37
GO:0002026	regulation of the force of heart contraction	4	28	0.0325422139614451	0.479363642052406	evm.TU.Contig115_pilon.2;evm.TU.Contig127_pilon.6;evm.TU.Contig15_pilon.94;evm.TU.Contig83_pilon.34
GO:0006568	tryptophan metabolic process	4	28	0.0325422139614451	0.479363642052406	evm.TU.Contig224_pilon.45;evm.TU.Contig267_pilon.44;evm.TU.Contig712_pilon.8;evm.TU.Contig71_pilon.184
GO:0042753	positive regulation of circadian rhythm	4	28	0.0325422139614451	0.479363642052406	evm.TU.Contig10_pilon.33;evm.TU.Contig10_pilon.34;evm.TU.Contig160_pilon.33;evm.TU.Contig220_pilon.61
GO:0050907	detection of chemical stimulus involved in sensory perception	4	28	0.0325422139614451	0.479363642052406	evm.TU.Contig28_pilon.33;evm.TU.Contig305_pilon.32;evm.TU.Contig481_pilon.73;evm.TU.Contig84_pilon.10
GO:0071391	cellular response to estrogen stimulus	4	28	0.0325422139614451	0.479363642052406	evm.TU.Contig0_pilon.356;evm.TU.Contig1_pilon.381;evm.TU.Contig53_pilon.27;evm.TU.Contig554_pilon.18
GO:0009612	response to mechanical stimulus	14	186	0.0342420696920719	0.479363642052406	evm.TU.Contig10_pilon.33;evm.TU.Contig10_pilon.34;evm.TU.Contig10_pilon.6;evm.TU.Contig1210_pilon.32;evm.TU.Contig127_pilon.6;evm.TU.Contig15_pilon.94;evm.TU.Contig160_pilon.33;evm.TU.Contig1_pilon.381;evm.TU.Contig1_pilon.63;evm.TU.Contig561_pilon.2;evm.TU.Contig561_pilon.3;evm.TU.Contig612_pilon.11;evm.TU.Contig83_pilon.34;evm.TU.Contig93_pilon.26
GO:0046887	positive regulation of hormone secretion	10	118	0.0343184884067384	0.479363642052406	evm.TU.Contig10_pilon.33;evm.TU.Contig10_pilon.34;evm.TU.Contig189_pilon.20;evm.TU.Contig221_pilon.6;evm.TU.Contig221_pilon.68;evm.TU.Contig283_pilon.48;evm.TU.Contig298_pilon.20;evm.TU.Contig528_pilon.20;evm.TU.Contig857_pilon.3;evm.TU.Contig869_pilon.10
GO:0002693	positive regulation of cellular extravasation	2	7	0.0348799866353821	0.479363642052406	evm.TU.Contig10_pilon.33;evm.TU.Contig10_pilon.34
GO:0005988	lactose metabolic process	2	7	0.0348799866353821	0.479363642052406	evm.TU.Contig342_pilon.33;evm.TU.Contig822_pilon.39
GO:0005989	lactose biosynthetic process	2	7	0.0348799866353821	0.479363642052406	evm.TU.Contig342_pilon.33;evm.TU.Contig822_pilon.39
GO:0007604	phototransduction, UV	2	7	0.0348799866353821	0.479363642052406	evm.TU.Contig155_pilon.37;evm.TU.Contig2876_pilon.5
GO:0019087	transformation of host cell by virus	2	7	0.0348799866353821	0.479363642052406	evm.TU.Contig1_pilon.381;evm.TU.Contig210_pilon.31
GO:0019388	galactose catabolic process	2	7	0.0348799866353821	0.479363642052406	evm.TU.Contig220_pilon.8;evm.TU.Contig79_pilon.9
GO:0033623	regulation of integrin activation	2	7	0.0348799866353821	0.479363642052406	evm.TU.Contig10_pilon.33;evm.TU.Contig10_pilon.34
GO:0042125	protein galactosylation	2	7	0.0348799866353821	0.479363642052406	evm.TU.Contig342_pilon.33;evm.TU.Contig822_pilon.39
GO:0042438	melanin biosynthetic process	2	7	0.0348799866353821	0.479363642052406	evm.TU.Contig267_pilon.56;evm.TU.Contig71_pilon.184
GO:0042747	circadian sleep/wake cycle, REM sleep	2	7	0.0348799866353821	0.479363642052406	evm.TU.Contig10_pilon.33;evm.TU.Contig10_pilon.34
GO:0050711	negative regulation of interleukin-1 secretion	2	7	0.0348799866353821	0.479363642052406	evm.TU.Contig10_pilon.33;evm.TU.Contig10_pilon.34
GO:0060137	maternal process involved in parturition	2	7	0.0348799866353821	0.479363642052406	evm.TU.Contig10_pilon.33;evm.TU.Contig10_pilon.34
GO:0100002	negative regulation of protein kinase activity by protein phosphorylation	2	7	0.0348799866353821	0.479363642052406	evm.TU.Contig101_pilon.125;evm.TU.Contig791_pilon.30
GO:1900125	regulation of hyaluronan biosynthetic process	2	7	0.0348799866353821	0.479363642052406	evm.TU.Contig10_pilon.33;evm.TU.Contig10_pilon.34
GO:1901724	positive regulation of cell proliferation involved in kidney development	2	7	0.0348799866353821	0.479363642052406	evm.TU.Contig10_pilon.6;evm.TU.Contig1_pilon.381
GO:1902306	negative regulation of sodium ion transmembrane transport	2	7	0.0348799866353821	0.479363642052406	evm.TU.Contig1216_pilon.35;evm.TU.Contig636_pilon.10
GO:1904393	regulation of skeletal muscle acetylcholine-gated channel clustering	2	7	0.0348799866353821	0.479363642052406	evm.TU.Contig460_pilon.82;evm.TU.Contig610_pilon.22
GO:2000196	positive regulation of female gonad development	2	7	0.0348799866353821	0.479363642052406	evm.TU.Contig10_pilon.33;evm.TU.Contig10_pilon.34
GO:2000833	positive regulation of steroid hormone secretion	2	7	0.0348799866353821	0.479363642052406	evm.TU.Contig283_pilon.48;evm.TU.Contig528_pilon.20
GO:2000021	regulation of ion homeostasis	12	152	0.0350666896252556	0.479363642052406	evm.TU.Contig10_pilon.33;evm.TU.Contig10_pilon.34;evm.TU.Contig22_pilon.117;evm.TU.Contig2765_pilon.64;evm.TU.Contig283_pilon.48;evm.TU.Contig298_pilon.20;evm.TU.Contig34_pilon.17;evm.TU.Contig460_pilon.82;evm.TU.Contig506_pilon.18;evm.TU.Contig523_pilon.111;evm.TU.Contig554_pilon.5;evm.TU.Contig83_pilon.34
GO:0009584	detection of visible light	6	56	0.0352041593415211	0.479363642052406	evm.TU.Contig155_pilon.37;evm.TU.Contig15_pilon.94;evm.TU.Contig160_pilon.33;evm.TU.Contig2876_pilon.5;evm.TU.Contig438_pilon.14;evm.TU.Contig590_pilon.43
GO:0051385	response to mineralocorticoid	5	42	0.0356376208937323	0.479363642052406	evm.TU.Contig15_pilon.94;evm.TU.Contig1_pilon.63;evm.TU.Contig2765_pilon.3;evm.TU.Contig44_pilon.3;evm.TU.Contig48_pilon.104
GO:0044719	regulation of imaginal disc-derived wing size	3	17	0.0361299130953624	0.479363642052406	evm.TU.Contig1172_pilon.26;evm.TU.Contig354_pilon.6;evm.TU.Contig624_pilon.22
GO:0060046	regulation of acrosome reaction	3	17	0.0361299130953624	0.479363642052406	evm.TU.Contig2329_pilon.39;evm.TU.Contig342_pilon.33;evm.TU.Contig822_pilon.39
GO:0071294	cellular response to zinc ion	3	17	0.0361299130953624	0.479363642052406	evm.TU.Contig2329_pilon.39;evm.TU.Contig298_pilon.20;evm.TU.Contig896_pilon.2
GO:0001964	startle response	4	29	0.0364853150237518	0.479363642052406	evm.TU.Contig131_pilon.34;evm.TU.Contig160_pilon.33;evm.TU.Contig2329_pilon.39;evm.TU.Contig896_pilon.2
GO:0006586	indolalkylamine metabolic process	4	29	0.0364853150237518	0.479363642052406	evm.TU.Contig224_pilon.45;evm.TU.Contig267_pilon.44;evm.TU.Contig712_pilon.8;evm.TU.Contig71_pilon.184
GO:0035809	regulation of urine volume	4	29	0.0364853150237518	0.479363642052406	evm.TU.Contig10_pilon.33;evm.TU.Contig10_pilon.34;evm.TU.Contig34_pilon.17;evm.TU.Contig554_pilon.5
GO:0051968	positive regulation of synaptic transmission, glutamatergic	4	29	0.0364853150237518	0.479363642052406	evm.TU.Contig189_pilon.20;evm.TU.Contig1_pilon.63;evm.TU.Contig221_pilon.6;evm.TU.Contig575_pilon.64
GO:0061045	negative regulation of wound healing	4	29	0.0364853150237518	0.479363642052406	evm.TU.Contig2329_pilon.4;evm.TU.Contig26_pilon.5;evm.TU.Contig53_pilon.27;evm.TU.Contig791_pilon.30
GO:0007588	excretion	8	87	0.0366936385042614	0.479363642052406	evm.TU.Contig10_pilon.33;evm.TU.Contig10_pilon.34;evm.TU.Contig115_pilon.2;evm.TU.Contig283_pilon.48;evm.TU.Contig34_pilon.17;evm.TU.Contig523_pilon.111;evm.TU.Contig554_pilon.5;evm.TU.Contig80_pilon.39
GO:0030879	mammary gland development	9	103	0.0367358742457807	0.479363642052406	evm.TU.Contig131_pilon.34;evm.TU.Contig274_pilon.28;evm.TU.Contig304_pilon.44;evm.TU.Contig31_pilon.19;evm.TU.Contig342_pilon.33;evm.TU.Contig53_pilon.27;evm.TU.Contig71_pilon.184;evm.TU.Contig822_pilon.39;evm.TU.Contig83_pilon.34
GO:0044281	small molecule metabolic process	93	1790	0.037246632952559	0.479363642052406	evm.TU.Contig0_pilon.236;evm.TU.Contig1099_pilon.9;evm.TU.Contig10_pilon.18;evm.TU.Contig10_pilon.6;evm.TU.Contig1146_pilon.1;evm.TU.Contig115_pilon.2;evm.TU.Contig1171_pilon.41;evm.TU.Contig1233_pilon.39;evm.TU.Contig1298_pilon.57;evm.TU.Contig1306_pilon.35;evm.TU.Contig1321_pilon.17;evm.TU.Contig1321_pilon.7;evm.TU.Contig134_pilon.7;evm.TU.Contig155_pilon.37;evm.TU.Contig15_pilon.94;evm.TU.Cont…
GO:0010033	response to organic substance	99	1919	0.037261476397868	0.479363642052406	evm.TU.Contig0_pilon.172;evm.TU.Contig0_pilon.34;evm.TU.Contig0_pilon.356;evm.TU.Contig0_pilon.90;evm.TU.Contig101_pilon.125;evm.TU.Contig104_pilon.19;evm.TU.Contig10_pilon.18;evm.TU.Contig10_pilon.33;evm.TU.Contig10_pilon.34;evm.TU.Contig10_pilon.6;evm.TU.Contig111_pilon.12;evm.TU.Contig1159_pilon.7;evm.TU.Contig115_pilon.2;evm.TU.Contig1161_pilon.16;evm.TU.Contig1161_pilon.17;evm.TU.Contig1172_…
GO:0009101	glycoprotein biosynthetic process	19	279	0.037947196600659	0.479363642052406	evm.TU.Contig1171_pilon.41;evm.TU.Contig187_pilon.52;evm.TU.Contig1_pilon.19;evm.TU.Contig1_pilon.393;evm.TU.Contig20_pilon.35;evm.TU.Contig235_pilon.8;evm.TU.Contig2461_pilon.24;evm.TU.Contig303_pilon.10;evm.TU.Contig342_pilon.33;evm.TU.Contig460_pilon.100;evm.TU.Contig477_pilon.52_evm.TU.Contig477_pilon.53;evm.TU.Contig523_pilon.105;evm.TU.Contig540_pilon.13;evm.TU.Contig70_pilon.9;evm.TU.Conti…
GO:0009954	proximal/distal pattern formation	6	57	0.0379509582316586	0.479363642052406	evm.TU.Contig235_pilon.8;evm.TU.Contig316_pilon.57;evm.TU.Contig346_pilon.1;evm.TU.Contig354_pilon.6;evm.TU.Contig610_pilon.22;evm.TU.Contig90_pilon.3
GO:0046068	cGMP metabolic process	6	57	0.0379509582316586	0.479363642052406	evm.TU.Contig10_pilon.18;evm.TU.Contig134_pilon.7;evm.TU.Contig34_pilon.17;evm.TU.Contig418_pilon.33;evm.TU.Contig438_pilon.14;evm.TU.Contig554_pilon.5
GO:0007617	mating behavior	9	104	0.0387296331126107	0.479363642052406	evm.TU.Contig160_pilon.33;evm.TU.Contig2461_pilon.24;evm.TU.Contig2467_pilon.23;evm.TU.Contig271_pilon.43;evm.TU.Contig283_pilon.48;evm.TU.Contig460_pilon.100;evm.TU.Contig506_pilon.18;evm.TU.Contig63_pilon.30;evm.TU.Contig70_pilon.11
GO:0035914	skeletal muscle cell differentiation	5	43	0.0389312902340248	0.479363642052406	evm.TU.Contig10_pilon.6;evm.TU.Contig19_pilon.17;evm.TU.Contig1_pilon.381;evm.TU.Contig304_pilon.44;evm.TU.Contig53_pilon.27
GO:0051480	regulation of cytosolic calcium ion concentration	14	190	0.0399003136924844	0.479363642052406	evm.TU.Contig115_pilon.2;evm.TU.Contig148_pilon.18;evm.TU.Contig160_pilon.33;evm.TU.Contig189_pilon.20;evm.TU.Contig22_pilon.117;evm.TU.Contig283_pilon.48;evm.TU.Contig460_pilon.82;evm.TU.Contig481_pilon.32;evm.TU.Contig506_pilon.18;evm.TU.Contig523_pilon.111;evm.TU.Contig575_pilon.64;evm.TU.Contig596_pilon.3;evm.TU.Contig83_pilon.34;evm.TU.Contig869_pilon.10
GO:0003012	muscle system process	19	281	0.0403390428559178	0.479363642052406	evm.TU.Contig10_pilon.33;evm.TU.Contig10_pilon.34;evm.TU.Contig115_pilon.2;evm.TU.Contig1278_pilon.11;evm.TU.Contig127_pilon.6;evm.TU.Contig128_pilon.31;evm.TU.Contig15_pilon.94;evm.TU.Contig160_pilon.33;evm.TU.Contig2329_pilon.39;evm.TU.Contig2467_pilon.23;evm.TU.Contig2765_pilon.5;evm.TU.Contig283_pilon.48;evm.TU.Contig357_pilon.94;evm.TU.Contig416_pilon.3;evm.TU.Contig438_pilon.14;evm.TU.Conti…
GO:0015872	dopamine transport	4	30	0.0406916891296492	0.479363642052406	evm.TU.Contig131_pilon.34;evm.TU.Contig15_pilon.94;evm.TU.Contig160_pilon.33;evm.TU.Contig2765_pilon.3
GO:0044003	modification by symbiont of host morphology or physiology	4	30	0.0406916891296492	0.479363642052406	evm.TU.Contig126_pilon.19;evm.TU.Contig1_pilon.381;evm.TU.Contig1_pilon.63;evm.TU.Contig210_pilon.31
GO:1901616	organic hydroxy compound catabolic process	6	58	0.0408309160322128	0.479363642052406	evm.TU.Contig131_pilon.34;evm.TU.Contig208_pilon.15;evm.TU.Contig488_pilon.9;evm.TU.Contig718_pilon.37;evm.TU.Contig84_pilon.115;evm.TU.Contig84_pilon.78
GO:0007268	synaptic transmission	35	590	0.0410046001489991	0.479363642052406	evm.TU.Contig10_pilon.33;evm.TU.Contig10_pilon.34;evm.TU.Contig10_pilon.6;evm.TU.Contig115_pilon.2;evm.TU.Contig1216_pilon.3;evm.TU.Contig1236_pilon.6;evm.TU.Contig131_pilon.34;evm.TU.Contig15_pilon.94;evm.TU.Contig160_pilon.33;evm.TU.Contig189_pilon.20;evm.TU.Contig1_pilon.63;evm.TU.Contig221_pilon.6;evm.TU.Contig2329_pilon.39;evm.TU.Contig237_pilon.6;evm.TU.Contig2412_pilon.73;evm.TU.Contig2461…
GO:0099537	trans-synaptic signaling	35	590	0.0410046001489991	0.479363642052406	evm.TU.Contig10_pilon.33;evm.TU.Contig10_pilon.34;evm.TU.Contig10_pilon.6;evm.TU.Contig115_pilon.2;evm.TU.Contig1216_pilon.3;evm.TU.Contig1236_pilon.6;evm.TU.Contig131_pilon.34;evm.TU.Contig15_pilon.94;evm.TU.Contig160_pilon.33;evm.TU.Contig189_pilon.20;evm.TU.Contig1_pilon.63;evm.TU.Contig221_pilon.6;evm.TU.Contig2329_pilon.39;evm.TU.Contig237_pilon.6;evm.TU.Contig2412_pilon.73;evm.TU.Contig2461…
GO:0006935	chemotaxis	30	492	0.0414551554358598	0.479363642052406	evm.TU.Contig109_pilon.105;evm.TU.Contig10_pilon.18;evm.TU.Contig10_pilon.6;evm.TU.Contig1171_pilon.41;evm.TU.Contig1344_pilon.1;evm.TU.Contig137_pilon.22;evm.TU.Contig155_pilon.114;evm.TU.Contig15_pilon.94;evm.TU.Contig1691_pilon.17;evm.TU.Contig187_pilon.52;evm.TU.Contig1_pilon.334;evm.TU.Contig1_pilon.63;evm.TU.Contig1_pilon.78;evm.TU.Contig1_pilon.96;evm.TU.Contig216_pilon.38;evm.TU.Contig220…
GO:0099536	synaptic signaling	35	591	0.0418593358849905	0.479363642052406	evm.TU.Contig10_pilon.33;evm.TU.Contig10_pilon.34;evm.TU.Contig10_pilon.6;evm.TU.Contig115_pilon.2;evm.TU.Contig1216_pilon.3;evm.TU.Contig1236_pilon.6;evm.TU.Contig131_pilon.34;evm.TU.Contig15_pilon.94;evm.TU.Contig160_pilon.33;evm.TU.Contig189_pilon.20;evm.TU.Contig1_pilon.63;evm.TU.Contig221_pilon.6;evm.TU.Contig2329_pilon.39;evm.TU.Contig237_pilon.6;evm.TU.Contig2412_pilon.73;evm.TU.Contig2461…
GO:0071248	cellular response to metal ion	11	139	0.041865998289893	0.479363642052406	evm.TU.Contig128_pilon.31;evm.TU.Contig1429_pilon.1;evm.TU.Contig160_pilon.33;evm.TU.Contig2329_pilon.39;evm.TU.Contig24_pilon.56;evm.TU.Contig2765_pilon.3;evm.TU.Contig298_pilon.20;evm.TU.Contig554_pilon.18;evm.TU.Contig71_pilon.184;evm.TU.Contig80_pilon.39;evm.TU.Contig896_pilon.2
GO:0007430	terminal branching, open tracheal system	3	18	0.0419841682829338	0.479363642052406	evm.TU.Contig0_pilon.90;evm.TU.Contig153_pilon.83;evm.TU.Contig153_pilon.84
GO:0009635	response to herbicide	3	18	0.0419841682829338	0.479363642052406	evm.TU.Contig24_pilon.56;evm.TU.Contig2765_pilon.3;evm.TU.Contig438_pilon.14
GO:0033058	directional locomotion	3	18	0.0419841682829338	0.479363642052406	evm.TU.Contig488_pilon.9;evm.TU.Contig84_pilon.115;evm.TU.Contig84_pilon.78
GO:0045780	positive regulation of bone resorption	3	18	0.0419841682829338	0.479363642052406	evm.TU.Contig10_pilon.33;evm.TU.Contig10_pilon.34;evm.TU.Contig15_pilon.94
GO:0046852	positive regulation of bone remodeling	3	18	0.0419841682829338	0.479363642052406	evm.TU.Contig10_pilon.33;evm.TU.Contig10_pilon.34;evm.TU.Contig15_pilon.94
GO:0051767	nitric-oxide synthase biosynthetic process	3	18	0.0419841682829338	0.479363642052406	evm.TU.Contig10_pilon.33;evm.TU.Contig10_pilon.34;evm.TU.Contig1216_pilon.3
GO:0051769	regulation of nitric-oxide synthase biosynthetic process	3	18	0.0419841682829338	0.479363642052406	evm.TU.Contig10_pilon.33;evm.TU.Contig10_pilon.34;evm.TU.Contig1216_pilon.3
GO:0030001	metal ion transport	33	552	0.0424030698610293	0.479363642052406	evm.TU.Contig107_pilon.18;evm.TU.Contig115_pilon.2;evm.TU.Contig1216_pilon.35;evm.TU.Contig128_pilon.31;evm.TU.Contig131_pilon.34;evm.TU.Contig15_pilon.94;evm.TU.Contig160_pilon.33;evm.TU.Contig189_pilon.20;evm.TU.Contig208_pilon.74;evm.TU.Contig20_pilon.30;evm.TU.Contig22_pilon.117;evm.TU.Contig2467_pilon.23;evm.TU.Contig283_pilon.48;evm.TU.Contig298_pilon.20;evm.TU.Contig29_pilon.3;evm.TU.Conti…
GO:0050802	circadian sleep/wake cycle, sleep	5	44	0.0424046546737687	0.479363642052406	evm.TU.Contig10_pilon.33;evm.TU.Contig10_pilon.34;evm.TU.Contig160_pilon.33;evm.TU.Contig337_pilon.54;evm.TU.Contig714_pilon.2
GO:0007411	axon guidance	22	339	0.0425269063358845	0.479363642052406	evm.TU.Contig109_pilon.105;evm.TU.Contig10_pilon.18;evm.TU.Contig1171_pilon.41;evm.TU.Contig1344_pilon.1;evm.TU.Contig137_pilon.22;evm.TU.Contig155_pilon.114;evm.TU.Contig15_pilon.94;evm.TU.Contig187_pilon.52;evm.TU.Contig1_pilon.63;evm.TU.Contig1_pilon.78;evm.TU.Contig216_pilon.38;evm.TU.Contig220_pilon.61;evm.TU.Contig2400_pilon.15;evm.TU.Contig2461_pilon.24;evm.TU.Contig2875_pilon.7;evm.TU.Con…
GO:0070085	glycosylation	16	228	0.0430161359166604	0.479363642052406	evm.TU.Contig1171_pilon.41;evm.TU.Contig187_pilon.52;evm.TU.Contig1_pilon.19;evm.TU.Contig1_pilon.393;evm.TU.Contig20_pilon.35;evm.TU.Contig2461_pilon.24;evm.TU.Contig303_pilon.10;evm.TU.Contig342_pilon.33;evm.TU.Contig460_pilon.100;evm.TU.Contig477_pilon.52_evm.TU.Contig477_pilon.53;evm.TU.Contig523_pilon.105;evm.TU.Contig540_pilon.13;evm.TU.Contig70_pilon.9;evm.TU.Contig81_pilon.66;evm.TU.Conti…
GO:0044344	cellular response to fibroblast growth factor stimulus	8	90	0.0435338995745097	0.479363642052406	evm.TU.Contig0_pilon.34;evm.TU.Contig10_pilon.6;evm.TU.Contig1_pilon.381;evm.TU.Contig2875_pilon.7;evm.TU.Contig304_pilon.44;evm.TU.Contig469_pilon.6;evm.TU.Contig53_pilon.27;evm.TU.Contig628_pilon.12
GO:0071774	response to fibroblast growth factor	8	90	0.0435338995745097	0.479363642052406	evm.TU.Contig0_pilon.34;evm.TU.Contig10_pilon.6;evm.TU.Contig1_pilon.381;evm.TU.Contig2875_pilon.7;evm.TU.Contig304_pilon.44;evm.TU.Contig469_pilon.6;evm.TU.Contig53_pilon.27;evm.TU.Contig628_pilon.12
GO:0048701	embryonic cranial skeleton morphogenesis	6	59	0.0438454739383443	0.479363642052406	evm.TU.Contig10_pilon.6;evm.TU.Contig23_pilon.21;evm.TU.Contig48_pilon.146;evm.TU.Contig53_pilon.27;evm.TU.Contig70_pilon.11;evm.TU.Contig826_pilon.10
GO:0002386	immune response in mucosal-associated lymphoid tissue	1	1	0.043912888254195	0.479363642052406	evm.TU.Contig620_pilon.22
GO:0002396	MHC protein complex assembly	1	1	0.043912888254195	0.479363642052406	evm.TU.Contig80_pilon.39
GO:0002397	MHC class I protein complex assembly	1	1	0.043912888254195	0.479363642052406	evm.TU.Contig80_pilon.39
GO:0002404	antigen sampling in mucosal-associated lymphoid tissue	1	1	0.043912888254195	0.479363642052406	evm.TU.Contig620_pilon.22
GO:0002406	antigen sampling by M cells in mucosal-associated lymphoid tissue	1	1	0.043912888254195	0.479363642052406	evm.TU.Contig620_pilon.22
GO:0002412	antigen transcytosis by M cells in mucosal-associated lymphoid tissue	1	1	0.043912888254195	0.479363642052406	evm.TU.Contig620_pilon.22
GO:0002501	peptide antigen assembly with MHC protein complex	1	1	0.043912888254195	0.479363642052406	evm.TU.Contig80_pilon.39
GO:0002502	peptide antigen assembly with MHC class I protein complex	1	1	0.043912888254195	0.479363642052406	evm.TU.Contig80_pilon.39
GO:0003068	regulation of systemic arterial blood pressure by acetylcholine	1	1	0.043912888254195	0.479363642052406	evm.TU.Contig48_pilon.16
GO:0003069	vasodilation by acetylcholine involved in regulation of systemic arterial blood pressure	1	1	0.043912888254195	0.479363642052406	evm.TU.Contig48_pilon.16
GO:0003070	regulation of systemic arterial blood pressure by neurotransmitter	1	1	0.043912888254195	0.479363642052406	evm.TU.Contig48_pilon.16
GO:0003414	chondrocyte morphogenesis involved in endochondral bone morphogenesis	1	1	0.043912888254195	0.479363642052406	evm.TU.Contig109_pilon.105
GO:0003429	growth plate cartilage chondrocyte morphogenesis	1	1	0.043912888254195	0.479363642052406	evm.TU.Contig109_pilon.105
GO:0006427	histidyl-tRNA aminoacylation	1	1	0.043912888254195	0.479363642052406	evm.TU.Contig228_pilon.60
GO:0006593	ornithine catabolic process	1	1	0.043912888254195	0.479363642052406	evm.TU.Contig503_pilon.7
GO:0009236	cobalamin biosynthetic process	1	1	0.043912888254195	0.479363642052406	evm.TU.Contig48_pilon.146
GO:0014813	skeletal muscle satellite cell commitment	1	1	0.043912888254195	0.479363642052406	evm.TU.Contig304_pilon.44
GO:0016131	brassinosteroid metabolic process	1	1	0.043912888254195	0.479363642052406	evm.TU.Contig601_pilon.21
GO:0016132	brassinosteroid biosynthetic process	1	1	0.043912888254195	0.479363642052406	evm.TU.Contig601_pilon.21
GO:0018924	mandelate metabolic process	1	1	0.043912888254195	0.479363642052406	evm.TU.Contig208_pilon.15
GO:0019056	modulation by virus of host transcription	1	1	0.043912888254195	0.479363642052406	evm.TU.Contig1_pilon.63
GO:0019088	immortalization of host cell by virus	1	1	0.043912888254195	0.479363642052406	evm.TU.Contig210_pilon.31
GO:0021732	midbrain-hindbrain boundary maturation	1	1	0.043912888254195	0.479363642052406	evm.TU.Contig1172_pilon.26
GO:0021985	neurohypophysis development	1	1	0.043912888254195	0.479363642052406	evm.TU.Contig218_pilon.80
GO:0022004	midbrain-hindbrain boundary maturation during brain development	1	1	0.043912888254195	0.479363642052406	evm.TU.Contig1172_pilon.26
GO:0031945	positive regulation of glucocorticoid metabolic process	1	1	0.043912888254195	0.479363642052406	evm.TU.Contig53_pilon.27
GO:0031948	positive regulation of glucocorticoid biosynthetic process	1	1	0.043912888254195	0.479363642052406	evm.TU.Contig53_pilon.27
GO:0032346	positive regulation of aldosterone metabolic process	1	1	0.043912888254195	0.479363642052406	evm.TU.Contig53_pilon.27
GO:0032349	positive regulation of aldosterone biosynthetic process	1	1	0.043912888254195	0.479363642052406	evm.TU.Contig53_pilon.27
GO:0035879	plasma membrane lactate transport	1	1	0.043912888254195	0.479363642052406	evm.TU.Contig1_pilon.381
GO:0035903	cellular response to immobilization stress	1	1	0.043912888254195	0.479363642052406	evm.TU.Contig554_pilon.18
GO:0036146	cellular response to mycotoxin	1	1	0.043912888254195	0.479363642052406	evm.TU.Contig10_pilon.6
GO:0036520	astrocyte-dopaminergic neuron signaling	1	1	0.043912888254195	0.479363642052406	evm.TU.Contig1172_pilon.26
GO:0042222	interleukin-1 biosynthetic process	1	1	0.043912888254195	0.479363642052406	evm.TU.Contig10_pilon.6
GO:0044330	canonical Wnt signaling pathway involved in positive regulation of wound healing	1	1	0.043912888254195	0.479363642052406	evm.TU.Contig1_pilon.381
GO:0045218	zonula adherens maintenance	1	1	0.043912888254195	0.479363642052406	evm.TU.Contig1280_pilon.7
GO:0045360	regulation of interleukin-1 biosynthetic process	1	1	0.043912888254195	0.479363642052406	evm.TU.Contig10_pilon.6
GO:0045362	positive regulation of interleukin-1 biosynthetic process	1	1	0.043912888254195	0.479363642052406	evm.TU.Contig10_pilon.6
GO:0046296	glycolate catabolic process	1	1	0.043912888254195	0.479363642052406	evm.TU.Contig208_pilon.15
GO:0046722	lactic acid secretion	1	1	0.043912888254195	0.479363642052406	evm.TU.Contig1_pilon.381
GO:0048773	erythrophore differentiation	1	1	0.043912888254195	0.479363642052406	evm.TU.Contig48_pilon.16
GO:0048785	hatching gland development	1	1	0.043912888254195	0.479363642052406	evm.TU.Contig304_pilon.44
GO:0050652	dermatan sulfate proteoglycan biosynthetic process, polysaccharide chain biosynthetic process	1	1	0.043912888254195	0.479363642052406	evm.TU.Contig999_pilon.37
GO:0050653	chondroitin sulfate proteoglycan biosynthetic process, polysaccharide chain biosynthetic process	1	1	0.043912888254195	0.479363642052406	evm.TU.Contig999_pilon.37
GO:0050720	interleukin-1 beta biosynthetic process	1	1	0.043912888254195	0.479363642052406	evm.TU.Contig10_pilon.6
GO:0050722	regulation of interleukin-1 beta biosynthetic process	1	1	0.043912888254195	0.479363642052406	evm.TU.Contig10_pilon.6
GO:0050725	positive regulation of interleukin-1 beta biosynthetic process	1	1	0.043912888254195	0.479363642052406	evm.TU.Contig10_pilon.6
GO:0051460	negative regulation of corticotropin secretion	1	1	0.043912888254195	0.479363642052406	evm.TU.Contig554_pilon.18
GO:0052026	modulation by symbiont of host transcription	1	1	0.043912888254195	0.479363642052406	evm.TU.Contig1_pilon.63
GO:0060478	acrosomal vesicle exocytosis	1	1	0.043912888254195	0.479363642052406	evm.TU.Contig889_pilon.10
GO:0060743	epithelial cell maturation involved in prostate gland development	1	1	0.043912888254195	0.479363642052406	evm.TU.Contig1_pilon.114
GO:0060748	tertiary branching involved in mammary gland duct morphogenesis	1	1	0.043912888254195	0.479363642052406	evm.TU.Contig53_pilon.27
GO:0061090	positive regulation of sequestering of zinc ion	1	1	0.043912888254195	0.479363642052406	evm.TU.Contig298_pilon.20
GO:0061328	posterior Malpighian tubule development	1	1	0.043912888254195	0.479363642052406	evm.TU.Contig1172_pilon.26
GO:0061369	negative regulation of testicular blood vessel morphogenesis	1	1	0.043912888254195	0.479363642052406	evm.TU.Contig53_pilon.27
GO:0071505	response to mycophenolic acid	1	1	0.043912888254195	0.479363642052406	evm.TU.Contig10_pilon.6
GO:0071506	cellular response to mycophenolic acid	1	1	0.043912888254195	0.479363642052406	evm.TU.Contig10_pilon.6
GO:0072185	metanephric cap development	1	1	0.043912888254195	0.479363642052406	evm.TU.Contig1_pilon.381
GO:0072186	metanephric cap morphogenesis	1	1	0.043912888254195	0.479363642052406	evm.TU.Contig1_pilon.381
GO:0072223	metanephric glomerular mesangium development	1	1	0.043912888254195	0.479363642052406	evm.TU.Contig10_pilon.6
GO:0072262	metanephric glomerular mesangial cell proliferation involved in metanephros development	1	1	0.043912888254195	0.479363642052406	evm.TU.Contig10_pilon.6
GO:0072301	regulation of metanephric glomerular mesangial cell proliferation	1	1	0.043912888254195	0.479363642052406	evm.TU.Contig10_pilon.6
GO:0072303	positive regulation of glomerular metanephric mesangial cell proliferation	1	1	0.043912888254195	0.479363642052406	evm.TU.Contig10_pilon.6
GO:0090094	metanephric cap mesenchymal cell proliferation involved in metanephros development	1	1	0.043912888254195	0.479363642052406	evm.TU.Contig1_pilon.381
GO:0090095	regulation of metanephric cap mesenchymal cell proliferation	1	1	0.043912888254195	0.479363642052406	evm.TU.Contig1_pilon.381
GO:0090096	positive regulation of metanephric cap mesenchymal cell proliferation	1	1	0.043912888254195	0.479363642052406	evm.TU.Contig1_pilon.381
GO:0090171	chondrocyte morphogenesis	1	1	0.043912888254195	0.479363642052406	evm.TU.Contig109_pilon.105
GO:0098758	response to interleukin-8	1	1	0.043912888254195	0.479363642052406	evm.TU.Contig10_pilon.6
GO:0098759	cellular response to interleukin-8	1	1	0.043912888254195	0.479363642052406	evm.TU.Contig10_pilon.6
GO:0099538	synaptic signaling via neuropeptide	1	1	0.043912888254195	0.479363642052406	evm.TU.Contig1_pilon.63
GO:0099540	trans-synaptic signaling by neuropeptide	1	1	0.043912888254195	0.479363642052406	evm.TU.Contig1_pilon.63
GO:0099551	trans-synaptic signaling by neuropeptide, modulating synaptic transmission	1	1	0.043912888254195	0.479363642052406	evm.TU.Contig1_pilon.63
GO:1900010	regulation of corticotropin-releasing hormone receptor activity	1	1	0.043912888254195	0.479363642052406	evm.TU.Contig554_pilon.18
GO:1900011	negative regulation of corticotropin-releasing hormone receptor activity	1	1	0.043912888254195	0.479363642052406	evm.TU.Contig554_pilon.18
GO:1900241	positive regulation of phenotypic switching	1	1	0.043912888254195	0.479363642052406	evm.TU.Contig48_pilon.16
GO:1901586	negative regulation of acid-sensing ion channel activity	1	1	0.043912888254195	0.479363642052406	evm.TU.Contig636_pilon.10
GO:1901627	negative regulation of postsynaptic membrane organization	1	1	0.043912888254195	0.479363642052406	evm.TU.Contig460_pilon.82
GO:1902072	negative regulation of hypoxia-inducible factor-1alpha signaling pathway	1	1	0.043912888254195	0.479363642052406	evm.TU.Contig1216_pilon.35
GO:1902303	negative regulation of potassium ion export	1	1	0.043912888254195	0.479363642052406	evm.TU.Contig2467_pilon.23
GO:1902957	negative regulation of mitochondrial electron transport, NADH to ubiquinone	1	1	0.043912888254195	0.479363642052406	evm.TU.Contig1321_pilon.7
GO:1903840	response to arsenite(3-)	1	1	0.043912888254195	0.479363642052406	evm.TU.Contig1_pilon.381
GO:1903841	cellular response to arsenite(3-)	1	1	0.043912888254195	0.479363642052406	evm.TU.Contig1_pilon.381
GO:1903842	response to arsenite ion	1	1	0.043912888254195	0.479363642052406	evm.TU.Contig1_pilon.381
GO:1903843	cellular response to arsenite ion	1	1	0.043912888254195	0.479363642052406	evm.TU.Contig1_pilon.381
GO:1904394	negative regulation of skeletal muscle acetylcholine-gated channel clustering	1	1	0.043912888254195	0.479363642052406	evm.TU.Contig460_pilon.82
GO:1904585	response to putrescine	1	1	0.043912888254195	0.479363642052406	evm.TU.Contig1_pilon.381
GO:1904586	cellular response to putrescine	1	1	0.043912888254195	0.479363642052406	evm.TU.Contig1_pilon.381
GO:1904619	response to dimethyl sulfoxide	1	1	0.043912888254195	0.479363642052406	evm.TU.Contig1_pilon.381
GO:1904620	cellular response to dimethyl sulfoxide	1	1	0.043912888254195	0.479363642052406	evm.TU.Contig1_pilon.381
GO:1990384	hyaloid vascular plexus regression	1	1	0.043912888254195	0.479363642052406	evm.TU.Contig304_pilon.58
GO:1990401	embryonic lung development	1	1	0.043912888254195	0.479363642052406	evm.TU.Contig220_pilon.61
GO:1990697	protein depalmitoleylation	1	1	0.043912888254195	0.479363642052406	evm.TU.Contig155_pilon.114
GO:1990840	response to lectin	1	1	0.043912888254195	0.479363642052406	evm.TU.Contig1_pilon.381
GO:1990858	cellular response to lectin	1	1	0.043912888254195	0.479363642052406	evm.TU.Contig1_pilon.381
GO:1990859	cellular response to endothelin	1	1	0.043912888254195	0.479363642052406	evm.TU.Contig1_pilon.381
GO:2000066	positive regulation of cortisol biosynthetic process	1	1	0.043912888254195	0.479363642052406	evm.TU.Contig53_pilon.27
GO:2000180	negative regulation of androgen biosynthetic process	1	1	0.043912888254195	0.479363642052406	evm.TU.Contig53_pilon.27
GO:2000225	negative regulation of testosterone biosynthetic process	1	1	0.043912888254195	0.479363642052406	evm.TU.Contig53_pilon.27
GO:0048878	chemical homeostasis	43	755	0.0446469142052342	0.479363642052406	evm.TU.Contig107_pilon.18;evm.TU.Contig10_pilon.33;evm.TU.Contig10_pilon.34;evm.TU.Contig115_pilon.2;evm.TU.Contig1216_pilon.35;evm.TU.Contig1236_pilon.6;evm.TU.Contig127_pilon.6;evm.TU.Contig148_pilon.18;evm.TU.Contig15_pilon.94;evm.TU.Contig160_pilon.33;evm.TU.Contig189_pilon.20;evm.TU.Contig1_pilon.316;evm.TU.Contig1_pilon.381;evm.TU.Contig22_pilon.117;evm.TU.Contig2378_pilon.10;evm.TU.Contig2…
GO:0001505	regulation of neurotransmitter levels	24	379	0.0447302836637625	0.479363642052406	evm.TU.Contig10_pilon.33;evm.TU.Contig10_pilon.34;evm.TU.Contig1278_pilon.11;evm.TU.Contig131_pilon.34;evm.TU.Contig144_pilon.6;evm.TU.Contig1_pilon.63;evm.TU.Contig221_pilon.6;evm.TU.Contig224_pilon.45;evm.TU.Contig2412_pilon.73;evm.TU.Contig2765_pilon.3;evm.TU.Contig357_pilon.94;evm.TU.Contig358_pilon.39;evm.TU.Contig488_pilon.9;evm.TU.Contig48_pilon.16;evm.TU.Contig561_pilon.2;evm.TU.Contig561…
GO:0042509	regulation of tyrosine phosphorylation of STAT protein	4	31	0.0451616977340292	0.479363642052406	evm.TU.Contig10_pilon.33;evm.TU.Contig10_pilon.34;evm.TU.Contig310_pilon.70;evm.TU.Contig83_pilon.34
GO:1904748	regulation of apoptotic process involved in development	4	31	0.0451616977340292	0.479363642052406	evm.TU.Contig216_pilon.38;evm.TU.Contig342_pilon.33;evm.TU.Contig70_pilon.11;evm.TU.Contig822_pilon.39
GO:0001306	age-dependent response to oxidative stress	2	8	0.0451773206915765	0.479363642052406	evm.TU.Contig48_pilon.16;evm.TU.Contig703_pilon.30
GO:0003057	regulation of the force of heart contraction by chemical signal	2	8	0.0451773206915765	0.479363642052406	evm.TU.Contig115_pilon.2;evm.TU.Contig83_pilon.34
GO:0006547	histidine metabolic process	2	8	0.0451773206915765	0.479363642052406	evm.TU.Contig2378_pilon.10;evm.TU.Contig2378_pilon.11
GO:0006548	histidine catabolic process	2	8	0.0451773206915765	0.479363642052406	evm.TU.Contig2378_pilon.10;evm.TU.Contig2378_pilon.11
GO:0007571	age-dependent general metabolic decline	2	8	0.0451773206915765	0.479363642052406	evm.TU.Contig48_pilon.16;evm.TU.Contig703_pilon.30
GO:0009133	nucleoside diphosphate biosynthetic process	2	8	0.0451773206915765	0.479363642052406	evm.TU.Contig353_pilon.49;evm.TU.Contig778_pilon.28
GO:0010766	negative regulation of sodium ion transport	2	8	0.0451773206915765	0.479363642052406	evm.TU.Contig1216_pilon.35;evm.TU.Contig636_pilon.10
GO:0015734	taurine transport	2	8	0.0451773206915765	0.479363642052406	evm.TU.Contig20_pilon.30;evm.TU.Contig362_pilon.7
GO:0031339	negative regulation of vesicle fusion	2	8	0.0451773206915765	0.479363642052406	evm.TU.Contig561_pilon.2;evm.TU.Contig561_pilon.3
GO:0031958	corticosteroid receptor signaling pathway	2	8	0.0451773206915765	0.479363642052406	evm.TU.Contig1_pilon.63;evm.TU.Contig80_pilon.39
GO:0032223	negative regulation of synaptic transmission, cholinergic	2	8	0.0451773206915765	0.479363642052406	evm.TU.Contig561_pilon.2;evm.TU.Contig561_pilon.3
GO:0034351	negative regulation of glial cell apoptotic process	2	8	0.0451773206915765	0.479363642052406	evm.TU.Contig15_pilon.94;evm.TU.Contig221_pilon.11
GO:0035288	anterior head segmentation	2	8	0.0451773206915765	0.479363642052406	evm.TU.Contig316_pilon.57;evm.TU.Contig346_pilon.1
GO:0035310	notum cell fate specification	2	8	0.0451773206915765	0.479363642052406	evm.TU.Contig386_pilon.19;evm.TU.Contig386_pilon.5
GO:0035524	proline transmembrane transport	2	8	0.0451773206915765	0.479363642052406	evm.TU.Contig144_pilon.6;evm.TU.Contig328_pilon.37
GO:0036123	histone H3-K9 dimethylation	2	8	0.0451773206915765	0.479363642052406	evm.TU.Contig0_pilon.147;evm.TU.Contig216_pilon.29
GO:0042756	drinking behavior	2	8	0.0451773206915765	0.479363642052406	evm.TU.Contig316_pilon.57;evm.TU.Contig346_pilon.1
GO:0042921	glucocorticoid receptor signaling pathway	2	8	0.0451773206915765	0.479363642052406	evm.TU.Contig1_pilon.63;evm.TU.Contig80_pilon.39
GO:0045837	negative regulation of membrane potential	2	8	0.0451773206915765	0.479363642052406	evm.TU.Contig337_pilon.54;evm.TU.Contig714_pilon.2
GO:0046011	regulation of oskar mRNA translation	2	8	0.0451773206915765	0.479363642052406	evm.TU.Contig1216_pilon.3;evm.TU.Contig1236_pilon.6
GO:0048076	regulation of compound eye pigmentation	2	8	0.0451773206915765	0.479363642052406	evm.TU.Contig1172_pilon.26;evm.TU.Contig155_pilon.114
GO:0050966	detection of mechanical stimulus involved in sensory perception of pain	2	8	0.0451773206915765	0.479363642052406	evm.TU.Contig160_pilon.33;evm.TU.Contig1_pilon.63
GO:0051771	negative regulation of nitric-oxide synthase biosynthetic process	2	8	0.0451773206915765	0.479363642052406	evm.TU.Contig10_pilon.33;evm.TU.Contig10_pilon.34
GO:0052805	imidazole-containing compound catabolic process	2	8	0.0451773206915765	0.479363642052406	evm.TU.Contig2378_pilon.10;evm.TU.Contig2378_pilon.11
GO:0061140	lung secretory cell differentiation	2	8	0.0451773206915765	0.479363642052406	evm.TU.Contig220_pilon.61;evm.TU.Contig274_pilon.28
GO:0070257	positive regulation of mucus secretion	2	8	0.0451773206915765	0.479363642052406	evm.TU.Contig10_pilon.33;evm.TU.Contig10_pilon.34
GO:0070314	G1 to G0 transition	2	8	0.0451773206915765	0.479363642052406	evm.TU.Contig153_pilon.83;evm.TU.Contig153_pilon.84
GO:0072215	regulation of metanephros development	2	8	0.0451773206915765	0.479363642052406	evm.TU.Contig10_pilon.6;evm.TU.Contig1_pilon.381
GO:2000301	negative regulation of synaptic vesicle exocytosis	2	8	0.0451773206915765	0.479363642052406	evm.TU.Contig561_pilon.2;evm.TU.Contig561_pilon.3
GO:0035239	tube morphogenesis	43	756	0.0454572176194083	0.480988502380358	evm.TU.Contig0_pilon.34;evm.TU.Contig0_pilon.90;evm.TU.Contig10_pilon.18;evm.TU.Contig10_pilon.33;evm.TU.Contig10_pilon.34;evm.TU.Contig10_pilon.6;evm.TU.Contig1172_pilon.26;evm.TU.Contig124_pilon.7;evm.TU.Contig128_pilon.31;evm.TU.Contig137_pilon.22;evm.TU.Contig153_pilon.83;evm.TU.Contig153_pilon.84;evm.TU.Contig187_pilon.66;evm.TU.Contig1_pilon.334;evm.TU.Contig1_pilon.381;evm.TU.Contig1_pilon…
GO:0031100	organ regeneration	7	75	0.0457887536556547	0.480988502380358	evm.TU.Contig1172_pilon.26;evm.TU.Contig189_pilon.20;evm.TU.Contig1_pilon.381;evm.TU.Contig210_pilon.31;evm.TU.Contig31_pilon.19;evm.TU.Contig624_pilon.22;evm.TU.Contig83_pilon.34
GO:0042698	ovulation cycle	8	91	0.045988968538371	0.480988502380358	evm.TU.Contig10_pilon.33;evm.TU.Contig10_pilon.34;evm.TU.Contig10_pilon.6;evm.TU.Contig189_pilon.20;evm.TU.Contig1_pilon.381;evm.TU.Contig271_pilon.43;evm.TU.Contig31_pilon.19;evm.TU.Contig325_pilon.16
GO:0050805	negative regulation of synaptic transmission	8	91	0.045988968538371	0.480988502380358	evm.TU.Contig1236_pilon.6;evm.TU.Contig2765_pilon.3;evm.TU.Contig488_pilon.9;evm.TU.Contig561_pilon.2;evm.TU.Contig561_pilon.3;evm.TU.Contig575_pilon.64;evm.TU.Contig84_pilon.115;evm.TU.Contig84_pilon.78
GO:0030901	midbrain development	5	45	0.04605897978028	0.480988502380358	evm.TU.Contig1172_pilon.26;evm.TU.Contig310_pilon.70;evm.TU.Contig316_pilon.57;evm.TU.Contig346_pilon.1;evm.TU.Contig460_pilon.38
GO:0034103	regulation of tissue remodeling	5	45	0.04605897978028	0.480988502380358	evm.TU.Contig10_pilon.33;evm.TU.Contig10_pilon.34;evm.TU.Contig15_pilon.94;evm.TU.Contig342_pilon.33;evm.TU.Contig822_pilon.39
GO:0042749	regulation of circadian sleep/wake cycle	5	45	0.04605897978028	0.480988502380358	evm.TU.Contig10_pilon.33;evm.TU.Contig10_pilon.34;evm.TU.Contig160_pilon.33;evm.TU.Contig337_pilon.54;evm.TU.Contig714_pilon.2
GO:0046164	alcohol catabolic process	5	45	0.04605897978028	0.480988502380358	evm.TU.Contig208_pilon.15;evm.TU.Contig488_pilon.9;evm.TU.Contig718_pilon.37;evm.TU.Contig84_pilon.115;evm.TU.Contig84_pilon.78
GO:0060443	mammary gland morphogenesis	5	45	0.04605897978028	0.480988502380358	evm.TU.Contig304_pilon.44;evm.TU.Contig342_pilon.33;evm.TU.Contig53_pilon.27;evm.TU.Contig822_pilon.39;evm.TU.Contig83_pilon.34
GO:0005976	polysaccharide metabolic process	9	108	0.047438164796737	0.491260232127095	evm.TU.Contig10_pilon.33;evm.TU.Contig10_pilon.34;evm.TU.Contig115_pilon.2;evm.TU.Contig1_pilon.381;evm.TU.Contig220_pilon.8;evm.TU.Contig2412_pilon.68;evm.TU.Contig53_pilon.34;evm.TU.Contig6_pilon.38;evm.TU.Contig999_pilon.37
GO:0042391	regulation of membrane potential	18	268	0.0476776006542744	0.491260232127095	evm.TU.Contig115_pilon.2;evm.TU.Contig160_pilon.33;evm.TU.Contig1_pilon.381;evm.TU.Contig208_pilon.74;evm.TU.Contig2329_pilon.39;evm.TU.Contig2467_pilon.23;evm.TU.Contig283_pilon.48;evm.TU.Contig337_pilon.54;evm.TU.Contig44_pilon.3;evm.TU.Contig460_pilon.82;evm.TU.Contig48_pilon.16;evm.TU.Contig533_pilon.2;evm.TU.Contig575_pilon.64;evm.TU.Contig612_pilon.11;evm.TU.Contig714_pilon.2;evm.TU.Contig8…
GO:0006569	tryptophan catabolic process	3	19	0.0482827289737838	0.491260232127095	evm.TU.Contig267_pilon.44;evm.TU.Contig712_pilon.8;evm.TU.Contig71_pilon.184
GO:0008207	C21-steroid hormone metabolic process	3	19	0.0482827289737838	0.491260232127095	evm.TU.Contig10_pilon.6;evm.TU.Contig224_pilon.45;evm.TU.Contig53_pilon.27
GO:0008291	acetylcholine metabolic process	3	19	0.0482827289737838	0.491260232127095	evm.TU.Contig488_pilon.9;evm.TU.Contig84_pilon.115;evm.TU.Contig84_pilon.78
GO:0009820	alkaloid metabolic process	3	19	0.0482827289737838	0.491260232127095	evm.TU.Contig488_pilon.9;evm.TU.Contig84_pilon.115;evm.TU.Contig84_pilon.78
GO:0014046	dopamine secretion	3	19	0.0482827289737838	0.491260232127095	evm.TU.Contig15_pilon.94;evm.TU.Contig160_pilon.33;evm.TU.Contig2765_pilon.3
GO:0014059	regulation of dopamine secretion	3	19	0.0482827289737838	0.491260232127095	evm.TU.Contig15_pilon.94;evm.TU.Contig160_pilon.33;evm.TU.Contig2765_pilon.3
GO:0021516	dorsal spinal cord development	3	19	0.0482827289737838	0.491260232127095	evm.TU.Contig1172_pilon.26;evm.TU.Contig2400_pilon.15;evm.TU.Contig304_pilon.44
GO:0035146	tube fusion	3	19	0.0482827289737838	0.491260232127095	evm.TU.Contig1172_pilon.26;evm.TU.Contig216_pilon.38;evm.TU.Contig44_pilon.3
GO:0035147	branch fusion, open tracheal system	3	19	0.0482827289737838	0.491260232127095	evm.TU.Contig1172_pilon.26;evm.TU.Contig216_pilon.38;evm.TU.Contig44_pilon.3
GO:0045938	positive regulation of circadian sleep/wake cycle, sleep	3	19	0.0482827289737838	0.491260232127095	evm.TU.Contig10_pilon.33;evm.TU.Contig10_pilon.34;evm.TU.Contig160_pilon.33
GO:0046218	indolalkylamine catabolic process	3	19	0.0482827289737838	0.491260232127095	evm.TU.Contig267_pilon.44;evm.TU.Contig712_pilon.8;evm.TU.Contig71_pilon.184
GO:0097501	stress response to metal ion	3	19	0.0482827289737838	0.491260232127095	evm.TU.Contig2378_pilon.10;evm.TU.Contig2378_pilon.11;evm.TU.Contig298_pilon.20
GO:1900619	acetate ester metabolic process	3	19	0.0482827289737838	0.491260232127095	evm.TU.Contig488_pilon.9;evm.TU.Contig84_pilon.115;evm.TU.Contig84_pilon.78
GO:0019725	cellular homeostasis	36	619	0.0491730062608127	0.499463253336323	evm.TU.Contig0_pilon.34;evm.TU.Contig107_pilon.18;evm.TU.Contig10_pilon.33;evm.TU.Contig10_pilon.34;evm.TU.Contig115_pilon.2;evm.TU.Contig1216_pilon.35;evm.TU.Contig127_pilon.6;evm.TU.Contig131_pilon.34;evm.TU.Contig148_pilon.18;evm.TU.Contig15_pilon.94;evm.TU.Contig160_pilon.33;evm.TU.Contig1703_pilon.1;evm.TU.Contig189_pilon.20;evm.TU.Contig1_pilon.316;evm.TU.Contig1_pilon.381;evm.TU.Contig22_p…
GO:0097305	response to alcohol	26	422	0.0498061445192803	0.500354696901913	evm.TU.Contig10_pilon.33;evm.TU.Contig10_pilon.34;evm.TU.Contig10_pilon.6;evm.TU.Contig131_pilon.34;evm.TU.Contig150_pilon.16;evm.TU.Contig15_pilon.94;evm.TU.Contig1_pilon.381;evm.TU.Contig1_pilon.63;evm.TU.Contig210_pilon.31;evm.TU.Contig220_pilon.61;evm.TU.Contig2329_pilon.39;evm.TU.Contig2329_pilon.4;evm.TU.Contig2765_pilon.3;evm.TU.Contig286_pilon.25;evm.TU.Contig44_pilon.3;evm.TU.Contig48_pi…
GO:0001941	postsynaptic membrane organization	4	32	0.0498948734803666	0.500354696901913	evm.TU.Contig2461_pilon.24;evm.TU.Contig460_pilon.100;evm.TU.Contig460_pilon.82;evm.TU.Contig610_pilon.22
GO:0007260	tyrosine phosphorylation of STAT protein	4	32	0.0498948734803666	0.500354696901913	evm.TU.Contig10_pilon.33;evm.TU.Contig10_pilon.34;evm.TU.Contig310_pilon.70;evm.TU.Contig83_pilon.34
GO:0031987	locomotion involved in locomotory behavior	4	32	0.0498948734803666	0.500354696901913	evm.TU.Contig10_pilon.18;evm.TU.Contig2329_pilon.39;evm.TU.Contig533_pilon.2;evm.TU.Contig896_pilon.2
GO:0006182	cGMP biosynthetic process	5	46	0.0498951477588643	0.500354696901913	evm.TU.Contig10_pilon.18;evm.TU.Contig34_pilon.17;evm.TU.Contig418_pilon.33;evm.TU.Contig438_pilon.14;evm.TU.Contig554_pilon.5
GO:0007474	imaginal disc-derived wing vein specification	5	46	0.0498951477588643	0.500354696901913	evm.TU.Contig187_pilon.66;evm.TU.Contig316_pilon.57;evm.TU.Contig346_pilon.1;evm.TU.Contig386_pilon.19;evm.TU.Contig386_pilon.5
GO:0021515	cell differentiation in spinal cord	5	46	0.0498951477588643	0.500354696901913	evm.TU.Contig1172_pilon.26;evm.TU.Contig2400_pilon.15;evm.TU.Contig304_pilon.44;evm.TU.Contig348_pilon.47;evm.TU.Contig703_pilon.30
GO:0030900	forebrain development	21	326	0.0499344219560476	0.500354696901913	evm.TU.Contig111_pilon.12;evm.TU.Contig1172_pilon.26;evm.TU.Contig131_pilon.34;evm.TU.Contig137_pilon.22;evm.TU.Contig160_pilon.33;evm.TU.Contig189_pilon.20;evm.TU.Contig19_pilon.17;evm.TU.Contig1_pilon.381;evm.TU.Contig1_pilon.63;evm.TU.Contig218_pilon.80;evm.TU.Contig220_pilon.61;evm.TU.Contig2400_pilon.15;evm.TU.Contig2875_pilon.7;evm.TU.Contig310_pilon.70;evm.TU.Contig316_pilon.57;evm.TU.Cont…
GO:0007602	phototransduction	6	61	0.0502831285156164	0.50300058861918	evm.TU.Contig155_pilon.37;evm.TU.Contig15_pilon.94;evm.TU.Contig1691_pilon.17;evm.TU.Contig2876_pilon.5;evm.TU.Contig438_pilon.14;evm.TU.Contig611_pilon.61
GO:0051259	protein oligomerization	24	384	0.0506784949109432	0.505002166669346	evm.TU.Contig1161_pilon.16;evm.TU.Contig1161_pilon.17;evm.TU.Contig160_pilon.33;evm.TU.Contig208_pilon.15;evm.TU.Contig221_pilon.11;evm.TU.Contig221_pilon.6;evm.TU.Contig225_pilon.73;evm.TU.Contig2329_pilon.39;evm.TU.Contig2467_pilon.23;evm.TU.Contig267_pilon.44;evm.TU.Contig29_pilon.17;evm.TU.Contig342_pilon.33;evm.TU.Contig372_pilon.27;evm.TU.Contig477_pilon.52_evm.TU.Contig477_pilon.53;evm.TU.…
GO:0007267	cell-cell signaling	52	947	0.0507115828370598	0.505002166669346	evm.TU.Contig104_pilon.66;evm.TU.Contig10_pilon.33;evm.TU.Contig10_pilon.34;evm.TU.Contig10_pilon.6;evm.TU.Contig115_pilon.2;evm.TU.Contig1172_pilon.26;evm.TU.Contig1216_pilon.3;evm.TU.Contig1236_pilon.6;evm.TU.Contig131_pilon.34;evm.TU.Contig15_pilon.94;evm.TU.Contig160_pilon.33;evm.TU.Contig189_pilon.20;evm.TU.Contig1_pilon.381;evm.TU.Contig1_pilon.393;evm.TU.Contig1_pilon.63;evm.TU.Contig216_p…
GO:0071241	cellular response to inorganic substance	12	161	0.0507381847023897	0.505002166669346	evm.TU.Contig128_pilon.31;evm.TU.Contig1429_pilon.1;evm.TU.Contig160_pilon.33;evm.TU.Contig221_pilon.11;evm.TU.Contig2329_pilon.39;evm.TU.Contig24_pilon.56;evm.TU.Contig2765_pilon.3;evm.TU.Contig298_pilon.20;evm.TU.Contig554_pilon.18;evm.TU.Contig71_pilon.184;evm.TU.Contig80_pilon.39;evm.TU.Contig896_pilon.2
GO:0034763	negative regulation of transmembrane transport	8	93	0.0511671690625954	0.507571483422274	evm.TU.Contig1216_pilon.35;evm.TU.Contig15_pilon.94;evm.TU.Contig1_pilon.381;evm.TU.Contig2467_pilon.23;evm.TU.Contig310_pilon.70;evm.TU.Contig346_pilon.6;evm.TU.Contig636_pilon.10;evm.TU.Contig83_pilon.34
GO:0046545	development of primary female sexual characteristics	8	93	0.0511671690625954	0.507571483422274	evm.TU.Contig10_pilon.33;evm.TU.Contig10_pilon.34;evm.TU.Contig15_pilon.94;evm.TU.Contig1_pilon.381;evm.TU.Contig220_pilon.61;evm.TU.Contig31_pilon.19;evm.TU.Contig325_pilon.16;evm.TU.Contig53_pilon.27
GO:0019933	cAMP-mediated signaling	7	77	0.0515624429092189	0.509790408929415	evm.TU.Contig10_pilon.33;evm.TU.Contig10_pilon.34;evm.TU.Contig115_pilon.2;evm.TU.Contig15_pilon.94;evm.TU.Contig48_pilon.96;evm.TU.Contig506_pilon.18;evm.TU.Contig596_pilon.3
GO:1904888	cranial skeletal system development	7	77	0.0515624429092189	0.509790408929415	evm.TU.Contig10_pilon.6;evm.TU.Contig23_pilon.21;evm.TU.Contig25_pilon.30;evm.TU.Contig48_pilon.146;evm.TU.Contig53_pilon.27;evm.TU.Contig70_pilon.11;evm.TU.Contig826_pilon.10
GO:0006954	inflammatory response	18	271	0.0521058598945177	0.514307341350871	evm.TU.Contig10_pilon.33;evm.TU.Contig10_pilon.34;evm.TU.Contig1233_pilon.39;evm.TU.Contig1233_pilon.40;evm.TU.Contig1298_pilon.57;evm.TU.Contig15_pilon.94;evm.TU.Contig1_pilon.63;evm.TU.Contig2329_pilon.4;evm.TU.Contig31_pilon.19;evm.TU.Contig342_pilon.33;evm.TU.Contig391_pilon.30;evm.TU.Contig45_pilon.10_evm.TU.Contig45_pilon.9;evm.TU.Contig48_pilon.82;evm.TU.Contig506_pilon.18;evm.TU.Contig554…
GO:0071214	cellular response to abiotic stimulus	17	253	0.053091652506399	0.515868259774903	evm.TU.Contig107_pilon.18;evm.TU.Contig10_pilon.33;evm.TU.Contig10_pilon.34;evm.TU.Contig10_pilon.6;evm.TU.Contig1210_pilon.32;evm.TU.Contig128_pilon.31;evm.TU.Contig155_pilon.37;evm.TU.Contig15_pilon.94;evm.TU.Contig1_pilon.381;evm.TU.Contig2876_pilon.5;evm.TU.Contig337_pilon.54;evm.TU.Contig438_pilon.14;evm.TU.Contig481_pilon.100;evm.TU.Contig561_pilon.2;evm.TU.Contig561_pilon.3;evm.TU.Contig61…
GO:0006584	catecholamine metabolic process	6	62	0.0537080781866587	0.515868259774903	evm.TU.Contig131_pilon.34;evm.TU.Contig224_pilon.45;evm.TU.Contig2765_pilon.3;evm.TU.Contig34_pilon.17;evm.TU.Contig554_pilon.5;evm.TU.Contig71_pilon.184
GO:0009712	catechol-containing compound metabolic process	6	62	0.0537080781866587	0.515868259774903	evm.TU.Contig131_pilon.34;evm.TU.Contig224_pilon.45;evm.TU.Contig2765_pilon.3;evm.TU.Contig34_pilon.17;evm.TU.Contig554_pilon.5;evm.TU.Contig71_pilon.184
GO:0007589	body fluid secretion	8	94	0.0538918819117651	0.515868259774903	evm.TU.Contig10_pilon.33;evm.TU.Contig10_pilon.34;evm.TU.Contig131_pilon.34;evm.TU.Contig189_pilon.20;evm.TU.Contig2765_pilon.113_evm.TU.Contig2765_pilon.114_evm.TU.Contig2765_pilon.115;evm.TU.Contig34_pilon.17;evm.TU.Contig554_pilon.5;evm.TU.Contig83_pilon.34
GO:0022410	circadian sleep/wake cycle process	5	47	0.0539136625198856	0.515868259774903	evm.TU.Contig10_pilon.33;evm.TU.Contig10_pilon.34;evm.TU.Contig160_pilon.33;evm.TU.Contig337_pilon.54;evm.TU.Contig714_pilon.2
GO:0071804	cellular potassium ion transport	9	111	0.0547625968325072	0.515868259774903	evm.TU.Contig160_pilon.33;evm.TU.Contig208_pilon.74;evm.TU.Contig2467_pilon.23;evm.TU.Contig337_pilon.54;evm.TU.Contig575_pilon.64;evm.TU.Contig714_pilon.2;evm.TU.Contig83_pilon.31;evm.TU.Contig83_pilon.34;evm.TU.Contig86_pilon.25
GO:0071805	potassium ion transmembrane transport	9	111	0.0547625968325072	0.515868259774903	evm.TU.Contig160_pilon.33;evm.TU.Contig208_pilon.74;evm.TU.Contig2467_pilon.23;evm.TU.Contig337_pilon.54;evm.TU.Contig575_pilon.64;evm.TU.Contig714_pilon.2;evm.TU.Contig83_pilon.31;evm.TU.Contig83_pilon.34;evm.TU.Contig86_pilon.25
GO:0048662	negative regulation of smooth muscle cell proliferation	4	33	0.0548899581561381	0.515868259774903	evm.TU.Contig34_pilon.17;evm.TU.Contig48_pilon.16;evm.TU.Contig554_pilon.5;evm.TU.Contig83_pilon.34
GO:0007202	activation of phospholipase C activity	3	20	0.0550149874266175	0.515868259774903	evm.TU.Contig115_pilon.2;evm.TU.Contig1_pilon.63;evm.TU.Contig506_pilon.18
GO:0007400	neuroblast fate determination	3	20	0.0550149874266175	0.515868259774903	evm.TU.Contig1236_pilon.6;evm.TU.Contig316_pilon.57;evm.TU.Contig346_pilon.1
GO:0035864	response to potassium ion	3	20	0.0550149874266175	0.515868259774903	evm.TU.Contig128_pilon.31;evm.TU.Contig2765_pilon.3;evm.TU.Contig554_pilon.18
GO:0042436	indole-containing compound catabolic process	3	20	0.0550149874266175	0.515868259774903	evm.TU.Contig267_pilon.44;evm.TU.Contig712_pilon.8;evm.TU.Contig71_pilon.184
GO:0042447	hormone catabolic process	3	20	0.0550149874266175	0.515868259774903	evm.TU.Contig488_pilon.9;evm.TU.Contig84_pilon.115;evm.TU.Contig84_pilon.78
GO:0051923	sulfation	3	20	0.0550149874266175	0.515868259774903	evm.TU.Contig1298_pilon.57;evm.TU.Contig235_pilon.8;evm.TU.Contig90_pilon.3
GO:0060512	prostate gland morphogenesis	3	20	0.0550149874266175	0.515868259774903	evm.TU.Contig1_pilon.114;evm.TU.Contig2875_pilon.7;evm.TU.Contig718_pilon.37
GO:0060740	prostate gland epithelium morphogenesis	3	20	0.0550149874266175	0.515868259774903	evm.TU.Contig1_pilon.114;evm.TU.Contig2875_pilon.7;evm.TU.Contig718_pilon.37
GO:0009100	glycoprotein metabolic process	21	330	0.0554956787698843	0.515868259774903	evm.TU.Contig1171_pilon.41;evm.TU.Contig187_pilon.52;evm.TU.Contig1_pilon.19;evm.TU.Contig1_pilon.393;evm.TU.Contig20_pilon.35;evm.TU.Contig235_pilon.20;evm.TU.Contig235_pilon.8;evm.TU.Contig2461_pilon.24;evm.TU.Contig303_pilon.10;evm.TU.Contig342_pilon.33;evm.TU.Contig460_pilon.100;evm.TU.Contig477_pilon.52_evm.TU.Contig477_pilon.53;evm.TU.Contig523_pilon.105;evm.TU.Contig540_pilon.13;evm.TU.Con…
GO:0006700	C21-steroid hormone biosynthetic process	2	9	0.0564312300325963	0.515868259774903	evm.TU.Contig10_pilon.6;evm.TU.Contig53_pilon.27
GO:0007042	lysosomal lumen acidification	2	9	0.0564312300325963	0.515868259774903	evm.TU.Contig1_pilon.316;evm.TU.Contig358_pilon.39
GO:0007341	penetration of zona pellucida	2	9	0.0564312300325963	0.515868259774903	evm.TU.Contig342_pilon.33;evm.TU.Contig822_pilon.39
GO:0007342	fusion of sperm to egg plasma membrane	2	9	0.0564312300325963	0.515868259774903	evm.TU.Contig1298_pilon.57;evm.TU.Contig2765_pilon.5
GO:0009589	detection of UV	2	9	0.0564312300325963	0.515868259774903	evm.TU.Contig155_pilon.37;evm.TU.Contig2876_pilon.5
GO:0010286	heat acclimation	2	9	0.0564312300325963	0.515868259774903	evm.TU.Contig24_pilon.56;evm.TU.Contig308_pilon.6
GO:0010727	negative regulation of hydrogen peroxide metabolic process	2	9	0.0564312300325963	0.515868259774903	evm.TU.Contig10_pilon.33;evm.TU.Contig10_pilon.34
GO:0015824	proline transport	2	9	0.0564312300325963	0.515868259774903	evm.TU.Contig144_pilon.6;evm.TU.Contig328_pilon.37
GO:0016063	rhodopsin biosynthetic process	2	9	0.0564312300325963	0.515868259774903	evm.TU.Contig155_pilon.37;evm.TU.Contig2876_pilon.5
GO:0016201	synaptic target inhibition	2	9	0.0564312300325963	0.515868259774903	evm.TU.Contig2461_pilon.24;evm.TU.Contig460_pilon.100
GO:0019441	tryptophan catabolic process to kynurenine	2	9	0.0564312300325963	0.515868259774903	evm.TU.Contig267_pilon.44;evm.TU.Contig712_pilon.8
GO:0021523	somatic motor neuron differentiation	2	9	0.0564312300325963	0.515868259774903	evm.TU.Contig2400_pilon.15;evm.TU.Contig703_pilon.30
GO:0032733	positive regulation of interleukin-10 production	2	9	0.0564312300325963	0.515868259774903	evm.TU.Contig10_pilon.33;evm.TU.Contig10_pilon.34
GO:0033483	gas homeostasis	2	9	0.0564312300325963	0.515868259774903	evm.TU.Contig48_pilon.16;evm.TU.Contig83_pilon.34
GO:0035455	response to interferon-alpha	2	9	0.0564312300325963	0.515868259774903	evm.TU.Contig1_pilon.381;evm.TU.Contig225_pilon.70
GO:0035584	calcium-mediated signaling using intracellular calcium source	2	9	0.0564312300325963	0.515868259774903	evm.TU.Contig1_pilon.63;evm.TU.Contig481_pilon.32
GO:0035900	response to isolation stress	2	9	0.0564312300325963	0.515868259774903	evm.TU.Contig1146_pilon.1;evm.TU.Contig48_pilon.16
GO:0043567	regulation of insulin-like growth factor receptor signaling pathway	2	9	0.0564312300325963	0.515868259774903	evm.TU.Contig1172_pilon.26;evm.TU.Contig42_pilon.41
GO:0046351	disaccharide biosynthetic process	2	9	0.0564312300325963	0.515868259774903	evm.TU.Contig342_pilon.33;evm.TU.Contig822_pilon.39
GO:0048664	neuron fate determination	2	9	0.0564312300325963	0.515868259774903	evm.TU.Contig1172_pilon.26;evm.TU.Contig310_pilon.70
GO:0052803	imidazole-containing compound metabolic process	2	9	0.0564312300325963	0.515868259774903	evm.TU.Contig2378_pilon.10;evm.TU.Contig2378_pilon.11
GO:0060442	branching involved in prostate gland morphogenesis	2	9	0.0564312300325963	0.515868259774903	evm.TU.Contig1_pilon.114;evm.TU.Contig2875_pilon.7
GO:0070254	mucus secretion	2	9	0.0564312300325963	0.515868259774903	evm.TU.Contig10_pilon.33;evm.TU.Contig10_pilon.34
GO:0070255	regulation of mucus secretion	2	9	0.0564312300325963	0.515868259774903	evm.TU.Contig10_pilon.33;evm.TU.Contig10_pilon.34
GO:0071455	cellular response to hyperoxia	2	9	0.0564312300325963	0.515868259774903	evm.TU.Contig10_pilon.6;evm.TU.Contig83_pilon.34
GO:0071503	response to heparin	2	9	0.0564312300325963	0.515868259774903	evm.TU.Contig10_pilon.6;evm.TU.Contig1429_pilon.1
GO:0071504	cellular response to heparin	2	9	0.0564312300325963	0.515868259774903	evm.TU.Contig10_pilon.6;evm.TU.Contig1429_pilon.1
GO:0072075	metanephric mesenchyme development	2	9	0.0564312300325963	0.515868259774903	evm.TU.Contig1_pilon.381;evm.TU.Contig53_pilon.27
GO:1902624	positive regulation of neutrophil migration	2	9	0.0564312300325963	0.515868259774903	evm.TU.Contig10_pilon.33;evm.TU.Contig10_pilon.34
GO:2000194	regulation of female gonad development	2	9	0.0564312300325963	0.515868259774903	evm.TU.Contig10_pilon.33;evm.TU.Contig10_pilon.34
GO:2000382	positive regulation of mesoderm development	2	9	0.0564312300325963	0.515868259774903	evm.TU.Contig137_pilon.22;evm.TU.Contig274_pilon.28
GO:0097485	neuron projection guidance	22	350	0.0566889688477952	0.516807449987374	evm.TU.Contig109_pilon.105;evm.TU.Contig10_pilon.18;evm.TU.Contig1171_pilon.41;evm.TU.Contig1344_pilon.1;evm.TU.Contig137_pilon.22;evm.TU.Contig155_pilon.114;evm.TU.Contig15_pilon.94;evm.TU.Contig187_pilon.52;evm.TU.Contig1_pilon.63;evm.TU.Contig1_pilon.78;evm.TU.Contig216_pilon.38;evm.TU.Contig220_pilon.61;evm.TU.Contig2400_pilon.15;evm.TU.Contig2461_pilon.24;evm.TU.Contig2875_pilon.7;evm.TU.Con…
GO:0006939	smooth muscle contraction	8	95	0.0567079194533436	0.516807449987374	evm.TU.Contig10_pilon.33;evm.TU.Contig10_pilon.34;evm.TU.Contig115_pilon.2;evm.TU.Contig128_pilon.31;evm.TU.Contig2765_pilon.5;evm.TU.Contig438_pilon.14;evm.TU.Contig506_pilon.18;evm.TU.Contig83_pilon.34
GO:0042127	regulation of cell proliferation	54	996	0.0569152854289152	0.517902949492518	evm.TU.Contig0_pilon.172;evm.TU.Contig104_pilon.19;evm.TU.Contig10_pilon.33;evm.TU.Contig10_pilon.34;evm.TU.Contig10_pilon.6;evm.TU.Contig115_pilon.2;evm.TU.Contig1172_pilon.26;evm.TU.Contig1216_pilon.3;evm.TU.Contig153_pilon.83;evm.TU.Contig153_pilon.84;evm.TU.Contig15_pilon.94;evm.TU.Contig160_pilon.33;evm.TU.Contig1691_pilon.17;evm.TU.Contig187_pilon.183;evm.TU.Contig189_pilon.20;evm.TU.Contig…
GO:0044062	regulation of excretion	5	48	0.0581146560646825	0.524798307502042	evm.TU.Contig10_pilon.33;evm.TU.Contig10_pilon.34;evm.TU.Contig34_pilon.17;evm.TU.Contig523_pilon.111;evm.TU.Contig554_pilon.5
GO:0046849	bone remodeling	5	48	0.0581146560646825	0.524798307502042	evm.TU.Contig10_pilon.33;evm.TU.Contig10_pilon.34;evm.TU.Contig15_pilon.94;evm.TU.Contig596_pilon.3;evm.TU.Contig71_pilon.184
GO:0048859	formation of anatomical boundary	5	48	0.0581146560646825	0.524798307502042	evm.TU.Contig274_pilon.28;evm.TU.Contig316_pilon.57;evm.TU.Contig346_pilon.1;evm.TU.Contig386_pilon.19;evm.TU.Contig386_pilon.5
GO:0060675	ureteric bud morphogenesis	5	48	0.0581146560646825	0.524798307502042	evm.TU.Contig1172_pilon.26;evm.TU.Contig1_pilon.381;evm.TU.Contig310_pilon.70;evm.TU.Contig477_pilon.27;evm.TU.Contig53_pilon.27
GO:0072171	mesonephric tubule morphogenesis	5	48	0.0581146560646825	0.524798307502042	evm.TU.Contig1172_pilon.26;evm.TU.Contig1_pilon.381;evm.TU.Contig310_pilon.70;evm.TU.Contig477_pilon.27;evm.TU.Contig53_pilon.27
GO:0097421	liver regeneration	4	34	0.0601449423989705	0.542308418413783	evm.TU.Contig1_pilon.381;evm.TU.Contig210_pilon.31;evm.TU.Contig31_pilon.19;evm.TU.Contig624_pilon.22
GO:0006865	amino acid transport	11	148	0.0607359070288588	0.546460597885091	evm.TU.Contig0_pilon.83;evm.TU.Contig144_pilon.6;evm.TU.Contig1_pilon.381;evm.TU.Contig1_pilon.63;evm.TU.Contig20_pilon.30;evm.TU.Contig267_pilon.56;evm.TU.Contig328_pilon.37;evm.TU.Contig362_pilon.7;evm.TU.Contig481_pilon.100;evm.TU.Contig693_pilon.7;evm.TU.Contig703_pilon.30
GO:0000271	polysaccharide biosynthetic process	6	64	0.0609733046781917	0.546460597885091	evm.TU.Contig10_pilon.33;evm.TU.Contig10_pilon.34;evm.TU.Contig220_pilon.8;evm.TU.Contig53_pilon.34;evm.TU.Contig6_pilon.38;evm.TU.Contig999_pilon.37
GO:0043050	pharyngeal pumping	6	64	0.0609733046781917	0.546460597885091	evm.TU.Contig2329_pilon.39;evm.TU.Contig283_pilon.48;evm.TU.Contig357_pilon.94;evm.TU.Contig533_pilon.2;evm.TU.Contig869_pilon.10;evm.TU.Contig896_pilon.2
GO:0060349	bone morphogenesis	6	64	0.0609733046781917	0.546460597885091	evm.TU.Contig109_pilon.105;evm.TU.Contig235_pilon.8;evm.TU.Contig25_pilon.30;evm.TU.Contig858_pilon.9;evm.TU.Contig90_pilon.3;evm.TU.Contig999_pilon.37
GO:0009636	response to toxic substance	31	530	0.0611015151779873	0.546784944559639	evm.TU.Contig10_pilon.6;evm.TU.Contig115_pilon.2;evm.TU.Contig1161_pilon.16;evm.TU.Contig1161_pilon.17;evm.TU.Contig131_pilon.34;evm.TU.Contig1429_pilon.1;evm.TU.Contig150_pilon.16;evm.TU.Contig15_pilon.94;evm.TU.Contig160_pilon.33;evm.TU.Contig1_pilon.381;evm.TU.Contig1_pilon.63;evm.TU.Contig210_pilon.31;evm.TU.Contig220_pilon.61;evm.TU.Contig2329_pilon.39;evm.TU.Contig24_pilon.56;evm.TU.Contig2…
GO:0044763	single-organism cellular process	319	7012	0.0621387225321436	0.547144582504173	evm.TU.Contig0_pilon.147;evm.TU.Contig0_pilon.172;evm.TU.Contig0_pilon.236;evm.TU.Contig0_pilon.34;evm.TU.Contig0_pilon.356;evm.TU.Contig0_pilon.83;evm.TU.Contig0_pilon.90;evm.TU.Contig0_pilon.97;evm.TU.Contig101_pilon.125;evm.TU.Contig101_pilon.51;evm.TU.Contig104_pilon.19;evm.TU.Contig104_pilon.66;evm.TU.Contig107_pilon.18;evm.TU.Contig1099_pilon.5;evm.TU.Contig1099_pilon.9;evm.TU.Contig109_pil…
GO:0021871	forebrain regionalization	3	21	0.0621686868469215	0.547144582504173	evm.TU.Contig1172_pilon.26;evm.TU.Contig19_pilon.17;evm.TU.Contig220_pilon.61
GO:0031581	hemidesmosome assembly	3	21	0.0621686868469215	0.547144582504173	evm.TU.Contig216_pilon.38;evm.TU.Contig304_pilon.44;evm.TU.Contig80_pilon.39
GO:0086091	regulation of heart rate by cardiac conduction	3	21	0.0621686868469215	0.547144582504173	evm.TU.Contig160_pilon.33;evm.TU.Contig2467_pilon.23;evm.TU.Contig83_pilon.34
GO:1903350	response to dopamine	3	21	0.0621686868469215	0.547144582504173	evm.TU.Contig160_pilon.33;evm.TU.Contig337_pilon.54;evm.TU.Contig714_pilon.2
GO:1903351	cellular response to dopamine	3	21	0.0621686868469215	0.547144582504173	evm.TU.Contig160_pilon.33;evm.TU.Contig337_pilon.54;evm.TU.Contig714_pilon.2
GO:1904747	positive regulation of apoptotic process involved in development	3	21	0.0621686868469215	0.547144582504173	evm.TU.Contig216_pilon.38;evm.TU.Contig342_pilon.33;evm.TU.Contig822_pilon.39
GO:0030279	negative regulation of ossification	5	49	0.0624978960733616	0.547144582504173	evm.TU.Contig235_pilon.8;evm.TU.Contig506_pilon.18;evm.TU.Contig610_pilon.22;evm.TU.Contig71_pilon.184;evm.TU.Contig90_pilon.3
GO:1903035	negative regulation of response to wounding	9	114	0.0627866572529608	0.547144582504173	evm.TU.Contig10_pilon.33;evm.TU.Contig10_pilon.34;evm.TU.Contig1233_pilon.39;evm.TU.Contig1233_pilon.40;evm.TU.Contig2329_pilon.4;evm.TU.Contig26_pilon.5;evm.TU.Contig506_pilon.18;evm.TU.Contig53_pilon.27;evm.TU.Contig791_pilon.30
GO:0009953	dorsal/ventral pattern formation	14	203	0.0628345796881164	0.547144582504173	evm.TU.Contig1172_pilon.26;evm.TU.Contig1216_pilon.3;evm.TU.Contig124_pilon.7;evm.TU.Contig155_pilon.114;evm.TU.Contig1_pilon.334;evm.TU.Contig220_pilon.61;evm.TU.Contig2400_pilon.15;evm.TU.Contig25_pilon.30;evm.TU.Contig304_pilon.44;evm.TU.Contig316_pilon.57;evm.TU.Contig346_pilon.1;evm.TU.Contig348_pilon.47;evm.TU.Contig354_pilon.6;evm.TU.Contig610_pilon.22
GO:0060541	respiratory system development	21	335	0.0630478257981314	0.547144582504173	evm.TU.Contig0_pilon.90;evm.TU.Contig10_pilon.18;evm.TU.Contig10_pilon.6;evm.TU.Contig1172_pilon.26;evm.TU.Contig153_pilon.83;evm.TU.Contig153_pilon.84;evm.TU.Contig1691_pilon.17;evm.TU.Contig216_pilon.38;evm.TU.Contig220_pilon.61;evm.TU.Contig2412_pilon.68;evm.TU.Contig2412_pilon.73;evm.TU.Contig274_pilon.28;evm.TU.Contig310_pilon.70;evm.TU.Contig316_pilon.57;evm.TU.Contig346_pilon.1;evm.TU.Cont…
GO:0098869	cellular oxidant detoxification	6	65	0.0648141973333542	0.547144582504173	evm.TU.Contig1161_pilon.16;evm.TU.Contig1161_pilon.17;evm.TU.Contig24_pilon.56;evm.TU.Contig48_pilon.16;evm.TU.Contig48_pilon.49;evm.TU.Contig624_pilon.22
GO:0048863	stem cell differentiation	19	298	0.06526402581718	0.547144582504173	evm.TU.Contig104_pilon.19;evm.TU.Contig107_pilon.18;evm.TU.Contig1172_pilon.26;evm.TU.Contig1236_pilon.6;evm.TU.Contig15_pilon.8;evm.TU.Contig1_pilon.381;evm.TU.Contig220_pilon.61;evm.TU.Contig274_pilon.28;evm.TU.Contig303_pilon.10;evm.TU.Contig304_pilon.44;evm.TU.Contig310_pilon.70;evm.TU.Contig316_pilon.57;evm.TU.Contig346_pilon.1;evm.TU.Contig417_pilon.6;evm.TU.Contig488_pilon.9;evm.TU.Contig5…
GO:0007603	phototransduction, visible light	4	35	0.0656571066915689	0.547144582504173	evm.TU.Contig155_pilon.37;evm.TU.Contig15_pilon.94;evm.TU.Contig2876_pilon.5;evm.TU.Contig438_pilon.14
GO:0014911	positive regulation of smooth muscle cell migration	4	35	0.0656571066915689	0.547144582504173	evm.TU.Contig10_pilon.33;evm.TU.Contig10_pilon.34;evm.TU.Contig10_pilon.6;evm.TU.Contig1_pilon.381
GO:2000272	negative regulation of receptor activity	4	35	0.0656571066915689	0.547144582504173	evm.TU.Contig506_pilon.18;evm.TU.Contig554_pilon.18;evm.TU.Contig636_pilon.10;evm.TU.Contig83_pilon.34
GO:0033273	response to vitamin	8	98	0.0657093756515461	0.547144582504173	evm.TU.Contig15_pilon.94;evm.TU.Contig210_pilon.31;evm.TU.Contig488_pilon.9;evm.TU.Contig48_pilon.16;evm.TU.Contig503_pilon.7;evm.TU.Contig84_pilon.115;evm.TU.Contig84_pilon.78;evm.TU.Contig858_pilon.9
GO:0050806	positive regulation of synaptic transmission	12	168	0.0658226760280676	0.547144582504173	evm.TU.Contig10_pilon.33;evm.TU.Contig10_pilon.34;evm.TU.Contig10_pilon.6;evm.TU.Contig115_pilon.2;evm.TU.Contig1236_pilon.6;evm.TU.Contig189_pilon.20;evm.TU.Contig1_pilon.63;evm.TU.Contig221_pilon.6;evm.TU.Contig2765_pilon.64;evm.TU.Contig575_pilon.64;evm.TU.Contig857_pilon.3;evm.TU.Contig869_pilon.10
GO:0030512	negative regulation of transforming growth factor beta receptor signaling pathway	5	50	0.0670627945805251	0.547144582504173	evm.TU.Contig104_pilon.19;evm.TU.Contig1172_pilon.26;evm.TU.Contig220_pilon.61;evm.TU.Contig26_pilon.5;evm.TU.Contig83_pilon.34
GO:0006970	response to osmotic stress	7	82	0.0679288101931201	0.547144582504173	evm.TU.Contig10_pilon.18;evm.TU.Contig128_pilon.31;evm.TU.Contig15_pilon.94;evm.TU.Contig1_pilon.334;evm.TU.Contig220_pilon.61;evm.TU.Contig481_pilon.100;evm.TU.Contig81_pilon.104
GO:0006928	movement of cell or subcellular component	73	1410	0.0679538878430571	0.547144582504173	evm.TU.Contig0_pilon.236;evm.TU.Contig0_pilon.34;evm.TU.Contig104_pilon.19;evm.TU.Contig1099_pilon.5;evm.TU.Contig109_pilon.105;evm.TU.Contig10_pilon.14;evm.TU.Contig10_pilon.18;evm.TU.Contig10_pilon.33;evm.TU.Contig10_pilon.34;evm.TU.Contig10_pilon.6;evm.TU.Contig1171_pilon.41;evm.TU.Contig1216_pilon.3;evm.TU.Contig1236_pilon.6;evm.TU.Contig1243_pilon.17;evm.TU.Contig1280_pilon.7;evm.TU.Contig12…
GO:0001547	antral ovarian follicle growth	2	10	0.0685383329114873	0.547144582504173	evm.TU.Contig10_pilon.33;evm.TU.Contig10_pilon.34
GO:0002691	regulation of cellular extravasation	2	10	0.0685383329114873	0.547144582504173	evm.TU.Contig10_pilon.33;evm.TU.Contig10_pilon.34
GO:0006776	vitamin A metabolic process	2	10	0.0685383329114873	0.547144582504173	evm.TU.Contig155_pilon.37;evm.TU.Contig2876_pilon.5
GO:0006884	cell volume homeostasis	2	10	0.0685383329114873	0.547144582504173	evm.TU.Contig481_pilon.100;evm.TU.Contig81_pilon.104
GO:0007318	pole plasm protein localization	2	10	0.0685383329114873	0.547144582504173	evm.TU.Contig1236_pilon.6;evm.TU.Contig156_pilon.49
GO:0010566	regulation of ketone biosynthetic process	2	10	0.0685383329114873	0.547144582504173	evm.TU.Contig10_pilon.6;evm.TU.Contig53_pilon.27
GO:0016102	diterpenoid biosynthetic process	2	10	0.0685383329114873	0.547144582504173	evm.TU.Contig155_pilon.37;evm.TU.Contig2876_pilon.5
GO:0033327	Leydig cell differentiation	2	10	0.0685383329114873	0.547144582504173	evm.TU.Contig220_pilon.61;evm.TU.Contig528_pilon.20
GO:0033622	integrin activation	2	10	0.0685383329114873	0.547144582504173	evm.TU.Contig10_pilon.33;evm.TU.Contig10_pilon.34
GO:0034350	regulation of glial cell apoptotic process	2	10	0.0685383329114873	0.547144582504173	evm.TU.Contig15_pilon.94;evm.TU.Contig221_pilon.11
GO:0048100	wing disc anterior/posterior pattern formation	2	10	0.0685383329114873	0.547144582504173	evm.TU.Contig316_pilon.57;evm.TU.Contig346_pilon.1
GO:0060013	righting reflex	2	10	0.0685383329114873	0.547144582504173	evm.TU.Contig2329_pilon.39;evm.TU.Contig523_pilon.111
GO:0060054	positive regulation of epithelial cell proliferation involved in wound healing	2	10	0.0685383329114873	0.547144582504173	evm.TU.Contig342_pilon.33;evm.TU.Contig822_pilon.39
GO:0060057	apoptotic process involved in mammary gland involution	2	10	0.0685383329114873	0.547144582504173	evm.TU.Contig342_pilon.33;evm.TU.Contig822_pilon.39
GO:0060058	positive regulation of apoptotic process involved in mammary gland involution	2	10	0.0685383329114873	0.547144582504173	evm.TU.Contig342_pilon.33;evm.TU.Contig822_pilon.39
GO:0071340	skeletal muscle acetylcholine-gated channel clustering	2	10	0.0685383329114873	0.547144582504173	evm.TU.Contig460_pilon.82;evm.TU.Contig610_pilon.22
GO:0072074	kidney mesenchyme development	2	10	0.0685383329114873	0.547144582504173	evm.TU.Contig1_pilon.381;evm.TU.Contig53_pilon.27
GO:1901722	regulation of cell proliferation involved in kidney development	2	10	0.0685383329114873	0.547144582504173	evm.TU.Contig10_pilon.6;evm.TU.Contig1_pilon.381
GO:0006026	aminoglycan catabolic process	6	66	0.0687940140962067	0.547144582504173	evm.TU.Contig1207_pilon.10;evm.TU.Contig1321_pilon.17;evm.TU.Contig216_pilon.92;evm.TU.Contig235_pilon.20;evm.TU.Contig704_pilon.24;evm.TU.Contig87_pilon.29
GO:0021675	nerve development	6	66	0.0687940140962067	0.547144582504173	evm.TU.Contig15_pilon.94;evm.TU.Contig160_pilon.33;evm.TU.Contig1_pilon.63;evm.TU.Contig310_pilon.70;evm.TU.Contig316_pilon.57;evm.TU.Contig346_pilon.1
GO:0006855	drug transmembrane transport	8	99	0.068895679270682	0.547144582504173	evm.TU.Contig131_pilon.34;evm.TU.Contig144_pilon.6;evm.TU.Contig267_pilon.56;evm.TU.Contig2765_pilon.113_evm.TU.Contig2765_pilon.114_evm.TU.Contig2765_pilon.115;evm.TU.Contig2765_pilon.3;evm.TU.Contig328_pilon.37;evm.TU.Contig357_pilon.94;evm.TU.Contig703_pilon.30
GO:0032230	positive regulation of synaptic transmission, GABAergic	3	22	0.069730160340349	0.547144582504173	evm.TU.Contig115_pilon.2;evm.TU.Contig189_pilon.20;evm.TU.Contig2765_pilon.64
GO:0042537	benzene-containing compound metabolic process	3	22	0.069730160340349	0.547144582504173	evm.TU.Contig208_pilon.15;evm.TU.Contig267_pilon.44;evm.TU.Contig712_pilon.8
GO:0050974	detection of mechanical stimulus involved in sensory perception	3	22	0.069730160340349	0.547144582504173	evm.TU.Contig160_pilon.33;evm.TU.Contig1_pilon.381;evm.TU.Contig1_pilon.63
GO:0060056	mammary gland involution	3	22	0.069730160340349	0.547144582504173	evm.TU.Contig342_pilon.33;evm.TU.Contig822_pilon.39;evm.TU.Contig83_pilon.34
GO:0060306	regulation of membrane repolarization	3	22	0.069730160340349	0.547144582504173	evm.TU.Contig160_pilon.33;evm.TU.Contig2467_pilon.23;evm.TU.Contig83_pilon.34
GO:0022612	gland morphogenesis	12	170	0.0706210089578039	0.547144582504173	evm.TU.Contig10_pilon.18;evm.TU.Contig1_pilon.114;evm.TU.Contig2412_pilon.73;evm.TU.Contig283_pilon.48;evm.TU.Contig2875_pilon.7;evm.TU.Contig304_pilon.44;evm.TU.Contig31_pilon.19;evm.TU.Contig342_pilon.33;evm.TU.Contig53_pilon.27;evm.TU.Contig718_pilon.37;evm.TU.Contig822_pilon.39;evm.TU.Contig83_pilon.34
GO:0048729	tissue morphogenesis	48	886	0.0711350306486472	0.547144582504173	evm.TU.Contig0_pilon.90;evm.TU.Contig109_pilon.105;evm.TU.Contig10_pilon.18;evm.TU.Contig10_pilon.6;evm.TU.Contig1172_pilon.26;evm.TU.Contig1216_pilon.3;evm.TU.Contig124_pilon.7;evm.TU.Contig128_pilon.31;evm.TU.Contig137_pilon.22;evm.TU.Contig153_pilon.83;evm.TU.Contig153_pilon.84;evm.TU.Contig1691_pilon.17;evm.TU.Contig187_pilon.66;evm.TU.Contig1_pilon.114;evm.TU.Contig1_pilon.334;evm.TU.Contig1…
GO:0007398	ectoderm development	4	36	0.0714230632342697	0.547144582504173	evm.TU.Contig107_pilon.18;evm.TU.Contig10_pilon.6;evm.TU.Contig1172_pilon.26;evm.TU.Contig722_pilon.15
GO:0009110	vitamin biosynthetic process	4	36	0.0714230632342697	0.547144582504173	evm.TU.Contig155_pilon.37;evm.TU.Contig2876_pilon.5;evm.TU.Contig48_pilon.146;evm.TU.Contig624_pilon.22
GO:0035812	renal sodium excretion	4	36	0.0714230632342697	0.547144582504173	evm.TU.Contig10_pilon.33;evm.TU.Contig10_pilon.34;evm.TU.Contig34_pilon.17;evm.TU.Contig554_pilon.5
GO:0035813	regulation of renal sodium excretion	4	36	0.0714230632342697	0.547144582504173	evm.TU.Contig10_pilon.33;evm.TU.Contig10_pilon.34;evm.TU.Contig34_pilon.17;evm.TU.Contig554_pilon.5
GO:0044091	membrane biogenesis	4	36	0.0714230632342697	0.547144582504173	evm.TU.Contig2461_pilon.24;evm.TU.Contig460_pilon.100;evm.TU.Contig610_pilon.22;evm.TU.Contig83_pilon.34
GO:0072488	ammonium transmembrane transport	4	36	0.0714230632342697	0.547144582504173	evm.TU.Contig131_pilon.34;evm.TU.Contig2765_pilon.113_evm.TU.Contig2765_pilon.114_evm.TU.Contig2765_pilon.115;evm.TU.Contig2765_pilon.3;evm.TU.Contig357_pilon.94
GO:2001025	positive regulation of response to drug	4	36	0.0714230632342697	0.547144582504173	evm.TU.Contig10_pilon.33;evm.TU.Contig10_pilon.34;evm.TU.Contig2765_pilon.3;evm.TU.Contig869_pilon.10
GO:0046928	regulation of neurotransmitter secretion	7	83	0.0715368120330327	0.547144582504173	evm.TU.Contig10_pilon.33;evm.TU.Contig10_pilon.34;evm.TU.Contig1_pilon.63;evm.TU.Contig357_pilon.94;evm.TU.Contig561_pilon.2;evm.TU.Contig561_pilon.3;evm.TU.Contig869_pilon.10
GO:0001541	ovarian follicle development	5	51	0.0718084176284446	0.547144582504173	evm.TU.Contig10_pilon.33;evm.TU.Contig10_pilon.34;evm.TU.Contig1_pilon.381;evm.TU.Contig31_pilon.19;evm.TU.Contig325_pilon.16
GO:0060581	cell fate commitment involved in pattern specification	5	51	0.0718084176284446	0.547144582504173	evm.TU.Contig1172_pilon.26;evm.TU.Contig2400_pilon.15;evm.TU.Contig348_pilon.47;evm.TU.Contig386_pilon.19;evm.TU.Contig386_pilon.5
GO:0072078	nephron tubule morphogenesis	5	51	0.0718084176284446	0.547144582504173	evm.TU.Contig1172_pilon.26;evm.TU.Contig1_pilon.381;evm.TU.Contig310_pilon.70;evm.TU.Contig477_pilon.27;evm.TU.Contig53_pilon.27
GO:0072088	nephron epithelium morphogenesis	5	51	0.0718084176284446	0.547144582504173	evm.TU.Contig1172_pilon.26;evm.TU.Contig1_pilon.381;evm.TU.Contig310_pilon.70;evm.TU.Contig477_pilon.27;evm.TU.Contig53_pilon.27
GO:1903845	negative regulation of cellular response to transforming growth factor beta stimulus	5	51	0.0718084176284446	0.547144582504173	evm.TU.Contig104_pilon.19;evm.TU.Contig1172_pilon.26;evm.TU.Contig220_pilon.61;evm.TU.Contig26_pilon.5;evm.TU.Contig83_pilon.34
GO:0015893	drug transport	10	135	0.072872494034799	0.547144582504173	evm.TU.Contig131_pilon.34;evm.TU.Contig1429_pilon.1;evm.TU.Contig144_pilon.6;evm.TU.Contig1_pilon.381;evm.TU.Contig267_pilon.56;evm.TU.Contig2765_pilon.113_evm.TU.Contig2765_pilon.114_evm.TU.Contig2765_pilon.115;evm.TU.Contig2765_pilon.3;evm.TU.Contig328_pilon.37;evm.TU.Contig357_pilon.94;evm.TU.Contig703_pilon.30
GO:1901137	carbohydrate derivative biosynthetic process	39	702	0.0733085709077632	0.547144582504173	evm.TU.Contig0_pilon.236;evm.TU.Contig10_pilon.18;evm.TU.Contig10_pilon.33;evm.TU.Contig10_pilon.34;evm.TU.Contig1171_pilon.41;evm.TU.Contig1777_pilon.77;evm.TU.Contig187_pilon.52;evm.TU.Contig189_pilon.2;evm.TU.Contig1_pilon.19;evm.TU.Contig1_pilon.381;evm.TU.Contig1_pilon.393;evm.TU.Contig20_pilon.35;evm.TU.Contig210_pilon.31;evm.TU.Contig220_pilon.8;evm.TU.Contig235_pilon.8;evm.TU.Contig2461_p…
GO:0001503	ossification	14	208	0.0736323711547196	0.547144582504173	evm.TU.Contig109_pilon.105;evm.TU.Contig10_pilon.33;evm.TU.Contig10_pilon.34;evm.TU.Contig235_pilon.8;evm.TU.Contig31_pilon.19;evm.TU.Contig460_pilon.82;evm.TU.Contig506_pilon.18;evm.TU.Contig53_pilon.27;evm.TU.Contig596_pilon.3;evm.TU.Contig610_pilon.22;evm.TU.Contig71_pilon.184;evm.TU.Contig858_pilon.9;evm.TU.Contig90_pilon.3;evm.TU.Contig999_pilon.37
GO:0048511	rhythmic process	19	303	0.0742655253391372	0.547144582504173	evm.TU.Contig10_pilon.33;evm.TU.Contig10_pilon.34;evm.TU.Contig10_pilon.6;evm.TU.Contig15_pilon.94;evm.TU.Contig160_pilon.33;evm.TU.Contig189_pilon.20;evm.TU.Contig1_pilon.381;evm.TU.Contig1_pilon.63;evm.TU.Contig210_pilon.31;evm.TU.Contig220_pilon.61;evm.TU.Contig2467_pilon.23;evm.TU.Contig271_pilon.43;evm.TU.Contig283_pilon.48;evm.TU.Contig31_pilon.19;evm.TU.Contig325_pilon.16;evm.TU.Contig337_…
GO:0035637	multicellular organismal signaling	9	118	0.0745950266564322	0.547144582504173	evm.TU.Contig160_pilon.33;evm.TU.Contig2329_pilon.39;evm.TU.Contig2467_pilon.23;evm.TU.Contig283_pilon.48;evm.TU.Contig34_pilon.17;evm.TU.Contig554_pilon.5;evm.TU.Contig575_pilon.64;evm.TU.Contig83_pilon.34;evm.TU.Contig896_pilon.2
GO:0009719	response to endogenous stimulus	68	1311	0.0747288976167552	0.547144582504173	evm.TU.Contig0_pilon.34;evm.TU.Contig0_pilon.356;evm.TU.Contig0_pilon.90;evm.TU.Contig104_pilon.19;evm.TU.Contig10_pilon.18;evm.TU.Contig10_pilon.33;evm.TU.Contig10_pilon.34;evm.TU.Contig10_pilon.6;evm.TU.Contig111_pilon.12;evm.TU.Contig1159_pilon.7;evm.TU.Contig115_pilon.2;evm.TU.Contig1172_pilon.26;evm.TU.Contig1216_pilon.3;evm.TU.Contig126_pilon.19;evm.TU.Contig131_pilon.34;evm.TU.Contig1429_p…
GO:1903305	regulation of regulated secretory pathway	7	84	0.0752567416772761	0.547144582504173	evm.TU.Contig2329_pilon.39;evm.TU.Contig2412_pilon.73;evm.TU.Contig342_pilon.33;evm.TU.Contig561_pilon.2;evm.TU.Contig561_pilon.3;evm.TU.Contig822_pilon.39;evm.TU.Contig889_pilon.10
GO:0048706	embryonic skeletal system development	8	101	0.0755485733898601	0.547144582504173	evm.TU.Contig10_pilon.6;evm.TU.Contig23_pilon.21;evm.TU.Contig274_pilon.28;evm.TU.Contig304_pilon.44;evm.TU.Contig48_pilon.146;evm.TU.Contig53_pilon.27;evm.TU.Contig70_pilon.11;evm.TU.Contig826_pilon.10
GO:0008283	cell proliferation	68	1312	0.0756658794669392	0.547144582504173	evm.TU.Contig0_pilon.172;evm.TU.Contig0_pilon.90;evm.TU.Contig101_pilon.125;evm.TU.Contig104_pilon.19;evm.TU.Contig107_pilon.18;evm.TU.Contig10_pilon.33;evm.TU.Contig10_pilon.34;evm.TU.Contig10_pilon.6;evm.TU.Contig115_pilon.2;evm.TU.Contig1172_pilon.26;evm.TU.Contig1216_pilon.3;evm.TU.Contig1236_pilon.6;evm.TU.Contig1282_pilon.3;evm.TU.Contig153_pilon.83;evm.TU.Contig153_pilon.84;evm.TU.Contig15…
GO:0042745	circadian sleep/wake cycle	5	52	0.0767334957910093	0.547144582504173	evm.TU.Contig10_pilon.33;evm.TU.Contig10_pilon.34;evm.TU.Contig160_pilon.33;evm.TU.Contig337_pilon.54;evm.TU.Contig714_pilon.2
GO:0072028	nephron morphogenesis	5	52	0.0767334957910093	0.547144582504173	evm.TU.Contig1172_pilon.26;evm.TU.Contig1_pilon.381;evm.TU.Contig310_pilon.70;evm.TU.Contig477_pilon.27;evm.TU.Contig53_pilon.27
GO:0044723	single-organism carbohydrate metabolic process	32	562	0.0767609735336011	0.547144582504173	evm.TU.Contig0_pilon.236;evm.TU.Contig10_pilon.33;evm.TU.Contig10_pilon.34;evm.TU.Contig115_pilon.2;evm.TU.Contig1171_pilon.41;evm.TU.Contig1321_pilon.17;evm.TU.Contig187_pilon.52;evm.TU.Contig1_pilon.19;evm.TU.Contig1_pilon.381;evm.TU.Contig1_pilon.393;evm.TU.Contig20_pilon.35;evm.TU.Contig218_pilon.74;evm.TU.Contig220_pilon.8;evm.TU.Contig2412_pilon.68;evm.TU.Contig2461_pilon.24;evm.TU.Contig28…
GO:0008543	fibroblast growth factor receptor signaling pathway	6	68	0.0771694309548391	0.547144582504173	evm.TU.Contig0_pilon.34;evm.TU.Contig2875_pilon.7;evm.TU.Contig304_pilon.44;evm.TU.Contig469_pilon.6;evm.TU.Contig53_pilon.27;evm.TU.Contig628_pilon.12
GO:0021954	central nervous system neuron development	6	68	0.0771694309548391	0.547144582504173	evm.TU.Contig15_pilon.94;evm.TU.Contig1_pilon.63;evm.TU.Contig218_pilon.80;evm.TU.Contig316_pilon.57;evm.TU.Contig346_pilon.1;evm.TU.Contig87_pilon.20
GO:0071347	cellular response to interleukin-1	6	68	0.0771694309548391	0.547144582504173	evm.TU.Contig10_pilon.33;evm.TU.Contig10_pilon.34;evm.TU.Contig10_pilon.6;evm.TU.Contig1_pilon.381;evm.TU.Contig310_pilon.70;evm.TU.Contig31_pilon.19
GO:1990748	cellular detoxification	6	68	0.0771694309548391	0.547144582504173	evm.TU.Contig1161_pilon.16;evm.TU.Contig1161_pilon.17;evm.TU.Contig24_pilon.56;evm.TU.Contig48_pilon.16;evm.TU.Contig48_pilon.49;evm.TU.Contig624_pilon.22
GO:0007367	segment polarity determination	4	37	0.0774387983305495	0.547144582504173	evm.TU.Contig1172_pilon.26;evm.TU.Contig304_pilon.44;evm.TU.Contig316_pilon.57;evm.TU.Contig346_pilon.1
GO:0048048	embryonic eye morphogenesis	4	37	0.0774387983305495	0.547144582504173	evm.TU.Contig153_pilon.83;evm.TU.Contig153_pilon.84;evm.TU.Contig23_pilon.21;evm.TU.Contig2875_pilon.7
GO:0003016	respiratory system process	3	23	0.0776845489639983	0.547144582504173	evm.TU.Contig2329_pilon.39;evm.TU.Contig2412_pilon.68;evm.TU.Contig274_pilon.28
GO:0010863	positive regulation of phospholipase C activity	3	23	0.0776845489639983	0.547144582504173	evm.TU.Contig115_pilon.2;evm.TU.Contig1_pilon.63;evm.TU.Contig506_pilon.18
GO:0072210	metanephric nephron development	3	23	0.0776845489639983	0.547144582504173	evm.TU.Contig10_pilon.6;evm.TU.Contig310_pilon.70;evm.TU.Contig53_pilon.27
GO:0086011	membrane repolarization during action potential	3	23	0.0776845489639983	0.547144582504173	evm.TU.Contig160_pilon.33;evm.TU.Contig2467_pilon.23;evm.TU.Contig83_pilon.34
GO:0090184	positive regulation of kidney development	3	23	0.0776845489639983	0.547144582504173	evm.TU.Contig10_pilon.6;evm.TU.Contig1_pilon.381;evm.TU.Contig53_pilon.27
GO:0097300	programmed necrotic cell death	3	23	0.0776845489639983	0.547144582504173	evm.TU.Contig221_pilon.11;evm.TU.Contig460_pilon.82;evm.TU.Contig83_pilon.34
GO:0006813	potassium ion transport	10	137	0.078699892116678	0.547144582504173	evm.TU.Contig160_pilon.33;evm.TU.Contig189_pilon.20;evm.TU.Contig208_pilon.74;evm.TU.Contig2467_pilon.23;evm.TU.Contig337_pilon.54;evm.TU.Contig575_pilon.64;evm.TU.Contig714_pilon.2;evm.TU.Contig83_pilon.31;evm.TU.Contig83_pilon.34;evm.TU.Contig86_pilon.25
GO:0001508	action potential	8	102	0.0790153801085529	0.547144582504173	evm.TU.Contig115_pilon.2;evm.TU.Contig160_pilon.33;evm.TU.Contig2329_pilon.39;evm.TU.Contig2467_pilon.23;evm.TU.Contig533_pilon.2;evm.TU.Contig575_pilon.64;evm.TU.Contig83_pilon.34;evm.TU.Contig896_pilon.2
GO:0043900	regulation of multi-organism process	27	464	0.0807010392468541	0.547144582504173	evm.TU.Contig0_pilon.147;evm.TU.Contig101_pilon.51;evm.TU.Contig1236_pilon.6;evm.TU.Contig1298_pilon.57;evm.TU.Contig1321_pilon.17;evm.TU.Contig15_pilon.94;evm.TU.Contig216_pilon.38;evm.TU.Contig225_pilon.70;evm.TU.Contig2329_pilon.39;evm.TU.Contig2467_pilon.23;evm.TU.Contig2765_pilon.13;evm.TU.Contig2765_pilon.5;evm.TU.Contig304_pilon.45;evm.TU.Contig342_pilon.33;evm.TU.Contig34_pilon.17;evm.TU.…
GO:0050679	positive regulation of epithelial cell proliferation	9	120	0.0809796791944043	0.547144582504173	evm.TU.Contig0_pilon.172;evm.TU.Contig10_pilon.6;evm.TU.Contig15_pilon.94;evm.TU.Contig1_pilon.381;evm.TU.Contig221_pilon.6;evm.TU.Contig342_pilon.33;evm.TU.Contig718_pilon.37;evm.TU.Contig822_pilon.39;evm.TU.Contig83_pilon.34
GO:0001976	neurological system process involved in regulation of systemic arterial blood pressure	2	11	0.0814024402636431	0.547144582504173	evm.TU.Contig115_pilon.2;evm.TU.Contig48_pilon.16
GO:0009147	pyrimidine nucleoside triphosphate metabolic process	2	11	0.0814024402636431	0.547144582504173	evm.TU.Contig353_pilon.49;evm.TU.Contig778_pilon.28
GO:0035929	steroid hormone secretion	2	11	0.0814024402636431	0.547144582504173	evm.TU.Contig283_pilon.48;evm.TU.Contig528_pilon.20
GO:0042744	hydrogen peroxide catabolic process	2	11	0.0814024402636431	0.547144582504173	evm.TU.Contig1161_pilon.16;evm.TU.Contig1161_pilon.17
GO:0046154	rhodopsin metabolic process	2	11	0.0814024402636431	0.547144582504173	evm.TU.Contig155_pilon.37;evm.TU.Contig2876_pilon.5
GO:0048247	lymphocyte chemotaxis	2	11	0.0814024402636431	0.547144582504173	evm.TU.Contig1_pilon.96;evm.TU.Contig718_pilon.37
GO:0048715	negative regulation of oligodendrocyte differentiation	2	11	0.0814024402636431	0.547144582504173	evm.TU.Contig310_pilon.70;evm.TU.Contig791_pilon.30
GO:0055075	potassium ion homeostasis	2	11	0.0814024402636431	0.547144582504173	evm.TU.Contig160_pilon.33;evm.TU.Contig2467_pilon.23
GO:0060544	regulation of necroptotic process	2	11	0.0814024402636431	0.547144582504173	evm.TU.Contig460_pilon.82;evm.TU.Contig83_pilon.34
GO:0060546	negative regulation of necroptotic process	2	11	0.0814024402636431	0.547144582504173	evm.TU.Contig460_pilon.82;evm.TU.Contig83_pilon.34
GO:0061101	neuroendocrine cell differentiation	2	11	0.0814024402636431	0.547144582504173	evm.TU.Contig310_pilon.70;evm.TU.Contig53_pilon.27
GO:0061476	response to anticoagulant	2	11	0.0814024402636431	0.547144582504173	evm.TU.Contig10_pilon.6;evm.TU.Contig1429_pilon.1
GO:0097070	ductus arteriosus closure	2	11	0.0814024402636431	0.547144582504173	evm.TU.Contig10_pilon.33;evm.TU.Contig10_pilon.34
GO:1902339	positive regulation of apoptotic process involved in morphogenesis	2	11	0.0814024402636431	0.547144582504173	evm.TU.Contig342_pilon.33;evm.TU.Contig822_pilon.39
GO:1903519	regulation of mammary gland involution	2	11	0.0814024402636431	0.547144582504173	evm.TU.Contig342_pilon.33;evm.TU.Contig822_pilon.39
GO:1903521	positive regulation of mammary gland involution	2	11	0.0814024402636431	0.547144582504173	evm.TU.Contig342_pilon.33;evm.TU.Contig822_pilon.39
GO:1903909	regulation of receptor clustering	2	11	0.0814024402636431	0.547144582504173	evm.TU.Contig460_pilon.82;evm.TU.Contig610_pilon.22
GO:2000252	negative regulation of feeding behavior	2	11	0.0814024402636431	0.547144582504173	evm.TU.Contig148_pilon.18;evm.TU.Contig523_pilon.111
GO:2000288	positive regulation of myoblast proliferation	2	11	0.0814024402636431	0.547144582504173	evm.TU.Contig160_pilon.33;evm.TU.Contig304_pilon.44
GO:2000291	regulation of myoblast proliferation	2	11	0.0814024402636431	0.547144582504173	evm.TU.Contig160_pilon.33;evm.TU.Contig304_pilon.44
GO:2000831	regulation of steroid hormone secretion	2	11	0.0814024402636431	0.547144582504173	evm.TU.Contig283_pilon.48;evm.TU.Contig528_pilon.20
GO:0031214	biomineral tissue development	6	69	0.0815640458940551	0.547144582504173	evm.TU.Contig109_pilon.105;evm.TU.Contig31_pilon.19;evm.TU.Contig460_pilon.82;evm.TU.Contig53_pilon.27;evm.TU.Contig596_pilon.3;evm.TU.Contig858_pilon.9
GO:0030073	insulin secretion	11	156	0.0816037246509461	0.547144582504173	evm.TU.Contig15_pilon.94;evm.TU.Contig160_pilon.33;evm.TU.Contig189_pilon.20;evm.TU.Contig221_pilon.6;evm.TU.Contig2412_pilon.73;evm.TU.Contig2765_pilon.3;evm.TU.Contig283_pilon.48;evm.TU.Contig298_pilon.20;evm.TU.Contig561_pilon.2;evm.TU.Contig561_pilon.3;evm.TU.Contig889_pilon.10
GO:0007200	phospholipase C-activating G-protein coupled receptor signaling pathway	5	53	0.0818364354658712	0.547144582504173	evm.TU.Contig115_pilon.2;evm.TU.Contig189_pilon.20;evm.TU.Contig283_pilon.48;evm.TU.Contig596_pilon.3;evm.TU.Contig857_pilon.3
GO:1902475	L-alpha-amino acid transmembrane transport	5	53	0.0818364354658712	0.547144582504173	evm.TU.Contig144_pilon.6;evm.TU.Contig20_pilon.30;evm.TU.Contig267_pilon.56;evm.TU.Contig328_pilon.37;evm.TU.Contig703_pilon.30
GO:0048513	animal organ development	126	2582	0.0819141942530055	0.547144582504173	evm.TU.Contig0_pilon.147;evm.TU.Contig0_pilon.172;evm.TU.Contig0_pilon.34;evm.TU.Contig0_pilon.90;evm.TU.Contig101_pilon.125;evm.TU.Contig104_pilon.19;evm.TU.Contig109_pilon.105;evm.TU.Contig10_pilon.18;evm.TU.Contig10_pilon.33;evm.TU.Contig10_pilon.34;evm.TU.Contig10_pilon.6;evm.TU.Contig111_pilon.12;evm.TU.Contig1146_pilon.1;evm.TU.Contig115_pilon.2;evm.TU.Contig1172_pilon.26;evm.TU.Contig1236_…
GO:2000241	regulation of reproductive process	19	307	0.0820432839796718	0.547144582504173	evm.TU.Contig0_pilon.147;evm.TU.Contig10_pilon.33;evm.TU.Contig10_pilon.34;evm.TU.Contig1236_pilon.6;evm.TU.Contig1298_pilon.57;evm.TU.Contig216_pilon.38;evm.TU.Contig2329_pilon.39;evm.TU.Contig2467_pilon.23;evm.TU.Contig2765_pilon.13;evm.TU.Contig2765_pilon.5;evm.TU.Contig304_pilon.45;evm.TU.Contig342_pilon.33;evm.TU.Contig34_pilon.17;evm.TU.Contig53_pilon.27;evm.TU.Contig554_pilon.5;evm.TU.Cont…
GO:0060562	epithelial tube morphogenesis	33	586	0.0820691222352352	0.547144582504173	evm.TU.Contig0_pilon.90;evm.TU.Contig10_pilon.18;evm.TU.Contig1172_pilon.26;evm.TU.Contig124_pilon.7;evm.TU.Contig137_pilon.22;evm.TU.Contig153_pilon.83;evm.TU.Contig153_pilon.84;evm.TU.Contig187_pilon.66;evm.TU.Contig1_pilon.334;evm.TU.Contig1_pilon.381;evm.TU.Contig216_pilon.38;evm.TU.Contig220_pilon.61;evm.TU.Contig25_pilon.30;evm.TU.Contig274_pilon.28;evm.TU.Contig293_pilon.14;evm.TU.Contig30…
GO:0048704	embryonic skeletal system morphogenesis	7	86	0.083031845982948	0.547144582504173	evm.TU.Contig10_pilon.6;evm.TU.Contig23_pilon.21;evm.TU.Contig274_pilon.28;evm.TU.Contig48_pilon.146;evm.TU.Contig53_pilon.27;evm.TU.Contig70_pilon.11;evm.TU.Contig826_pilon.10
GO:0098754	detoxification	7	86	0.083031845982948	0.547144582504173	evm.TU.Contig1161_pilon.16;evm.TU.Contig1161_pilon.17;evm.TU.Contig24_pilon.56;evm.TU.Contig298_pilon.20;evm.TU.Contig48_pilon.16;evm.TU.Contig48_pilon.49;evm.TU.Contig624_pilon.22
GO:0042430	indole-containing compound metabolic process	4	38	0.0836997149633397	0.547144582504173	evm.TU.Contig224_pilon.45;evm.TU.Contig267_pilon.44;evm.TU.Contig712_pilon.8;evm.TU.Contig71_pilon.184
GO:0051602	response to electrical stimulus	4	38	0.0836997149633397	0.547144582504173	evm.TU.Contig10_pilon.6;evm.TU.Contig1_pilon.63;evm.TU.Contig48_pilon.16;evm.TU.Contig575_pilon.64
GO:0006836	neurotransmitter transport	18	289	0.0848374480071189	0.547144582504173	evm.TU.Contig10_pilon.33;evm.TU.Contig10_pilon.34;evm.TU.Contig131_pilon.34;evm.TU.Contig144_pilon.6;evm.TU.Contig189_pilon.20;evm.TU.Contig1_pilon.63;evm.TU.Contig20_pilon.30;evm.TU.Contig221_pilon.6;evm.TU.Contig2412_pilon.73;evm.TU.Contig2765_pilon.3;evm.TU.Contig357_pilon.94;evm.TU.Contig358_pilon.39;evm.TU.Contig481_pilon.100;evm.TU.Contig561_pilon.2;evm.TU.Contig561_pilon.3;evm.TU.Contig703…
GO:0044057	regulation of system process	24	407	0.0854717603323944	0.547144582504173	evm.TU.Contig10_pilon.33;evm.TU.Contig10_pilon.34;evm.TU.Contig115_pilon.2;evm.TU.Contig127_pilon.6;evm.TU.Contig15_pilon.94;evm.TU.Contig160_pilon.33;evm.TU.Contig189_pilon.20;evm.TU.Contig2329_pilon.39;evm.TU.Contig2467_pilon.23;evm.TU.Contig2765_pilon.113_evm.TU.Contig2765_pilon.114_evm.TU.Contig2765_pilon.115;evm.TU.Contig2765_pilon.5;evm.TU.Contig283_pilon.48;evm.TU.Contig34_pilon.17;evm.TU.…
GO:0000493	box H/ACA snoRNP assembly	1	2	0.0859024317241071	0.547144582504173	evm.TU.Contig75_pilon.42_evm.TU.Contig75_pilon.43
GO:0001315	age-dependent response to reactive oxygen species	1	2	0.0859024317241071	0.547144582504173	evm.TU.Contig48_pilon.16
GO:0001987	vasoconstriction of artery involved in baroreceptor response to lowering of systemic arterial blood pressure	1	2	0.0859024317241071	0.547144582504173	evm.TU.Contig115_pilon.2
GO:0002159	desmosome assembly	1	2	0.0859024317241071	0.547144582504173	evm.TU.Contig15_pilon.94
GO:0002426	immunoglobulin production in mucosal tissue	1	2	0.0859024317241071	0.547144582504173	evm.TU.Contig70_pilon.9
GO:0002432	granuloma formation	1	2	0.0859024317241071	0.547144582504173	evm.TU.Contig31_pilon.19
GO:0003064	regulation of heart rate by hormone	1	2	0.0859024317241071	0.547144582504173	evm.TU.Contig2467_pilon.23
GO:0003313	heart rudiment development	1	2	0.0859024317241071	0.547144582504173	evm.TU.Contig70_pilon.11
GO:0003314	heart rudiment morphogenesis	1	2	0.0859024317241071	0.547144582504173	evm.TU.Contig70_pilon.11
GO:0003315	heart rudiment formation	1	2	0.0859024317241071	0.547144582504173	evm.TU.Contig70_pilon.11
GO:0003318	cell migration to the midline involved in heart development	1	2	0.0859024317241071	0.547144582504173	evm.TU.Contig70_pilon.11
GO:0003319	cardioblast migration to the midline involved in heart rudiment formation	1	2	0.0859024317241071	0.547144582504173	evm.TU.Contig70_pilon.11
GO:0003422	growth plate cartilage morphogenesis	1	2	0.0859024317241071	0.547144582504173	evm.TU.Contig109_pilon.105
GO:0006233	dTDP biosynthetic process	1	2	0.0859024317241071	0.547144582504173	evm.TU.Contig353_pilon.49
GO:0006343	establishment of chromatin silencing	1	2	0.0859024317241071	0.547144582504173	evm.TU.Contig0_pilon.147
GO:0006408	snRNA export from nucleus	1	2	0.0859024317241071	0.547144582504173	evm.TU.Contig469_pilon.6
GO:0006507	GPI anchor release	1	2	0.0859024317241071	0.547144582504173	evm.TU.Contig155_pilon.114
GO:0006542	glutamine biosynthetic process	1	2	0.0859024317241071	0.547144582504173	evm.TU.Contig221_pilon.6
GO:0006571	tyrosine biosynthetic process	1	2	0.0859024317241071	0.547144582504173	evm.TU.Contig71_pilon.184
GO:0006958	complement activation, classical pathway	1	2	0.0859024317241071	0.547144582504173	evm.TU.Contig45_pilon.10_evm.TU.Contig45_pilon.9
GO:0009095	aromatic amino acid family biosynthetic process, prephenate pathway	1	2	0.0859024317241071	0.547144582504173	evm.TU.Contig71_pilon.184
GO:0009372	quorum sensing	1	2	0.0859024317241071	0.547144582504173	evm.TU.Contig2765_pilon.113_evm.TU.Contig2765_pilon.114_evm.TU.Contig2765_pilon.115
GO:0009441	glycolate metabolic process	1	2	0.0859024317241071	0.547144582504173	evm.TU.Contig208_pilon.15
GO:0015671	oxygen transport	1	2	0.0859024317241071	0.547144582504173	evm.TU.Contig1_pilon.381
GO:0015828	tyrosine transport	1	2	0.0859024317241071	0.547144582504173	evm.TU.Contig267_pilon.56
GO:0018894	dibenzo-p-dioxin metabolic process	1	2	0.0859024317241071	0.547144582504173	evm.TU.Contig15_pilon.94
GO:0019276	UDP-N-acetylgalactosamine metabolic process	1	2	0.0859024317241071	0.547144582504173	evm.TU.Contig999_pilon.37
GO:0019520	aldonic acid metabolic process	1	2	0.0859024317241071	0.547144582504173	evm.TU.Contig2876_pilon.2
GO:0019521	D-gluconate metabolic process	1	2	0.0859024317241071	0.547144582504173	evm.TU.Contig2876_pilon.2
GO:0020021	immortalization of host cell	1	2	0.0859024317241071	0.547144582504173	evm.TU.Contig210_pilon.31
GO:0021526	medial motor column neuron differentiation	1	2	0.0859024317241071	0.547144582504173	evm.TU.Contig2400_pilon.15
GO:0021576	hindbrain formation	1	2	0.0859024317241071	0.547144582504173	evm.TU.Contig1172_pilon.26
GO:0021588	cerebellum formation	1	2	0.0859024317241071	0.547144582504173	evm.TU.Contig1172_pilon.26
GO:0021759	globus pallidus development	1	2	0.0859024317241071	0.547144582504173	evm.TU.Contig220_pilon.61
GO:0021767	mammillary body development	1	2	0.0859024317241071	0.547144582504173	evm.TU.Contig218_pilon.80
GO:0030582	fruiting body development	1	2	0.0859024317241071	0.547144582504173	evm.TU.Contig735_pilon.5
GO:0030587	sorocarp development	1	2	0.0859024317241071	0.547144582504173	evm.TU.Contig735_pilon.5
GO:0031547	brain-derived neurotrophic factor receptor signaling pathway	1	2	0.0859024317241071	0.547144582504173	evm.TU.Contig1_pilon.63
GO:0032347	regulation of aldosterone biosynthetic process	1	2	0.0859024317241071	0.547144582504173	evm.TU.Contig53_pilon.27
GO:0032423	regulation of mismatch repair	1	2	0.0859024317241071	0.547144582504173	evm.TU.Contig15_pilon.94
GO:0032425	positive regulation of mismatch repair	1	2	0.0859024317241071	0.547144582504173	evm.TU.Contig15_pilon.94
GO:0033603	positive regulation of dopamine secretion	1	2	0.0859024317241071	0.547144582504173	evm.TU.Contig2765_pilon.3
GO:0034021	response to silicon dioxide	1	2	0.0859024317241071	0.547144582504173	evm.TU.Contig48_pilon.16
GO:0034224	cellular response to zinc ion starvation	1	2	0.0859024317241071	0.547144582504173	evm.TU.Contig29_pilon.3
GO:0035193	larval central nervous system remodeling	1	2	0.0859024317241071	0.547144582504173	evm.TU.Contig70_pilon.11
GO:0035233	germ cell repulsion	1	2	0.0859024317241071	0.547144582504173	evm.TU.Contig1691_pilon.17
GO:0035408	histone H3-T6 phosphorylation	1	2	0.0859024317241071	0.547144582504173	evm.TU.Contig15_pilon.94
GO:0035711	T-helper 1 cell activation	1	2	0.0859024317241071	0.547144582504173	evm.TU.Contig31_pilon.19
GO:0039656	modulation by virus of host gene expression	1	2	0.0859024317241071	0.547144582504173	evm.TU.Contig1_pilon.63
GO:0042137	sequestering of neurotransmitter	1	2	0.0859024317241071	0.547144582504173	evm.TU.Contig2765_pilon.3
GO:0042488	positive regulation of odontogenesis of dentin-containing tooth	1	2	0.0859024317241071	0.547144582504173	evm.TU.Contig15_pilon.94
GO:0042668	auditory receptor cell fate determination	1	2	0.0859024317241071	0.547144582504173	evm.TU.Contig310_pilon.70
GO:0043012	regulation of fusion of sperm to egg plasma membrane	1	2	0.0859024317241071	0.547144582504173	evm.TU.Contig2765_pilon.5
GO:0044720	negative regulation of imaginal disc-derived wing size	1	2	0.0859024317241071	0.547144582504173	evm.TU.Contig624_pilon.22
GO:0045656	negative regulation of monocyte differentiation	1	2	0.0859024317241071	0.547144582504173	evm.TU.Contig1_pilon.381
GO:0045818	negative regulation of glycogen catabolic process	1	2	0.0859024317241071	0.547144582504173	evm.TU.Contig115_pilon.2
GO:0045919	positive regulation of cytolysis	1	2	0.0859024317241071	0.547144582504173	evm.TU.Contig126_pilon.19
GO:0046000	positive regulation of ecdysteroid secretion	1	2	0.0859024317241071	0.547144582504173	evm.TU.Contig283_pilon.48
GO:0046072	dTDP metabolic process	1	2	0.0859024317241071	0.547144582504173	evm.TU.Contig353_pilon.49
GO:0046956	positive phototaxis	1	2	0.0859024317241071	0.547144582504173	evm.TU.Contig438_pilon.14
GO:0048874	homeostasis of number of cells in a free-living population	1	2	0.0859024317241071	0.547144582504173	evm.TU.Contig2765_pilon.113_evm.TU.Contig2765_pilon.114_evm.TU.Contig2765_pilon.115
GO:0050930	induction of positive chemotaxis	1	2	0.0859024317241071	0.547144582504173	evm.TU.Contig15_pilon.94
GO:0051933	amino acid neurotransmitter reuptake	1	2	0.0859024317241071	0.547144582504173	evm.TU.Contig703_pilon.30
GO:0051935	glutamate reuptake	1	2	0.0859024317241071	0.547144582504173	evm.TU.Contig703_pilon.30
GO:0052097	interspecies quorum sensing	1	2	0.0859024317241071	0.547144582504173	evm.TU.Contig2765_pilon.113_evm.TU.Contig2765_pilon.114_evm.TU.Contig2765_pilon.115
GO:0052106	quorum sensing involved in interaction with host	1	2	0.0859024317241071	0.547144582504173	evm.TU.Contig2765_pilon.113_evm.TU.Contig2765_pilon.114_evm.TU.Contig2765_pilon.115
GO:0052128	positive energy taxis	1	2	0.0859024317241071	0.547144582504173	evm.TU.Contig438_pilon.14
GO:0052551	response to defense-related nitric oxide production by other organism involved in symbiotic interaction	1	2	0.0859024317241071	0.547144582504173	evm.TU.Contig438_pilon.14
GO:0052564	response to immune response of other organism involved in symbiotic interaction	1	2	0.0859024317241071	0.547144582504173	evm.TU.Contig438_pilon.14
GO:0052565	response to defense-related host nitric oxide production	1	2	0.0859024317241071	0.547144582504173	evm.TU.Contig438_pilon.14
GO:0052572	response to host immune response	1	2	0.0859024317241071	0.547144582504173	evm.TU.Contig438_pilon.14
GO:0060114	vestibular receptor cell differentiation	1	2	0.0859024317241071	0.547144582504173	evm.TU.Contig333_pilon.1
GO:0060118	vestibular receptor cell development	1	2	0.0859024317241071	0.547144582504173	evm.TU.Contig333_pilon.1
GO:0060128	corticotropin hormone secreting cell differentiation	1	2	0.0859024317241071	0.547144582504173	evm.TU.Contig19_pilon.17
GO:0060129	thyroid-stimulating hormone-secreting cell differentiation	1	2	0.0859024317241071	0.547144582504173	evm.TU.Contig53_pilon.27
GO:0060266	negative regulation of respiratory burst involved in inflammatory response	1	2	0.0859024317241071	0.547144582504173	evm.TU.Contig791_pilon.30
GO:0060435	bronchiole development	1	2	0.0859024317241071	0.547144582504173	evm.TU.Contig274_pilon.28
GO:0060731	positive regulation of intestinal epithelial structure maintenance	1	2	0.0859024317241071	0.547144582504173	evm.TU.Contig2765_pilon.113_evm.TU.Contig2765_pilon.114_evm.TU.Contig2765_pilon.115
GO:0060764	cell-cell signaling involved in mammary gland development	1	2	0.0859024317241071	0.547144582504173	evm.TU.Contig274_pilon.28
GO:0061105	regulation of stomach neuroendocrine cell differentiation	1	2	0.0859024317241071	0.547144582504173	evm.TU.Contig310_pilon.70
GO:0061106	negative regulation of stomach neuroendocrine cell differentiation	1	2	0.0859024317241071	0.547144582504173	evm.TU.Contig310_pilon.70
GO:0061110	dense core granule biogenesis	1	2	0.0859024317241071	0.547144582504173	evm.TU.Contig15_pilon.94
GO:0061332	Malpighian tubule bud morphogenesis	1	2	0.0859024317241071	0.547144582504173	evm.TU.Contig1172_pilon.26
GO:0061370	testosterone biosynthetic process	1	2	0.0859024317241071	0.547144582504173	evm.TU.Contig53_pilon.27
GO:0061433	cellular response to caloric restriction	1	2	0.0859024317241071	0.547144582504173	evm.TU.Contig308_pilon.6
GO:0061580	colon epithelial cell migration	1	2	0.0859024317241071	0.547144582504173	evm.TU.Contig235_pilon.20
GO:0070715	sodium-dependent organic cation transport	1	2	0.0859024317241071	0.547144582504173	evm.TU.Contig2765_pilon.113_evm.TU.Contig2765_pilon.114_evm.TU.Contig2765_pilon.115
GO:0070859	positive regulation of bile acid biosynthetic process	1	2	0.0859024317241071	0.547144582504173	evm.TU.Contig718_pilon.37
GO:0071031	nuclear mRNA surveillance of mRNA 3'-end processing	1	2	0.0859024317241071	0.547144582504173	evm.TU.Contig1_pilon.135
GO:0071049	nuclear retention of pre-mRNA with aberrant 3'-ends at the site of transcription	1	2	0.0859024317241071	0.547144582504173	evm.TU.Contig1_pilon.135
GO:0071314	cellular response to cocaine	1	2	0.0859024317241071	0.547144582504173	evm.TU.Contig554_pilon.18
GO:0071409	cellular response to cycloheximide	1	2	0.0859024317241071	0.547144582504173	evm.TU.Contig1_pilon.381
GO:0071464	cellular response to hydrostatic pressure	1	2	0.0859024317241071	0.547144582504173	evm.TU.Contig1_pilon.381
GO:0071873	response to norepinephrine	1	2	0.0859024317241071	0.547144582504173	evm.TU.Contig10_pilon.6
GO:0071966	fungal-type cell wall polysaccharide metabolic process	1	2	0.0859024317241071	0.547144582504173	evm.TU.Contig1_pilon.381
GO:0072034	renal vesicle induction	1	2	0.0859024317241071	0.547144582504173	evm.TU.Contig53_pilon.27
GO:0072131	kidney mesenchyme morphogenesis	1	2	0.0859024317241071	0.547144582504173	evm.TU.Contig1_pilon.381
GO:0072133	metanephric mesenchyme morphogenesis	1	2	0.0859024317241071	0.547144582504173	evm.TU.Contig1_pilon.381
GO:0072239	metanephric glomerulus vasculature development	1	2	0.0859024317241071	0.547144582504173	evm.TU.Contig10_pilon.6
GO:0072298	regulation of metanephric glomerulus development	1	2	0.0859024317241071	0.547144582504173	evm.TU.Contig10_pilon.6
GO:0072300	positive regulation of metanephric glomerulus development	1	2	0.0859024317241071	0.547144582504173	evm.TU.Contig10_pilon.6
GO:0075259	spore-bearing organ development	1	2	0.0859024317241071	0.547144582504173	evm.TU.Contig735_pilon.5
GO:1900239	regulation of phenotypic switching	1	2	0.0859024317241071	0.547144582504173	evm.TU.Contig48_pilon.16
GO:1901318	negative regulation of sperm motility	1	2	0.0859024317241071	0.547144582504173	evm.TU.Contig624_pilon.22
GO:1902071	regulation of hypoxia-inducible factor-1alpha signaling pathway	1	2	0.0859024317241071	0.547144582504173	evm.TU.Contig1216_pilon.35
GO:1902824	positive regulation of late endosome to lysosome transport	1	2	0.0859024317241071	0.547144582504173	evm.TU.Contig358_pilon.39
GO:1902949	positive regulation of tau-protein kinase activity	1	2	0.0859024317241071	0.547144582504173	evm.TU.Contig10_pilon.6
GO:1903337	positive regulation of vacuolar transport	1	2	0.0859024317241071	0.547144582504173	evm.TU.Contig358_pilon.39
GO:1903584	regulation of histone deubiquitination	1	2	0.0859024317241071	0.547144582504173	evm.TU.Contig415_pilon.24_evm.TU.Contig415_pilon.25
GO:1903586	positive regulation of histone deubiquitination	1	2	0.0859024317241071	0.547144582504173	evm.TU.Contig415_pilon.24_evm.TU.Contig415_pilon.25
GO:1903610	regulation of calcium-dependent ATPase activity	1	2	0.0859024317241071	0.547144582504173	evm.TU.Contig624_pilon.22
GO:1903611	negative regulation of calcium-dependent ATPase activity	1	2	0.0859024317241071	0.547144582504173	evm.TU.Contig624_pilon.22
GO:1903627	regulation of dUTP diphosphatase activity	1	2	0.0859024317241071	0.547144582504173	evm.TU.Contig624_pilon.22
GO:1903629	positive regulation of dUTP diphosphatase activity	1	2	0.0859024317241071	0.547144582504173	evm.TU.Contig624_pilon.22
GO:1903631	negative regulation of aminoacyl-tRNA ligase activity	1	2	0.0859024317241071	0.547144582504173	evm.TU.Contig624_pilon.22
GO:1903633	regulation of leucine-tRNA ligase activity	1	2	0.0859024317241071	0.547144582504173	evm.TU.Contig624_pilon.22
GO:1903634	negative regulation of leucine-tRNA ligase activity	1	2	0.0859024317241071	0.547144582504173	evm.TU.Contig624_pilon.22
GO:1903910	negative regulation of receptor clustering	1	2	0.0859024317241071	0.547144582504173	evm.TU.Contig460_pilon.82
GO:1904109	positive regulation of cholesterol import	1	2	0.0859024317241071	0.547144582504173	evm.TU.Contig1216_pilon.35
GO:1904253	positive regulation of bile acid metabolic process	1	2	0.0859024317241071	0.547144582504173	evm.TU.Contig718_pilon.37
GO:1990261	pre-mRNA catabolic process	1	2	0.0859024317241071	0.547144582504173	evm.TU.Contig0_pilon.90
GO:1990408	calcitonin gene-related peptide receptor signaling pathway	1	2	0.0859024317241071	0.547144582504173	evm.TU.Contig506_pilon.18
GO:1990410	adrenomedullin receptor signaling pathway	1	2	0.0859024317241071	0.547144582504173	evm.TU.Contig506_pilon.18
GO:1990668	vesicle fusion with endoplasmic reticulum-Golgi intermediate compartment (ERGIC) membrane	1	2	0.0859024317241071	0.547144582504173	evm.TU.Contig80_pilon.39
GO:1990839	response to endothelin	1	2	0.0859024317241071	0.547144582504173	evm.TU.Contig1_pilon.381
GO:1990911	response to psychosocial stress	1	2	0.0859024317241071	0.547144582504173	evm.TU.Contig15_pilon.94
GO:2000019	negative regulation of male gonad development	1	2	0.0859024317241071	0.547144582504173	evm.TU.Contig53_pilon.27
GO:2000182	regulation of progesterone biosynthetic process	1	2	0.0859024317241071	0.547144582504173	evm.TU.Contig10_pilon.6
GO:2000224	regulation of testosterone biosynthetic process	1	2	0.0859024317241071	0.547144582504173	evm.TU.Contig53_pilon.27
GO:2000226	regulation of pancreatic A cell differentiation	1	2	0.0859024317241071	0.547144582504173	evm.TU.Contig310_pilon.70
GO:2000227	negative regulation of pancreatic A cell differentiation	1	2	0.0859024317241071	0.547144582504173	evm.TU.Contig310_pilon.70
GO:2000508	regulation of dendritic cell chemotaxis	1	2	0.0859024317241071	0.547144582504173	evm.TU.Contig80_pilon.39
GO:2000510	positive regulation of dendritic cell chemotaxis	1	2	0.0859024317241071	0.547144582504173	evm.TU.Contig80_pilon.39
GO:2000705	regulation of dense core granule biogenesis	1	2	0.0859024317241071	0.547144582504173	evm.TU.Contig15_pilon.94
GO:2000707	positive regulation of dense core granule biogenesis	1	2	0.0859024317241071	0.547144582504173	evm.TU.Contig15_pilon.94
GO:2000774	positive regulation of cellular senescence	1	2	0.0859024317241071	0.547144582504173	evm.TU.Contig774_pilon.16
GO:2000911	positive regulation of sterol import	1	2	0.0859024317241071	0.547144582504173	evm.TU.Contig1216_pilon.35
GO:2000978	negative regulation of forebrain neuron differentiation	1	2	0.0859024317241071	0.547144582504173	evm.TU.Contig310_pilon.70
GO:0046677	response to antibiotic	21	348	0.0859558823109338	0.547144582504173	evm.TU.Contig10_pilon.6;evm.TU.Contig131_pilon.34;evm.TU.Contig1429_pilon.1;evm.TU.Contig150_pilon.16;evm.TU.Contig15_pilon.94;evm.TU.Contig160_pilon.33;evm.TU.Contig1_pilon.381;evm.TU.Contig1_pilon.63;evm.TU.Contig210_pilon.31;evm.TU.Contig220_pilon.61;evm.TU.Contig2329_pilon.39;evm.TU.Contig24_pilon.56;evm.TU.Contig286_pilon.25;evm.TU.Contig48_pilon.104;evm.TU.Contig48_pilon.16;evm.TU.Contig554…
GO:0043267	negative regulation of potassium ion transport	3	24	0.086016000378297	0.547144582504173	evm.TU.Contig160_pilon.33;evm.TU.Contig2467_pilon.23;evm.TU.Contig83_pilon.34
GO:0043457	regulation of cellular respiration	3	24	0.086016000378297	0.547144582504173	evm.TU.Contig1321_pilon.7;evm.TU.Contig1_pilon.381;evm.TU.Contig622_pilon.7
GO:0048147	negative regulation of fibroblast proliferation	3	24	0.086016000378297	0.547144582504173	evm.TU.Contig187_pilon.183;evm.TU.Contig1_pilon.381;evm.TU.Contig48_pilon.16
GO:0034766	negative regulation of ion transmembrane transport	6	70	0.086095621784147	0.547144582504173	evm.TU.Contig1216_pilon.35;evm.TU.Contig15_pilon.94;evm.TU.Contig2467_pilon.23;evm.TU.Contig310_pilon.70;evm.TU.Contig636_pilon.10;evm.TU.Contig83_pilon.34
GO:0045913	positive regulation of carbohydrate metabolic process	6	70	0.086095621784147	0.547144582504173	evm.TU.Contig10_pilon.33;evm.TU.Contig10_pilon.34;evm.TU.Contig115_pilon.2;evm.TU.Contig1_pilon.381;evm.TU.Contig596_pilon.3;evm.TU.Contig624_pilon.22
GO:0060079	excitatory postsynaptic potential	6	70	0.086095621784147	0.547144582504173	evm.TU.Contig2329_pilon.39;evm.TU.Contig44_pilon.3;evm.TU.Contig533_pilon.2;evm.TU.Contig575_pilon.64;evm.TU.Contig869_pilon.10;evm.TU.Contig896_pilon.2
GO:0060993	kidney morphogenesis	6	70	0.086095621784147	0.547144582504173	evm.TU.Contig1172_pilon.26;evm.TU.Contig1_pilon.381;evm.TU.Contig310_pilon.70;evm.TU.Contig477_pilon.27;evm.TU.Contig53_pilon.27;evm.TU.Contig70_pilon.9
GO:0061337	cardiac conduction	6	70	0.086095621784147	0.547144582504173	evm.TU.Contig160_pilon.33;evm.TU.Contig2467_pilon.23;evm.TU.Contig283_pilon.48;evm.TU.Contig34_pilon.17;evm.TU.Contig554_pilon.5;evm.TU.Contig83_pilon.34
GO:0015695	organic cation transport	5	54	0.0871153308365241	0.552443218602589	evm.TU.Contig1429_pilon.1;evm.TU.Contig2765_pilon.113_evm.TU.Contig2765_pilon.114_evm.TU.Contig2765_pilon.115;evm.TU.Contig357_pilon.94;evm.TU.Contig369_pilon.45;evm.TU.Contig396_pilon.5
GO:0042417	dopamine metabolic process	5	54	0.0871153308365241	0.552443218602589	evm.TU.Contig131_pilon.34;evm.TU.Contig224_pilon.45;evm.TU.Contig2765_pilon.3;evm.TU.Contig34_pilon.17;evm.TU.Contig554_pilon.5
GO:0097306	cellular response to alcohol	11	158	0.0874418925385119	0.553922948255691	evm.TU.Contig10_pilon.33;evm.TU.Contig10_pilon.34;evm.TU.Contig1_pilon.381;evm.TU.Contig2329_pilon.39;evm.TU.Contig44_pilon.3;evm.TU.Contig48_pilon.16;evm.TU.Contig53_pilon.27;evm.TU.Contig554_pilon.18;evm.TU.Contig622_pilon.7;evm.TU.Contig718_pilon.37;evm.TU.Contig896_pilon.2
GO:0035270	endocrine system development	8	105	0.0899767175473535	0.568369472435653	evm.TU.Contig131_pilon.34;evm.TU.Contig19_pilon.17;evm.TU.Contig218_pilon.80;evm.TU.Contig220_pilon.61;evm.TU.Contig2400_pilon.15;evm.TU.Contig274_pilon.28;evm.TU.Contig310_pilon.70;evm.TU.Contig53_pilon.27
GO:0051588	regulation of neurotransmitter transport	8	105	0.0899767175473535	0.568369472435653	evm.TU.Contig10_pilon.33;evm.TU.Contig10_pilon.34;evm.TU.Contig1_pilon.63;evm.TU.Contig2765_pilon.3;evm.TU.Contig357_pilon.94;evm.TU.Contig561_pilon.2;evm.TU.Contig561_pilon.3;evm.TU.Contig869_pilon.10
GO:0001658	branching involved in ureteric bud morphogenesis	4	39	0.0902006752788321	0.568369472435653	evm.TU.Contig1172_pilon.26;evm.TU.Contig1_pilon.381;evm.TU.Contig477_pilon.27;evm.TU.Contig53_pilon.27
GO:0070167	regulation of biomineral tissue development	4	39	0.0902006752788321	0.568369472435653	evm.TU.Contig109_pilon.105;evm.TU.Contig31_pilon.19;evm.TU.Contig460_pilon.82;evm.TU.Contig53_pilon.27
GO:0098801	regulation of renal system process	4	39	0.0902006752788321	0.568369472435653	evm.TU.Contig10_pilon.33;evm.TU.Contig10_pilon.34;evm.TU.Contig34_pilon.17;evm.TU.Contig554_pilon.5
GO:0035725	sodium ion transmembrane transport	10	141	0.0911981746824506	0.574046137672798	evm.TU.Contig1216_pilon.35;evm.TU.Contig131_pilon.34;evm.TU.Contig20_pilon.30;evm.TU.Contig328_pilon.37;evm.TU.Contig362_pilon.7;evm.TU.Contig481_pilon.100;evm.TU.Contig575_pilon.64;evm.TU.Contig636_pilon.10;evm.TU.Contig87_pilon.20;evm.TU.Contig946_pilon.35
GO:0007584	response to nutrient	15	235	0.0932560182552313	0.574681936733214	evm.TU.Contig150_pilon.16;evm.TU.Contig15_pilon.94;evm.TU.Contig160_pilon.33;evm.TU.Contig189_pilon.20;evm.TU.Contig210_pilon.31;evm.TU.Contig216_pilon.38;evm.TU.Contig235_pilon.20;evm.TU.Contig488_pilon.9;evm.TU.Contig48_pilon.104;evm.TU.Contig48_pilon.16;evm.TU.Contig503_pilon.7;evm.TU.Contig83_pilon.34;evm.TU.Contig84_pilon.115;evm.TU.Contig84_pilon.78;evm.TU.Contig858_pilon.9
GO:0006032	chitin catabolic process	3	25	0.094707849505371	0.574681936733214	evm.TU.Contig1207_pilon.10;evm.TU.Contig216_pilon.92;evm.TU.Contig87_pilon.29
GO:0030206	chondroitin sulfate biosynthetic process	3	25	0.094707849505371	0.574681936733214	evm.TU.Contig235_pilon.8;evm.TU.Contig90_pilon.3;evm.TU.Contig999_pilon.37
GO:0042135	neurotransmitter catabolic process	3	25	0.094707849505371	0.574681936733214	evm.TU.Contig488_pilon.9;evm.TU.Contig84_pilon.115;evm.TU.Contig84_pilon.78
GO:0044060	regulation of endocrine process	3	25	0.094707849505371	0.574681936733214	evm.TU.Contig283_pilon.48;evm.TU.Contig528_pilon.20;evm.TU.Contig554_pilon.18
GO:0045124	regulation of bone resorption	3	25	0.094707849505371	0.574681936733214	evm.TU.Contig10_pilon.33;evm.TU.Contig10_pilon.34;evm.TU.Contig15_pilon.94
GO:0045599	negative regulation of fat cell differentiation	3	25	0.094707849505371	0.574681936733214	evm.TU.Contig1172_pilon.26;evm.TU.Contig187_pilon.183;evm.TU.Contig48_pilon.16
GO:0071361	cellular response to ethanol	3	25	0.094707849505371	0.574681936733214	evm.TU.Contig2329_pilon.39;evm.TU.Contig48_pilon.16;evm.TU.Contig896_pilon.2
GO:0071684	organism emergence from protective structure	3	25	0.094707849505371	0.574681936733214	evm.TU.Contig488_pilon.9;evm.TU.Contig84_pilon.115;evm.TU.Contig84_pilon.78
GO:0097090	presynaptic membrane organization	3	25	0.094707849505371	0.574681936733214	evm.TU.Contig2461_pilon.24;evm.TU.Contig460_pilon.100;evm.TU.Contig610_pilon.22
GO:1900274	regulation of phospholipase C activity	3	25	0.094707849505371	0.574681936733214	evm.TU.Contig115_pilon.2;evm.TU.Contig1_pilon.63;evm.TU.Contig506_pilon.18
GO:0007618	mating	9	124	0.0947127341936103	0.574681936733214	evm.TU.Contig160_pilon.33;evm.TU.Contig2461_pilon.24;evm.TU.Contig2467_pilon.23;evm.TU.Contig271_pilon.43;evm.TU.Contig283_pilon.48;evm.TU.Contig460_pilon.100;evm.TU.Contig506_pilon.18;evm.TU.Contig63_pilon.30;evm.TU.Contig70_pilon.11
GO:0003085	negative regulation of systemic arterial blood pressure	2	12	0.0949341261133995	0.574681936733214	evm.TU.Contig115_pilon.2;evm.TU.Contig48_pilon.16
GO:0006336	DNA replication-independent nucleosome assembly	2	12	0.0949341261133995	0.574681936733214	evm.TU.Contig3070_pilon.13;evm.TU.Contig367_pilon.36
GO:0010840	regulation of circadian sleep/wake cycle, wakefulness	2	12	0.0949341261133995	0.574681936733214	evm.TU.Contig10_pilon.33;evm.TU.Contig10_pilon.34
GO:0018990	ecdysis, chitin-based cuticle	2	12	0.0949341261133995	0.574681936733214	evm.TU.Contig216_pilon.92;evm.TU.Contig523_pilon.111
GO:0021521	ventral spinal cord interneuron specification	2	12	0.0949341261133995	0.574681936733214	evm.TU.Contig2400_pilon.15;evm.TU.Contig348_pilon.47
GO:0030207	chondroitin sulfate catabolic process	2	12	0.0949341261133995	0.574681936733214	evm.TU.Contig235_pilon.20;evm.TU.Contig704_pilon.24
GO:0030213	hyaluronan biosynthetic process	2	12	0.0949341261133995	0.574681936733214	evm.TU.Contig10_pilon.33;evm.TU.Contig10_pilon.34
GO:0032653	regulation of interleukin-10 production	2	12	0.0949341261133995	0.574681936733214	evm.TU.Contig10_pilon.33;evm.TU.Contig10_pilon.34
GO:0033194	response to hydroperoxide	2	12	0.0949341261133995	0.574681936733214	evm.TU.Contig1161_pilon.16;evm.TU.Contig1161_pilon.17
GO:0035289	posterior head segmentation	2	12	0.0949341261133995	0.574681936733214	evm.TU.Contig316_pilon.57;evm.TU.Contig346_pilon.1
GO:0042428	serotonin metabolic process	2	12	0.0949341261133995	0.574681936733214	evm.TU.Contig224_pilon.45;evm.TU.Contig71_pilon.184
GO:0042746	circadian sleep/wake cycle, wakefulness	2	12	0.0949341261133995	0.574681936733214	evm.TU.Contig10_pilon.33;evm.TU.Contig10_pilon.34
GO:0045955	negative regulation of calcium ion-dependent exocytosis	2	12	0.0949341261133995	0.574681936733214	evm.TU.Contig561_pilon.2;evm.TU.Contig561_pilon.3
GO:0046886	positive regulation of hormone biosynthetic process	2	12	0.0949341261133995	0.574681936733214	evm.TU.Contig10_pilon.6;evm.TU.Contig53_pilon.27
GO:0050965	detection of temperature stimulus involved in sensory perception of pain	2	12	0.0949341261133995	0.574681936733214	evm.TU.Contig1_pilon.63;evm.TU.Contig216_pilon.29
GO:0051970	negative regulation of transmission of nerve impulse	2	12	0.0949341261133995	0.574681936733214	evm.TU.Contig2329_pilon.39;evm.TU.Contig896_pilon.2
GO:0060025	regulation of synaptic activity	2	12	0.0949341261133995	0.574681936733214	evm.TU.Contig160_pilon.33;evm.TU.Contig304_pilon.44
GO:0060576	intestinal epithelial cell development	2	12	0.0949341261133995	0.574681936733214	evm.TU.Contig210_pilon.31;evm.TU.Contig274_pilon.28
GO:0072012	glomerulus vasculature development	2	12	0.0949341261133995	0.574681936733214	evm.TU.Contig10_pilon.6;evm.TU.Contig310_pilon.70
GO:0072111	cell proliferation involved in kidney development	2	12	0.0949341261133995	0.574681936733214	evm.TU.Contig10_pilon.6;evm.TU.Contig1_pilon.381
GO:0072170	metanephric tubule development	2	12	0.0949341261133995	0.574681936733214	evm.TU.Contig310_pilon.70;evm.TU.Contig53_pilon.27
GO:1901626	regulation of postsynaptic membrane organization	2	12	0.0949341261133995	0.574681936733214	evm.TU.Contig460_pilon.82;evm.TU.Contig610_pilon.22
GO:1902337	regulation of apoptotic process involved in morphogenesis	2	12	0.0949341261133995	0.574681936733214	evm.TU.Contig342_pilon.33;evm.TU.Contig822_pilon.39
GO:1902622	regulation of neutrophil migration	2	12	0.0949341261133995	0.574681936733214	evm.TU.Contig10_pilon.33;evm.TU.Contig10_pilon.34
GO:2000535	regulation of entry of bacterium into host cell	2	12	0.0949341261133995	0.574681936733214	evm.TU.Contig1321_pilon.17;evm.TU.Contig83_pilon.34
GO:0090257	regulation of muscle system process	12	179	0.0949743624826685	0.574681936733214	evm.TU.Contig10_pilon.33;evm.TU.Contig10_pilon.34;evm.TU.Contig115_pilon.2;evm.TU.Contig15_pilon.94;evm.TU.Contig160_pilon.33;evm.TU.Contig2467_pilon.23;evm.TU.Contig2765_pilon.5;evm.TU.Contig357_pilon.94;evm.TU.Contig438_pilon.14;evm.TU.Contig506_pilon.18;evm.TU.Contig83_pilon.34;evm.TU.Contig869_pilon.10
GO:1901700	response to oxygen-containing compound	60	1160	0.0950840448467854	0.574760319918208	evm.TU.Contig10_pilon.33;evm.TU.Contig10_pilon.34;evm.TU.Contig10_pilon.6;evm.TU.Contig111_pilon.12;evm.TU.Contig115_pilon.2;evm.TU.Contig1161_pilon.16;evm.TU.Contig1161_pilon.17;evm.TU.Contig1216_pilon.3;evm.TU.Contig126_pilon.19;evm.TU.Contig131_pilon.34;evm.TU.Contig1429_pilon.1;evm.TU.Contig150_pilon.16;evm.TU.Contig155_pilon.37;evm.TU.Contig15_pilon.94;evm.TU.Contig160_pilon.33;evm.TU.Contig…
GO:0008045	motor neuron axon guidance	6	72	0.0955656091262793	0.575913640393866	evm.TU.Contig10_pilon.18;evm.TU.Contig155_pilon.114;evm.TU.Contig2400_pilon.15;evm.TU.Contig2461_pilon.24;evm.TU.Contig460_pilon.100;evm.TU.Contig636_pilon.3
GO:0034637	cellular carbohydrate biosynthetic process	6	72	0.0955656091262793	0.575913640393866	evm.TU.Contig220_pilon.8;evm.TU.Contig342_pilon.33;evm.TU.Contig53_pilon.34;evm.TU.Contig6_pilon.38;evm.TU.Contig822_pilon.39;evm.TU.Contig999_pilon.37
GO:0045747	positive regulation of Notch signaling pathway	6	72	0.0955656091262793	0.575913640393866	evm.TU.Contig10_pilon.14;evm.TU.Contig1172_pilon.26;evm.TU.Contig20_pilon.35;evm.TU.Contig310_pilon.70;evm.TU.Contig342_pilon.33;evm.TU.Contig822_pilon.39
GO:0007204	positive regulation of cytosolic calcium ion concentration	11	161	0.0966684669313369	0.580639078529199	evm.TU.Contig115_pilon.2;evm.TU.Contig148_pilon.18;evm.TU.Contig189_pilon.20;evm.TU.Contig22_pilon.117;evm.TU.Contig283_pilon.48;evm.TU.Contig481_pilon.32;evm.TU.Contig506_pilon.18;evm.TU.Contig523_pilon.111;evm.TU.Contig596_pilon.3;evm.TU.Contig83_pilon.34;evm.TU.Contig869_pilon.10
GO:0006030	chitin metabolic process	4	40	0.0969360427298831	0.580639078529199	evm.TU.Contig1207_pilon.10;evm.TU.Contig216_pilon.92;evm.TU.Contig6_pilon.38;evm.TU.Contig87_pilon.29
GO:0008354	germ cell migration	4	40	0.0969360427298831	0.580639078529199	evm.TU.Contig1236_pilon.6;evm.TU.Contig137_pilon.22;evm.TU.Contig1691_pilon.17;evm.TU.Contig611_pilon.61
GO:0045453	bone resorption	4	40	0.0969360427298831	0.580639078529199	evm.TU.Contig10_pilon.33;evm.TU.Contig10_pilon.34;evm.TU.Contig15_pilon.94;evm.TU.Contig596_pilon.3
GO:0048665	neuron fate specification	4	40	0.0969360427298831	0.580639078529199	evm.TU.Contig19_pilon.17;evm.TU.Contig1_pilon.63;evm.TU.Contig2400_pilon.15;evm.TU.Contig348_pilon.47
GO:0055081	anion homeostasis	4	40	0.0969360427298831	0.580639078529199	evm.TU.Contig283_pilon.48;evm.TU.Contig503_pilon.7;evm.TU.Contig506_pilon.18;evm.TU.Contig84_pilon.41
GO:0007338	single fertilization	8	107	0.0977495543345408	0.584922308011925	evm.TU.Contig1298_pilon.57;evm.TU.Contig1321_pilon.17;evm.TU.Contig2329_pilon.39;evm.TU.Contig2765_pilon.5;evm.TU.Contig342_pilon.33;evm.TU.Contig822_pilon.39;evm.TU.Contig889_pilon.10;evm.TU.Contig98_pilon.7
GO:0070372	regulation of ERK1 and ERK2 cascade	10	143	0.0978692517871806	0.585049390462201	evm.TU.Contig115_pilon.2;evm.TU.Contig15_pilon.94;evm.TU.Contig187_pilon.183;evm.TU.Contig1_pilon.63;evm.TU.Contig2875_pilon.7;evm.TU.Contig372_pilon.27;evm.TU.Contig506_pilon.18;evm.TU.Contig523_pilon.111;evm.TU.Contig791_pilon.30;evm.TU.Contig83_pilon.34
GO:0007626	locomotory behavior	21	354	0.098182476581371	0.586131427041694	evm.TU.Contig10_pilon.18;evm.TU.Contig115_pilon.2;evm.TU.Contig131_pilon.34;evm.TU.Contig137_pilon.22;evm.TU.Contig160_pilon.33;evm.TU.Contig189_pilon.20;evm.TU.Contig220_pilon.61;evm.TU.Contig2329_pilon.39;evm.TU.Contig2765_pilon.113_evm.TU.Contig2765_pilon.114_evm.TU.Contig2765_pilon.115;evm.TU.Contig2765_pilon.13;evm.TU.Contig2765_pilon.3;evm.TU.Contig283_pilon.48;evm.TU.Contig316_pilon.57;evm…
GO:0006906	vesicle fusion	9	125	0.098346185250853	0.586131427041694	evm.TU.Contig2412_pilon.73;evm.TU.Contig358_pilon.39;evm.TU.Contig561_pilon.2;evm.TU.Contig561_pilon.3;evm.TU.Contig565_pilon.17;evm.TU.Contig703_pilon.29;evm.TU.Contig80_pilon.39;evm.TU.Contig83_pilon.34;evm.TU.Contig889_pilon.10
GO:0017157	regulation of exocytosis	9	125	0.098346185250853	0.586131427041694	evm.TU.Contig15_pilon.94;evm.TU.Contig2329_pilon.39;evm.TU.Contig2412_pilon.73;evm.TU.Contig342_pilon.33;evm.TU.Contig561_pilon.2;evm.TU.Contig561_pilon.3;evm.TU.Contig703_pilon.29;evm.TU.Contig822_pilon.39;evm.TU.Contig889_pilon.10
GO:0007154	cell communication	152	3183	0.0994881173671888	0.592343079554946	evm.TU.Contig0_pilon.147;evm.TU.Contig0_pilon.172;evm.TU.Contig0_pilon.34;evm.TU.Contig0_pilon.90;evm.TU.Contig101_pilon.125;evm.TU.Contig104_pilon.19;evm.TU.Contig104_pilon.66;evm.TU.Contig107_pilon.18;evm.TU.Contig10_pilon.14;evm.TU.Contig10_pilon.18;evm.TU.Contig10_pilon.33;evm.TU.Contig10_pilon.34;evm.TU.Contig10_pilon.6;evm.TU.Contig111_pilon.12;evm.TU.Contig1159_pilon.32;evm.TU.Contig115_pi…
GO:0042060	wound healing	20	335	0.0998606679799039	0.593679007123327	evm.TU.Contig0_pilon.172;evm.TU.Contig10_pilon.33;evm.TU.Contig10_pilon.34;evm.TU.Contig10_pilon.6;evm.TU.Contig128_pilon.31;evm.TU.Contig15_pilon.94;evm.TU.Contig1_pilon.381;evm.TU.Contig2329_pilon.4;evm.TU.Contig26_pilon.5;evm.TU.Contig283_pilon.48;evm.TU.Contig304_pilon.44;evm.TU.Contig342_pilon.33;evm.TU.Contig460_pilon.82;evm.TU.Contig53_pilon.27;evm.TU.Contig540_pilon.13;evm.TU.Contig778_pi…
GO:0008585	female gonad development	7	90	0.0999123202832929	0.593679007123327	evm.TU.Contig10_pilon.33;evm.TU.Contig10_pilon.34;evm.TU.Contig15_pilon.94;evm.TU.Contig1_pilon.381;evm.TU.Contig31_pilon.19;evm.TU.Contig325_pilon.16;evm.TU.Contig53_pilon.27
GO:0006790	sulfur compound metabolic process	21	355	0.100323812649748	0.595528566198603	evm.TU.Contig1161_pilon.16;evm.TU.Contig1161_pilon.17;evm.TU.Contig1171_pilon.41;evm.TU.Contig1298_pilon.57;evm.TU.Contig235_pilon.20;evm.TU.Contig235_pilon.8;evm.TU.Contig24_pilon.56;evm.TU.Contig267_pilon.44;evm.TU.Contig29_pilon.17;evm.TU.Contig342_pilon.33;evm.TU.Contig372_pilon.27;evm.TU.Contig391_pilon.21;evm.TU.Contig470_pilon.23;evm.TU.Contig48_pilon.146;evm.TU.Contig48_pilon.16;evm.TU.Co…
GO:0099565	chemical synaptic transmission, postsynaptic	6	73	0.100501547671022	0.595988219821572	evm.TU.Contig2329_pilon.39;evm.TU.Contig44_pilon.3;evm.TU.Contig533_pilon.2;evm.TU.Contig575_pilon.64;evm.TU.Contig869_pilon.10;evm.TU.Contig896_pilon.2
GO:0050900	leukocyte migration	10	144	0.101309943183587	0.59844153219241	evm.TU.Contig10_pilon.33;evm.TU.Contig10_pilon.34;evm.TU.Contig15_pilon.94;evm.TU.Contig1_pilon.96;evm.TU.Contig342_pilon.33;evm.TU.Contig70_pilon.11;evm.TU.Contig718_pilon.37;evm.TU.Contig80_pilon.39;evm.TU.Contig822_pilon.39;evm.TU.Contig83_pilon.34
GO:0043271	negative regulation of ion transport	8	108	0.101774465497565	0.59844153219241	evm.TU.Contig1216_pilon.35;evm.TU.Contig15_pilon.94;evm.TU.Contig160_pilon.33;evm.TU.Contig2467_pilon.23;evm.TU.Contig2765_pilon.3;evm.TU.Contig310_pilon.70;evm.TU.Contig636_pilon.10;evm.TU.Contig83_pilon.34
GO:0015711	organic anion transport	22	376	0.10270491623289	0.59844153219241	evm.TU.Contig0_pilon.83;evm.TU.Contig1306_pilon.35;evm.TU.Contig144_pilon.6;evm.TU.Contig1727_pilon.8;evm.TU.Contig1_pilon.381;evm.TU.Contig1_pilon.63;evm.TU.Contig20_pilon.30;evm.TU.Contig267_pilon.56;evm.TU.Contig2765_pilon.113_evm.TU.Contig2765_pilon.114_evm.TU.Contig2765_pilon.115;evm.TU.Contig2765_pilon.64;evm.TU.Contig328_pilon.37;evm.TU.Contig362_pilon.7;evm.TU.Contig369_pilon.44;evm.TU.Co…
GO:0002063	chondrocyte development	3	26	0.103742782508749	0.59844153219241	evm.TU.Contig109_pilon.105;evm.TU.Contig235_pilon.8;evm.TU.Contig90_pilon.3
GO:0007390	germ-band shortening	3	26	0.103742782508749	0.59844153219241	evm.TU.Contig10_pilon.6;evm.TU.Contig369_pilon.45;evm.TU.Contig396_pilon.5
GO:0014017	neuroblast fate commitment	3	26	0.103742782508749	0.59844153219241	evm.TU.Contig1236_pilon.6;evm.TU.Contig316_pilon.57;evm.TU.Contig346_pilon.1
GO:0021513	spinal cord dorsal/ventral patterning	3	26	0.103742782508749	0.59844153219241	evm.TU.Contig2400_pilon.15;evm.TU.Contig25_pilon.30;evm.TU.Contig348_pilon.47
GO:0046325	negative regulation of glucose import	3	26	0.103742782508749	0.59844153219241	evm.TU.Contig15_pilon.94;evm.TU.Contig1_pilon.381;evm.TU.Contig346_pilon.6
GO:0048867	stem cell fate determination	3	26	0.103742782508749	0.59844153219241	evm.TU.Contig1236_pilon.6;evm.TU.Contig316_pilon.57;evm.TU.Contig346_pilon.1
GO:0050650	chondroitin sulfate proteoglycan biosynthetic process	3	26	0.103742782508749	0.59844153219241	evm.TU.Contig235_pilon.8;evm.TU.Contig90_pilon.3;evm.TU.Contig999_pilon.37
GO:0097035	regulation of membrane lipid distribution	3	26	0.103742782508749	0.59844153219241	evm.TU.Contig1727_pilon.8;evm.TU.Contig495_pilon.23;evm.TU.Contig71_pilon.181
GO:0009072	aromatic amino acid family metabolic process	4	41	0.103899723663404	0.59844153219241	evm.TU.Contig224_pilon.45;evm.TU.Contig267_pilon.44;evm.TU.Contig712_pilon.8;evm.TU.Contig71_pilon.184
GO:0044550	secondary metabolite biosynthetic process	4	41	0.103899723663404	0.59844153219241	evm.TU.Contig267_pilon.44;evm.TU.Contig267_pilon.56;evm.TU.Contig590_pilon.43;evm.TU.Contig71_pilon.184
GO:0045669	positive regulation of osteoblast differentiation	4	41	0.103899723663404	0.59844153219241	evm.TU.Contig10_pilon.33;evm.TU.Contig10_pilon.34;evm.TU.Contig31_pilon.19;evm.TU.Contig53_pilon.27
GO:0071869	response to catecholamine	4	41	0.103899723663404	0.59844153219241	evm.TU.Contig10_pilon.6;evm.TU.Contig160_pilon.33;evm.TU.Contig337_pilon.54;evm.TU.Contig714_pilon.2
GO:0090303	positive regulation of wound healing	4	41	0.103899723663404	0.59844153219241	evm.TU.Contig10_pilon.33;evm.TU.Contig10_pilon.34;evm.TU.Contig128_pilon.31;evm.TU.Contig1_pilon.381
GO:0045778	positive regulation of ossification	5	57	0.103984276372937	0.59844153219241	evm.TU.Contig10_pilon.33;evm.TU.Contig10_pilon.34;evm.TU.Contig31_pilon.19;evm.TU.Contig460_pilon.82;evm.TU.Contig53_pilon.27
GO:0009566	fertilization	10	145	0.104820484350844	0.59844153219241	evm.TU.Contig1298_pilon.57;evm.TU.Contig1321_pilon.17;evm.TU.Contig216_pilon.38;evm.TU.Contig2329_pilon.39;evm.TU.Contig2765_pilon.5;evm.TU.Contig342_pilon.33;evm.TU.Contig540_pilon.13;evm.TU.Contig822_pilon.39;evm.TU.Contig889_pilon.10;evm.TU.Contig98_pilon.7
GO:0051928	positive regulation of calcium ion transport	6	74	0.105569511505102	0.59844153219241	evm.TU.Contig128_pilon.31;evm.TU.Contig283_pilon.48;evm.TU.Contig506_pilon.18;evm.TU.Contig523_pilon.111;evm.TU.Contig624_pilon.22;evm.TU.Contig83_pilon.34
GO:0010310	regulation of hydrogen peroxide metabolic process	2	13	0.109050321681176	0.59844153219241	evm.TU.Contig10_pilon.33;evm.TU.Contig10_pilon.34
GO:0014821	phasic smooth muscle contraction	2	13	0.109050321681176	0.59844153219241	evm.TU.Contig10_pilon.33;evm.TU.Contig10_pilon.34
GO:0032613	interleukin-10 production	2	13	0.109050321681176	0.59844153219241	evm.TU.Contig10_pilon.33;evm.TU.Contig10_pilon.34
GO:0032780	negative regulation of ATPase activity	2	13	0.109050321681176	0.59844153219241	evm.TU.Contig24_pilon.87;evm.TU.Contig624_pilon.22
GO:0034724	DNA replication-independent nucleosome organization	2	13	0.109050321681176	0.59844153219241	evm.TU.Contig3070_pilon.13;evm.TU.Contig367_pilon.36
GO:0035290	trunk segmentation	2	13	0.109050321681176	0.59844153219241	evm.TU.Contig316_pilon.57;evm.TU.Contig346_pilon.1
GO:0042908	xenobiotic transport	2	13	0.109050321681176	0.59844153219241	evm.TU.Contig20_pilon.30;evm.TU.Contig362_pilon.7
GO:0043508	negative regulation of JUN kinase activity	2	13	0.109050321681176	0.59844153219241	evm.TU.Contig791_pilon.30;evm.TU.Contig87_pilon.18
GO:0051450	myoblast proliferation	2	13	0.109050321681176	0.59844153219241	evm.TU.Contig160_pilon.33;evm.TU.Contig304_pilon.44
GO:0051608	histamine transport	2	13	0.109050321681176	0.59844153219241	evm.TU.Contig189_pilon.20;evm.TU.Contig2765_pilon.3
GO:0060749	mammary gland alveolus development	2	13	0.109050321681176	0.59844153219241	evm.TU.Contig274_pilon.28;evm.TU.Contig71_pilon.184
GO:0061377	mammary gland lobule development	2	13	0.109050321681176	0.59844153219241	evm.TU.Contig274_pilon.28;evm.TU.Contig71_pilon.184
GO:0061437	renal system vasculature development	2	13	0.109050321681176	0.59844153219241	evm.TU.Contig10_pilon.6;evm.TU.Contig310_pilon.70
GO:0061440	kidney vasculature development	2	13	0.109050321681176	0.59844153219241	evm.TU.Contig10_pilon.6;evm.TU.Contig310_pilon.70
GO:1902804	negative regulation of synaptic vesicle transport	2	13	0.109050321681176	0.59844153219241	evm.TU.Contig561_pilon.2;evm.TU.Contig561_pilon.3
GO:1901698	response to nitrogen compound	45	853	0.109051076275936	0.59844153219241	evm.TU.Contig10_pilon.33;evm.TU.Contig10_pilon.34;evm.TU.Contig10_pilon.6;evm.TU.Contig111_pilon.12;evm.TU.Contig115_pilon.2;evm.TU.Contig1216_pilon.3;evm.TU.Contig126_pilon.19;evm.TU.Contig131_pilon.34;evm.TU.Contig1429_pilon.1;evm.TU.Contig15_pilon.94;evm.TU.Contig160_pilon.33;evm.TU.Contig189_pilon.20;evm.TU.Contig1_pilon.381;evm.TU.Contig1_pilon.63;evm.TU.Contig210_pilon.31;evm.TU.Contig221_p…
GO:0001556	oocyte maturation	5	58	0.109942140556024	0.59844153219241	evm.TU.Contig0_pilon.147;evm.TU.Contig1159_pilon.32;evm.TU.Contig283_pilon.48;evm.TU.Contig34_pilon.17;evm.TU.Contig554_pilon.5
GO:0015696	ammonium transport	8	110	0.110098623809072	0.59844153219241	evm.TU.Contig131_pilon.34;evm.TU.Contig15_pilon.94;evm.TU.Contig160_pilon.33;evm.TU.Contig189_pilon.20;evm.TU.Contig2765_pilon.113_evm.TU.Contig2765_pilon.114_evm.TU.Contig2765_pilon.115;evm.TU.Contig2765_pilon.3;evm.TU.Contig357_pilon.94;evm.TU.Contig869_pilon.10
GO:0043405	regulation of MAP kinase activity	12	184	0.110471970002793	0.59844153219241	evm.TU.Contig101_pilon.125;evm.TU.Contig1210_pilon.32;evm.TU.Contig15_pilon.94;evm.TU.Contig221_pilon.11;evm.TU.Contig2875_pilon.7;evm.TU.Contig457_pilon.13;evm.TU.Contig460_pilon.82;evm.TU.Contig481_pilon.46;evm.TU.Contig791_pilon.30;evm.TU.Contig83_pilon.34;evm.TU.Contig857_pilon.3;evm.TU.Contig87_pilon.18
GO:0002009	morphogenesis of an epithelium	42	791	0.110581271537464	0.59844153219241	evm.TU.Contig0_pilon.90;evm.TU.Contig10_pilon.18;evm.TU.Contig1172_pilon.26;evm.TU.Contig1216_pilon.3;evm.TU.Contig124_pilon.7;evm.TU.Contig137_pilon.22;evm.TU.Contig153_pilon.83;evm.TU.Contig153_pilon.84;evm.TU.Contig1691_pilon.17;evm.TU.Contig187_pilon.66;evm.TU.Contig1_pilon.114;evm.TU.Contig1_pilon.334;evm.TU.Contig1_pilon.381;evm.TU.Contig216_pilon.38;evm.TU.Contig220_pilon.61;evm.TU.Contig2…
GO:0006672	ceramide metabolic process	6	75	0.110767838274619	0.59844153219241	evm.TU.Contig1691_pilon.17;evm.TU.Contig1_pilon.316;evm.TU.Contig295_pilon.214;evm.TU.Contig611_pilon.61;evm.TU.Contig703_pilon.30;evm.TU.Contig822_pilon.39
GO:0048709	oligodendrocyte differentiation	6	75	0.110767838274619	0.59844153219241	evm.TU.Contig10_pilon.6;evm.TU.Contig111_pilon.12;evm.TU.Contig1_pilon.63;evm.TU.Contig220_pilon.61;evm.TU.Contig310_pilon.70;evm.TU.Contig791_pilon.30
GO:2000242	negative regulation of reproductive process	6	75	0.110767838274619	0.59844153219241	evm.TU.Contig1298_pilon.57;evm.TU.Contig2765_pilon.13;evm.TU.Contig34_pilon.17;evm.TU.Contig53_pilon.27;evm.TU.Contig554_pilon.5;evm.TU.Contig80_pilon.39
GO:0071867	response to monoamine	4	42	0.111085208165475	0.59844153219241	evm.TU.Contig10_pilon.6;evm.TU.Contig160_pilon.33;evm.TU.Contig337_pilon.54;evm.TU.Contig714_pilon.2
GO:1900543	negative regulation of purine nucleotide metabolic process	4	42	0.111085208165475	0.59844153219241	evm.TU.Contig1321_pilon.7;evm.TU.Contig225_pilon.70;evm.TU.Contig561_pilon.2;evm.TU.Contig561_pilon.3
GO:1904063	negative regulation of cation transmembrane transport	4	42	0.111085208165475	0.59844153219241	evm.TU.Contig1216_pilon.35;evm.TU.Contig2467_pilon.23;evm.TU.Contig636_pilon.10;evm.TU.Contig83_pilon.34
GO:0016266	O-glycan processing	3	27	0.113102985323707	0.59844153219241	evm.TU.Contig20_pilon.35;evm.TU.Contig303_pilon.10;evm.TU.Contig70_pilon.9
GO:0021511	spinal cord patterning	3	27	0.113102985323707	0.59844153219241	evm.TU.Contig2400_pilon.15;evm.TU.Contig25_pilon.30;evm.TU.Contig348_pilon.47
GO:0035149	lumen formation, open tracheal system	3	27	0.113102985323707	0.59844153219241	evm.TU.Contig0_pilon.90;evm.TU.Contig216_pilon.38;evm.TU.Contig2412_pilon.73
GO:0051589	negative regulation of neurotransmitter transport	3	27	0.113102985323707	0.59844153219241	evm.TU.Contig2765_pilon.3;evm.TU.Contig561_pilon.2;evm.TU.Contig561_pilon.3
GO:0060986	endocrine hormone secretion	3	27	0.113102985323707	0.59844153219241	evm.TU.Contig283_pilon.48;evm.TU.Contig528_pilon.20;evm.TU.Contig554_pilon.18
GO:1901072	glucosamine-containing compound catabolic process	3	27	0.113102985323707	0.59844153219241	evm.TU.Contig1207_pilon.10;evm.TU.Contig216_pilon.92;evm.TU.Contig87_pilon.29
GO:0032355	response to estradiol	8	111	0.114396567651912	0.59844153219241	evm.TU.Contig15_pilon.94;evm.TU.Contig1_pilon.381;evm.TU.Contig2329_pilon.4;evm.TU.Contig48_pilon.104;evm.TU.Contig53_pilon.27;evm.TU.Contig554_pilon.18;evm.TU.Contig575_pilon.64;evm.TU.Contig80_pilon.39
GO:0015807	L-amino acid transport	5	59	0.116062202279884	0.59844153219241	evm.TU.Contig144_pilon.6;evm.TU.Contig20_pilon.30;evm.TU.Contig267_pilon.56;evm.TU.Contig328_pilon.37;evm.TU.Contig703_pilon.30
GO:0031497	chromatin assembly	5	59	0.116062202279884	0.59844153219241	evm.TU.Contig0_pilon.147;evm.TU.Contig3070_pilon.13;evm.TU.Contig367_pilon.36;evm.TU.Contig415_pilon.24_evm.TU.Contig415_pilon.25;evm.TU.Contig882_pilon.40
GO:0040019	positive regulation of embryonic development	5	59	0.116062202279884	0.59844153219241	evm.TU.Contig1172_pilon.26;evm.TU.Contig274_pilon.28;evm.TU.Contig310_pilon.70;evm.TU.Contig417_pilon.6;evm.TU.Contig53_pilon.27
GO:0048844	artery morphogenesis	5	59	0.116062202279884	0.59844153219241	evm.TU.Contig10_pilon.33;evm.TU.Contig10_pilon.34;evm.TU.Contig128_pilon.31;evm.TU.Contig310_pilon.70;evm.TU.Contig506_pilon.18
GO:0007365	periodic partitioning	4	43	0.118485610004598	0.59844153219241	evm.TU.Contig1172_pilon.26;evm.TU.Contig304_pilon.44;evm.TU.Contig316_pilon.57;evm.TU.Contig346_pilon.1
GO:0032570	response to progesterone	4	43	0.118485610004598	0.59844153219241	evm.TU.Contig10_pilon.33;evm.TU.Contig10_pilon.34;evm.TU.Contig210_pilon.31;evm.TU.Contig83_pilon.34
GO:0045980	negative regulation of nucleotide metabolic process	4	43	0.118485610004598	0.59844153219241	evm.TU.Contig1321_pilon.7;evm.TU.Contig225_pilon.70;evm.TU.Contig561_pilon.2;evm.TU.Contig561_pilon.3
GO:0055093	response to hyperoxia	4	43	0.118485610004598	0.59844153219241	evm.TU.Contig10_pilon.6;evm.TU.Contig160_pilon.33;evm.TU.Contig48_pilon.16;evm.TU.Contig83_pilon.34
GO:0050795	regulation of behavior	20	344	0.121053628018412	0.59844153219241	evm.TU.Contig10_pilon.18;evm.TU.Contig10_pilon.33;evm.TU.Contig10_pilon.34;evm.TU.Contig148_pilon.18;evm.TU.Contig15_pilon.94;evm.TU.Contig160_pilon.33;evm.TU.Contig2329_pilon.39;evm.TU.Contig2467_pilon.23;evm.TU.Contig2765_pilon.13;evm.TU.Contig283_pilon.48;evm.TU.Contig304_pilon.45;evm.TU.Contig337_pilon.54;evm.TU.Contig357_pilon.94;evm.TU.Contig523_pilon.111;evm.TU.Contig533_pilon.2;evm.TU.Con…
GO:0051289	protein homotetramerization	6	77	0.121548136022844	0.59844153219241	evm.TU.Contig1161_pilon.16;evm.TU.Contig1161_pilon.17;evm.TU.Contig267_pilon.44;evm.TU.Contig29_pilon.17;evm.TU.Contig372_pilon.27;evm.TU.Contig48_pilon.16
GO:0051817	modification of morphology or physiology of other organism involved in symbiotic interaction	5	60	0.122340959930078	0.59844153219241	evm.TU.Contig126_pilon.19;evm.TU.Contig1_pilon.381;evm.TU.Contig1_pilon.63;evm.TU.Contig210_pilon.31;evm.TU.Contig486_pilon.16
GO:0002082	regulation of oxidative phosphorylation	3	28	0.122770277887179	0.59844153219241	evm.TU.Contig1321_pilon.7;evm.TU.Contig1_pilon.381;evm.TU.Contig225_pilon.70
GO:0007339	binding of sperm to zona pellucida	3	28	0.122770277887179	0.59844153219241	evm.TU.Contig1321_pilon.17;evm.TU.Contig342_pilon.33;evm.TU.Contig822_pilon.39
GO:0010518	positive regulation of phospholipase activity	3	28	0.122770277887179	0.59844153219241	evm.TU.Contig115_pilon.2;evm.TU.Contig1_pilon.63;evm.TU.Contig506_pilon.18
GO:0030814	regulation of cAMP metabolic process	3	28	0.122770277887179	0.59844153219241	evm.TU.Contig506_pilon.18;evm.TU.Contig561_pilon.2;evm.TU.Contig561_pilon.3
GO:0030817	regulation of cAMP biosynthetic process	3	28	0.122770277887179	0.59844153219241	evm.TU.Contig506_pilon.18;evm.TU.Contig561_pilon.2;evm.TU.Contig561_pilon.3
GO:0045761	regulation of adenylate cyclase activity	3	28	0.122770277887179	0.59844153219241	evm.TU.Contig506_pilon.18;evm.TU.Contig561_pilon.2;evm.TU.Contig561_pilon.3
GO:0045838	positive regulation of membrane potential	3	28	0.122770277887179	0.59844153219241	evm.TU.Contig160_pilon.33;evm.TU.Contig1_pilon.381;evm.TU.Contig575_pilon.64
GO:0046331	lateral inhibition	3	28	0.122770277887179	0.59844153219241	evm.TU.Contig104_pilon.66;evm.TU.Contig1_pilon.393;evm.TU.Contig310_pilon.70
GO:0048070	regulation of developmental pigmentation	3	28	0.122770277887179	0.59844153219241	evm.TU.Contig1172_pilon.26;evm.TU.Contig155_pilon.114;evm.TU.Contig70_pilon.11
GO:0071312	cellular response to alkaloid	3	28	0.122770277887179	0.59844153219241	evm.TU.Contig10_pilon.6;evm.TU.Contig1_pilon.63;evm.TU.Contig554_pilon.18
GO:0086009	membrane repolarization	3	28	0.122770277887179	0.59844153219241	evm.TU.Contig160_pilon.33;evm.TU.Contig2467_pilon.23;evm.TU.Contig83_pilon.34
GO:0090183	regulation of kidney development	3	28	0.122770277887179	0.59844153219241	evm.TU.Contig10_pilon.6;evm.TU.Contig1_pilon.381;evm.TU.Contig53_pilon.27
GO:0007158	neuron cell-cell adhesion	2	14	0.123673931946606	0.59844153219241	evm.TU.Contig2461_pilon.24;evm.TU.Contig460_pilon.100
GO:0007194	negative regulation of adenylate cyclase activity	2	14	0.123673931946606	0.59844153219241	evm.TU.Contig561_pilon.2;evm.TU.Contig561_pilon.3
GO:0007386	compartment pattern specification	2	14	0.123673931946606	0.59844153219241	evm.TU.Contig316_pilon.57;evm.TU.Contig346_pilon.1
GO:0007412	axon target recognition	2	14	0.123673931946606	0.59844153219241	evm.TU.Contig1344_pilon.1;evm.TU.Contig603_pilon.5
GO:0019430	removal of superoxide radicals	2	14	0.123673931946606	0.59844153219241	evm.TU.Contig48_pilon.16;evm.TU.Contig624_pilon.22
GO:0030150	protein import into mitochondrial matrix	2	14	0.123673931946606	0.59844153219241	evm.TU.Contig1321_pilon.7;evm.TU.Contig88_pilon.60
GO:0030815	negative regulation of cAMP metabolic process	2	14	0.123673931946606	0.59844153219241	evm.TU.Contig561_pilon.2;evm.TU.Contig561_pilon.3
GO:0030818	negative regulation of cAMP biosynthetic process	2	14	0.123673931946606	0.59844153219241	evm.TU.Contig561_pilon.2;evm.TU.Contig561_pilon.3
GO:0032757	positive regulation of interleukin-8 production	2	14	0.123673931946606	0.59844153219241	evm.TU.Contig10_pilon.33;evm.TU.Contig10_pilon.34
GO:0035751	regulation of lysosomal lumen pH	2	14	0.123673931946606	0.59844153219241	evm.TU.Contig1_pilon.316;evm.TU.Contig358_pilon.39
GO:0035865	cellular response to potassium ion	2	14	0.123673931946606	0.59844153219241	evm.TU.Contig128_pilon.31;evm.TU.Contig554_pilon.18
GO:0036295	cellular response to increased oxygen levels	2	14	0.123673931946606	0.59844153219241	evm.TU.Contig10_pilon.6;evm.TU.Contig83_pilon.34
GO:0050961	detection of temperature stimulus involved in sensory perception	2	14	0.123673931946606	0.59844153219241	evm.TU.Contig1_pilon.63;evm.TU.Contig216_pilon.29
GO:0051570	regulation of histone H3-K9 methylation	2	14	0.123673931946606	0.59844153219241	evm.TU.Contig0_pilon.147;evm.TU.Contig216_pilon.29
GO:0070268	cornification	2	14	0.123673931946606	0.59844153219241	evm.TU.Contig0_pilon.172;evm.TU.Contig48_pilon.82
GO:0071157	negative regulation of cell cycle arrest	2	14	0.123673931946606	0.59844153219241	evm.TU.Contig460_pilon.82;evm.TU.Contig80_pilon.39
GO:0072207	metanephric epithelium development	2	14	0.123673931946606	0.59844153219241	evm.TU.Contig310_pilon.70;evm.TU.Contig53_pilon.27
GO:0090324	negative regulation of oxidative phosphorylation	2	14	0.123673931946606	0.59844153219241	evm.TU.Contig1321_pilon.7;evm.TU.Contig225_pilon.70
GO:0048562	embryonic organ morphogenesis	16	266	0.124856489583665	0.59844153219241	evm.TU.Contig10_pilon.6;evm.TU.Contig1172_pilon.26;evm.TU.Contig124_pilon.7;evm.TU.Contig137_pilon.22;evm.TU.Contig153_pilon.83;evm.TU.Contig153_pilon.84;evm.TU.Contig1_pilon.334;evm.TU.Contig1_pilon.381;evm.TU.Contig23_pilon.21;evm.TU.Contig274_pilon.28;evm.TU.Contig2875_pilon.7;evm.TU.Contig310_pilon.70;evm.TU.Contig48_pilon.146;evm.TU.Contig53_pilon.27;evm.TU.Contig70_pilon.11;evm.TU.Contig826…
GO:0010243	response to organonitrogen compound	41	779	0.125309815665798	0.59844153219241	evm.TU.Contig10_pilon.33;evm.TU.Contig10_pilon.34;evm.TU.Contig10_pilon.6;evm.TU.Contig111_pilon.12;evm.TU.Contig115_pilon.2;evm.TU.Contig1216_pilon.3;evm.TU.Contig126_pilon.19;evm.TU.Contig131_pilon.34;evm.TU.Contig1429_pilon.1;evm.TU.Contig15_pilon.94;evm.TU.Contig160_pilon.33;evm.TU.Contig189_pilon.20;evm.TU.Contig1_pilon.381;evm.TU.Contig1_pilon.63;evm.TU.Contig210_pilon.31;evm.TU.Contig2329_…
GO:0009611	response to wounding	32	591	0.125501797454751	0.59844153219241	evm.TU.Contig0_pilon.172;evm.TU.Contig109_pilon.105;evm.TU.Contig10_pilon.33;evm.TU.Contig10_pilon.34;evm.TU.Contig10_pilon.6;evm.TU.Contig1172_pilon.26;evm.TU.Contig1233_pilon.39;evm.TU.Contig1233_pilon.40;evm.TU.Contig128_pilon.31;evm.TU.Contig1344_pilon.1;evm.TU.Contig15_pilon.94;evm.TU.Contig1_pilon.381;evm.TU.Contig1_pilon.63;evm.TU.Contig2329_pilon.4;evm.TU.Contig26_pilon.5;evm.TU.Contig283…
GO:0000320	re-entry into mitotic cell cycle	1	3	0.12605265225664	0.59844153219241	evm.TU.Contig1_pilon.381
GO:0000958	mitochondrial mRNA catabolic process	1	3	0.12605265225664	0.59844153219241	evm.TU.Contig225_pilon.70
GO:0001834	trophectodermal cell proliferation	1	3	0.12605265225664	0.59844153219241	evm.TU.Contig0_pilon.90
GO:0001982	baroreceptor response to decreased systemic arterial blood pressure	1	3	0.12605265225664	0.59844153219241	evm.TU.Contig115_pilon.2
GO:0001983	baroreceptor response to increased systemic arterial blood pressure	1	3	0.12605265225664	0.59844153219241	evm.TU.Contig115_pilon.2
GO:0001985	negative regulation of heart rate involved in baroreceptor response to increased systemic arterial blood pressure	1	3	0.12605265225664	0.59844153219241	evm.TU.Contig115_pilon.2
GO:0001996	positive regulation of heart rate by epinephrine-norepinephrine	1	3	0.12605265225664	0.59844153219241	evm.TU.Contig115_pilon.2
GO:0001997	positive regulation of the force of heart contraction by epinephrine-norepinephrine	1	3	0.12605265225664	0.59844153219241	evm.TU.Contig115_pilon.2
GO:0002125	maternal aggressive behavior	1	3	0.12605265225664	0.59844153219241	evm.TU.Contig554_pilon.18
GO:0002407	dendritic cell chemotaxis	1	3	0.12605265225664	0.59844153219241	evm.TU.Contig80_pilon.39
GO:0002536	respiratory burst involved in inflammatory response	1	3	0.12605265225664	0.59844153219241	evm.TU.Contig791_pilon.30
GO:0002904	positive regulation of B cell apoptotic process	1	3	0.12605265225664	0.59844153219241	evm.TU.Contig1_pilon.381
GO:0003099	positive regulation of the force of heart contraction by chemical signal	1	3	0.12605265225664	0.59844153219241	evm.TU.Contig115_pilon.2
GO:0003371	establishment or maintenance of cytoskeleton polarity involved in ameboidal cell migration	1	3	0.12605265225664	0.59844153219241	evm.TU.Contig722_pilon.15
GO:0003376	sphingosine-1-phosphate signaling pathway	1	3	0.12605265225664	0.59844153219241	evm.TU.Contig70_pilon.11
GO:0003379	establishment of cell polarity involved in gastrulation cell migration	1	3	0.12605265225664	0.59844153219241	evm.TU.Contig722_pilon.15
GO:0003380	establishment or maintenance of cytoskeleton polarity involved in gastrulation	1	3	0.12605265225664	0.59844153219241	evm.TU.Contig722_pilon.15
GO:0006172	ADP biosynthetic process	1	3	0.12605265225664	0.59844153219241	evm.TU.Contig778_pilon.28
GO:0006227	dUDP biosynthetic process	1	3	0.12605265225664	0.59844153219241	evm.TU.Contig353_pilon.49
GO:0006235	dTTP biosynthetic process	1	3	0.12605265225664	0.59844153219241	evm.TU.Contig353_pilon.49
GO:0006433	prolyl-tRNA aminoacylation	1	3	0.12605265225664	0.59844153219241	evm.TU.Contig224_pilon.1
GO:0006552	leucine catabolic process	1	3	0.12605265225664	0.59844153219241	evm.TU.Contig225_pilon.73
GO:0006651	diacylglycerol biosynthetic process	1	3	0.12605265225664	0.59844153219241	evm.TU.Contig1691_pilon.17
GO:0006701	progesterone biosynthetic process	1	3	0.12605265225664	0.59844153219241	evm.TU.Contig10_pilon.6
GO:0006705	mineralocorticoid biosynthetic process	1	3	0.12605265225664	0.59844153219241	evm.TU.Contig53_pilon.27
GO:0007185	transmembrane receptor protein tyrosine phosphatase signaling pathway	1	3	0.12605265225664	0.59844153219241	evm.TU.Contig2875_pilon.7
GO:0007555	regulation of ecdysteroid secretion	1	3	0.12605265225664	0.59844153219241	evm.TU.Contig283_pilon.48
GO:0009073	aromatic amino acid family biosynthetic process	1	3	0.12605265225664	0.59844153219241	evm.TU.Contig71_pilon.184
GO:0009136	purine nucleoside diphosphate biosynthetic process	1	3	0.12605265225664	0.59844153219241	evm.TU.Contig778_pilon.28
GO:0009139	pyrimidine nucleoside diphosphate biosynthetic process	1	3	0.12605265225664	0.59844153219241	evm.TU.Contig353_pilon.49
GO:0009180	purine ribonucleoside diphosphate biosynthetic process	1	3	0.12605265225664	0.59844153219241	evm.TU.Contig778_pilon.28
GO:0009196	pyrimidine deoxyribonucleoside diphosphate metabolic process	1	3	0.12605265225664	0.59844153219241	evm.TU.Contig353_pilon.49
GO:0009197	pyrimidine deoxyribonucleoside diphosphate biosynthetic process	1	3	0.12605265225664	0.59844153219241	evm.TU.Contig353_pilon.49
GO:0009212	pyrimidine deoxyribonucleoside triphosphate biosynthetic process	1	3	0.12605265225664	0.59844153219241	evm.TU.Contig353_pilon.49
GO:0009298	GDP-mannose biosynthetic process	1	3	0.12605265225664	0.59844153219241	evm.TU.Contig81_pilon.66
GO:0015680	intracellular copper ion transport	1	3	0.12605265225664	0.59844153219241	evm.TU.Contig590_pilon.55
GO:0015801	aromatic amino acid transport	1	3	0.12605265225664	0.59844153219241	evm.TU.Contig267_pilon.56
GO:0016128	phytosteroid metabolic process	1	3	0.12605265225664	0.59844153219241	evm.TU.Contig601_pilon.21
GO:0016129	phytosteroid biosynthetic process	1	3	0.12605265225664	0.59844153219241	evm.TU.Contig601_pilon.21
GO:0018872	arsonoacetate metabolic process	1	3	0.12605265225664	0.59844153219241	evm.TU.Contig607_pilon.21
GO:0019065	receptor-mediated endocytosis of virus by host cell	1	3	0.12605265225664	0.59844153219241	evm.TU.Contig83_pilon.34
GO:0021558	trochlear nerve development	1	3	0.12605265225664	0.59844153219241	evm.TU.Contig310_pilon.70
GO:0030845	phospholipase C-inhibiting G-protein coupled receptor signaling pathway	1	3	0.12605265225664	0.59844153219241	evm.TU.Contig15_pilon.94
GO:0031454	regulation of extent of heterochromatin assembly	1	3	0.12605265225664	0.59844153219241	evm.TU.Contig0_pilon.147
GO:0032240	negative regulation of nucleobase-containing compound transport	1	3	0.12605265225664	0.59844153219241	evm.TU.Contig134_pilon.7
GO:0032342	aldosterone biosynthetic process	1	3	0.12605265225664	0.59844153219241	evm.TU.Contig53_pilon.27
GO:0032344	regulation of aldosterone metabolic process	1	3	0.12605265225664	0.59844153219241	evm.TU.Contig53_pilon.27
GO:0032849	positive regulation of cellular pH reduction	1	3	0.12605265225664	0.59844153219241	evm.TU.Contig2765_pilon.64
GO:0033499	galactose catabolic process via UDP-galactose	1	3	0.12605265225664	0.59844153219241	evm.TU.Contig79_pilon.9
GO:0033697	positive regulation of extent of heterochromatin assembly	1	3	0.12605265225664	0.59844153219241	evm.TU.Contig0_pilon.147
GO:0034203	glycolipid translocation	1	3	0.12605265225664	0.59844153219241	evm.TU.Contig495_pilon.23
GO:0035170	lymph gland crystal cell differentiation	1	3	0.12605265225664	0.59844153219241	evm.TU.Contig1172_pilon.26
GO:0035211	spermathecum morphogenesis	1	3	0.12605265225664	0.59844153219241	evm.TU.Contig63_pilon.30
GO:0035311	wing cell fate specification	1	3	0.12605265225664	0.59844153219241	evm.TU.Contig1172_pilon.26
GO:0035905	ascending aorta development	1	3	0.12605265225664	0.59844153219241	evm.TU.Contig310_pilon.70
GO:0035910	ascending aorta morphogenesis	1	3	0.12605265225664	0.59844153219241	evm.TU.Contig310_pilon.70
GO:0035935	androgen secretion	1	3	0.12605265225664	0.59844153219241	evm.TU.Contig528_pilon.20
GO:0035936	testosterone secretion	1	3	0.12605265225664	0.59844153219241	evm.TU.Contig528_pilon.20
GO:0036166	phenotypic switching	1	3	0.12605265225664	0.59844153219241	evm.TU.Contig48_pilon.16
GO:0038001	paracrine signaling	1	3	0.12605265225664	0.59844153219241	evm.TU.Contig48_pilon.16
GO:0038041	cross-receptor inhibition within G-protein coupled receptor heterodimer	1	3	0.12605265225664	0.59844153219241	evm.TU.Contig506_pilon.18
GO:0038042	dimeric G-protein coupled receptor signaling pathway	1	3	0.12605265225664	0.59844153219241	evm.TU.Contig506_pilon.18
GO:0042033	chemokine biosynthetic process	1	3	0.12605265225664	0.59844153219241	evm.TU.Contig10_pilon.6
GO:0042268	regulation of cytolysis	1	3	0.12605265225664	0.59844153219241	evm.TU.Contig126_pilon.19
GO:0042450	arginine biosynthetic process via ornithine	1	3	0.12605265225664	0.59844153219241	evm.TU.Contig503_pilon.7
GO:0043420	anthranilate metabolic process	1	3	0.12605265225664	0.59844153219241	evm.TU.Contig712_pilon.8
GO:0044337	canonical Wnt signaling pathway involved in positive regulation of apoptotic process	1	3	0.12605265225664	0.59844153219241	evm.TU.Contig1_pilon.381
GO:0045073	regulation of chemokine biosynthetic process	1	3	0.12605265225664	0.59844153219241	evm.TU.Contig10_pilon.6
GO:0045080	positive regulation of chemokine biosynthetic process	1	3	0.12605265225664	0.59844153219241	evm.TU.Contig10_pilon.6
GO:0045457	ecdysteroid secretion	1	3	0.12605265225664	0.59844153219241	evm.TU.Contig283_pilon.48
GO:0046041	ITP metabolic process	1	3	0.12605265225664	0.59844153219241	evm.TU.Contig778_pilon.28
GO:0046075	dTTP metabolic process	1	3	0.12605265225664	0.59844153219241	evm.TU.Contig353_pilon.49
GO:0046077	dUDP metabolic process	1	3	0.12605265225664	0.59844153219241	evm.TU.Contig353_pilon.49
GO:0048383	mesectoderm development	1	3	0.12605265225664	0.59844153219241	evm.TU.Contig722_pilon.15
GO:0048672	positive regulation of collateral sprouting	1	3	0.12605265225664	0.59844153219241	evm.TU.Contig1_pilon.63
GO:0050755	chemokine metabolic process	1	3	0.12605265225664	0.59844153219241	evm.TU.Contig10_pilon.6
GO:0051030	snRNA transport	1	3	0.12605265225664	0.59844153219241	evm.TU.Contig469_pilon.6
GO:0051611	regulation of serotonin uptake	1	3	0.12605265225664	0.59844153219241	evm.TU.Contig2765_pilon.3
GO:0051612	negative regulation of serotonin uptake	1	3	0.12605265225664	0.59844153219241	evm.TU.Contig2765_pilon.3
GO:0052173	response to defenses of other organism involved in symbiotic interaction	1	3	0.12605265225664	0.59844153219241	evm.TU.Contig438_pilon.14
GO:0052200	response to host defenses	1	3	0.12605265225664	0.59844153219241	evm.TU.Contig438_pilon.14
GO:0060126	somatotropin secreting cell differentiation	1	3	0.12605265225664	0.59844153219241	evm.TU.Contig53_pilon.27
GO:0060264	regulation of respiratory burst involved in inflammatory response	1	3	0.12605265225664	0.59844153219241	evm.TU.Contig791_pilon.30
GO:0060268	negative regulation of respiratory burst	1	3	0.12605265225664	0.59844153219241	evm.TU.Contig791_pilon.30
GO:0060480	lung goblet cell differentiation	1	3	0.12605265225664	0.59844153219241	evm.TU.Contig274_pilon.28
GO:0060481	lobar bronchus epithelium development	1	3	0.12605265225664	0.59844153219241	evm.TU.Contig274_pilon.28
GO:0060535	trachea cartilage morphogenesis	1	3	0.12605265225664	0.59844153219241	evm.TU.Contig274_pilon.28
GO:0060594	mammary gland specification	1	3	0.12605265225664	0.59844153219241	evm.TU.Contig304_pilon.44
GO:0060620	regulation of cholesterol import	1	3	0.12605265225664	0.59844153219241	evm.TU.Contig1216_pilon.35
GO:0060730	regulation of intestinal epithelial structure maintenance	1	3	0.12605265225664	0.59844153219241	evm.TU.Contig2765_pilon.113_evm.TU.Contig2765_pilon.114_evm.TU.Contig2765_pilon.115
GO:0060745	mammary gland branching involved in pregnancy	1	3	0.12605265225664	0.59844153219241	evm.TU.Contig53_pilon.27
GO:0061102	stomach neuroendocrine cell differentiation	1	3	0.12605265225664	0.59844153219241	evm.TU.Contig310_pilon.70
GO:0061205	paramesonephric duct development	1	3	0.12605265225664	0.59844153219241	evm.TU.Contig53_pilon.27
GO:0061582	intestinal epithelial cell migration	1	3	0.12605265225664	0.59844153219241	evm.TU.Contig235_pilon.20
GO:0070781	response to biotin	1	3	0.12605265225664	0.59844153219241	evm.TU.Contig503_pilon.7
GO:0071317	cellular response to isoquinoline alkaloid	1	3	0.12605265225664	0.59844153219241	evm.TU.Contig10_pilon.6
GO:0071931	positive regulation of transcription involved in G1/S transition of mitotic cell cycle	1	3	0.12605265225664	0.59844153219241	evm.TU.Contig0_pilon.90
GO:0072141	renal interstitial fibroblast development	1	3	0.12605265225664	0.59844153219241	evm.TU.Contig310_pilon.70
GO:0072162	metanephric mesenchymal cell differentiation	1	3	0.12605265225664	0.59844153219241	evm.TU.Contig53_pilon.27
GO:0072674	multinuclear osteoclast differentiation	1	3	0.12605265225664	0.59844153219241	evm.TU.Contig26_pilon.5
GO:0072675	osteoclast fusion	1	3	0.12605265225664	0.59844153219241	evm.TU.Contig26_pilon.5
GO:0075136	response to host	1	3	0.12605265225664	0.59844153219241	evm.TU.Contig438_pilon.14
GO:0075509	endocytosis involved in viral entry into host cell	1	3	0.12605265225664	0.59844153219241	evm.TU.Contig83_pilon.34
GO:0086050	membrane repolarization during bundle of His cell action potential	1	3	0.12605265225664	0.59844153219241	evm.TU.Contig160_pilon.33
GO:0086052	membrane repolarization during SA node cell action potential	1	3	0.12605265225664	0.59844153219241	evm.TU.Contig160_pilon.33
GO:0086098	angiotensin-activated signaling pathway involved in heart process	1	3	0.12605265225664	0.59844153219241	evm.TU.Contig83_pilon.34
GO:0090255	cell proliferation involved in imaginal disc-derived wing morphogenesis	1	3	0.12605265225664	0.59844153219241	evm.TU.Contig624_pilon.22
GO:0090256	regulation of cell proliferation involved in imaginal disc-derived wing morphogenesis	1	3	0.12605265225664	0.59844153219241	evm.TU.Contig624_pilon.22
GO:0090343	positive regulation of cell aging	1	3	0.12605265225664	0.59844153219241	evm.TU.Contig774_pilon.16
GO:0090520	sphingolipid mediated signaling pathway	1	3	0.12605265225664	0.59844153219241	evm.TU.Contig70_pilon.11
GO:0097195	pilomotor reflex	1	3	0.12605265225664	0.59844153219241	evm.TU.Contig115_pilon.2
GO:0097646	calcitonin family receptor signaling pathway	1	3	0.12605265225664	0.59844153219241	evm.TU.Contig506_pilon.18
GO:0097647	amylin receptor signaling pathway	1	3	0.12605265225664	0.59844153219241	evm.TU.Contig506_pilon.18
GO:1900085	negative regulation of peptidyl-tyrosine autophosphorylation	1	3	0.12605265225664	0.59844153219241	evm.TU.Contig83_pilon.34
GO:1900224	positive regulation of nodal signaling pathway involved in determination of lateral mesoderm left/right asymmetry	1	3	0.12605265225664	0.59844153219241	evm.TU.Contig137_pilon.22
GO:1900365	positive regulation of mRNA polyadenylation	1	3	0.12605265225664	0.59844153219241	evm.TU.Contig1216_pilon.3
GO:1900454	positive regulation of long term synaptic depression	1	3	0.12605265225664	0.59844153219241	evm.TU.Contig1236_pilon.6
GO:1901029	negative regulation of mitochondrial outer membrane permeabilization involved in apoptotic signaling pathway	1	3	0.12605265225664	0.59844153219241	evm.TU.Contig460_pilon.82
GO:1901164	negative regulation of trophoblast cell migration	1	3	0.12605265225664	0.59844153219241	evm.TU.Contig80_pilon.39
GO:1901329	regulation of odontoblast differentiation	1	3	0.12605265225664	0.59844153219241	evm.TU.Contig31_pilon.19
GO:1901585	regulation of acid-sensing ion channel activity	1	3	0.12605265225664	0.59844153219241	evm.TU.Contig636_pilon.10
GO:1901668	regulation of superoxide dismutase activity	1	3	0.12605265225664	0.59844153219241	evm.TU.Contig624_pilon.22
GO:1901671	positive regulation of superoxide dismutase activity	1	3	0.12605265225664	0.59844153219241	evm.TU.Contig624_pilon.22
GO:1901856	negative regulation of cellular respiration	1	3	0.12605265225664	0.59844153219241	evm.TU.Contig1321_pilon.7
GO:1902302	regulation of potassium ion export	1	3	0.12605265225664	0.59844153219241	evm.TU.Contig2467_pilon.23
GO:1902947	regulation of tau-protein kinase activity	1	3	0.12605265225664	0.59844153219241	evm.TU.Contig10_pilon.6
GO:1902956	regulation of mitochondrial electron transport, NADH to ubiquinone	1	3	0.12605265225664	0.59844153219241	evm.TU.Contig1321_pilon.7
GO:1903598	positive regulation of gap junction assembly	1	3	0.12605265225664	0.59844153219241	evm.TU.Contig83_pilon.34
GO:1903630	regulation of aminoacyl-tRNA ligase activity	1	3	0.12605265225664	0.59844153219241	evm.TU.Contig624_pilon.22
GO:1903719	regulation of I-kappaB phosphorylation	1	3	0.12605265225664	0.59844153219241	evm.TU.Contig221_pilon.11
GO:1903721	positive regulation of I-kappaB phosphorylation	1	3	0.12605265225664	0.59844153219241	evm.TU.Contig221_pilon.11
GO:1903920	positive regulation of actin filament severing	1	3	0.12605265225664	0.59844153219241	evm.TU.Contig127_pilon.6
GO:1904627	response to phorbol 13-acetate 12-myristate	1	3	0.12605265225664	0.59844153219241	evm.TU.Contig1_pilon.381
GO:1904628	cellular response to phorbol 13-acetate 12-myristate	1	3	0.12605265225664	0.59844153219241	evm.TU.Contig1_pilon.381
GO:1904833	positive regulation of removal of superoxide radicals	1	3	0.12605265225664	0.59844153219241	evm.TU.Contig624_pilon.22
GO:1904862	inhibitory synapse assembly	1	3	0.12605265225664	0.59844153219241	evm.TU.Contig44_pilon.3
GO:1904954	canonical Wnt signaling pathway involved in midbrain dopaminergic neuron differentiation	1	3	0.12605265225664	0.59844153219241	evm.TU.Contig1172_pilon.26
GO:1990264	peptidyl-tyrosine dephosphorylation involved in inactivation of protein kinase activity	1	3	0.12605265225664	0.59844153219241	evm.TU.Contig791_pilon.30
GO:1990523	bone regeneration	1	3	0.12605265225664	0.59844153219241	evm.TU.Contig460_pilon.82
GO:1990646	cellular response to prolactin	1	3	0.12605265225664	0.59844153219241	evm.TU.Contig1_pilon.381
GO:2000064	regulation of cortisol biosynthetic process	1	3	0.12605265225664	0.59844153219241	evm.TU.Contig53_pilon.27
GO:2000233	negative regulation of rRNA processing	1	3	0.12605265225664	0.59844153219241	evm.TU.Contig75_pilon.42_evm.TU.Contig75_pilon.43
GO:2000293	negative regulation of defecation	1	3	0.12605265225664	0.59844153219241	evm.TU.Contig523_pilon.111
GO:2000383	regulation of ectoderm development	1	3	0.12605265225664	0.59844153219241	evm.TU.Contig107_pilon.18
GO:2000384	negative regulation of ectoderm development	1	3	0.12605265225664	0.59844153219241	evm.TU.Contig107_pilon.18
GO:2000834	regulation of androgen secretion	1	3	0.12605265225664	0.59844153219241	evm.TU.Contig528_pilon.20
GO:2000836	positive regulation of androgen secretion	1	3	0.12605265225664	0.59844153219241	evm.TU.Contig528_pilon.20
GO:2000843	regulation of testosterone secretion	1	3	0.12605265225664	0.59844153219241	evm.TU.Contig528_pilon.20
GO:2000845	positive regulation of testosterone secretion	1	3	0.12605265225664	0.59844153219241	evm.TU.Contig528_pilon.20
GO:2000909	regulation of sterol import	1	3	0.12605265225664	0.59844153219241	evm.TU.Contig1216_pilon.35
GO:2000974	negative regulation of pro-B cell differentiation	1	3	0.12605265225664	0.59844153219241	evm.TU.Contig310_pilon.70
GO:0006801	superoxide metabolic process	4	44	0.12609370553768	0.59844153219241	evm.TU.Contig2765_pilon.5;evm.TU.Contig48_pilon.16;evm.TU.Contig590_pilon.55;evm.TU.Contig624_pilon.22
GO:0016203	muscle attachment	4	44	0.12609370553768	0.59844153219241	evm.TU.Contig10_pilon.6;evm.TU.Contig187_pilon.66;evm.TU.Contig216_pilon.38;evm.TU.Contig354_pilon.6
GO:0048865	stem cell fate commitment	4	44	0.12609370553768	0.59844153219241	evm.TU.Contig1236_pilon.6;evm.TU.Contig304_pilon.44;evm.TU.Contig316_pilon.57;evm.TU.Contig346_pilon.1
GO:0010035	response to inorganic substance	26	468	0.126859837656083	0.601597091262923	evm.TU.Contig128_pilon.31;evm.TU.Contig131_pilon.34;evm.TU.Contig1429_pilon.1;evm.TU.Contig150_pilon.16;evm.TU.Contig160_pilon.33;evm.TU.Contig1_pilon.381;evm.TU.Contig1_pilon.63;evm.TU.Contig221_pilon.11;evm.TU.Contig2329_pilon.39;evm.TU.Contig2378_pilon.10;evm.TU.Contig2378_pilon.11;evm.TU.Contig24_pilon.56;evm.TU.Contig2765_pilon.3;evm.TU.Contig298_pilon.20;evm.TU.Contig48_pilon.104;evm.TU.Con…
GO:1901606	alpha-amino acid catabolic process	8	114	0.127824384783383	0.605687794563685	evm.TU.Contig221_pilon.6;evm.TU.Contig225_pilon.73;evm.TU.Contig2378_pilon.10;evm.TU.Contig2378_pilon.11;evm.TU.Contig267_pilon.44;evm.TU.Contig503_pilon.7;evm.TU.Contig712_pilon.8;evm.TU.Contig71_pilon.184
GO:0072347	response to anesthetic	7	96	0.128466398193995	0.608244890891407	evm.TU.Contig10_pilon.6;evm.TU.Contig115_pilon.2;evm.TU.Contig131_pilon.34;evm.TU.Contig15_pilon.94;evm.TU.Contig2765_pilon.3;evm.TU.Contig554_pilon.18;evm.TU.Contig575_pilon.64
GO:0002526	acute inflammatory response	5	61	0.128774694877798	0.609219137710093	evm.TU.Contig31_pilon.19;evm.TU.Contig342_pilon.33;evm.TU.Contig391_pilon.30;evm.TU.Contig45_pilon.10_evm.TU.Contig45_pilon.9;evm.TU.Contig822_pilon.39
GO:0060485	mesenchyme development	10	152	0.131323439508807	0.620782718823652	evm.TU.Contig104_pilon.19;evm.TU.Contig137_pilon.22;evm.TU.Contig15_pilon.8;evm.TU.Contig1_pilon.381;evm.TU.Contig220_pilon.61;evm.TU.Contig274_pilon.28;evm.TU.Contig304_pilon.44;evm.TU.Contig310_pilon.70;evm.TU.Contig417_pilon.6;evm.TU.Contig53_pilon.27
GO:0042755	eating behavior	8	115	0.132475242671711	0.621948281347771	evm.TU.Contig189_pilon.20;evm.TU.Contig2329_pilon.39;evm.TU.Contig283_pilon.48;evm.TU.Contig357_pilon.94;evm.TU.Contig523_pilon.111;evm.TU.Contig533_pilon.2;evm.TU.Contig869_pilon.10;evm.TU.Contig896_pilon.2
GO:0009074	aromatic amino acid family catabolic process	3	29	0.132726235140651	0.621948281347771	evm.TU.Contig267_pilon.44;evm.TU.Contig712_pilon.8;evm.TU.Contig71_pilon.184
GO:0030850	prostate gland development	3	29	0.132726235140651	0.621948281347771	evm.TU.Contig1_pilon.114;evm.TU.Contig2875_pilon.7;evm.TU.Contig718_pilon.37
GO:0032652	regulation of interleukin-1 production	3	29	0.132726235140651	0.621948281347771	evm.TU.Contig10_pilon.33;evm.TU.Contig10_pilon.34;evm.TU.Contig10_pilon.6
GO:0035036	sperm-egg recognition	3	29	0.132726235140651	0.621948281347771	evm.TU.Contig1321_pilon.17;evm.TU.Contig342_pilon.33;evm.TU.Contig822_pilon.39
GO:0035277	spiracle morphogenesis, open tracheal system	3	29	0.132726235140651	0.621948281347771	evm.TU.Contig1172_pilon.26;evm.TU.Contig316_pilon.57;evm.TU.Contig346_pilon.1
GO:0046850	regulation of bone remodeling	3	29	0.132726235140651	0.621948281347771	evm.TU.Contig10_pilon.33;evm.TU.Contig10_pilon.34;evm.TU.Contig15_pilon.94
GO:0048596	embryonic camera-type eye morphogenesis	3	29	0.132726235140651	0.621948281347771	evm.TU.Contig153_pilon.83;evm.TU.Contig153_pilon.84;evm.TU.Contig2875_pilon.7
GO:0070169	positive regulation of biomineral tissue development	3	29	0.132726235140651	0.621948281347771	evm.TU.Contig31_pilon.19;evm.TU.Contig460_pilon.82;evm.TU.Contig53_pilon.27
GO:1990266	neutrophil migration	3	29	0.132726235140651	0.621948281347771	evm.TU.Contig10_pilon.33;evm.TU.Contig10_pilon.34;evm.TU.Contig15_pilon.94
GO:0060078	regulation of postsynaptic membrane potential	6	79	0.132826046622404	0.621948281347771	evm.TU.Contig2329_pilon.39;evm.TU.Contig44_pilon.3;evm.TU.Contig533_pilon.2;evm.TU.Contig575_pilon.64;evm.TU.Contig869_pilon.10;evm.TU.Contig896_pilon.2
GO:2000181	negative regulation of blood vessel morphogenesis	6	79	0.132826046622404	0.621948281347771	evm.TU.Contig10_pilon.33;evm.TU.Contig10_pilon.34;evm.TU.Contig274_pilon.28;evm.TU.Contig34_pilon.17;evm.TU.Contig53_pilon.27;evm.TU.Contig554_pilon.5
GO:0009410	response to xenobiotic stimulus	15	249	0.132936216251524	0.621974013359493	evm.TU.Contig10_pilon.6;evm.TU.Contig115_pilon.2;evm.TU.Contig131_pilon.34;evm.TU.Contig1429_pilon.1;evm.TU.Contig15_pilon.94;evm.TU.Contig2461_pilon.24;evm.TU.Contig24_pilon.56;evm.TU.Contig2765_pilon.3;evm.TU.Contig460_pilon.100;evm.TU.Contig488_pilon.9;evm.TU.Contig554_pilon.18;evm.TU.Contig575_pilon.64;evm.TU.Contig607_pilon.21;evm.TU.Contig84_pilon.115;evm.TU.Contig84_pilon.78
GO:0055078	sodium ion homeostasis	4	45	0.133901971465232	0.625507479910697	evm.TU.Contig10_pilon.33;evm.TU.Contig10_pilon.34;evm.TU.Contig34_pilon.17;evm.TU.Contig554_pilon.5
GO:1903779	regulation of cardiac conduction	4	45	0.133901971465232	0.625507479910697	evm.TU.Contig283_pilon.48;evm.TU.Contig34_pilon.17;evm.TU.Contig554_pilon.5;evm.TU.Contig83_pilon.34
GO:0070887	cellular response to chemical stimulus	87	1777	0.135290831434874	0.63149891624982	evm.TU.Contig0_pilon.172;evm.TU.Contig0_pilon.34;evm.TU.Contig0_pilon.356;evm.TU.Contig0_pilon.90;evm.TU.Contig101_pilon.125;evm.TU.Contig104_pilon.19;evm.TU.Contig10_pilon.18;evm.TU.Contig10_pilon.33;evm.TU.Contig10_pilon.34;evm.TU.Contig10_pilon.6;evm.TU.Contig111_pilon.12;evm.TU.Contig1159_pilon.7;evm.TU.Contig1161_pilon.16;evm.TU.Contig1161_pilon.17;evm.TU.Contig1172_pilon.26;evm.TU.Contig121…
GO:0042594	response to starvation	16	270	0.136797555468323	0.63691595088466	evm.TU.Contig126_pilon.19;evm.TU.Contig1321_pilon.7;evm.TU.Contig1429_pilon.1;evm.TU.Contig150_pilon.16;evm.TU.Contig189_pilon.20;evm.TU.Contig221_pilon.6;evm.TU.Contig2765_pilon.3;evm.TU.Contig283_pilon.48;evm.TU.Contig29_pilon.3;evm.TU.Contig308_pilon.6;evm.TU.Contig48_pilon.104;evm.TU.Contig53_pilon.27;evm.TU.Contig70_pilon.11;evm.TU.Contig735_pilon.5;evm.TU.Contig778_pilon.28;evm.TU.Contig83_…
GO:0048660	regulation of smooth muscle cell proliferation	8	116	0.137211837866559	0.63691595088466	evm.TU.Contig10_pilon.6;evm.TU.Contig15_pilon.94;evm.TU.Contig1_pilon.381;evm.TU.Contig34_pilon.17;evm.TU.Contig48_pilon.16;evm.TU.Contig506_pilon.18;evm.TU.Contig554_pilon.5;evm.TU.Contig83_pilon.34
GO:0001708	cell fate specification	12	192	0.138156574529232	0.63691595088466	evm.TU.Contig1172_pilon.26;evm.TU.Contig19_pilon.17;evm.TU.Contig1_pilon.63;evm.TU.Contig2400_pilon.15;evm.TU.Contig274_pilon.28;evm.TU.Contig310_pilon.70;evm.TU.Contig316_pilon.57;evm.TU.Contig346_pilon.1;evm.TU.Contig348_pilon.47;evm.TU.Contig386_pilon.19;evm.TU.Contig386_pilon.5;evm.TU.Contig53_pilon.27
GO:0006575	cellular modified amino acid metabolic process	12	192	0.138156574529232	0.63691595088466	evm.TU.Contig1161_pilon.16;evm.TU.Contig1161_pilon.17;evm.TU.Contig210_pilon.31;evm.TU.Contig24_pilon.56;evm.TU.Contig267_pilon.44;evm.TU.Contig2765_pilon.113_evm.TU.Contig2765_pilon.114_evm.TU.Contig2765_pilon.115;evm.TU.Contig48_pilon.146;evm.TU.Contig48_pilon.16;evm.TU.Contig48_pilon.49;evm.TU.Contig503_pilon.7;evm.TU.Contig712_pilon.8;evm.TU.Contig774_pilon.16
GO:0006098	pentose-phosphate shunt	2	15	0.138733473486259	0.63691595088466	evm.TU.Contig220_pilon.8;evm.TU.Contig2876_pilon.2
GO:0006882	cellular zinc ion homeostasis	2	15	0.138733473486259	0.63691595088466	evm.TU.Contig298_pilon.20;evm.TU.Contig29_pilon.3
GO:0007214	gamma-aminobutyric acid signaling pathway	2	15	0.138733473486259	0.63691595088466	evm.TU.Contig561_pilon.2;evm.TU.Contig561_pilon.3
GO:0016114	terpenoid biosynthetic process	2	15	0.138733473486259	0.63691595088466	evm.TU.Contig155_pilon.37;evm.TU.Contig2876_pilon.5
GO:0031424	keratinization	2	15	0.138733473486259	0.63691595088466	evm.TU.Contig0_pilon.172;evm.TU.Contig48_pilon.82
GO:0032352	positive regulation of hormone metabolic process	2	15	0.138733473486259	0.63691595088466	evm.TU.Contig10_pilon.6;evm.TU.Contig53_pilon.27
GO:0032692	negative regulation of interleukin-1 production	2	15	0.138733473486259	0.63691595088466	evm.TU.Contig10_pilon.33;evm.TU.Contig10_pilon.34
GO:0033598	mammary gland epithelial cell proliferation	2	15	0.138733473486259	0.63691595088466	evm.TU.Contig274_pilon.28;evm.TU.Contig31_pilon.19
GO:0034204	lipid translocation	2	15	0.138733473486259	0.63691595088466	evm.TU.Contig1727_pilon.8;evm.TU.Contig495_pilon.23
GO:0042574	retinal metabolic process	2	15	0.138733473486259	0.63691595088466	evm.TU.Contig155_pilon.37;evm.TU.Contig2876_pilon.5
GO:0050704	regulation of interleukin-1 secretion	2	15	0.138733473486259	0.63691595088466	evm.TU.Contig10_pilon.33;evm.TU.Contig10_pilon.34
GO:0060644	mammary gland epithelial cell differentiation	2	15	0.138733473486259	0.63691595088466	evm.TU.Contig274_pilon.28;evm.TU.Contig31_pilon.19
GO:0060992	response to fungicide	2	15	0.138733473486259	0.63691595088466	evm.TU.Contig1_pilon.381;evm.TU.Contig575_pilon.64
GO:0070189	kynurenine metabolic process	2	15	0.138733473486259	0.63691595088466	evm.TU.Contig267_pilon.44;evm.TU.Contig712_pilon.8
GO:0086013	membrane repolarization during cardiac muscle cell action potential	2	15	0.138733473486259	0.63691595088466	evm.TU.Contig160_pilon.33;evm.TU.Contig2467_pilon.23
GO:1901160	primary amino compound metabolic process	2	15	0.138733473486259	0.63691595088466	evm.TU.Contig224_pilon.45;evm.TU.Contig71_pilon.184
GO:1904886	beta-catenin destruction complex disassembly	2	15	0.138733473486259	0.63691595088466	evm.TU.Contig1172_pilon.26;evm.TU.Contig83_pilon.34
GO:0055076	transition metal ion homeostasis	7	98	0.138809518073988	0.63691595088466	evm.TU.Contig1216_pilon.35;evm.TU.Contig1_pilon.381;evm.TU.Contig2378_pilon.10;evm.TU.Contig2378_pilon.11;evm.TU.Contig298_pilon.20;evm.TU.Contig29_pilon.3;evm.TU.Contig48_pilon.16
GO:0019098	reproductive behavior	15	251	0.139289697312064	0.638133678819032	evm.TU.Contig0_pilon.34;evm.TU.Contig160_pilon.33;evm.TU.Contig235_pilon.8;evm.TU.Contig2461_pilon.24;evm.TU.Contig2467_pilon.23;evm.TU.Contig271_pilon.43;evm.TU.Contig2765_pilon.13;evm.TU.Contig283_pilon.48;evm.TU.Contig304_pilon.45;evm.TU.Contig460_pilon.100;evm.TU.Contig506_pilon.18;evm.TU.Contig63_pilon.30;evm.TU.Contig70_pilon.11;evm.TU.Contig869_pilon.10;evm.TU.Contig90_pilon.3
GO:0044705	multi-organism reproductive behavior	15	251	0.139289697312064	0.638133678819032	evm.TU.Contig0_pilon.34;evm.TU.Contig160_pilon.33;evm.TU.Contig235_pilon.8;evm.TU.Contig2461_pilon.24;evm.TU.Contig2467_pilon.23;evm.TU.Contig271_pilon.43;evm.TU.Contig2765_pilon.13;evm.TU.Contig283_pilon.48;evm.TU.Contig304_pilon.45;evm.TU.Contig460_pilon.100;evm.TU.Contig506_pilon.18;evm.TU.Contig63_pilon.30;evm.TU.Contig70_pilon.11;evm.TU.Contig869_pilon.10;evm.TU.Contig90_pilon.3
GO:0007409	axonogenesis	28	515	0.139876533803791	0.640328477551717	evm.TU.Contig109_pilon.105;evm.TU.Contig10_pilon.18;evm.TU.Contig1171_pilon.41;evm.TU.Contig1344_pilon.1;evm.TU.Contig137_pilon.22;evm.TU.Contig155_pilon.114;evm.TU.Contig15_pilon.94;evm.TU.Contig160_pilon.33;evm.TU.Contig178_pilon.61;evm.TU.Contig187_pilon.52;evm.TU.Contig189_pilon.20;evm.TU.Contig1_pilon.63;evm.TU.Contig1_pilon.78;evm.TU.Contig216_pilon.38;evm.TU.Contig220_pilon.61;evm.TU.Conti…
GO:0044700	single organism signaling	146	3092	0.141719287236806	0.647473962866653	evm.TU.Contig0_pilon.147;evm.TU.Contig0_pilon.172;evm.TU.Contig0_pilon.34;evm.TU.Contig0_pilon.90;evm.TU.Contig101_pilon.125;evm.TU.Contig104_pilon.19;evm.TU.Contig104_pilon.66;evm.TU.Contig107_pilon.18;evm.TU.Contig10_pilon.14;evm.TU.Contig10_pilon.18;evm.TU.Contig10_pilon.33;evm.TU.Contig10_pilon.34;evm.TU.Contig10_pilon.6;evm.TU.Contig111_pilon.12;evm.TU.Contig1159_pilon.32;evm.TU.Contig115_pi…
GO:0007613	memory	12	193	0.141861594563372	0.647473962866653	evm.TU.Contig10_pilon.6;evm.TU.Contig1172_pilon.26;evm.TU.Contig1236_pilon.6;evm.TU.Contig1_pilon.63;evm.TU.Contig237_pilon.6;evm.TU.Contig31_pilon.19;evm.TU.Contig44_pilon.3;evm.TU.Contig477_pilon.52_evm.TU.Contig477_pilon.53;evm.TU.Contig575_pilon.64;evm.TU.Contig718_pilon.37;evm.TU.Contig71_pilon.184;evm.TU.Contig822_pilon.39
GO:0032228	regulation of synaptic transmission, GABAergic	4	46	0.141902621342029	0.647473962866653	evm.TU.Contig115_pilon.2;evm.TU.Contig189_pilon.20;evm.TU.Contig2765_pilon.64;evm.TU.Contig44_pilon.3
GO:0001657	ureteric bud development	5	63	0.142091223086186	0.647473962866653	evm.TU.Contig1172_pilon.26;evm.TU.Contig1_pilon.381;evm.TU.Contig310_pilon.70;evm.TU.Contig477_pilon.27;evm.TU.Contig53_pilon.27
GO:0002062	chondrocyte differentiation	5	63	0.142091223086186	0.647473962866653	evm.TU.Contig109_pilon.105;evm.TU.Contig15_pilon.94;evm.TU.Contig235_pilon.8;evm.TU.Contig596_pilon.3;evm.TU.Contig90_pilon.3
GO:0035821	modification of morphology or physiology of other organism	5	63	0.142091223086186	0.647473962866653	evm.TU.Contig126_pilon.19;evm.TU.Contig1_pilon.381;evm.TU.Contig1_pilon.63;evm.TU.Contig210_pilon.31;evm.TU.Contig486_pilon.16
GO:0006699	bile acid biosynthetic process	3	30	0.14295229580854	0.649405612916165	evm.TU.Contig1306_pilon.35;evm.TU.Contig1_pilon.96;evm.TU.Contig718_pilon.37
GO:0014072	response to isoquinoline alkaloid	3	30	0.14295229580854	0.649405612916165	evm.TU.Contig10_pilon.6;evm.TU.Contig115_pilon.2;evm.TU.Contig15_pilon.94
GO:0045168	cell-cell signaling involved in cell fate commitment	3	30	0.14295229580854	0.649405612916165	evm.TU.Contig104_pilon.66;evm.TU.Contig1_pilon.393;evm.TU.Contig310_pilon.70
GO:0097502	mannosylation	3	30	0.14295229580854	0.649405612916165	evm.TU.Contig1171_pilon.41;evm.TU.Contig187_pilon.52;evm.TU.Contig1_pilon.19
GO:0035296	regulation of tube diameter	9	136	0.143466243313392	0.651242488745741	evm.TU.Contig115_pilon.2;evm.TU.Contig160_pilon.33;evm.TU.Contig34_pilon.17;evm.TU.Contig438_pilon.14;evm.TU.Contig48_pilon.16;evm.TU.Contig554_pilon.5;evm.TU.Contig6_pilon.38;evm.TU.Contig83_pilon.34;evm.TU.Contig84_pilon.41
GO:0050727	regulation of inflammatory response	10	155	0.143690416220456	0.651762178001488	evm.TU.Contig10_pilon.33;evm.TU.Contig10_pilon.34;evm.TU.Contig1233_pilon.39;evm.TU.Contig1233_pilon.40;evm.TU.Contig15_pilon.94;evm.TU.Contig2329_pilon.4;evm.TU.Contig391_pilon.30;evm.TU.Contig45_pilon.10_evm.TU.Contig45_pilon.9;evm.TU.Contig506_pilon.18;evm.TU.Contig791_pilon.30
GO:0050953	sensory perception of light stimulus	7	99	0.144129049287283	0.652722590285539	evm.TU.Contig1280_pilon.7;evm.TU.Contig1321_pilon.7;evm.TU.Contig137_pilon.22;evm.TU.Contig15_pilon.94;evm.TU.Contig2329_pilon.39;evm.TU.Contig703_pilon.30;evm.TU.Contig87_pilon.20
GO:0090277	positive regulation of peptide hormone secretion	6	81	0.144582909889196	0.652722590285539	evm.TU.Contig10_pilon.33;evm.TU.Contig10_pilon.34;evm.TU.Contig189_pilon.20;evm.TU.Contig221_pilon.6;evm.TU.Contig221_pilon.68;evm.TU.Contig298_pilon.20
GO:0023052	signaling	146	3095	0.145027646959928	0.652722590285539	evm.TU.Contig0_pilon.147;evm.TU.Contig0_pilon.172;evm.TU.Contig0_pilon.34;evm.TU.Contig0_pilon.90;evm.TU.Contig101_pilon.125;evm.TU.Contig104_pilon.19;evm.TU.Contig104_pilon.66;evm.TU.Contig107_pilon.18;evm.TU.Contig10_pilon.14;evm.TU.Contig10_pilon.18;evm.TU.Contig10_pilon.33;evm.TU.Contig10_pilon.34;evm.TU.Contig10_pilon.6;evm.TU.Contig111_pilon.12;evm.TU.Contig1159_pilon.32;evm.TU.Contig115_pi…
GO:0071495	cellular response to endogenous stimulus	48	939	0.145211066334925	0.652722590285539	evm.TU.Contig0_pilon.34;evm.TU.Contig0_pilon.356;evm.TU.Contig0_pilon.90;evm.TU.Contig104_pilon.19;evm.TU.Contig10_pilon.18;evm.TU.Contig10_pilon.33;evm.TU.Contig10_pilon.34;evm.TU.Contig10_pilon.6;evm.TU.Contig1159_pilon.7;evm.TU.Contig1172_pilon.26;evm.TU.Contig1216_pilon.3;evm.TU.Contig126_pilon.19;evm.TU.Contig1429_pilon.1;evm.TU.Contig148_pilon.18;evm.TU.Contig15_pilon.94;evm.TU.Contig160_pi…
GO:0044282	small molecule catabolic process	22	394	0.145610859090269	0.652722590285539	evm.TU.Contig1099_pilon.9;evm.TU.Contig1306_pilon.35;evm.TU.Contig208_pilon.15;evm.TU.Contig220_pilon.8;evm.TU.Contig221_pilon.6;evm.TU.Contig225_pilon.73;evm.TU.Contig2378_pilon.10;evm.TU.Contig2378_pilon.11;evm.TU.Contig267_pilon.44;evm.TU.Contig404_pilon.8_evm.TU.Contig404_pilon.9;evm.TU.Contig488_pilon.9;evm.TU.Contig48_pilon.104;evm.TU.Contig503_pilon.7;evm.TU.Contig540_pilon.13;evm.TU.Conti…
GO:0016051	carbohydrate biosynthetic process	11	175	0.147063964131149	0.652722590285539	evm.TU.Contig10_pilon.33;evm.TU.Contig10_pilon.34;evm.TU.Contig220_pilon.8;evm.TU.Contig2876_pilon.2;evm.TU.Contig342_pilon.33;evm.TU.Contig53_pilon.34;evm.TU.Contig596_pilon.3;evm.TU.Contig624_pilon.22;evm.TU.Contig6_pilon.38;evm.TU.Contig822_pilon.39;evm.TU.Contig999_pilon.37
GO:0007623	circadian rhythm	13	214	0.1473719693265	0.652722590285539	evm.TU.Contig10_pilon.33;evm.TU.Contig10_pilon.34;evm.TU.Contig10_pilon.6;evm.TU.Contig15_pilon.94;evm.TU.Contig160_pilon.33;evm.TU.Contig1_pilon.63;evm.TU.Contig210_pilon.31;evm.TU.Contig220_pilon.61;evm.TU.Contig2467_pilon.23;evm.TU.Contig337_pilon.54;evm.TU.Contig714_pilon.2;evm.TU.Contig718_pilon.37;evm.TU.Contig71_pilon.184
GO:0001823	mesonephros development	5	64	0.14896562295127	0.652722590285539	evm.TU.Contig1172_pilon.26;evm.TU.Contig1_pilon.381;evm.TU.Contig310_pilon.70;evm.TU.Contig477_pilon.27;evm.TU.Contig53_pilon.27
GO:0072163	mesonephric epithelium development	5	64	0.14896562295127	0.652722590285539	evm.TU.Contig1172_pilon.26;evm.TU.Contig1_pilon.381;evm.TU.Contig310_pilon.70;evm.TU.Contig477_pilon.27;evm.TU.Contig53_pilon.27
GO:0072164	mesonephric tubule development	5	64	0.14896562295127	0.652722590285539	evm.TU.Contig1172_pilon.26;evm.TU.Contig1_pilon.381;evm.TU.Contig310_pilon.70;evm.TU.Contig477_pilon.27;evm.TU.Contig53_pilon.27
GO:1901068	guanosine-containing compound metabolic process	5	64	0.14896562295127	0.652722590285539	evm.TU.Contig2223_pilon.5;evm.TU.Contig25_pilon.30;evm.TU.Contig346_pilon.6;evm.TU.Contig57_pilon.22;evm.TU.Contig778_pilon.28
GO:0009888	tissue development	84	1722	0.149420043686602	0.652722590285539	evm.TU.Contig0_pilon.172;evm.TU.Contig0_pilon.90;evm.TU.Contig104_pilon.19;evm.TU.Contig107_pilon.18;evm.TU.Contig109_pilon.105;evm.TU.Contig10_pilon.14;evm.TU.Contig10_pilon.18;evm.TU.Contig10_pilon.6;evm.TU.Contig115_pilon.2;evm.TU.Contig1172_pilon.26;evm.TU.Contig1216_pilon.3;evm.TU.Contig124_pilon.7;evm.TU.Contig127_pilon.6;evm.TU.Contig128_pilon.31;evm.TU.Contig137_pilon.22;evm.TU.Contig153_…
GO:0006643	membrane lipid metabolic process	12	195	0.14943044211474	0.652722590285539	evm.TU.Contig1233_pilon.39;evm.TU.Contig1233_pilon.40;evm.TU.Contig155_pilon.114;evm.TU.Contig1691_pilon.17;evm.TU.Contig1_pilon.316;evm.TU.Contig295_pilon.214;evm.TU.Contig303_pilon.10;evm.TU.Contig590_pilon.43;evm.TU.Contig611_pilon.61;evm.TU.Contig703_pilon.30;evm.TU.Contig70_pilon.11;evm.TU.Contig822_pilon.39
GO:0031099	regeneration	12	195	0.14943044211474	0.652722590285539	evm.TU.Contig109_pilon.105;evm.TU.Contig1172_pilon.26;evm.TU.Contig1344_pilon.1;evm.TU.Contig189_pilon.20;evm.TU.Contig1_pilon.381;evm.TU.Contig210_pilon.31;evm.TU.Contig304_pilon.44;evm.TU.Contig31_pilon.19;evm.TU.Contig460_pilon.82;evm.TU.Contig53_pilon.27;evm.TU.Contig624_pilon.22;evm.TU.Contig83_pilon.34
GO:0090278	negative regulation of peptide hormone secretion	4	47	0.150087640767344	0.652722590285539	evm.TU.Contig2412_pilon.73;evm.TU.Contig554_pilon.18;evm.TU.Contig561_pilon.2;evm.TU.Contig561_pilon.3
GO:0040018	positive regulation of multicellular organism growth	6	82	0.150634549338886	0.652722590285539	evm.TU.Contig107_pilon.18;evm.TU.Contig126_pilon.19;evm.TU.Contig131_pilon.34;evm.TU.Contig2412_pilon.73;evm.TU.Contig369_pilon.45;evm.TU.Contig396_pilon.5
GO:0090263	positive regulation of canonical Wnt signaling pathway	6	82	0.150634549338886	0.652722590285539	evm.TU.Contig104_pilon.19;evm.TU.Contig1172_pilon.26;evm.TU.Contig2378_pilon.46;evm.TU.Contig460_pilon.82;evm.TU.Contig53_pilon.27;evm.TU.Contig83_pilon.34
GO:2001023	regulation of response to drug	6	82	0.150634549338886	0.652722590285539	evm.TU.Contig10_pilon.33;evm.TU.Contig10_pilon.34;evm.TU.Contig15_pilon.94;evm.TU.Contig160_pilon.33;evm.TU.Contig2765_pilon.3;evm.TU.Contig869_pilon.10
GO:0048659	smooth muscle cell proliferation	8	119	0.151924309798832	0.652722590285539	evm.TU.Contig10_pilon.6;evm.TU.Contig15_pilon.94;evm.TU.Contig1_pilon.381;evm.TU.Contig34_pilon.17;evm.TU.Contig48_pilon.16;evm.TU.Contig506_pilon.18;evm.TU.Contig554_pilon.5;evm.TU.Contig83_pilon.34
GO:0050880	regulation of blood vessel size	8	119	0.151924309798832	0.652722590285539	evm.TU.Contig115_pilon.2;evm.TU.Contig160_pilon.33;evm.TU.Contig34_pilon.17;evm.TU.Contig438_pilon.14;evm.TU.Contig48_pilon.16;evm.TU.Contig554_pilon.5;evm.TU.Contig83_pilon.34;evm.TU.Contig84_pilon.41
GO:0050796	regulation of insulin secretion	9	138	0.152645793011418	0.652722590285539	evm.TU.Contig15_pilon.94;evm.TU.Contig160_pilon.33;evm.TU.Contig221_pilon.6;evm.TU.Contig2412_pilon.73;evm.TU.Contig283_pilon.48;evm.TU.Contig298_pilon.20;evm.TU.Contig561_pilon.2;evm.TU.Contig561_pilon.3;evm.TU.Contig889_pilon.10
GO:0008039	synaptic target recognition	3	31	0.153429859887952	0.652722590285539	evm.TU.Contig2461_pilon.24;evm.TU.Contig460_pilon.100;evm.TU.Contig460_pilon.125
GO:0010829	negative regulation of glucose transport	3	31	0.153429859887952	0.652722590285539	evm.TU.Contig15_pilon.94;evm.TU.Contig1_pilon.381;evm.TU.Contig346_pilon.6
GO:0014014	negative regulation of gliogenesis	3	31	0.153429859887952	0.652722590285539	evm.TU.Contig1_pilon.63;evm.TU.Contig310_pilon.70;evm.TU.Contig791_pilon.30
GO:0030500	regulation of bone mineralization	3	31	0.153429859887952	0.652722590285539	evm.TU.Contig109_pilon.105;evm.TU.Contig460_pilon.82;evm.TU.Contig53_pilon.27
GO:0048072	compound eye pigmentation	3	31	0.153429859887952	0.652722590285539	evm.TU.Contig1172_pilon.26;evm.TU.Contig155_pilon.114;evm.TU.Contig267_pilon.44
GO:0086002	cardiac muscle cell action potential involved in contraction	3	31	0.153429859887952	0.652722590285539	evm.TU.Contig160_pilon.33;evm.TU.Contig2467_pilon.23;evm.TU.Contig83_pilon.34
GO:0007512	adult heart development	2	16	0.154162732464591	0.652722590285539	evm.TU.Contig115_pilon.2;evm.TU.Contig2765_pilon.113_evm.TU.Contig2765_pilon.114_evm.TU.Contig2765_pilon.115
GO:0009221	pyrimidine deoxyribonucleotide biosynthetic process	2	16	0.154162732464591	0.652722590285539	evm.TU.Contig210_pilon.31;evm.TU.Contig353_pilon.49
GO:0010644	cell communication by electrical coupling	2	16	0.154162732464591	0.652722590285539	evm.TU.Contig160_pilon.33;evm.TU.Contig83_pilon.34
GO:0010831	positive regulation of myotube differentiation	2	16	0.154162732464591	0.652722590285539	evm.TU.Contig127_pilon.6;evm.TU.Contig53_pilon.27
GO:0030237	female sex determination	2	16	0.154162732464591	0.652722590285539	evm.TU.Contig325_pilon.16;evm.TU.Contig53_pilon.27
GO:0030878	thyroid gland development	2	16	0.154162732464591	0.652722590285539	evm.TU.Contig220_pilon.61;evm.TU.Contig274_pilon.28
GO:0033617	mitochondrial respiratory chain complex IV assembly	2	16	0.154162732464591	0.652722590285539	evm.TU.Contig2912_pilon.88;evm.TU.Contig88_pilon.60
GO:0045822	negative regulation of heart contraction	2	16	0.154162732464591	0.652722590285539	evm.TU.Contig115_pilon.2;evm.TU.Contig15_pilon.94
GO:0046929	negative regulation of neurotransmitter secretion	2	16	0.154162732464591	0.652722590285539	evm.TU.Contig561_pilon.2;evm.TU.Contig561_pilon.3
GO:0050951	sensory perception of temperature stimulus	2	16	0.154162732464591	0.652722590285539	evm.TU.Contig1_pilon.63;evm.TU.Contig216_pilon.29
GO:0060283	negative regulation of oocyte development	2	16	0.154162732464591	0.652722590285539	evm.TU.Contig34_pilon.17;evm.TU.Contig554_pilon.5
GO:0060579	ventral spinal cord interneuron fate commitment	2	16	0.154162732464591	0.652722590285539	evm.TU.Contig2400_pilon.15;evm.TU.Contig348_pilon.47
GO:0071450	cellular response to oxygen radical	2	16	0.154162732464591	0.652722590285539	evm.TU.Contig48_pilon.16;evm.TU.Contig624_pilon.22
GO:0071451	cellular response to superoxide	2	16	0.154162732464591	0.652722590285539	evm.TU.Contig48_pilon.16;evm.TU.Contig624_pilon.22
GO:0090254	cell elongation involved in imaginal disc-derived wing morphogenesis	2	16	0.154162732464591	0.652722590285539	evm.TU.Contig1172_pilon.26;evm.TU.Contig354_pilon.6
GO:0097011	cellular response to granulocyte macrophage colony-stimulating factor stimulus	2	16	0.154162732464591	0.652722590285539	evm.TU.Contig34_pilon.17;evm.TU.Contig554_pilon.5
GO:0097012	response to granulocyte macrophage colony-stimulating factor	2	16	0.154162732464591	0.652722590285539	evm.TU.Contig34_pilon.17;evm.TU.Contig554_pilon.5
GO:0097034	mitochondrial respiratory chain complex IV biogenesis	2	16	0.154162732464591	0.652722590285539	evm.TU.Contig2912_pilon.88;evm.TU.Contig88_pilon.60
GO:1900194	negative regulation of oocyte maturation	2	16	0.154162732464591	0.652722590285539	evm.TU.Contig34_pilon.17;evm.TU.Contig554_pilon.5
GO:1901380	negative regulation of potassium ion transmembrane transport	2	16	0.154162732464591	0.652722590285539	evm.TU.Contig2467_pilon.23;evm.TU.Contig83_pilon.34
GO:1901798	positive regulation of signal transduction by p53 class mediator	2	16	0.154162732464591	0.652722590285539	evm.TU.Contig101_pilon.125;evm.TU.Contig774_pilon.16
GO:0032846	positive regulation of homeostatic process	11	177	0.155216092735217	0.652722590285539	evm.TU.Contig10_pilon.33;evm.TU.Contig10_pilon.34;evm.TU.Contig15_pilon.94;evm.TU.Contig2765_pilon.113_evm.TU.Contig2765_pilon.114_evm.TU.Contig2765_pilon.115;evm.TU.Contig2765_pilon.64;evm.TU.Contig298_pilon.20;evm.TU.Contig34_pilon.17;evm.TU.Contig506_pilon.18;evm.TU.Contig523_pilon.111;evm.TU.Contig554_pilon.5;evm.TU.Contig83_pilon.34
GO:0071407	cellular response to organic cyclic compound	24	439	0.155965859657633	0.652722590285539	evm.TU.Contig0_pilon.356;evm.TU.Contig10_pilon.6;evm.TU.Contig1429_pilon.1;evm.TU.Contig160_pilon.33;evm.TU.Contig1691_pilon.17;evm.TU.Contig1_pilon.381;evm.TU.Contig1_pilon.63;evm.TU.Contig225_pilon.70;evm.TU.Contig283_pilon.48;evm.TU.Contig31_pilon.19;evm.TU.Contig337_pilon.54;evm.TU.Contig44_pilon.3;evm.TU.Contig469_pilon.6;evm.TU.Contig481_pilon.32;evm.TU.Contig528_pilon.20;evm.TU.Contig53_pi…
GO:0043331	response to dsRNA	5	65	0.155978241752763	0.652722590285539	evm.TU.Contig225_pilon.70;evm.TU.Contig469_pilon.6;evm.TU.Contig575_pilon.64;evm.TU.Contig659_pilon.15;evm.TU.Contig83_pilon.34
GO:0031058	positive regulation of histone modification	6	83	0.156798009388693	0.652722590285539	evm.TU.Contig0_pilon.147;evm.TU.Contig107_pilon.18;evm.TU.Contig216_pilon.29;evm.TU.Contig304_pilon.44;evm.TU.Contig31_pilon.19;evm.TU.Contig415_pilon.24_evm.TU.Contig415_pilon.25
GO:1901343	negative regulation of vasculature development	6	83	0.156798009388693	0.652722590285539	evm.TU.Contig10_pilon.33;evm.TU.Contig10_pilon.34;evm.TU.Contig274_pilon.28;evm.TU.Contig34_pilon.17;evm.TU.Contig53_pilon.27;evm.TU.Contig554_pilon.5
GO:1901566	organonitrogen compound biosynthetic process	79	1618	0.157235544280852	0.652722590285539	evm.TU.Contig0_pilon.236;evm.TU.Contig0_pilon.270;evm.TU.Contig10_pilon.18;evm.TU.Contig10_pilon.33;evm.TU.Contig10_pilon.34;evm.TU.Contig111_pilon.12;evm.TU.Contig1171_pilon.41;evm.TU.Contig1216_pilon.3;evm.TU.Contig1236_pilon.6;evm.TU.Contig1282_pilon.3;evm.TU.Contig131_pilon.34;evm.TU.Contig155_pilon.32;evm.TU.Contig155_pilon.37;evm.TU.Contig15_pilon.94;evm.TU.Contig1691_pilon.17;evm.TU.Contig…
GO:0010172	embryonic body morphogenesis	4	48	0.158448821194859	0.652722590285539	evm.TU.Contig23_pilon.21;evm.TU.Contig316_pilon.57;evm.TU.Contig346_pilon.1;evm.TU.Contig417_pilon.6
GO:0036296	response to increased oxygen levels	4	48	0.158448821194859	0.652722590285539	evm.TU.Contig10_pilon.6;evm.TU.Contig160_pilon.33;evm.TU.Contig48_pilon.16;evm.TU.Contig83_pilon.34
GO:1901215	negative regulation of neuron death	11	178	0.15937715421824	0.652722590285539	evm.TU.Contig0_pilon.90;evm.TU.Contig1172_pilon.26;evm.TU.Contig15_pilon.94;evm.TU.Contig1_pilon.63;evm.TU.Contig221_pilon.11;evm.TU.Contig283_pilon.48;evm.TU.Contig316_pilon.57;evm.TU.Contig31_pilon.19;evm.TU.Contig346_pilon.1;evm.TU.Contig460_pilon.82;evm.TU.Contig48_pilon.16
GO:0009314	response to radiation	26	482	0.160079799290202	0.652722590285539	evm.TU.Contig101_pilon.51;evm.TU.Contig107_pilon.18;evm.TU.Contig10_pilon.6;evm.TU.Contig115_pilon.2;evm.TU.Contig1210_pilon.32;evm.TU.Contig155_pilon.37;evm.TU.Contig15_pilon.94;evm.TU.Contig160_pilon.33;evm.TU.Contig1691_pilon.17;evm.TU.Contig189_pilon.20;evm.TU.Contig1_pilon.381;evm.TU.Contig1_pilon.63;evm.TU.Contig24_pilon.56;evm.TU.Contig2876_pilon.5;evm.TU.Contig2912_pilon.88;evm.TU.Contig4…
GO:1902600	hydrogen ion transmembrane transport	7	102	0.160658224695206	0.652722590285539	evm.TU.Contig1777_pilon.77;evm.TU.Contig2765_pilon.5;evm.TU.Contig2912_pilon.88;evm.TU.Contig488_pilon.36;evm.TU.Contig794_pilon.24;evm.TU.Contig85_pilon.30;evm.TU.Contig87_pilon.20
GO:0051046	regulation of secretion	28	524	0.160992603252315	0.652722590285539	evm.TU.Contig10_pilon.33;evm.TU.Contig10_pilon.34;evm.TU.Contig15_pilon.94;evm.TU.Contig160_pilon.33;evm.TU.Contig189_pilon.20;evm.TU.Contig1_pilon.63;evm.TU.Contig221_pilon.11;evm.TU.Contig221_pilon.6;evm.TU.Contig221_pilon.68;evm.TU.Contig2329_pilon.39;evm.TU.Contig2412_pilon.73;evm.TU.Contig2765_pilon.3;evm.TU.Contig283_pilon.48;evm.TU.Contig298_pilon.20;evm.TU.Contig342_pilon.33;evm.TU.Contig…
GO:0048608	reproductive structure development	23	421	0.163013872857302	0.652722590285539	evm.TU.Contig0_pilon.147;evm.TU.Contig10_pilon.33;evm.TU.Contig10_pilon.34;evm.TU.Contig1321_pilon.7;evm.TU.Contig15_pilon.94;evm.TU.Contig1_pilon.114;evm.TU.Contig1_pilon.381;evm.TU.Contig1_pilon.63;evm.TU.Contig220_pilon.61;evm.TU.Contig221_pilon.68;evm.TU.Contig2400_pilon.15;evm.TU.Contig2765_pilon.113_evm.TU.Contig2765_pilon.114_evm.TU.Contig2765_pilon.115;evm.TU.Contig283_pilon.48;evm.TU.Con…
GO:0010332	response to gamma radiation	5	66	0.163124489921333	0.652722590285539	evm.TU.Contig107_pilon.18;evm.TU.Contig10_pilon.6;evm.TU.Contig1_pilon.381;evm.TU.Contig48_pilon.16;evm.TU.Contig83_pilon.34
GO:0008284	positive regulation of cell proliferation	28	525	0.163445548403088	0.652722590285539	evm.TU.Contig0_pilon.172;evm.TU.Contig104_pilon.19;evm.TU.Contig10_pilon.33;evm.TU.Contig10_pilon.34;evm.TU.Contig10_pilon.6;evm.TU.Contig115_pilon.2;evm.TU.Contig1172_pilon.26;evm.TU.Contig15_pilon.94;evm.TU.Contig160_pilon.33;evm.TU.Contig189_pilon.20;evm.TU.Contig19_pilon.17;evm.TU.Contig1_pilon.381;evm.TU.Contig1_pilon.63;evm.TU.Contig218_pilon.80;evm.TU.Contig221_pilon.6;evm.TU.Contig23_pilo…
GO:0097164	ammonium ion metabolic process	11	179	0.163594003677117	0.652722590285539	evm.TU.Contig131_pilon.34;evm.TU.Contig1691_pilon.17;evm.TU.Contig224_pilon.45;evm.TU.Contig2765_pilon.113_evm.TU.Contig2765_pilon.114_evm.TU.Contig2765_pilon.115;evm.TU.Contig2765_pilon.3;evm.TU.Contig34_pilon.17;evm.TU.Contig488_pilon.9;evm.TU.Contig554_pilon.5;evm.TU.Contig71_pilon.184;evm.TU.Contig84_pilon.115;evm.TU.Contig84_pilon.78
GO:0000186	activation of MAPKK activity	3	32	0.164140375723219	0.652722590285539	evm.TU.Contig2875_pilon.7;evm.TU.Contig457_pilon.13;evm.TU.Contig857_pilon.3
GO:0001836	release of cytochrome c from mitochondria	3	32	0.164140375723219	0.652722590285539	evm.TU.Contig460_pilon.82;evm.TU.Contig481_pilon.32;evm.TU.Contig48_pilon.16
GO:0046348	amino sugar catabolic process	3	32	0.164140375723219	0.652722590285539	evm.TU.Contig1207_pilon.10;evm.TU.Contig216_pilon.92;evm.TU.Contig87_pilon.29
GO:0046427	positive regulation of JAK-STAT cascade	3	32	0.164140375723219	0.652722590285539	evm.TU.Contig10_pilon.33;evm.TU.Contig10_pilon.34;evm.TU.Contig310_pilon.70
GO:1904894	positive regulation of STAT cascade	3	32	0.164140375723219	0.652722590285539	evm.TU.Contig10_pilon.33;evm.TU.Contig10_pilon.34;evm.TU.Contig310_pilon.70
GO:0000379	tRNA-type intron splice site recognition and cleavage	1	4	0.164443910746794	0.652722590285539	evm.TU.Contig1070_pilon.2
GO:0000957	mitochondrial RNA catabolic process	1	4	0.164443910746794	0.652722590285539	evm.TU.Contig225_pilon.70
GO:0001573	ganglioside metabolic process	1	4	0.164443910746794	0.652722590285539	evm.TU.Contig1_pilon.316
GO:0001978	regulation of systemic arterial blood pressure by carotid sinus baroreceptor feedback	1	4	0.164443910746794	0.652722590285539	evm.TU.Contig115_pilon.2
GO:0001993	regulation of systemic arterial blood pressure by norepinephrine-epinephrine	1	4	0.164443910746794	0.652722590285539	evm.TU.Contig115_pilon.2
GO:0001994	norepinephrine-epinephrine vasoconstriction involved in regulation of systemic arterial blood pressure	1	4	0.164443910746794	0.652722590285539	evm.TU.Contig115_pilon.2
GO:0002679	respiratory burst involved in defense response	1	4	0.164443910746794	0.652722590285539	evm.TU.Contig791_pilon.30
GO:0003025	regulation of systemic arterial blood pressure by baroreceptor feedback	1	4	0.164443910746794	0.652722590285539	evm.TU.Contig115_pilon.2
GO:0003032	detection of oxygen	1	4	0.164443910746794	0.652722590285539	evm.TU.Contig48_pilon.16
GO:0003062	regulation of heart rate by chemical signal	1	4	0.164443910746794	0.652722590285539	evm.TU.Contig2467_pilon.23
GO:0003321	positive regulation of blood pressure by epinephrine-norepinephrine	1	4	0.164443910746794	0.652722590285539	evm.TU.Contig115_pilon.2
GO:0006478	peptidyl-tyrosine sulfation	1	4	0.164443910746794	0.652722590285539	evm.TU.Contig1298_pilon.57
GO:0006756	AMP phosphorylation	1	4	0.164443910746794	0.652722590285539	evm.TU.Contig778_pilon.28
GO:0007523	larval visceral muscle development	1	4	0.164443910746794	0.652722590285539	evm.TU.Contig1172_pilon.26
GO:0008212	mineralocorticoid metabolic process	1	4	0.164443910746794	0.652722590285539	evm.TU.Contig53_pilon.27
GO:0009051	pentose-phosphate shunt, oxidative branch	1	4	0.164443910746794	0.652722590285539	evm.TU.Contig2876_pilon.2
GO:0009138	pyrimidine nucleoside diphosphate metabolic process	1	4	0.164443910746794	0.652722590285539	evm.TU.Contig353_pilon.49
GO:0009188	ribonucleoside diphosphate biosynthetic process	1	4	0.164443910746794	0.652722590285539	evm.TU.Contig778_pilon.28
GO:0009189	deoxyribonucleoside diphosphate biosynthetic process	1	4	0.164443910746794	0.652722590285539	evm.TU.Contig353_pilon.49
GO:0009405	pathogenesis	1	4	0.164443910746794	0.652722590285539	evm.TU.Contig1_pilon.381
GO:0010045	response to nickel cation	1	4	0.164443910746794	0.652722590285539	evm.TU.Contig150_pilon.16
GO:0010512	negative regulation of phosphatidylinositol biosynthetic process	1	4	0.164443910746794	0.652722590285539	evm.TU.Contig1159_pilon.7
GO:0014858	positive regulation of skeletal muscle cell proliferation	1	4	0.164443910746794	0.652722590285539	evm.TU.Contig53_pilon.27
GO:0019954	asexual reproduction	1	4	0.164443910746794	0.652722590285539	evm.TU.Contig735_pilon.5
GO:0021557	oculomotor nerve development	1	4	0.164443910746794	0.652722590285539	evm.TU.Contig310_pilon.70
GO:0021633	optic nerve structural organization	1	4	0.164443910746794	0.652722590285539	evm.TU.Contig160_pilon.33
GO:0021797	forebrain anterior/posterior pattern specification	1	4	0.164443910746794	0.652722590285539	evm.TU.Contig1172_pilon.26
GO:0021979	hypothalamus cell differentiation	1	4	0.164443910746794	0.652722590285539	evm.TU.Contig218_pilon.80
GO:0030579	ubiquitin-dependent SMAD protein catabolic process	1	4	0.164443910746794	0.652722590285539	evm.TU.Contig1172_pilon.26
GO:0030644	cellular chloride ion homeostasis	1	4	0.164443910746794	0.652722590285539	evm.TU.Contig84_pilon.41
GO:0031943	regulation of glucocorticoid metabolic process	1	4	0.164443910746794	0.652722590285539	evm.TU.Contig53_pilon.27
GO:0031946	regulation of glucocorticoid biosynthetic process	1	4	0.164443910746794	0.652722590285539	evm.TU.Contig53_pilon.27
GO:0032341	aldosterone metabolic process	1	4	0.164443910746794	0.652722590285539	evm.TU.Contig53_pilon.27
GO:0032847	regulation of cellular pH reduction	1	4	0.164443910746794	0.652722590285539	evm.TU.Contig2765_pilon.64
GO:0033484	nitric oxide homeostasis	1	4	0.164443910746794	0.652722590285539	evm.TU.Contig83_pilon.34
GO:0033489	cholesterol biosynthetic process via desmosterol	1	4	0.164443910746794	0.652722590285539	evm.TU.Contig601_pilon.21
GO:0033490	cholesterol biosynthetic process via lathosterol	1	4	0.164443910746794	0.652722590285539	evm.TU.Contig601_pilon.21
GO:0034650	cortisol metabolic process	1	4	0.164443910746794	0.652722590285539	evm.TU.Contig53_pilon.27
GO:0034651	cortisol biosynthetic process	1	4	0.164443910746794	0.652722590285539	evm.TU.Contig53_pilon.27
GO:0034773	histone H4-K20 trimethylation	1	4	0.164443910746794	0.652722590285539	evm.TU.Contig0_pilon.147
GO:0035217	labial disc development	1	4	0.164443910746794	0.652722590285539	evm.TU.Contig1172_pilon.26
GO:0035263	genital disc sexually dimorphic development	1	4	0.164443910746794	0.652722590285539	evm.TU.Contig1172_pilon.26
GO:0035995	detection of muscle stretch	1	4	0.164443910746794	0.652722590285539	evm.TU.Contig127_pilon.6
GO:0038188	cholecystokinin signaling pathway	1	4	0.164443910746794	0.652722590285539	evm.TU.Contig189_pilon.20
GO:0042691	positive regulation of crystal cell differentiation	1	4	0.164443910746794	0.652722590285539	evm.TU.Contig1172_pilon.26
GO:0044528	regulation of mitochondrial mRNA stability	1	4	0.164443910746794	0.652722590285539	evm.TU.Contig225_pilon.70
GO:0044565	dendritic cell proliferation	1	4	0.164443910746794	0.652722590285539	evm.TU.Contig63_pilon.8
GO:0045350	interferon-beta biosynthetic process	1	4	0.164443910746794	0.652722590285539	evm.TU.Contig63_pilon.8
GO:0045357	regulation of interferon-beta biosynthetic process	1	4	0.164443910746794	0.652722590285539	evm.TU.Contig63_pilon.8
GO:0045359	positive regulation of interferon-beta biosynthetic process	1	4	0.164443910746794	0.652722590285539	evm.TU.Contig63_pilon.8
GO:0045612	positive regulation of hemocyte differentiation	1	4	0.164443910746794	0.652722590285539	evm.TU.Contig1172_pilon.26
GO:0046051	UTP metabolic process	1	4	0.164443910746794	0.652722590285539	evm.TU.Contig778_pilon.28
GO:0046398	UDP-glucuronate metabolic process	1	4	0.164443910746794	0.652722590285539	evm.TU.Contig999_pilon.37
GO:0046619	optic placode formation involved in camera-type eye formation	1	4	0.164443910746794	0.652722590285539	evm.TU.Contig2875_pilon.7
GO:0046898	response to cycloheximide	1	4	0.164443910746794	0.652722590285539	evm.TU.Contig1_pilon.381
GO:0048251	elastic fiber assembly	1	4	0.164443910746794	0.652722590285539	evm.TU.Contig213_pilon.122
GO:0050861	positive regulation of B cell receptor signaling pathway	1	4	0.164443910746794	0.652722590285539	evm.TU.Contig15_pilon.94
GO:0051459	regulation of corticotropin secretion	1	4	0.164443910746794	0.652722590285539	evm.TU.Contig554_pilon.18
GO:0051581	negative regulation of neurotransmitter uptake	1	4	0.164443910746794	0.652722590285539	evm.TU.Contig2765_pilon.3
GO:0051902	negative regulation of mitochondrial depolarization	1	4	0.164443910746794	0.652722590285539	evm.TU.Contig460_pilon.82
GO:0060014	granulosa cell differentiation	1	4	0.164443910746794	0.652722590285539	evm.TU.Contig325_pilon.16
GO:0060061	Spemann organizer formation	1	4	0.164443910746794	0.652722590285539	evm.TU.Contig1172_pilon.26
GO:0060164	regulation of timing of neuron differentiation	1	4	0.164443910746794	0.652722590285539	evm.TU.Contig310_pilon.70
GO:0060414	aorta smooth muscle tissue morphogenesis	1	4	0.164443910746794	0.652722590285539	evm.TU.Contig128_pilon.31
GO:0060482	lobar bronchus development	1	4	0.164443910746794	0.652722590285539	evm.TU.Contig274_pilon.28
GO:0060486	Clara cell differentiation	1	4	0.164443910746794	0.652722590285539	evm.TU.Contig220_pilon.61
GO:0060510	Type II pneumocyte differentiation	1	4	0.164443910746794	0.652722590285539	evm.TU.Contig220_pilon.61
GO:0061316	canonical Wnt signaling pathway involved in heart development	1	4	0.164443910746794	0.652722590285539	evm.TU.Contig1172_pilon.26
GO:0070253	somatostatin secretion	1	4	0.164443910746794	0.652722590285539	evm.TU.Contig189_pilon.20
GO:0070269	pyroptosis	1	4	0.164443910746794	0.652722590285539	evm.TU.Contig372_pilon.27
GO:0070654	sensory epithelium regeneration	1	4	0.164443910746794	0.652722590285539	evm.TU.Contig53_pilon.27
GO:0070782	phosphatidylserine exposure on apoptotic cell surface	1	4	0.164443910746794	0.652722590285539	evm.TU.Contig71_pilon.181
GO:0070836	caveola assembly	1	4	0.164443910746794	0.652722590285539	evm.TU.Contig83_pilon.34
GO:0071034	CUT catabolic process	1	4	0.164443910746794	0.652722590285539	evm.TU.Contig1_pilon.135
GO:0071043	CUT metabolic process	1	4	0.164443910746794	0.652722590285539	evm.TU.Contig1_pilon.135
GO:0071316	cellular response to nicotine	1	4	0.164443910746794	0.652722590285539	evm.TU.Contig1_pilon.63
GO:0071386	cellular response to corticosterone stimulus	1	4	0.164443910746794	0.652722590285539	evm.TU.Contig44_pilon.3
GO:0071529	cementum mineralization	1	4	0.164443910746794	0.652722590285539	evm.TU.Contig858_pilon.9
GO:0071569	protein ufmylation	1	4	0.164443910746794	0.652722590285539	evm.TU.Contig101_pilon.125
GO:0071852	fungal-type cell wall organization or biogenesis	1	4	0.164443910746794	0.652722590285539	evm.TU.Contig1_pilon.381
GO:0071895	odontoblast differentiation	1	4	0.164443910746794	0.652722590285539	evm.TU.Contig31_pilon.19
GO:0072071	kidney interstitial fibroblast differentiation	1	4	0.164443910746794	0.652722590285539	evm.TU.Contig310_pilon.70
GO:0072174	metanephric tubule formation	1	4	0.164443910746794	0.652722590285539	evm.TU.Contig53_pilon.27
GO:0072282	metanephric nephron tubule morphogenesis	1	4	0.164443910746794	0.652722590285539	evm.TU.Contig310_pilon.70
GO:0086103	G-protein coupled receptor signaling pathway involved in heart process	1	4	0.164443910746794	0.652722590285539	evm.TU.Contig83_pilon.34
GO:0090099	negative regulation of decapentaplegic signaling pathway	1	4	0.164443910746794	0.652722590285539	evm.TU.Contig70_pilon.11
GO:0090273	regulation of somatostatin secretion	1	4	0.164443910746794	0.652722590285539	evm.TU.Contig189_pilon.20
GO:0090274	positive regulation of somatostatin secretion	1	4	0.164443910746794	0.652722590285539	evm.TU.Contig189_pilon.20
GO:0090309	positive regulation of methylation-dependent chromatin silencing	1	4	0.164443910746794	0.652722590285539	evm.TU.Contig0_pilon.147
GO:0097084	vascular smooth muscle cell development	1	4	0.164443910746794	0.652722590285539	evm.TU.Contig310_pilon.70
GO:0097272	ammonia homeostasis	1	4	0.164443910746794	0.652722590285539	evm.TU.Contig503_pilon.7
GO:0097411	hypoxia-inducible factor-1alpha signaling pathway	1	4	0.164443910746794	0.652722590285539	evm.TU.Contig1216_pilon.35
GO:0097494	regulation of vesicle size	1	4	0.164443910746794	0.652722590285539	evm.TU.Contig477_pilon.11
GO:0098915	membrane repolarization during ventricular cardiac muscle cell action potential	1	4	0.164443910746794	0.652722590285539	evm.TU.Contig2467_pilon.23
GO:1900369	negative regulation of RNA interference	1	4	0.164443910746794	0.652722590285539	evm.TU.Contig1236_pilon.6
GO:1902635	1-phosphatidyl-1D-myo-inositol 4,5-bisphosphate biosynthetic process	1	4	0.164443910746794	0.652722590285539	evm.TU.Contig1159_pilon.7
GO:1902646	regulation of 1-phosphatidyl-1D-myo-inositol 4,5-bisphosphate biosynthetic process	1	4	0.164443910746794	0.652722590285539	evm.TU.Contig1159_pilon.7
GO:1902647	negative regulation of 1-phosphatidyl-1D-myo-inositol 4,5-bisphosphate biosynthetic process	1	4	0.164443910746794	0.652722590285539	evm.TU.Contig1159_pilon.7
GO:1902811	positive regulation of skeletal muscle fiber differentiation	1	4	0.164443910746794	0.652722590285539	evm.TU.Contig53_pilon.27
GO:1902822	regulation of late endosome to lysosome transport	1	4	0.164443910746794	0.652722590285539	evm.TU.Contig358_pilon.39
GO:1903265	positive regulation of tumor necrosis factor-mediated signaling pathway	1	4	0.164443910746794	0.652722590285539	evm.TU.Contig221_pilon.11
GO:1903344	regulation of protein polyglycylation	1	4	0.164443910746794	0.652722590285539	evm.TU.Contig144_pilon.6
GO:1903346	positive regulation of protein polyglycylation	1	4	0.164443910746794	0.652722590285539	evm.TU.Contig144_pilon.6
GO:1903609	negative regulation of inward rectifier potassium channel activity	1	4	0.164443910746794	0.652722590285539	evm.TU.Contig83_pilon.34
GO:1903625	negative regulation of DNA catabolic process	1	4	0.164443910746794	0.652722590285539	evm.TU.Contig624_pilon.22
GO:1904180	negative regulation of membrane depolarization	1	4	0.164443910746794	0.652722590285539	evm.TU.Contig460_pilon.82
GO:1904259	regulation of basement membrane assembly involved in embryonic body morphogenesis	1	4	0.164443910746794	0.652722590285539	evm.TU.Contig417_pilon.6
GO:1904261	positive regulation of basement membrane assembly involved in embryonic body morphogenesis	1	4	0.164443910746794	0.652722590285539	evm.TU.Contig417_pilon.6
GO:1904340	positive regulation of dopaminergic neuron differentiation	1	4	0.164443910746794	0.652722590285539	evm.TU.Contig2765_pilon.3
GO:1990399	epithelium regeneration	1	4	0.164443910746794	0.652722590285539	evm.TU.Contig53_pilon.27
GO:2000018	regulation of male gonad development	1	4	0.164443910746794	0.652722590285539	evm.TU.Contig53_pilon.27
GO:2000118	regulation of sodium-dependent phosphate transport	1	4	0.164443910746794	0.652722590285539	evm.TU.Contig31_pilon.19
GO:2000120	positive regulation of sodium-dependent phosphate transport	1	4	0.164443910746794	0.652722590285539	evm.TU.Contig31_pilon.19
GO:2000322	regulation of glucocorticoid receptor signaling pathway	1	4	0.164443910746794	0.652722590285539	evm.TU.Contig1_pilon.63
GO:2000324	positive regulation of glucocorticoid receptor signaling pathway	1	4	0.164443910746794	0.652722590285539	evm.TU.Contig1_pilon.63
GO:2000672	negative regulation of motor neuron apoptotic process	1	4	0.164443910746794	0.652722590285539	evm.TU.Contig0_pilon.90
GO:2000977	regulation of forebrain neuron differentiation	1	4	0.164443910746794	0.652722590285539	evm.TU.Contig310_pilon.70
GO:2001225	regulation of chloride transport	1	4	0.164443910746794	0.652722590285539	evm.TU.Contig2765_pilon.64
GO:0051050	positive regulation of transport	36	694	0.165037663454601	0.654642053569584	evm.TU.Contig0_pilon.90;evm.TU.Contig10_pilon.33;evm.TU.Contig10_pilon.34;evm.TU.Contig1159_pilon.7;evm.TU.Contig1216_pilon.35;evm.TU.Contig128_pilon.31;evm.TU.Contig137_pilon.22;evm.TU.Contig15_pilon.94;evm.TU.Contig160_pilon.33;evm.TU.Contig189_pilon.20;evm.TU.Contig221_pilon.6;evm.TU.Contig221_pilon.68;evm.TU.Contig2329_pilon.39;evm.TU.Contig237_pilon.6;evm.TU.Contig2412_pilon.73;evm.TU.Contig…
GO:0006814	sodium ion transport	10	160	0.165584153985148	0.655934028653165	evm.TU.Contig1216_pilon.35;evm.TU.Contig131_pilon.34;evm.TU.Contig20_pilon.30;evm.TU.Contig328_pilon.37;evm.TU.Contig362_pilon.7;evm.TU.Contig481_pilon.100;evm.TU.Contig575_pilon.64;evm.TU.Contig636_pilon.10;evm.TU.Contig87_pilon.20;evm.TU.Contig946_pilon.35
GO:1904062	regulation of cation transmembrane transport	10	160	0.165584153985148	0.655934028653165	evm.TU.Contig1216_pilon.35;evm.TU.Contig160_pilon.33;evm.TU.Contig2467_pilon.23;evm.TU.Contig2765_pilon.5;evm.TU.Contig506_pilon.18;evm.TU.Contig523_pilon.111;evm.TU.Contig554_pilon.18;evm.TU.Contig624_pilon.22;evm.TU.Contig636_pilon.10;evm.TU.Contig83_pilon.34
GO:0051937	catecholamine transport	4	49	0.16697779231677	0.65662431601677	evm.TU.Contig131_pilon.34;evm.TU.Contig15_pilon.94;evm.TU.Contig160_pilon.33;evm.TU.Contig2765_pilon.3
GO:0090398	cellular senescence	4	49	0.16697779231677	0.65662431601677	evm.TU.Contig70_pilon.11;evm.TU.Contig774_pilon.16;evm.TU.Contig80_pilon.39;evm.TU.Contig83_pilon.34
GO:0098739	import across plasma membrane	4	49	0.16697779231677	0.65662431601677	evm.TU.Contig144_pilon.6;evm.TU.Contig29_pilon.3;evm.TU.Contig703_pilon.30;evm.TU.Contig869_pilon.10
GO:0007420	brain development	34	653	0.167939145729271	0.65662431601677	evm.TU.Contig101_pilon.125;evm.TU.Contig111_pilon.12;evm.TU.Contig1172_pilon.26;evm.TU.Contig131_pilon.34;evm.TU.Contig137_pilon.22;evm.TU.Contig153_pilon.83;evm.TU.Contig153_pilon.84;evm.TU.Contig160_pilon.33;evm.TU.Contig187_pilon.52;evm.TU.Contig189_pilon.20;evm.TU.Contig19_pilon.17;evm.TU.Contig1_pilon.381;evm.TU.Contig1_pilon.63;evm.TU.Contig216_pilon.38;evm.TU.Contig218_pilon.80;evm.TU.Cont…
GO:0051051	negative regulation of transport	20	361	0.16794217615017	0.65662431601677	evm.TU.Contig10_pilon.33;evm.TU.Contig10_pilon.34;evm.TU.Contig1216_pilon.35;evm.TU.Contig134_pilon.7;evm.TU.Contig15_pilon.94;evm.TU.Contig160_pilon.33;evm.TU.Contig1_pilon.381;evm.TU.Contig2412_pilon.73;evm.TU.Contig2467_pilon.23;evm.TU.Contig25_pilon.30;evm.TU.Contig2765_pilon.3;evm.TU.Contig310_pilon.70;evm.TU.Contig346_pilon.6;evm.TU.Contig460_pilon.82;evm.TU.Contig523_pilon.111;evm.TU.Conti…
GO:0002792	negative regulation of peptide secretion	6	85	0.169448788170201	0.65662431601677	evm.TU.Contig10_pilon.33;evm.TU.Contig10_pilon.34;evm.TU.Contig2412_pilon.73;evm.TU.Contig554_pilon.18;evm.TU.Contig561_pilon.2;evm.TU.Contig561_pilon.3
GO:0060326	cell chemotaxis	6	85	0.169448788170201	0.65662431601677	evm.TU.Contig10_pilon.6;evm.TU.Contig15_pilon.94;evm.TU.Contig1691_pilon.17;evm.TU.Contig1_pilon.96;evm.TU.Contig718_pilon.37;evm.TU.Contig80_pilon.39
GO:0060563	neuroepithelial cell differentiation	6	85	0.169448788170201	0.65662431601677	evm.TU.Contig267_pilon.56;evm.TU.Contig310_pilon.70;evm.TU.Contig31_pilon.19;evm.TU.Contig333_pilon.1;evm.TU.Contig53_pilon.27;evm.TU.Contig87_pilon.20
GO:0001958	endochondral ossification	2	17	0.169900441713821	0.65662431601677	evm.TU.Contig858_pilon.9;evm.TU.Contig999_pilon.37
GO:0005984	disaccharide metabolic process	2	17	0.169900441713821	0.65662431601677	evm.TU.Contig342_pilon.33;evm.TU.Contig822_pilon.39
GO:0006004	fucose metabolic process	2	17	0.169900441713821	0.65662431601677	evm.TU.Contig1321_pilon.17;evm.TU.Contig540_pilon.13
GO:0007168	receptor guanylyl cyclase signaling pathway	2	17	0.169900441713821	0.65662431601677	evm.TU.Contig34_pilon.17;evm.TU.Contig554_pilon.5
GO:0021854	hypothalamus development	2	17	0.169900441713821	0.65662431601677	evm.TU.Contig1_pilon.381;evm.TU.Contig218_pilon.80
GO:0030800	negative regulation of cyclic nucleotide metabolic process	2	17	0.169900441713821	0.65662431601677	evm.TU.Contig561_pilon.2;evm.TU.Contig561_pilon.3
GO:0030803	negative regulation of cyclic nucleotide biosynthetic process	2	17	0.169900441713821	0.65662431601677	evm.TU.Contig561_pilon.2;evm.TU.Contig561_pilon.3
GO:0031280	negative regulation of cyclase activity	2	17	0.169900441713821	0.65662431601677	evm.TU.Contig561_pilon.2;evm.TU.Contig561_pilon.3
GO:0035287	head segmentation	2	17	0.169900441713821	0.65662431601677	evm.TU.Contig316_pilon.57;evm.TU.Contig346_pilon.1
GO:0036075	replacement ossification	2	17	0.169900441713821	0.65662431601677	evm.TU.Contig858_pilon.9;evm.TU.Contig999_pilon.37
GO:0042311	vasodilation	2	17	0.169900441713821	0.65662431601677	evm.TU.Contig438_pilon.14;evm.TU.Contig48_pilon.16
GO:0042362	fat-soluble vitamin biosynthetic process	2	17	0.169900441713821	0.65662431601677	evm.TU.Contig155_pilon.37;evm.TU.Contig2876_pilon.5
GO:0044849	estrous cycle	2	17	0.169900441713821	0.65662431601677	evm.TU.Contig10_pilon.6;evm.TU.Contig189_pilon.20
GO:0046951	ketone body biosynthetic process	2	17	0.169900441713821	0.65662431601677	evm.TU.Contig1306_pilon.35;evm.TU.Contig48_pilon.104
GO:0048011	neurotrophin TRK receptor signaling pathway	2	17	0.169900441713821	0.65662431601677	evm.TU.Contig1_pilon.63;evm.TU.Contig2875_pilon.7
GO:0051195	negative regulation of cofactor metabolic process	2	17	0.169900441713821	0.65662431601677	evm.TU.Contig10_pilon.33;evm.TU.Contig10_pilon.34
GO:0051969	regulation of transmission of nerve impulse	2	17	0.169900441713821	0.65662431601677	evm.TU.Contig2329_pilon.39;evm.TU.Contig896_pilon.2
GO:0052312	modulation of transcription in other organism involved in symbiotic interaction	2	17	0.169900441713821	0.65662431601677	evm.TU.Contig1_pilon.63;evm.TU.Contig486_pilon.16
GO:0060487	lung epithelial cell differentiation	2	17	0.169900441713821	0.65662431601677	evm.TU.Contig220_pilon.61;evm.TU.Contig274_pilon.28
GO:0060536	cartilage morphogenesis	2	17	0.169900441713821	0.65662431601677	evm.TU.Contig109_pilon.105;evm.TU.Contig274_pilon.28
GO:0071379	cellular response to prostaglandin stimulus	2	17	0.169900441713821	0.65662431601677	evm.TU.Contig10_pilon.33;evm.TU.Contig10_pilon.34
GO:0071380	cellular response to prostaglandin E stimulus	2	17	0.169900441713821	0.65662431601677	evm.TU.Contig10_pilon.33;evm.TU.Contig10_pilon.34
GO:0072273	metanephric nephron morphogenesis	2	17	0.169900441713821	0.65662431601677	evm.TU.Contig310_pilon.70;evm.TU.Contig53_pilon.27
GO:0089718	amino acid import across plasma membrane	2	17	0.169900441713821	0.65662431601677	evm.TU.Contig144_pilon.6;evm.TU.Contig703_pilon.30
GO:0099623	regulation of cardiac muscle cell membrane repolarization	2	17	0.169900441713821	0.65662431601677	evm.TU.Contig160_pilon.33;evm.TU.Contig2467_pilon.23
GO:1901533	negative regulation of hematopoietic progenitor cell differentiation	2	17	0.169900441713821	0.65662431601677	evm.TU.Contig303_pilon.10;evm.TU.Contig310_pilon.70
GO:1901685	glutathione derivative metabolic process	2	17	0.169900441713821	0.65662431601677	evm.TU.Contig24_pilon.56;evm.TU.Contig48_pilon.49
GO:1901687	glutathione derivative biosynthetic process	2	17	0.169900441713821	0.65662431601677	evm.TU.Contig24_pilon.56;evm.TU.Contig48_pilon.49
GO:1903306	negative regulation of regulated secretory pathway	2	17	0.169900441713821	0.65662431601677	evm.TU.Contig561_pilon.2;evm.TU.Contig561_pilon.3
GO:0006625	protein targeting to peroxisome	5	67	0.170399645792302	0.65662431601677	evm.TU.Contig1099_pilon.9;evm.TU.Contig1306_pilon.35;evm.TU.Contig208_pilon.15;evm.TU.Contig48_pilon.49;evm.TU.Contig546_pilon.34
GO:0072080	nephron tubule development	5	67	0.170399645792302	0.65662431601677	evm.TU.Contig1172_pilon.26;evm.TU.Contig1_pilon.381;evm.TU.Contig310_pilon.70;evm.TU.Contig477_pilon.27;evm.TU.Contig53_pilon.27
GO:0072662	protein localization to peroxisome	5	67	0.170399645792302	0.65662431601677	evm.TU.Contig1099_pilon.9;evm.TU.Contig1306_pilon.35;evm.TU.Contig208_pilon.15;evm.TU.Contig48_pilon.49;evm.TU.Contig546_pilon.34
GO:0072663	establishment of protein localization to peroxisome	5	67	0.170399645792302	0.65662431601677	evm.TU.Contig1099_pilon.9;evm.TU.Contig1306_pilon.35;evm.TU.Contig208_pilon.15;evm.TU.Contig48_pilon.49;evm.TU.Contig546_pilon.34
GO:2000378	negative regulation of reactive oxygen species metabolic process	5	67	0.170399645792302	0.65662431601677	evm.TU.Contig10_pilon.33;evm.TU.Contig10_pilon.34;evm.TU.Contig2765_pilon.3;evm.TU.Contig624_pilon.22;evm.TU.Contig83_pilon.34
GO:0051047	positive regulation of secretion	17	301	0.17186998990358	0.661860972136795	evm.TU.Contig10_pilon.33;evm.TU.Contig10_pilon.34;evm.TU.Contig15_pilon.94;evm.TU.Contig189_pilon.20;evm.TU.Contig221_pilon.6;evm.TU.Contig221_pilon.68;evm.TU.Contig2329_pilon.39;evm.TU.Contig2412_pilon.73;evm.TU.Contig2765_pilon.3;evm.TU.Contig283_pilon.48;evm.TU.Contig298_pilon.20;evm.TU.Contig34_pilon.17;evm.TU.Contig528_pilon.20;evm.TU.Contig554_pilon.5;evm.TU.Contig857_pilon.3;evm.TU.Contig8…
GO:0060402	calcium ion transport into cytosol	7	104	0.172133747474773	0.662447362367294	evm.TU.Contig115_pilon.2;evm.TU.Contig22_pilon.117;evm.TU.Contig283_pilon.48;evm.TU.Contig506_pilon.18;evm.TU.Contig523_pilon.111;evm.TU.Contig83_pilon.34;evm.TU.Contig869_pilon.10
GO:0006810	transport	143	3051	0.172591912656276	0.663630545655063	evm.TU.Contig0_pilon.172;evm.TU.Contig0_pilon.83;evm.TU.Contig0_pilon.90;evm.TU.Contig101_pilon.51;evm.TU.Contig107_pilon.18;evm.TU.Contig1099_pilon.9;evm.TU.Contig10_pilon.33;evm.TU.Contig10_pilon.34;evm.TU.Contig1159_pilon.7;evm.TU.Contig115_pilon.2;evm.TU.Contig1216_pilon.3;evm.TU.Contig1216_pilon.35;evm.TU.Contig1236_pilon.6;evm.TU.Contig128_pilon.31;evm.TU.Contig1298_pilon.57;evm.TU.Contig13…
GO:0043524	negative regulation of neuron apoptotic process	8	123	0.172664561356905	0.663630545655063	evm.TU.Contig0_pilon.90;evm.TU.Contig15_pilon.94;evm.TU.Contig1_pilon.63;evm.TU.Contig316_pilon.57;evm.TU.Contig31_pilon.19;evm.TU.Contig346_pilon.1;evm.TU.Contig460_pilon.82;evm.TU.Contig48_pilon.16
GO:0044706	multi-multicellular organism process	22	404	0.173332212189945	0.665766001831062	evm.TU.Contig0_pilon.34;evm.TU.Contig10_pilon.33;evm.TU.Contig10_pilon.34;evm.TU.Contig216_pilon.38;evm.TU.Contig224_pilon.45;evm.TU.Contig235_pilon.8;evm.TU.Contig2461_pilon.24;evm.TU.Contig2467_pilon.23;evm.TU.Contig2765_pilon.13;evm.TU.Contig283_pilon.48;evm.TU.Contig304_pilon.45;evm.TU.Contig342_pilon.33;evm.TU.Contig460_pilon.100;evm.TU.Contig506_pilon.18;evm.TU.Contig53_pilon.27;evm.TU.Cont…
GO:0060322	head development	36	698	0.173840262141867	0.667286070831379	evm.TU.Contig101_pilon.125;evm.TU.Contig111_pilon.12;evm.TU.Contig1172_pilon.26;evm.TU.Contig131_pilon.34;evm.TU.Contig137_pilon.22;evm.TU.Contig153_pilon.83;evm.TU.Contig153_pilon.84;evm.TU.Contig15_pilon.8;evm.TU.Contig160_pilon.33;evm.TU.Contig187_pilon.52;evm.TU.Contig189_pilon.20;evm.TU.Contig19_pilon.17;evm.TU.Contig1_pilon.381;evm.TU.Contig1_pilon.63;evm.TU.Contig216_pilon.38;evm.TU.Contig…
GO:0061458	reproductive system development	23	425	0.174181549358374	0.667675680786731	evm.TU.Contig0_pilon.147;evm.TU.Contig10_pilon.33;evm.TU.Contig10_pilon.34;evm.TU.Contig1321_pilon.7;evm.TU.Contig15_pilon.94;evm.TU.Contig1_pilon.114;evm.TU.Contig1_pilon.381;evm.TU.Contig1_pilon.63;evm.TU.Contig220_pilon.61;evm.TU.Contig221_pilon.68;evm.TU.Contig2400_pilon.15;evm.TU.Contig2765_pilon.113_evm.TU.Contig2765_pilon.114_evm.TU.Contig2765_pilon.115;evm.TU.Contig283_pilon.48;evm.TU.Con…
GO:0035148	tube formation	10	162	0.174771729045433	0.667675680786731	evm.TU.Contig0_pilon.90;evm.TU.Contig1172_pilon.26;evm.TU.Contig137_pilon.22;evm.TU.Contig1_pilon.334;evm.TU.Contig216_pilon.38;evm.TU.Contig2412_pilon.73;evm.TU.Contig25_pilon.30;evm.TU.Contig304_pilon.44;evm.TU.Contig53_pilon.27;evm.TU.Contig6_pilon.38
GO:0090092	regulation of transmembrane receptor protein serine/threonine kinase signaling pathway	10	162	0.174771729045433	0.667675680786731	evm.TU.Contig104_pilon.19;evm.TU.Contig10_pilon.18;evm.TU.Contig1172_pilon.26;evm.TU.Contig137_pilon.22;evm.TU.Contig1616_pilon.8;evm.TU.Contig220_pilon.61;evm.TU.Contig26_pilon.5;evm.TU.Contig310_pilon.70;evm.TU.Contig70_pilon.11;evm.TU.Contig83_pilon.34
GO:0006171	cAMP biosynthetic process	3	33	0.175065417479927	0.667675680786731	evm.TU.Contig506_pilon.18;evm.TU.Contig561_pilon.2;evm.TU.Contig561_pilon.3
GO:0032612	interleukin-1 production	3	33	0.175065417479927	0.667675680786731	evm.TU.Contig10_pilon.33;evm.TU.Contig10_pilon.34;evm.TU.Contig10_pilon.6
GO:0042035	regulation of cytokine biosynthetic process	3	33	0.175065417479927	0.667675680786731	evm.TU.Contig10_pilon.6;evm.TU.Contig31_pilon.19;evm.TU.Contig63_pilon.8
GO:0043949	regulation of cAMP-mediated signaling	3	33	0.175065417479927	0.667675680786731	evm.TU.Contig10_pilon.33;evm.TU.Contig10_pilon.34;evm.TU.Contig15_pilon.94
GO:0060350	endochondral bone morphogenesis	3	33	0.175065417479927	0.667675680786731	evm.TU.Contig109_pilon.105;evm.TU.Contig858_pilon.9;evm.TU.Contig999_pilon.37
GO:0097530	granulocyte migration	3	33	0.175065417479927	0.667675680786731	evm.TU.Contig10_pilon.33;evm.TU.Contig10_pilon.34;evm.TU.Contig15_pilon.94
GO:1903901	negative regulation of viral life cycle	3	33	0.175065417479927	0.667675680786731	evm.TU.Contig101_pilon.51;evm.TU.Contig469_pilon.6;evm.TU.Contig546_pilon.18
GO:0021879	forebrain neuron differentiation	4	50	0.175666052989487	0.669107491579186	evm.TU.Contig218_pilon.80;evm.TU.Contig220_pilon.61;evm.TU.Contig310_pilon.70;evm.TU.Contig87_pilon.20
GO:0030282	bone mineralization	4	50	0.175666052989487	0.669107491579186	evm.TU.Contig109_pilon.105;evm.TU.Contig460_pilon.82;evm.TU.Contig53_pilon.27;evm.TU.Contig596_pilon.3
GO:0007031	peroxisome organization	6	86	0.175930058834245	0.669683798586216	evm.TU.Contig1099_pilon.9;evm.TU.Contig1306_pilon.35;evm.TU.Contig208_pilon.15;evm.TU.Contig481_pilon.32;evm.TU.Contig48_pilon.49;evm.TU.Contig546_pilon.34
GO:0008016	regulation of heart contraction	9	143	0.176814004382495	0.672617678643269	evm.TU.Contig115_pilon.2;evm.TU.Contig127_pilon.6;evm.TU.Contig15_pilon.94;evm.TU.Contig160_pilon.33;evm.TU.Contig2467_pilon.23;evm.TU.Contig283_pilon.48;evm.TU.Contig34_pilon.17;evm.TU.Contig554_pilon.5;evm.TU.Contig83_pilon.34
GO:0006040	amino sugar metabolic process	5	68	0.177798869192101	0.674636577739121	evm.TU.Contig1207_pilon.10;evm.TU.Contig216_pilon.92;evm.TU.Contig6_pilon.38;evm.TU.Contig87_pilon.29;evm.TU.Contig999_pilon.37
GO:0007040	lysosome organization	5	68	0.177798869192101	0.674636577739121	evm.TU.Contig1_pilon.316;evm.TU.Contig235_pilon.20;evm.TU.Contig358_pilon.39;evm.TU.Contig703_pilon.30;evm.TU.Contig70_pilon.11
GO:0043574	peroxisomal transport	5	68	0.177798869192101	0.674636577739121	evm.TU.Contig1099_pilon.9;evm.TU.Contig1306_pilon.35;evm.TU.Contig208_pilon.15;evm.TU.Contig48_pilon.49;evm.TU.Contig546_pilon.34
GO:0080171	lytic vacuole organization	5	68	0.177798869192101	0.674636577739121	evm.TU.Contig1_pilon.316;evm.TU.Contig235_pilon.20;evm.TU.Contig358_pilon.39;evm.TU.Contig703_pilon.30;evm.TU.Contig70_pilon.11
GO:0061564	axon development	29	552	0.178554747984684	0.677072311758132	evm.TU.Contig0_pilon.90;evm.TU.Contig109_pilon.105;evm.TU.Contig10_pilon.18;evm.TU.Contig1171_pilon.41;evm.TU.Contig1344_pilon.1;evm.TU.Contig137_pilon.22;evm.TU.Contig155_pilon.114;evm.TU.Contig15_pilon.94;evm.TU.Contig160_pilon.33;evm.TU.Contig178_pilon.61;evm.TU.Contig187_pilon.52;evm.TU.Contig189_pilon.20;evm.TU.Contig1_pilon.63;evm.TU.Contig1_pilon.78;evm.TU.Contig216_pilon.38;evm.TU.Contig2…
GO:0043436	oxoacid metabolic process	48	958	0.180464010806612	0.68335985056092	evm.TU.Contig0_pilon.236;evm.TU.Contig1099_pilon.9;evm.TU.Contig1146_pilon.1;evm.TU.Contig1171_pilon.41;evm.TU.Contig1298_pilon.57;evm.TU.Contig1306_pilon.35;evm.TU.Contig1_pilon.381;evm.TU.Contig1_pilon.96;evm.TU.Contig208_pilon.15;evm.TU.Contig210_pilon.31;evm.TU.Contig217_pilon.5;evm.TU.Contig220_pilon.8;evm.TU.Contig221_pilon.6;evm.TU.Contig224_pilon.1;evm.TU.Contig224_pilon.45;evm.TU.Contig2…
GO:0035690	cellular response to drug	15	263	0.180845262626766	0.68335985056092	evm.TU.Contig10_pilon.6;evm.TU.Contig128_pilon.31;evm.TU.Contig1429_pilon.1;evm.TU.Contig160_pilon.33;evm.TU.Contig1_pilon.381;evm.TU.Contig1_pilon.63;evm.TU.Contig221_pilon.11;evm.TU.Contig2329_pilon.39;evm.TU.Contig2467_pilon.23;evm.TU.Contig2765_pilon.3;evm.TU.Contig337_pilon.54;evm.TU.Contig48_pilon.16;evm.TU.Contig554_pilon.18;evm.TU.Contig714_pilon.2;evm.TU.Contig896_pilon.2
GO:0071396	cellular response to lipid	19	345	0.182110913556123	0.68335985056092	evm.TU.Contig0_pilon.356;evm.TU.Contig10_pilon.33;evm.TU.Contig10_pilon.34;evm.TU.Contig10_pilon.6;evm.TU.Contig1216_pilon.3;evm.TU.Contig15_pilon.94;evm.TU.Contig1691_pilon.17;evm.TU.Contig1_pilon.381;evm.TU.Contig1_pilon.63;evm.TU.Contig310_pilon.70;evm.TU.Contig31_pilon.19;evm.TU.Contig44_pilon.3;evm.TU.Contig460_pilon.82;evm.TU.Contig481_pilon.32;evm.TU.Contig53_pilon.27;evm.TU.Contig554_pilo…
GO:0050731	positive regulation of peptidyl-tyrosine phosphorylation	6	87	0.182511067700683	0.68335985056092	evm.TU.Contig10_pilon.33;evm.TU.Contig10_pilon.34;evm.TU.Contig115_pilon.2;evm.TU.Contig1_pilon.63;evm.TU.Contig310_pilon.70;evm.TU.Contig610_pilon.22
GO:0015849	organic acid transport	16	284	0.183426238999765	0.68335985056092	evm.TU.Contig0_pilon.83;evm.TU.Contig1306_pilon.35;evm.TU.Contig144_pilon.6;evm.TU.Contig1_pilon.381;evm.TU.Contig1_pilon.63;evm.TU.Contig20_pilon.30;evm.TU.Contig267_pilon.56;evm.TU.Contig2765_pilon.113_evm.TU.Contig2765_pilon.114_evm.TU.Contig2765_pilon.115;evm.TU.Contig328_pilon.37;evm.TU.Contig362_pilon.7;evm.TU.Contig481_pilon.100;evm.TU.Contig575_pilon.40;evm.TU.Contig575_pilon.42;evm.TU.Co…
GO:0046942	carboxylic acid transport	16	284	0.183426238999765	0.68335985056092	evm.TU.Contig0_pilon.83;evm.TU.Contig1306_pilon.35;evm.TU.Contig144_pilon.6;evm.TU.Contig1_pilon.381;evm.TU.Contig1_pilon.63;evm.TU.Contig20_pilon.30;evm.TU.Contig267_pilon.56;evm.TU.Contig2765_pilon.113_evm.TU.Contig2765_pilon.114_evm.TU.Contig2765_pilon.115;evm.TU.Contig328_pilon.37;evm.TU.Contig362_pilon.7;evm.TU.Contig481_pilon.100;evm.TU.Contig575_pilon.40;evm.TU.Contig575_pilon.42;evm.TU.Co…
GO:0043903	regulation of symbiosis, encompassing mutualism through parasitism	8	125	0.18348973673192	0.68335985056092	evm.TU.Contig101_pilon.51;evm.TU.Contig1236_pilon.6;evm.TU.Contig1321_pilon.17;evm.TU.Contig225_pilon.70;evm.TU.Contig469_pilon.6;evm.TU.Contig486_pilon.16;evm.TU.Contig546_pilon.18;evm.TU.Contig83_pilon.34
GO:1903530	regulation of secretion by cell	25	470	0.183620660954195	0.68335985056092	evm.TU.Contig10_pilon.33;evm.TU.Contig10_pilon.34;evm.TU.Contig15_pilon.94;evm.TU.Contig160_pilon.33;evm.TU.Contig189_pilon.20;evm.TU.Contig1_pilon.63;evm.TU.Contig221_pilon.11;evm.TU.Contig221_pilon.6;evm.TU.Contig221_pilon.68;evm.TU.Contig2329_pilon.39;evm.TU.Contig2412_pilon.73;evm.TU.Contig2765_pilon.3;evm.TU.Contig283_pilon.48;evm.TU.Contig298_pilon.20;evm.TU.Contig342_pilon.33;evm.TU.Contig…
GO:0019934	cGMP-mediated signaling	4	51	0.184505000679788	0.68335985056092	evm.TU.Contig10_pilon.18;evm.TU.Contig34_pilon.17;evm.TU.Contig418_pilon.33;evm.TU.Contig554_pilon.5
GO:0097366	response to bronchodilator	4	51	0.184505000679788	0.68335985056092	evm.TU.Contig10_pilon.6;evm.TU.Contig115_pilon.2;evm.TU.Contig221_pilon.11;evm.TU.Contig2765_pilon.3
GO:0005975	carbohydrate metabolic process	32	618	0.185191645239841	0.68335985056092	evm.TU.Contig0_pilon.236;evm.TU.Contig10_pilon.33;evm.TU.Contig10_pilon.34;evm.TU.Contig115_pilon.2;evm.TU.Contig1171_pilon.41;evm.TU.Contig1321_pilon.17;evm.TU.Contig187_pilon.52;evm.TU.Contig1_pilon.19;evm.TU.Contig1_pilon.381;evm.TU.Contig1_pilon.393;evm.TU.Contig20_pilon.35;evm.TU.Contig218_pilon.74;evm.TU.Contig220_pilon.8;evm.TU.Contig2412_pilon.68;evm.TU.Contig2461_pilon.24;evm.TU.Contig28…
GO:0006112	energy reserve metabolic process	5	69	0.185317214762261	0.68335985056092	evm.TU.Contig115_pilon.2;evm.TU.Contig1_pilon.381;evm.TU.Contig220_pilon.8;evm.TU.Contig2412_pilon.68;evm.TU.Contig53_pilon.34
GO:0006821	chloride transport	5	69	0.185317214762261	0.68335985056092	evm.TU.Contig2329_pilon.39;evm.TU.Contig2765_pilon.64;evm.TU.Contig533_pilon.2;evm.TU.Contig87_pilon.20;evm.TU.Contig896_pilon.2
GO:0002686	negative regulation of leukocyte migration	2	18	0.185889975892682	0.68335985056092	evm.TU.Contig10_pilon.33;evm.TU.Contig10_pilon.34
GO:0007280	pole cell migration	2	18	0.185889975892682	0.68335985056092	evm.TU.Contig1691_pilon.17;evm.TU.Contig611_pilon.61
GO:0007567	parturition	2	18	0.185889975892682	0.68335985056092	evm.TU.Contig10_pilon.33;evm.TU.Contig10_pilon.34
GO:0009200	deoxyribonucleoside triphosphate metabolic process	2	18	0.185889975892682	0.68335985056092	evm.TU.Contig353_pilon.49;evm.TU.Contig778_pilon.28
GO:0009265	2'-deoxyribonucleotide biosynthetic process	2	18	0.185889975892682	0.68335985056092	evm.TU.Contig210_pilon.31;evm.TU.Contig353_pilon.49
GO:0009642	response to light intensity	2	18	0.185889975892682	0.68335985056092	evm.TU.Contig15_pilon.94;evm.TU.Contig1691_pilon.17
GO:0010893	positive regulation of steroid biosynthetic process	2	18	0.185889975892682	0.68335985056092	evm.TU.Contig53_pilon.27;evm.TU.Contig718_pilon.37
GO:0018027	peptidyl-lysine dimethylation	2	18	0.185889975892682	0.68335985056092	evm.TU.Contig0_pilon.147;evm.TU.Contig216_pilon.29
GO:0032239	regulation of nucleobase-containing compound transport	2	18	0.185889975892682	0.68335985056092	evm.TU.Contig134_pilon.7;evm.TU.Contig469_pilon.6
GO:0034349	glial cell apoptotic process	2	18	0.185889975892682	0.68335985056092	evm.TU.Contig15_pilon.94;evm.TU.Contig221_pilon.11
GO:0035635	entry of bacterium into host cell	2	18	0.185889975892682	0.68335985056092	evm.TU.Contig1321_pilon.17;evm.TU.Contig83_pilon.34
GO:0043092	L-amino acid import	2	18	0.185889975892682	0.68335985056092	evm.TU.Contig144_pilon.6;evm.TU.Contig703_pilon.30
GO:0043330	response to exogenous dsRNA	2	18	0.185889975892682	0.68335985056092	evm.TU.Contig659_pilon.15;evm.TU.Contig83_pilon.34
GO:0045476	nurse cell apoptotic process	2	18	0.185889975892682	0.68335985056092	evm.TU.Contig137_pilon.40;evm.TU.Contig70_pilon.11
GO:0046385	deoxyribose phosphate biosynthetic process	2	18	0.185889975892682	0.68335985056092	evm.TU.Contig210_pilon.31;evm.TU.Contig353_pilon.49
GO:0050701	interleukin-1 secretion	2	18	0.185889975892682	0.68335985056092	evm.TU.Contig10_pilon.33;evm.TU.Contig10_pilon.34
GO:0051350	negative regulation of lyase activity	2	18	0.185889975892682	0.68335985056092	evm.TU.Contig561_pilon.2;evm.TU.Contig561_pilon.3
GO:0060479	lung cell differentiation	2	18	0.185889975892682	0.68335985056092	evm.TU.Contig220_pilon.61;evm.TU.Contig274_pilon.28
GO:0060547	negative regulation of necrotic cell death	2	18	0.185889975892682	0.68335985056092	evm.TU.Contig460_pilon.82;evm.TU.Contig83_pilon.34
GO:0060575	intestinal epithelial cell differentiation	2	18	0.185889975892682	0.68335985056092	evm.TU.Contig210_pilon.31;evm.TU.Contig274_pilon.28
GO:0070266	necroptotic process	2	18	0.185889975892682	0.68335985056092	evm.TU.Contig460_pilon.82;evm.TU.Contig83_pilon.34
GO:0086005	ventricular cardiac muscle cell action potential	2	18	0.185889975892682	0.68335985056092	evm.TU.Contig2467_pilon.23;evm.TU.Contig83_pilon.34
GO:1902837	amino acid import into cell	2	18	0.185889975892682	0.68335985056092	evm.TU.Contig144_pilon.6;evm.TU.Contig703_pilon.30
GO:1903430	negative regulation of cell maturation	2	18	0.185889975892682	0.68335985056092	evm.TU.Contig34_pilon.17;evm.TU.Contig554_pilon.5
GO:1904385	cellular response to angiotensin	2	18	0.185889975892682	0.68335985056092	evm.TU.Contig1_pilon.381;evm.TU.Contig83_pilon.34
GO:1901654	response to ketone	12	204	0.186008810485387	0.68335985056092	evm.TU.Contig10_pilon.33;evm.TU.Contig10_pilon.34;evm.TU.Contig15_pilon.94;evm.TU.Contig1_pilon.381;evm.TU.Contig1_pilon.63;evm.TU.Contig210_pilon.31;evm.TU.Contig2765_pilon.3;evm.TU.Contig44_pilon.3;evm.TU.Contig48_pilon.104;evm.TU.Contig622_pilon.7;evm.TU.Contig80_pilon.39;evm.TU.Contig83_pilon.34
GO:0010517	regulation of phospholipase activity	3	34	0.186186753778084	0.68335985056092	evm.TU.Contig115_pilon.2;evm.TU.Contig1_pilon.63;evm.TU.Contig506_pilon.18
GO:0031062	positive regulation of histone methylation	3	34	0.186186753778084	0.68335985056092	evm.TU.Contig0_pilon.147;evm.TU.Contig216_pilon.29;evm.TU.Contig304_pilon.44
GO:0042089	cytokine biosynthetic process	3	34	0.186186753778084	0.68335985056092	evm.TU.Contig10_pilon.6;evm.TU.Contig31_pilon.19;evm.TU.Contig63_pilon.8
GO:0042107	cytokine metabolic process	3	34	0.186186753778084	0.68335985056092	evm.TU.Contig10_pilon.6;evm.TU.Contig31_pilon.19;evm.TU.Contig63_pilon.8
GO:0048525	negative regulation of viral process	3	34	0.186186753778084	0.68335985056092	evm.TU.Contig101_pilon.51;evm.TU.Contig469_pilon.6;evm.TU.Contig546_pilon.18
GO:0051145	smooth muscle cell differentiation	3	34	0.186186753778084	0.68335985056092	evm.TU.Contig310_pilon.70;evm.TU.Contig48_pilon.16;evm.TU.Contig53_pilon.27
GO:0051452	intracellular pH reduction	3	34	0.186186753778084	0.68335985056092	evm.TU.Contig1_pilon.316;evm.TU.Contig2765_pilon.64;evm.TU.Contig358_pilon.39
GO:0072676	lymphocyte migration	3	34	0.186186753778084	0.68335985056092	evm.TU.Contig1_pilon.96;evm.TU.Contig70_pilon.11;evm.TU.Contig718_pilon.37
GO:1900193	regulation of oocyte maturation	3	34	0.186186753778084	0.68335985056092	evm.TU.Contig0_pilon.147;evm.TU.Contig34_pilon.17;evm.TU.Contig554_pilon.5
GO:0031667	response to nutrient levels	33	640	0.187124714640759	0.68335985056092	evm.TU.Contig10_pilon.6;evm.TU.Contig126_pilon.19;evm.TU.Contig1321_pilon.7;evm.TU.Contig1429_pilon.1;evm.TU.Contig150_pilon.16;evm.TU.Contig15_pilon.94;evm.TU.Contig160_pilon.33;evm.TU.Contig189_pilon.20;evm.TU.Contig1_pilon.63;evm.TU.Contig210_pilon.31;evm.TU.Contig216_pilon.38;evm.TU.Contig221_pilon.6;evm.TU.Contig235_pilon.20;evm.TU.Contig2510_pilon.4;evm.TU.Contig2765_pilon.3;evm.TU.Contig28…
GO:0009725	response to hormone	39	768	0.187357030354535	0.68335985056092	evm.TU.Contig0_pilon.356;evm.TU.Contig10_pilon.33;evm.TU.Contig10_pilon.34;evm.TU.Contig10_pilon.6;evm.TU.Contig111_pilon.12;evm.TU.Contig115_pilon.2;evm.TU.Contig1216_pilon.3;evm.TU.Contig148_pilon.18;evm.TU.Contig150_pilon.16;evm.TU.Contig15_pilon.94;evm.TU.Contig1691_pilon.17;evm.TU.Contig189_pilon.20;evm.TU.Contig1_pilon.381;evm.TU.Contig1_pilon.63;evm.TU.Contig210_pilon.31;evm.TU.Contig220_p…
GO:0008406	gonad development	15	265	0.188318987531016	0.68335985056092	evm.TU.Contig0_pilon.147;evm.TU.Contig10_pilon.33;evm.TU.Contig10_pilon.34;evm.TU.Contig15_pilon.94;evm.TU.Contig1_pilon.381;evm.TU.Contig1_pilon.63;evm.TU.Contig220_pilon.61;evm.TU.Contig221_pilon.68;evm.TU.Contig283_pilon.48;evm.TU.Contig316_pilon.57;evm.TU.Contig31_pilon.19;evm.TU.Contig325_pilon.16;evm.TU.Contig346_pilon.1;evm.TU.Contig528_pilon.20;evm.TU.Contig53_pilon.27
GO:0009628	response to abiotic stimulus	55	1114	0.189291770828807	0.68335985056092	evm.TU.Contig101_pilon.51;evm.TU.Contig107_pilon.18;evm.TU.Contig10_pilon.18;evm.TU.Contig10_pilon.33;evm.TU.Contig10_pilon.34;evm.TU.Contig10_pilon.6;evm.TU.Contig111_pilon.12;evm.TU.Contig115_pilon.2;evm.TU.Contig1210_pilon.32;evm.TU.Contig1216_pilon.3;evm.TU.Contig1216_pilon.35;evm.TU.Contig127_pilon.6;evm.TU.Contig128_pilon.31;evm.TU.Contig150_pilon.16;evm.TU.Contig155_pilon.37;evm.TU.Contig1…
GO:0006082	organic acid metabolic process	48	964	0.192530132471677	0.68335985056092	evm.TU.Contig0_pilon.236;evm.TU.Contig1099_pilon.9;evm.TU.Contig1146_pilon.1;evm.TU.Contig1171_pilon.41;evm.TU.Contig1298_pilon.57;evm.TU.Contig1306_pilon.35;evm.TU.Contig1_pilon.381;evm.TU.Contig1_pilon.96;evm.TU.Contig208_pilon.15;evm.TU.Contig210_pilon.31;evm.TU.Contig217_pilon.5;evm.TU.Contig220_pilon.8;evm.TU.Contig221_pilon.6;evm.TU.Contig224_pilon.1;evm.TU.Contig224_pilon.45;evm.TU.Contig2…
GO:0030595	leukocyte chemotaxis	4	52	0.19348595942052	0.68335985056092	evm.TU.Contig15_pilon.94;evm.TU.Contig1_pilon.96;evm.TU.Contig718_pilon.37;evm.TU.Contig80_pilon.39
GO:0051966	regulation of synaptic transmission, glutamatergic	4	52	0.19348595942052	0.68335985056092	evm.TU.Contig189_pilon.20;evm.TU.Contig1_pilon.63;evm.TU.Contig221_pilon.6;evm.TU.Contig575_pilon.64
GO:0045137	development of primary sexual characteristics	15	267	0.195940682975822	0.68335985056092	evm.TU.Contig0_pilon.147;evm.TU.Contig10_pilon.33;evm.TU.Contig10_pilon.34;evm.TU.Contig15_pilon.94;evm.TU.Contig1_pilon.381;evm.TU.Contig1_pilon.63;evm.TU.Contig220_pilon.61;evm.TU.Contig221_pilon.68;evm.TU.Contig283_pilon.48;evm.TU.Contig316_pilon.57;evm.TU.Contig31_pilon.19;evm.TU.Contig325_pilon.16;evm.TU.Contig346_pilon.1;evm.TU.Contig528_pilon.20;evm.TU.Contig53_pilon.27
GO:0006818	hydrogen transport	7	108	0.196102830414227	0.68335985056092	evm.TU.Contig1777_pilon.77;evm.TU.Contig2765_pilon.5;evm.TU.Contig2912_pilon.88;evm.TU.Contig488_pilon.36;evm.TU.Contig794_pilon.24;evm.TU.Contig85_pilon.30;evm.TU.Contig87_pilon.20
GO:0015992	proton transport	7	108	0.196102830414227	0.68335985056092	evm.TU.Contig1777_pilon.77;evm.TU.Contig2765_pilon.5;evm.TU.Contig2912_pilon.88;evm.TU.Contig488_pilon.36;evm.TU.Contig794_pilon.24;evm.TU.Contig85_pilon.30;evm.TU.Contig87_pilon.20
GO:0071496	cellular response to external stimulus	17	308	0.19614082172247	0.68335985056092	evm.TU.Contig10_pilon.33;evm.TU.Contig10_pilon.34;evm.TU.Contig10_pilon.6;evm.TU.Contig1210_pilon.32;evm.TU.Contig126_pilon.19;evm.TU.Contig1321_pilon.7;evm.TU.Contig1429_pilon.1;evm.TU.Contig221_pilon.6;evm.TU.Contig29_pilon.3;evm.TU.Contig308_pilon.6;evm.TU.Contig53_pilon.27;evm.TU.Contig561_pilon.2;evm.TU.Contig561_pilon.3;evm.TU.Contig612_pilon.11;evm.TU.Contig70_pilon.11;evm.TU.Contig735_pil…
GO:0000387	spliceosomal snRNP assembly	3	35	0.197486408192445	0.68335985056092	evm.TU.Contig1_pilon.206;evm.TU.Contig2623_pilon.57;evm.TU.Contig415_pilon.24_evm.TU.Contig415_pilon.25
GO:0001956	positive regulation of neurotransmitter secretion	3	35	0.197486408192445	0.68335985056092	evm.TU.Contig10_pilon.33;evm.TU.Contig10_pilon.34;evm.TU.Contig869_pilon.10
GO:0001975	response to amphetamine	3	35	0.197486408192445	0.68335985056092	evm.TU.Contig10_pilon.6;evm.TU.Contig115_pilon.2;evm.TU.Contig2765_pilon.3
GO:0021955	central nervous system neuron axonogenesis	3	35	0.197486408192445	0.68335985056092	evm.TU.Contig15_pilon.94;evm.TU.Contig316_pilon.57;evm.TU.Contig346_pilon.1
GO:0030421	defecation	3	35	0.197486408192445	0.68335985056092	evm.TU.Contig283_pilon.48;evm.TU.Contig523_pilon.111;evm.TU.Contig80_pilon.39
GO:0030799	regulation of cyclic nucleotide metabolic process	3	35	0.197486408192445	0.68335985056092	evm.TU.Contig506_pilon.18;evm.TU.Contig561_pilon.2;evm.TU.Contig561_pilon.3
GO:0030802	regulation of cyclic nucleotide biosynthetic process	3	35	0.197486408192445	0.68335985056092	evm.TU.Contig506_pilon.18;evm.TU.Contig561_pilon.2;evm.TU.Contig561_pilon.3
GO:0032608	interferon-beta production	3	35	0.197486408192445	0.68335985056092	evm.TU.Contig546_pilon.18;evm.TU.Contig604_pilon.19;evm.TU.Contig63_pilon.8
GO:0045851	pH reduction	3	35	0.197486408192445	0.68335985056092	evm.TU.Contig1_pilon.316;evm.TU.Contig2765_pilon.64;evm.TU.Contig358_pilon.39
GO:0050919	negative chemotaxis	3	35	0.197486408192445	0.68335985056092	evm.TU.Contig1691_pilon.17;evm.TU.Contig2461_pilon.24;evm.TU.Contig460_pilon.100
GO:0055114	oxidation-reduction process	40	794	0.197641406342233	0.68335985056092	evm.TU.Contig1099_pilon.9;evm.TU.Contig1146_pilon.1;evm.TU.Contig115_pilon.2;evm.TU.Contig1161_pilon.16;evm.TU.Contig1161_pilon.17;evm.TU.Contig1306_pilon.35;evm.TU.Contig1321_pilon.7;evm.TU.Contig1429_pilon.1;evm.TU.Contig155_pilon.37;evm.TU.Contig1740_pilon.9;evm.TU.Contig1_pilon.381;evm.TU.Contig1_pilon.96;evm.TU.Contig208_pilon.15;evm.TU.Contig217_pilon.5;evm.TU.Contig220_pilon.8;evm.TU.Conti…
GO:0090174	organelle membrane fusion	10	167	0.198750211351	0.68335985056092	evm.TU.Contig2412_pilon.73;evm.TU.Contig358_pilon.39;evm.TU.Contig561_pilon.2;evm.TU.Contig561_pilon.3;evm.TU.Contig565_pilon.17;evm.TU.Contig703_pilon.29;evm.TU.Contig70_pilon.11;evm.TU.Contig80_pilon.39;evm.TU.Contig83_pilon.34;evm.TU.Contig889_pilon.10
GO:0071453	cellular response to oxygen levels	8	128	0.200259495149565	0.68335985056092	evm.TU.Contig10_pilon.6;evm.TU.Contig111_pilon.12;evm.TU.Contig1216_pilon.3;evm.TU.Contig1216_pilon.35;evm.TU.Contig1_pilon.381;evm.TU.Contig283_pilon.48;evm.TU.Contig81_pilon.66;evm.TU.Contig83_pilon.34
GO:0060179	male mating behavior	5	71	0.20069104292852	0.68335985056092	evm.TU.Contig2461_pilon.24;evm.TU.Contig283_pilon.48;evm.TU.Contig460_pilon.100;evm.TU.Contig506_pilon.18;evm.TU.Contig63_pilon.30
GO:0002934	desmosome organization	1	5	0.201153066233689	0.68335985056092	evm.TU.Contig15_pilon.94
GO:0003365	establishment of cell polarity involved in ameboidal cell migration	1	5	0.201153066233689	0.68335985056092	evm.TU.Contig722_pilon.15
GO:0003418	growth plate cartilage chondrocyte differentiation	1	5	0.201153066233689	0.68335985056092	evm.TU.Contig109_pilon.105
GO:0003433	chondrocyte development involved in endochondral bone morphogenesis	1	5	0.201153066233689	0.68335985056092	evm.TU.Contig109_pilon.105
GO:0006104	succinyl-CoA metabolic process	1	5	0.201153066233689	0.68335985056092	evm.TU.Contig391_pilon.21
GO:0006551	leucine metabolic process	1	5	0.201153066233689	0.68335985056092	evm.TU.Contig225_pilon.73
GO:0006704	glucocorticoid biosynthetic process	1	5	0.201153066233689	0.68335985056092	evm.TU.Contig53_pilon.27
GO:0006971	hypotonic response	1	5	0.201153066233689	0.68335985056092	evm.TU.Contig128_pilon.31
GO:0007425	epithelial cell fate determination, open tracheal system	1	5	0.201153066233689	0.68335985056092	evm.TU.Contig636_pilon.3
GO:0008211	glucocorticoid metabolic process	1	5	0.201153066233689	0.68335985056092	evm.TU.Contig53_pilon.27
GO:0009211	pyrimidine deoxyribonucleoside triphosphate metabolic process	1	5	0.201153066233689	0.68335985056092	evm.TU.Contig353_pilon.49
GO:0010046	response to mycotoxin	1	5	0.201153066233689	0.68335985056092	evm.TU.Contig10_pilon.6
GO:0010459	negative regulation of heart rate	1	5	0.201153066233689	0.68335985056092	evm.TU.Contig115_pilon.2
GO:0010966	regulation of phosphate transport	1	5	0.201153066233689	0.68335985056092	evm.TU.Contig31_pilon.19
GO:0014816	skeletal muscle satellite cell differentiation	1	5	0.201153066233689	0.68335985056092	evm.TU.Contig304_pilon.44
GO:0015727	lactate transport	1	5	0.201153066233689	0.68335985056092	evm.TU.Contig1_pilon.381
GO:0015898	amiloride transport	1	5	0.201153066233689	0.68335985056092	evm.TU.Contig1429_pilon.1
GO:0018054	peptidyl-lysine biotinylation	1	5	0.201153066233689	0.68335985056092	evm.TU.Contig470_pilon.23
GO:0019240	citrulline biosynthetic process	1	5	0.201153066233689	0.68335985056092	evm.TU.Contig503_pilon.7
GO:0019442	tryptophan catabolic process to acetyl-CoA	1	5	0.201153066233689	0.68335985056092	evm.TU.Contig267_pilon.44
GO:0019676	ammonia assimilation cycle	1	5	0.201153066233689	0.68335985056092	evm.TU.Contig221_pilon.6
GO:0019835	cytolysis	1	5	0.201153066233689	0.68335985056092	evm.TU.Contig126_pilon.19
GO:0021592	fourth ventricle development	1	5	0.201153066233689	0.68335985056092	evm.TU.Contig1172_pilon.26
GO:0021798	forebrain dorsal/ventral pattern formation	1	5	0.201153066233689	0.68335985056092	evm.TU.Contig220_pilon.61
GO:0030210	heparin biosynthetic process	1	5	0.201153066233689	0.68335985056092	evm.TU.Contig999_pilon.37
GO:0031666	positive regulation of lipopolysaccharide-mediated signaling pathway	1	5	0.201153066233689	0.68335985056092	evm.TU.Contig15_pilon.94
GO:0032119	sequestering of zinc ion	1	5	0.201153066233689	0.68335985056092	evm.TU.Contig298_pilon.20
GO:0032364	oxygen homeostasis	1	5	0.201153066233689	0.68335985056092	evm.TU.Contig48_pilon.16
GO:0034310	primary alcohol catabolic process	1	5	0.201153066233689	0.68335985056092	evm.TU.Contig208_pilon.15
GO:0035213	clypeo-labral disc development	1	5	0.201153066233689	0.68335985056092	evm.TU.Contig1172_pilon.26
GO:0035873	lactate transmembrane transport	1	5	0.201153066233689	0.68335985056092	evm.TU.Contig1_pilon.381
GO:0036290	protein trans-autophosphorylation	1	5	0.201153066233689	0.68335985056092	evm.TU.Contig63_pilon.8
GO:0038031	non-canonical Wnt signaling pathway via JNK cascade	1	5	0.201153066233689	0.68335985056092	evm.TU.Contig460_pilon.82
GO:0038107	nodal signaling pathway involved in determination of left/right asymmetry	1	5	0.201153066233689	0.68335985056092	evm.TU.Contig137_pilon.22
GO:0042001	hermaphrodite somatic sex determination	1	5	0.201153066233689	0.68335985056092	evm.TU.Contig325_pilon.16
GO:0042004	feminization of hermaphrodite soma	1	5	0.201153066233689	0.68335985056092	evm.TU.Contig325_pilon.16
GO:0042482	positive regulation of odontogenesis	1	5	0.201153066233689	0.68335985056092	evm.TU.Contig15_pilon.94
GO:0043163	cell envelope organization	1	5	0.201153066233689	0.68335985056092	evm.TU.Contig0_pilon.172
GO:0043517	positive regulation of DNA damage response, signal transduction by p53 class mediator	1	5	0.201153066233689	0.68335985056092	evm.TU.Contig774_pilon.16
GO:0043615	astrocyte cell migration	1	5	0.201153066233689	0.68335985056092	evm.TU.Contig221_pilon.68
GO:0045006	DNA deamination	1	5	0.201153066233689	0.68335985056092	evm.TU.Contig1_pilon.135
GO:0045351	type I interferon biosynthetic process	1	5	0.201153066233689	0.68335985056092	evm.TU.Contig63_pilon.8
GO:0045591	positive regulation of regulatory T cell differentiation	1	5	0.201153066233689	0.68335985056092	evm.TU.Contig791_pilon.30
GO:0045608	negative regulation of auditory receptor cell differentiation	1	5	0.201153066233689	0.68335985056092	evm.TU.Contig310_pilon.70
GO:0045632	negative regulation of mechanoreceptor differentiation	1	5	0.201153066233689	0.68335985056092	evm.TU.Contig310_pilon.70
GO:0045655	regulation of monocyte differentiation	1	5	0.201153066233689	0.68335985056092	evm.TU.Contig1_pilon.381
GO:0046597	negative regulation of viral entry into host cell	1	5	0.201153066233689	0.68335985056092	evm.TU.Contig546_pilon.18
GO:0046726	positive regulation by virus of viral protein levels in host cell	1	5	0.201153066233689	0.68335985056092	evm.TU.Contig1236_pilon.6
GO:0046836	glycolipid transport	1	5	0.201153066233689	0.68335985056092	evm.TU.Contig495_pilon.23
GO:0048535	lymph node development	1	5	0.201153066233689	0.68335985056092	evm.TU.Contig70_pilon.11
GO:0048712	negative regulation of astrocyte differentiation	1	5	0.201153066233689	0.68335985056092	evm.TU.Contig1_pilon.63
GO:0048728	proboscis development	1	5	0.201153066233689	0.68335985056092	evm.TU.Contig1172_pilon.26
GO:0051344	negative regulation of cyclic-nucleotide phosphodiesterase activity	1	5	0.201153066233689	0.68335985056092	evm.TU.Contig624_pilon.22
GO:0051458	corticotropin secretion	1	5	0.201153066233689	0.68335985056092	evm.TU.Contig554_pilon.18
GO:0051610	serotonin uptake	1	5	0.201153066233689	0.68335985056092	evm.TU.Contig2765_pilon.3
GO:0060430	lung saccule development	1	5	0.201153066233689	0.68335985056092	evm.TU.Contig220_pilon.61
GO:0060526	prostate glandular acinus morphogenesis	1	5	0.201153066233689	0.68335985056092	evm.TU.Contig2875_pilon.7
GO:0060527	prostate epithelial cord arborization involved in prostate glandular acinus morphogenesis	1	5	0.201153066233689	0.68335985056092	evm.TU.Contig2875_pilon.7
GO:0060638	mesenchymal-epithelial cell signaling	1	5	0.201153066233689	0.68335985056092	evm.TU.Contig274_pilon.28
GO:0061088	regulation of sequestering of zinc ion	1	5	0.201153066233689	0.68335985056092	evm.TU.Contig298_pilon.20
GO:0070230	positive regulation of lymphocyte apoptotic process	1	5	0.201153066233689	0.68335985056092	evm.TU.Contig1_pilon.381
GO:0070857	regulation of bile acid biosynthetic process	1	5	0.201153066233689	0.68335985056092	evm.TU.Contig718_pilon.37
GO:0071000	response to magnetism	1	5	0.201153066233689	0.68335985056092	evm.TU.Contig48_pilon.16
GO:0071033	nuclear retention of pre-mRNA at the site of transcription	1	5	0.201153066233689	0.68335985056092	evm.TU.Contig1_pilon.135
GO:0071038	nuclear polyadenylation-dependent tRNA catabolic process	1	5	0.201153066233689	0.68335985056092	evm.TU.Contig1_pilon.135
GO:0071110	histone biotinylation	1	5	0.201153066233689	0.68335985056092	evm.TU.Contig470_pilon.23
GO:0071476	cellular hypotonic response	1	5	0.201153066233689	0.68335985056092	evm.TU.Contig128_pilon.31
GO:0071550	death-inducing signaling complex assembly	1	5	0.201153066233689	0.68335985056092	evm.TU.Contig221_pilon.11
GO:0072049	comma-shaped body morphogenesis	1	5	0.201153066233689	0.68335985056092	evm.TU.Contig310_pilon.70
GO:0072161	mesenchymal cell differentiation involved in kidney development	1	5	0.201153066233689	0.68335985056092	evm.TU.Contig53_pilon.27
GO:0086028	bundle of His cell to Purkinje myocyte signaling	1	5	0.201153066233689	0.68335985056092	evm.TU.Contig160_pilon.33
GO:0086043	bundle of His cell action potential	1	5	0.201153066233689	0.68335985056092	evm.TU.Contig160_pilon.33
GO:0089711	L-glutamate transmembrane transport	1	5	0.201153066233689	0.68335985056092	evm.TU.Contig703_pilon.30
GO:0090308	regulation of methylation-dependent chromatin silencing	1	5	0.201153066233689	0.68335985056092	evm.TU.Contig0_pilon.147
GO:0097185	cellular response to azide	1	5	0.201153066233689	0.68335985056092	evm.TU.Contig1429_pilon.1
GO:0098712	L-glutamate import across plasma membrane	1	5	0.201153066233689	0.68335985056092	evm.TU.Contig703_pilon.30
GO:0099550	trans-synaptic signalling, modulating synaptic transmission	1	5	0.201153066233689	0.68335985056092	evm.TU.Contig1_pilon.63
GO:1900145	regulation of nodal signaling pathway involved in determination of left/right asymmetry	1	5	0.201153066233689	0.68335985056092	evm.TU.Contig137_pilon.22
GO:1900164	nodal signaling pathway involved in determination of lateral mesoderm left/right asymmetry	1	5	0.201153066233689	0.68335985056092	evm.TU.Contig137_pilon.22
GO:1900175	regulation of nodal signaling pathway involved in determination of lateral mesoderm left/right asymmetry	1	5	0.201153066233689	0.68335985056092	evm.TU.Contig137_pilon.22
GO:1901033	positive regulation of response to reactive oxygen species	1	5	0.201153066233689	0.68335985056092	evm.TU.Contig624_pilon.22
GO:1901894	regulation of calcium-transporting ATPase activity	1	5	0.201153066233689	0.68335985056092	evm.TU.Contig624_pilon.22
GO:1901896	positive regulation of calcium-transporting ATPase activity	1	5	0.201153066233689	0.68335985056092	evm.TU.Contig624_pilon.22
GO:1901979	regulation of inward rectifier potassium channel activity	1	5	0.201153066233689	0.68335985056092	evm.TU.Contig83_pilon.34
GO:1902187	negative regulation of viral release from host cell	1	5	0.201153066233689	0.68335985056092	evm.TU.Contig546_pilon.18
GO:1902633	1-phosphatidyl-1D-myo-inositol 4,5-bisphosphate metabolic process	1	5	0.201153066233689	0.68335985056092	evm.TU.Contig1159_pilon.7
GO:1902809	regulation of skeletal muscle fiber differentiation	1	5	0.201153066233689	0.68335985056092	evm.TU.Contig53_pilon.27
GO:1903026	negative regulation of RNA polymerase II regulatory region sequence-specific DNA binding	1	5	0.201153066233689	0.68335985056092	evm.TU.Contig310_pilon.70
GO:1903335	regulation of vacuolar transport	1	5	0.201153066233689	0.68335985056092	evm.TU.Contig358_pilon.39
GO:1903753	negative regulation of p38MAPK cascade	1	5	0.201153066233689	0.68335985056092	evm.TU.Contig791_pilon.30
GO:1903918	regulation of actin filament severing	1	5	0.201153066233689	0.68335985056092	evm.TU.Contig127_pilon.6
GO:1903919	negative regulation of actin filament severing	1	5	0.201153066233689	0.68335985056092	evm.TU.Contig127_pilon.6
GO:1990511	piRNA biosynthetic process	1	5	0.201153066233689	0.68335985056092	evm.TU.Contig3161_pilon.4
GO:2000286	receptor internalization involved in canonical Wnt signaling pathway	1	5	0.201153066233689	0.68335985056092	evm.TU.Contig83_pilon.34
GO:2000766	negative regulation of cytoplasmic translation	1	5	0.201153066233689	0.68335985056092	evm.TU.Contig1216_pilon.3
GO:2000981	negative regulation of inner ear receptor cell differentiation	1	5	0.201153066233689	0.68335985056092	evm.TU.Contig310_pilon.70
GO:2001012	mesenchymal cell differentiation involved in renal system development	1	5	0.201153066233689	0.68335985056092	evm.TU.Contig53_pilon.27
GO:2001197	basement membrane assembly involved in embryonic body morphogenesis	1	5	0.201153066233689	0.68335985056092	evm.TU.Contig417_pilon.6
GO:0002777	antimicrobial peptide biosynthetic process	2	19	0.202079063765493	0.68335985056092	evm.TU.Contig636_pilon.3;evm.TU.Contig722_pilon.15
GO:0002805	regulation of antimicrobial peptide biosynthetic process	2	19	0.202079063765493	0.68335985056092	evm.TU.Contig636_pilon.3;evm.TU.Contig722_pilon.15
GO:0008101	decapentaplegic signaling pathway	2	19	0.202079063765493	0.68335985056092	evm.TU.Contig137_pilon.22;evm.TU.Contig70_pilon.11
GO:0010383	cell wall polysaccharide metabolic process	2	19	0.202079063765493	0.68335985056092	evm.TU.Contig1_pilon.381;evm.TU.Contig6_pilon.38
GO:0016048	detection of temperature stimulus	2	19	0.202079063765493	0.68335985056092	evm.TU.Contig1_pilon.63;evm.TU.Contig216_pilon.29
GO:0030212	hyaluronan metabolic process	2	19	0.202079063765493	0.68335985056092	evm.TU.Contig10_pilon.33;evm.TU.Contig10_pilon.34
GO:0030540	female genitalia development	2	19	0.202079063765493	0.68335985056092	evm.TU.Contig316_pilon.57;evm.TU.Contig346_pilon.1
GO:0032469	endoplasmic reticulum calcium ion homeostasis	2	19	0.202079063765493	0.68335985056092	evm.TU.Contig283_pilon.48;evm.TU.Contig481_pilon.32
GO:0033539	fatty acid beta-oxidation using acyl-CoA dehydrogenase	2	19	0.202079063765493	0.68335985056092	evm.TU.Contig225_pilon.73;evm.TU.Contig546_pilon.34
GO:0034122	negative regulation of toll-like receptor signaling pathway	2	19	0.202079063765493	0.68335985056092	evm.TU.Contig1233_pilon.39;evm.TU.Contig1233_pilon.40
GO:0042364	water-soluble vitamin biosynthetic process	2	19	0.202079063765493	0.68335985056092	evm.TU.Contig48_pilon.146;evm.TU.Contig624_pilon.22
GO:0046950	cellular ketone body metabolic process	2	19	0.202079063765493	0.68335985056092	evm.TU.Contig1306_pilon.35;evm.TU.Contig48_pilon.104
GO:0048791	calcium ion-regulated exocytosis of neurotransmitter	2	19	0.202079063765493	0.68335985056092	evm.TU.Contig2412_pilon.73;evm.TU.Contig889_pilon.10
GO:0048857	neural nucleus development	2	19	0.202079063765493	0.68335985056092	evm.TU.Contig220_pilon.61;evm.TU.Contig87_pilon.20
GO:0072376	protein activation cascade	2	19	0.202079063765493	0.68335985056092	evm.TU.Contig0_pilon.172;evm.TU.Contig45_pilon.10_evm.TU.Contig45_pilon.9
GO:1901381	positive regulation of potassium ion transmembrane transport	2	19	0.202079063765493	0.68335985056092	evm.TU.Contig160_pilon.33;evm.TU.Contig2467_pilon.23
GO:1902932	positive regulation of alcohol biosynthetic process	2	19	0.202079063765493	0.68335985056092	evm.TU.Contig53_pilon.27;evm.TU.Contig596_pilon.3
GO:1904467	regulation of tumor necrosis factor secretion	2	19	0.202079063765493	0.68335985056092	evm.TU.Contig10_pilon.33;evm.TU.Contig10_pilon.34
GO:1990774	tumor necrosis factor secretion	2	19	0.202079063765493	0.68335985056092	evm.TU.Contig10_pilon.33;evm.TU.Contig10_pilon.34
GO:0007586	digestion	7	109	0.202293836610006	0.68335985056092	evm.TU.Contig150_pilon.16;evm.TU.Contig189_pilon.20;evm.TU.Contig2765_pilon.113_evm.TU.Contig2765_pilon.114_evm.TU.Contig2765_pilon.115;evm.TU.Contig48_pilon.82;evm.TU.Contig70_pilon.9;evm.TU.Contig718_pilon.37;evm.TU.Contig87_pilon.29
GO:0042133	neurotransmitter metabolic process	7	109	0.202293836610006	0.68335985056092	evm.TU.Contig131_pilon.34;evm.TU.Contig221_pilon.6;evm.TU.Contig224_pilon.45;evm.TU.Contig488_pilon.9;evm.TU.Contig71_pilon.184;evm.TU.Contig84_pilon.115;evm.TU.Contig84_pilon.78
GO:0001656	metanephros development	4	53	0.202600206273961	0.684005923681746	evm.TU.Contig10_pilon.6;evm.TU.Contig1_pilon.381;evm.TU.Contig310_pilon.70;evm.TU.Contig53_pilon.27
GO:0034765	regulation of ion transmembrane transport	12	208	0.203508808822628	0.686550497750216	evm.TU.Contig1216_pilon.35;evm.TU.Contig15_pilon.94;evm.TU.Contig160_pilon.33;evm.TU.Contig2467_pilon.23;evm.TU.Contig2765_pilon.5;evm.TU.Contig310_pilon.70;evm.TU.Contig506_pilon.18;evm.TU.Contig523_pilon.111;evm.TU.Contig554_pilon.18;evm.TU.Contig624_pilon.22;evm.TU.Contig636_pilon.10;evm.TU.Contig83_pilon.34
GO:1901214	regulation of neuron death	15	269	0.203706614505411	0.686550497750216	evm.TU.Contig0_pilon.90;evm.TU.Contig10_pilon.6;evm.TU.Contig1172_pilon.26;evm.TU.Contig15_pilon.94;evm.TU.Contig1_pilon.63;evm.TU.Contig221_pilon.11;evm.TU.Contig267_pilon.44;evm.TU.Contig283_pilon.48;evm.TU.Contig316_pilon.57;evm.TU.Contig31_pilon.19;evm.TU.Contig346_pilon.1;evm.TU.Contig460_pilon.82;evm.TU.Contig481_pilon.32;evm.TU.Contig48_pilon.16;evm.TU.Contig63_pilon.8
GO:0032496	response to lipopolysaccharide	10	168	0.203710594322332	0.686550497750216	evm.TU.Contig10_pilon.33;evm.TU.Contig10_pilon.34;evm.TU.Contig1216_pilon.3;evm.TU.Contig15_pilon.94;evm.TU.Contig189_pilon.20;evm.TU.Contig220_pilon.61;evm.TU.Contig31_pilon.19;evm.TU.Contig48_pilon.16;evm.TU.Contig791_pilon.30;evm.TU.Contig858_pilon.9
GO:0045165	cell fate commitment	24	456	0.203837899470968	0.686550497750216	evm.TU.Contig104_pilon.66;evm.TU.Contig1172_pilon.26;evm.TU.Contig1216_pilon.3;evm.TU.Contig1236_pilon.6;evm.TU.Contig153_pilon.83;evm.TU.Contig153_pilon.84;evm.TU.Contig19_pilon.17;evm.TU.Contig1_pilon.393;evm.TU.Contig1_pilon.63;evm.TU.Contig216_pilon.38;evm.TU.Contig220_pilon.61;evm.TU.Contig23_pilon.21;evm.TU.Contig2400_pilon.15;evm.TU.Contig274_pilon.28;evm.TU.Contig304_pilon.44;evm.TU.Conti…
GO:0043270	positive regulation of ion transport	11	188	0.203931610321294	0.686550497750216	evm.TU.Contig128_pilon.31;evm.TU.Contig160_pilon.33;evm.TU.Contig2467_pilon.23;evm.TU.Contig2765_pilon.3;evm.TU.Contig283_pilon.48;evm.TU.Contig31_pilon.19;evm.TU.Contig506_pilon.18;evm.TU.Contig523_pilon.111;evm.TU.Contig624_pilon.22;evm.TU.Contig83_pilon.34;evm.TU.Contig869_pilon.10
GO:0007517	muscle organ development	18	331	0.204582434080454	0.688351542075912	evm.TU.Contig0_pilon.34;evm.TU.Contig10_pilon.6;evm.TU.Contig1172_pilon.26;evm.TU.Contig128_pilon.31;evm.TU.Contig187_pilon.66;evm.TU.Contig19_pilon.17;evm.TU.Contig1_pilon.381;evm.TU.Contig216_pilon.38;evm.TU.Contig2875_pilon.7;evm.TU.Contig304_pilon.44;evm.TU.Contig310_pilon.70;evm.TU.Contig354_pilon.6;evm.TU.Contig42_pilon.41;evm.TU.Contig53_pilon.27;evm.TU.Contig778_pilon.28;evm.TU.Contig83_p…
GO:0009416	response to light stimulus	19	352	0.205497463677034	0.691039009150501	evm.TU.Contig115_pilon.2;evm.TU.Contig155_pilon.37;evm.TU.Contig15_pilon.94;evm.TU.Contig160_pilon.33;evm.TU.Contig1691_pilon.17;evm.TU.Contig1_pilon.381;evm.TU.Contig1_pilon.63;evm.TU.Contig24_pilon.56;evm.TU.Contig2876_pilon.5;evm.TU.Contig2912_pilon.88;evm.TU.Contig438_pilon.14;evm.TU.Contig488_pilon.9;evm.TU.Contig590_pilon.43;evm.TU.Contig611_pilon.61;evm.TU.Contig714_pilon.5;evm.TU.Contig82…
GO:0035051	cardiocyte differentiation	8	129	0.205984250516488	0.692284172267518	evm.TU.Contig115_pilon.2;evm.TU.Contig1172_pilon.26;evm.TU.Contig127_pilon.6;evm.TU.Contig274_pilon.28;evm.TU.Contig2875_pilon.7;evm.TU.Contig304_pilon.44;evm.TU.Contig310_pilon.70;evm.TU.Contig80_pilon.39
GO:0021915	neural tube development	9	149	0.207945484654653	0.698290981082732	evm.TU.Contig1172_pilon.26;evm.TU.Contig137_pilon.22;evm.TU.Contig155_pilon.114;evm.TU.Contig1_pilon.334;evm.TU.Contig25_pilon.30;evm.TU.Contig304_pilon.44;evm.TU.Contig310_pilon.70;evm.TU.Contig316_pilon.57;evm.TU.Contig346_pilon.1
GO:0014031	mesenchymal cell development	7	110	0.208559530683856	0.698290981082732	evm.TU.Contig104_pilon.19;evm.TU.Contig15_pilon.8;evm.TU.Contig220_pilon.61;evm.TU.Contig304_pilon.44;evm.TU.Contig310_pilon.70;evm.TU.Contig417_pilon.6;evm.TU.Contig53_pilon.27
GO:0071456	cellular response to hypoxia	7	110	0.208559530683856	0.698290981082732	evm.TU.Contig10_pilon.6;evm.TU.Contig111_pilon.12;evm.TU.Contig1216_pilon.3;evm.TU.Contig1216_pilon.35;evm.TU.Contig1_pilon.381;evm.TU.Contig283_pilon.48;evm.TU.Contig81_pilon.66
GO:0071702	organic substance transport	84	1761	0.20866211551726	0.698290981082732	evm.TU.Contig0_pilon.83;evm.TU.Contig0_pilon.90;evm.TU.Contig1099_pilon.9;evm.TU.Contig10_pilon.33;evm.TU.Contig10_pilon.34;evm.TU.Contig1159_pilon.7;evm.TU.Contig1216_pilon.3;evm.TU.Contig1216_pilon.35;evm.TU.Contig1236_pilon.6;evm.TU.Contig1298_pilon.57;evm.TU.Contig1306_pilon.35;evm.TU.Contig131_pilon.34;evm.TU.Contig1321_pilon.7;evm.TU.Contig134_pilon.7;evm.TU.Contig137_pilon.22;evm.TU.Contig…
GO:0008206	bile acid metabolic process	3	36	0.208946712279552	0.698290981082732	evm.TU.Contig1306_pilon.35;evm.TU.Contig1_pilon.96;evm.TU.Contig718_pilon.37
GO:0009988	cell-cell recognition	3	36	0.208946712279552	0.698290981082732	evm.TU.Contig1321_pilon.17;evm.TU.Contig342_pilon.33;evm.TU.Contig822_pilon.39
GO:0010524	positive regulation of calcium ion transport into cytosol	3	36	0.208946712279552	0.698290981082732	evm.TU.Contig506_pilon.18;evm.TU.Contig523_pilon.111;evm.TU.Contig83_pilon.34
GO:0031076	embryonic camera-type eye development	3	36	0.208946712279552	0.698290981082732	evm.TU.Contig153_pilon.83;evm.TU.Contig153_pilon.84;evm.TU.Contig2875_pilon.7
GO:0050433	regulation of catecholamine secretion	3	36	0.208946712279552	0.698290981082732	evm.TU.Contig15_pilon.94;evm.TU.Contig160_pilon.33;evm.TU.Contig2765_pilon.3
GO:0071398	cellular response to fatty acid	3	36	0.208946712279552	0.698290981082732	evm.TU.Contig10_pilon.33;evm.TU.Contig10_pilon.34;evm.TU.Contig310_pilon.70
GO:0050680	negative regulation of epithelial cell proliferation	6	91	0.209766622227746	0.70024340970633	evm.TU.Contig1_pilon.334;evm.TU.Contig2329_pilon.4;evm.TU.Contig26_pilon.5;evm.TU.Contig624_pilon.22;evm.TU.Contig791_pilon.30;evm.TU.Contig83_pilon.34
GO:0051592	response to calcium ion	6	91	0.209766622227746	0.70024340970633	evm.TU.Contig128_pilon.31;evm.TU.Contig554_pilon.18;evm.TU.Contig71_pilon.184;evm.TU.Contig81_pilon.104;evm.TU.Contig83_pilon.34;evm.TU.Contig889_pilon.10
GO:1903532	positive regulation of secretion by cell	15	271	0.211612828130519	0.705575849813797	evm.TU.Contig10_pilon.33;evm.TU.Contig10_pilon.34;evm.TU.Contig15_pilon.94;evm.TU.Contig189_pilon.20;evm.TU.Contig221_pilon.6;evm.TU.Contig221_pilon.68;evm.TU.Contig2329_pilon.39;evm.TU.Contig2412_pilon.73;evm.TU.Contig2765_pilon.3;evm.TU.Contig283_pilon.48;evm.TU.Contig298_pilon.20;evm.TU.Contig528_pilon.20;evm.TU.Contig857_pilon.3;evm.TU.Contig869_pilon.10;evm.TU.Contig889_pilon.10
GO:0050730	regulation of peptidyl-tyrosine phosphorylation	8	130	0.211773369313651	0.705575849813797	evm.TU.Contig10_pilon.33;evm.TU.Contig10_pilon.34;evm.TU.Contig115_pilon.2;evm.TU.Contig15_pilon.94;evm.TU.Contig1_pilon.63;evm.TU.Contig310_pilon.70;evm.TU.Contig610_pilon.22;evm.TU.Contig83_pilon.34
GO:0030316	osteoclast differentiation	4	54	0.211838996308955	0.705575849813797	evm.TU.Contig237_pilon.6;evm.TU.Contig26_pilon.5;evm.TU.Contig31_pilon.19;evm.TU.Contig506_pilon.18
GO:2000648	positive regulation of stem cell proliferation	4	54	0.211838996308955	0.705575849813797	evm.TU.Contig1172_pilon.26;evm.TU.Contig19_pilon.17;evm.TU.Contig1_pilon.381;evm.TU.Contig218_pilon.80
GO:0072593	reactive oxygen species metabolic process	11	190	0.21344160480262	0.710515414978805	evm.TU.Contig10_pilon.33;evm.TU.Contig10_pilon.34;evm.TU.Contig1161_pilon.16;evm.TU.Contig1161_pilon.17;evm.TU.Contig1210_pilon.32;evm.TU.Contig2765_pilon.3;evm.TU.Contig2765_pilon.5;evm.TU.Contig48_pilon.16;evm.TU.Contig590_pilon.55;evm.TU.Contig624_pilon.22;evm.TU.Contig83_pilon.34
GO:0035295	tube development	50	1018	0.214754179841251	0.714484510983601	evm.TU.Contig0_pilon.34;evm.TU.Contig0_pilon.90;evm.TU.Contig10_pilon.18;evm.TU.Contig10_pilon.33;evm.TU.Contig10_pilon.34;evm.TU.Contig10_pilon.6;evm.TU.Contig1172_pilon.26;evm.TU.Contig124_pilon.7;evm.TU.Contig128_pilon.31;evm.TU.Contig137_pilon.22;evm.TU.Contig153_pilon.83;evm.TU.Contig153_pilon.84;evm.TU.Contig155_pilon.114;evm.TU.Contig187_pilon.66;evm.TU.Contig189_pilon.20;evm.TU.Contig1_pi…
GO:0009142	nucleoside triphosphate biosynthetic process	7	111	0.214897422426391	0.714560987161508	evm.TU.Contig0_pilon.236;evm.TU.Contig1777_pilon.77;evm.TU.Contig1_pilon.381;evm.TU.Contig220_pilon.8;evm.TU.Contig2912_pilon.88;evm.TU.Contig353_pilon.49;evm.TU.Contig778_pilon.28
GO:0043269	regulation of ion transport	19	355	0.215941462891261	0.717630968959661	evm.TU.Contig1216_pilon.35;evm.TU.Contig128_pilon.31;evm.TU.Contig15_pilon.94;evm.TU.Contig160_pilon.33;evm.TU.Contig189_pilon.20;evm.TU.Contig2467_pilon.23;evm.TU.Contig2765_pilon.3;evm.TU.Contig2765_pilon.5;evm.TU.Contig2765_pilon.64;evm.TU.Contig283_pilon.48;evm.TU.Contig310_pilon.70;evm.TU.Contig31_pilon.19;evm.TU.Contig506_pilon.18;evm.TU.Contig523_pilon.111;evm.TU.Contig554_pilon.18;evm.TU.…
GO:0022602	ovulation cycle process	5	73	0.216479950797062	0.718616685830249	evm.TU.Contig10_pilon.33;evm.TU.Contig10_pilon.34;evm.TU.Contig1_pilon.381;evm.TU.Contig31_pilon.19;evm.TU.Contig325_pilon.16
GO:0032941	secretion by tissue	5	73	0.216479950797062	0.718616685830249	evm.TU.Contig10_pilon.33;evm.TU.Contig10_pilon.34;evm.TU.Contig131_pilon.34;evm.TU.Contig189_pilon.20;evm.TU.Contig83_pilon.34
GO:0007601	visual perception	6	92	0.216796347695309	0.718863782369154	evm.TU.Contig1280_pilon.7;evm.TU.Contig1321_pilon.7;evm.TU.Contig137_pilon.22;evm.TU.Contig2329_pilon.39;evm.TU.Contig703_pilon.30;evm.TU.Contig87_pilon.20
GO:0071901	negative regulation of protein serine/threonine kinase activity	6	92	0.216796347695309	0.718863782369154	evm.TU.Contig101_pilon.125;evm.TU.Contig15_pilon.94;evm.TU.Contig481_pilon.46;evm.TU.Contig791_pilon.30;evm.TU.Contig83_pilon.34;evm.TU.Contig87_pilon.18
GO:0000083	regulation of transcription involved in G1/S transition of mitotic cell cycle	2	20	0.218419516692035	0.720226841389607	evm.TU.Contig0_pilon.90;evm.TU.Contig210_pilon.31
GO:0002294	CD4-positive, alpha-beta T cell differentiation involved in immune response	2	20	0.218419516692035	0.720226841389607	evm.TU.Contig10_pilon.33;evm.TU.Contig10_pilon.34
GO:0010753	positive regulation of cGMP-mediated signaling	2	20	0.218419516692035	0.720226841389607	evm.TU.Contig34_pilon.17;evm.TU.Contig554_pilon.5
GO:0021514	ventral spinal cord interneuron differentiation	2	20	0.218419516692035	0.720226841389607	evm.TU.Contig2400_pilon.15;evm.TU.Contig348_pilon.47
GO:0034311	diol metabolic process	2	20	0.218419516692035	0.720226841389607	evm.TU.Contig1691_pilon.17;evm.TU.Contig71_pilon.184
GO:0042093	T-helper cell differentiation	2	20	0.218419516692035	0.720226841389607	evm.TU.Contig10_pilon.33;evm.TU.Contig10_pilon.34
GO:0045117	azole transport	2	20	0.218419516692035	0.720226841389607	evm.TU.Contig189_pilon.20;evm.TU.Contig2765_pilon.3
GO:0060441	epithelial tube branching involved in lung morphogenesis	2	20	0.218419516692035	0.720226841389607	evm.TU.Contig220_pilon.61;evm.TU.Contig274_pilon.28
GO:1902224	ketone body metabolic process	2	20	0.218419516692035	0.720226841389607	evm.TU.Contig1306_pilon.35;evm.TU.Contig48_pilon.104
GO:2000811	negative regulation of anoikis	2	20	0.218419516692035	0.720226841389607	evm.TU.Contig1_pilon.63;evm.TU.Contig83_pilon.34
GO:0007548	sex differentiation	19	356	0.219476584101003	0.720276581926523	evm.TU.Contig0_pilon.147;evm.TU.Contig10_pilon.33;evm.TU.Contig10_pilon.34;evm.TU.Contig1172_pilon.26;evm.TU.Contig1321_pilon.7;evm.TU.Contig15_pilon.94;evm.TU.Contig1_pilon.381;evm.TU.Contig1_pilon.63;evm.TU.Contig220_pilon.61;evm.TU.Contig221_pilon.68;evm.TU.Contig274_pilon.28;evm.TU.Contig283_pilon.48;evm.TU.Contig310_pilon.70;evm.TU.Contig316_pilon.57;evm.TU.Contig31_pilon.19;evm.TU.Contig325…
GO:0023061	signal release	21	398	0.21984376511238	0.720276581926523	evm.TU.Contig10_pilon.33;evm.TU.Contig10_pilon.34;evm.TU.Contig15_pilon.94;evm.TU.Contig160_pilon.33;evm.TU.Contig189_pilon.20;evm.TU.Contig1_pilon.63;evm.TU.Contig221_pilon.6;evm.TU.Contig221_pilon.68;evm.TU.Contig2412_pilon.73;evm.TU.Contig2765_pilon.3;evm.TU.Contig283_pilon.48;evm.TU.Contig298_pilon.20;evm.TU.Contig357_pilon.94;evm.TU.Contig358_pilon.39;evm.TU.Contig528_pilon.20;evm.TU.Contig5…
GO:0009991	response to extracellular stimulus	33	653	0.220172916715772	0.720276581926523	evm.TU.Contig10_pilon.6;evm.TU.Contig126_pilon.19;evm.TU.Contig1321_pilon.7;evm.TU.Contig1429_pilon.1;evm.TU.Contig150_pilon.16;evm.TU.Contig15_pilon.94;evm.TU.Contig160_pilon.33;evm.TU.Contig189_pilon.20;evm.TU.Contig1_pilon.63;evm.TU.Contig210_pilon.31;evm.TU.Contig216_pilon.38;evm.TU.Contig221_pilon.6;evm.TU.Contig235_pilon.20;evm.TU.Contig2510_pilon.4;evm.TU.Contig2765_pilon.3;evm.TU.Contig28…
GO:0006308	DNA catabolic process	3	37	0.220550351745641	0.720276581926523	evm.TU.Contig137_pilon.40;evm.TU.Contig391_pilon.30;evm.TU.Contig624_pilon.22
GO:0006334	nucleosome assembly	3	37	0.220550351745641	0.720276581926523	evm.TU.Contig3070_pilon.13;evm.TU.Contig367_pilon.36;evm.TU.Contig415_pilon.24_evm.TU.Contig415_pilon.25
GO:0046676	negative regulation of insulin secretion	3	37	0.220550351745641	0.720276581926523	evm.TU.Contig2412_pilon.73;evm.TU.Contig561_pilon.2;evm.TU.Contig561_pilon.3
GO:0061647	histone H3-K9 modification	3	37	0.220550351745641	0.720276581926523	evm.TU.Contig0_pilon.147;evm.TU.Contig216_pilon.29;evm.TU.Contig31_pilon.19
GO:1904427	positive regulation of calcium ion transmembrane transport	3	37	0.220550351745641	0.720276581926523	evm.TU.Contig506_pilon.18;evm.TU.Contig523_pilon.111;evm.TU.Contig624_pilon.22
GO:0010676	positive regulation of cellular carbohydrate metabolic process	4	55	0.22119358610491	0.720276581926523	evm.TU.Contig115_pilon.2;evm.TU.Contig1_pilon.381;evm.TU.Contig596_pilon.3;evm.TU.Contig624_pilon.22
GO:0033077	T cell differentiation in thymus	4	55	0.22119358610491	0.720276581926523	evm.TU.Contig10_pilon.6;evm.TU.Contig1172_pilon.26;evm.TU.Contig237_pilon.6;evm.TU.Contig53_pilon.27
GO:0045069	regulation of viral genome replication	4	55	0.22119358610491	0.720276581926523	evm.TU.Contig101_pilon.51;evm.TU.Contig1236_pilon.6;evm.TU.Contig225_pilon.70;evm.TU.Contig469_pilon.6
GO:0071594	thymocyte aggregation	4	55	0.22119358610491	0.720276581926523	evm.TU.Contig10_pilon.6;evm.TU.Contig1172_pilon.26;evm.TU.Contig237_pilon.6;evm.TU.Contig53_pilon.27
GO:0099531	presynaptic process involved in synaptic transmission	12	212	0.22170797857086	0.720276581926523	evm.TU.Contig10_pilon.33;evm.TU.Contig10_pilon.34;evm.TU.Contig131_pilon.34;evm.TU.Contig1_pilon.63;evm.TU.Contig2412_pilon.73;evm.TU.Contig2765_pilon.3;evm.TU.Contig357_pilon.94;evm.TU.Contig358_pilon.39;evm.TU.Contig561_pilon.2;evm.TU.Contig561_pilon.3;evm.TU.Contig869_pilon.10;evm.TU.Contig889_pilon.10
GO:0003018	vascular process in circulatory system	8	132	0.223537096367106	0.720276581926523	evm.TU.Contig115_pilon.2;evm.TU.Contig160_pilon.33;evm.TU.Contig34_pilon.17;evm.TU.Contig438_pilon.14;evm.TU.Contig48_pilon.16;evm.TU.Contig554_pilon.5;evm.TU.Contig83_pilon.34;evm.TU.Contig84_pilon.41
GO:0009063	cellular amino acid catabolic process	8	132	0.223537096367106	0.720276581926523	evm.TU.Contig221_pilon.6;evm.TU.Contig225_pilon.73;evm.TU.Contig2378_pilon.10;evm.TU.Contig2378_pilon.11;evm.TU.Contig267_pilon.44;evm.TU.Contig503_pilon.7;evm.TU.Contig712_pilon.8;evm.TU.Contig71_pilon.184
GO:0017156	calcium ion regulated exocytosis	8	132	0.223537096367106	0.720276581926523	evm.TU.Contig2329_pilon.39;evm.TU.Contig2412_pilon.73;evm.TU.Contig342_pilon.33;evm.TU.Contig358_pilon.39;evm.TU.Contig561_pilon.2;evm.TU.Contig561_pilon.3;evm.TU.Contig822_pilon.39;evm.TU.Contig889_pilon.10
GO:0019722	calcium-mediated signaling	8	132	0.223537096367106	0.720276581926523	evm.TU.Contig15_pilon.94;evm.TU.Contig1_pilon.63;evm.TU.Contig22_pilon.117;evm.TU.Contig2765_pilon.5;evm.TU.Contig283_pilon.48;evm.TU.Contig481_pilon.32;evm.TU.Contig624_pilon.22;evm.TU.Contig857_pilon.3
GO:0048864	stem cell development	8	132	0.223537096367106	0.720276581926523	evm.TU.Contig104_pilon.19;evm.TU.Contig1172_pilon.26;evm.TU.Contig15_pilon.8;evm.TU.Contig220_pilon.61;evm.TU.Contig304_pilon.44;evm.TU.Contig310_pilon.70;evm.TU.Contig417_pilon.6;evm.TU.Contig53_pilon.27
GO:0008037	cell recognition	9	152	0.224297575408935	0.720276581926523	evm.TU.Contig10_pilon.18;evm.TU.Contig1321_pilon.17;evm.TU.Contig216_pilon.38;evm.TU.Contig2461_pilon.24;evm.TU.Contig342_pilon.33;evm.TU.Contig460_pilon.100;evm.TU.Contig460_pilon.125;evm.TU.Contig822_pilon.39;evm.TU.Contig999_pilon.37
GO:0006029	proteoglycan metabolic process	5	74	0.224516939151552	0.720276581926523	evm.TU.Contig235_pilon.20;evm.TU.Contig235_pilon.8;evm.TU.Contig704_pilon.24;evm.TU.Contig90_pilon.3;evm.TU.Contig999_pilon.37
GO:0044262	cellular carbohydrate metabolic process	14	254	0.226343933795173	0.720276581926523	evm.TU.Contig115_pilon.2;evm.TU.Contig187_pilon.52;evm.TU.Contig1_pilon.381;evm.TU.Contig218_pilon.74;evm.TU.Contig220_pilon.8;evm.TU.Contig2412_pilon.68;evm.TU.Contig2876_pilon.2;evm.TU.Contig342_pilon.33;evm.TU.Contig53_pilon.34;evm.TU.Contig596_pilon.3;evm.TU.Contig624_pilon.22;evm.TU.Contig6_pilon.38;evm.TU.Contig822_pilon.39;evm.TU.Contig999_pilon.37
GO:1903034	regulation of response to wounding	15	275	0.227829243745458	0.720276581926523	evm.TU.Contig10_pilon.33;evm.TU.Contig10_pilon.34;evm.TU.Contig1233_pilon.39;evm.TU.Contig1233_pilon.40;evm.TU.Contig128_pilon.31;evm.TU.Contig15_pilon.94;evm.TU.Contig1_pilon.381;evm.TU.Contig2329_pilon.4;evm.TU.Contig26_pilon.5;evm.TU.Contig391_pilon.30;evm.TU.Contig45_pilon.10_evm.TU.Contig45_pilon.9;evm.TU.Contig506_pilon.18;evm.TU.Contig53_pilon.27;evm.TU.Contig791_pilon.30;evm.TU.Contig83_p…
GO:0033057	multicellular organism reproductive behavior	13	234	0.228806436851786	0.720276581926523	evm.TU.Contig0_pilon.34;evm.TU.Contig235_pilon.8;evm.TU.Contig2461_pilon.24;evm.TU.Contig2467_pilon.23;evm.TU.Contig2765_pilon.13;evm.TU.Contig283_pilon.48;evm.TU.Contig304_pilon.45;evm.TU.Contig460_pilon.100;evm.TU.Contig506_pilon.18;evm.TU.Contig63_pilon.30;evm.TU.Contig70_pilon.11;evm.TU.Contig869_pilon.10;evm.TU.Contig90_pilon.3
GO:0002237	response to molecule of bacterial origin	10	173	0.229273032998345	0.720276581926523	evm.TU.Contig10_pilon.33;evm.TU.Contig10_pilon.34;evm.TU.Contig1216_pilon.3;evm.TU.Contig15_pilon.94;evm.TU.Contig189_pilon.20;evm.TU.Contig220_pilon.61;evm.TU.Contig31_pilon.19;evm.TU.Contig48_pilon.16;evm.TU.Contig791_pilon.30;evm.TU.Contig858_pilon.9
GO:0043523	regulation of neuron apoptotic process	10	173	0.229273032998345	0.720276581926523	evm.TU.Contig0_pilon.90;evm.TU.Contig10_pilon.6;evm.TU.Contig15_pilon.94;evm.TU.Contig1_pilon.63;evm.TU.Contig316_pilon.57;evm.TU.Contig31_pilon.19;evm.TU.Contig346_pilon.1;evm.TU.Contig460_pilon.82;evm.TU.Contig481_pilon.32;evm.TU.Contig48_pilon.16
GO:0014075	response to amine	4	56	0.230655255801845	0.720276581926523	evm.TU.Contig10_pilon.6;evm.TU.Contig115_pilon.2;evm.TU.Contig2765_pilon.3;evm.TU.Contig575_pilon.64
GO:0019226	transmission of nerve impulse	4	56	0.230655255801845	0.720276581926523	evm.TU.Contig160_pilon.33;evm.TU.Contig2329_pilon.39;evm.TU.Contig575_pilon.64;evm.TU.Contig896_pilon.2
GO:0033692	cellular polysaccharide biosynthetic process	4	56	0.230655255801845	0.720276581926523	evm.TU.Contig220_pilon.8;evm.TU.Contig53_pilon.34;evm.TU.Contig6_pilon.38;evm.TU.Contig999_pilon.37
GO:0046888	negative regulation of hormone secretion	4	56	0.230655255801845	0.720276581926523	evm.TU.Contig2412_pilon.73;evm.TU.Contig554_pilon.18;evm.TU.Contig561_pilon.2;evm.TU.Contig561_pilon.3
GO:0072006	nephron development	6	94	0.231090185211398	0.720276581926523	evm.TU.Contig10_pilon.6;evm.TU.Contig1172_pilon.26;evm.TU.Contig1_pilon.381;evm.TU.Contig310_pilon.70;evm.TU.Contig477_pilon.27;evm.TU.Contig53_pilon.27
GO:0044765	single-organism transport	135	2914	0.231566073900144	0.720276581926523	evm.TU.Contig0_pilon.172;evm.TU.Contig0_pilon.83;evm.TU.Contig0_pilon.90;evm.TU.Contig107_pilon.18;evm.TU.Contig1099_pilon.9;evm.TU.Contig10_pilon.33;evm.TU.Contig10_pilon.34;evm.TU.Contig1159_pilon.7;evm.TU.Contig115_pilon.2;evm.TU.Contig1216_pilon.35;evm.TU.Contig1236_pilon.6;evm.TU.Contig128_pilon.31;evm.TU.Contig1298_pilon.57;evm.TU.Contig1306_pilon.35;evm.TU.Contig131_pilon.34;evm.TU.Contig1…
GO:0009651	response to salt stress	3	38	0.232280406326981	0.720276581926523	evm.TU.Contig10_pilon.18;evm.TU.Contig220_pilon.61;evm.TU.Contig81_pilon.104
GO:0031279	regulation of cyclase activity	3	38	0.232280406326981	0.720276581926523	evm.TU.Contig506_pilon.18;evm.TU.Contig561_pilon.2;evm.TU.Contig561_pilon.3
GO:0032222	regulation of synaptic transmission, cholinergic	3	38	0.232280406326981	0.720276581926523	evm.TU.Contig561_pilon.2;evm.TU.Contig561_pilon.3;evm.TU.Contig869_pilon.10
GO:0032881	regulation of polysaccharide metabolic process	3	38	0.232280406326981	0.720276581926523	evm.TU.Contig10_pilon.33;evm.TU.Contig10_pilon.34;evm.TU.Contig115_pilon.2
GO:0035710	CD4-positive, alpha-beta T cell activation	3	38	0.232280406326981	0.720276581926523	evm.TU.Contig10_pilon.33;evm.TU.Contig10_pilon.34;evm.TU.Contig31_pilon.19
GO:0048286	lung alveolus development	3	38	0.232280406326981	0.720276581926523	evm.TU.Contig220_pilon.61;evm.TU.Contig2412_pilon.68;evm.TU.Contig274_pilon.28
GO:0050432	catecholamine secretion	3	38	0.232280406326981	0.720276581926523	evm.TU.Contig15_pilon.94;evm.TU.Contig160_pilon.33;evm.TU.Contig2765_pilon.3
GO:1901379	regulation of potassium ion transmembrane transport	3	38	0.232280406326981	0.720276581926523	evm.TU.Contig160_pilon.33;evm.TU.Contig2467_pilon.23;evm.TU.Contig83_pilon.34
GO:1902074	response to salt	3	38	0.232280406326981	0.720276581926523	evm.TU.Contig10_pilon.33;evm.TU.Contig10_pilon.34;evm.TU.Contig1_pilon.334
GO:0048645	organ formation	5	75	0.232641874928476	0.720276581926523	evm.TU.Contig1172_pilon.26;evm.TU.Contig274_pilon.28;evm.TU.Contig2875_pilon.7;evm.TU.Contig304_pilon.44;evm.TU.Contig310_pilon.70
GO:1904064	positive regulation of cation transmembrane transport	5	75	0.232641874928476	0.720276581926523	evm.TU.Contig160_pilon.33;evm.TU.Contig2467_pilon.23;evm.TU.Contig506_pilon.18;evm.TU.Contig523_pilon.111;evm.TU.Contig624_pilon.22
GO:0018958	phenol-containing compound metabolic process	7	114	0.234318752287113	0.720276581926523	evm.TU.Contig131_pilon.34;evm.TU.Contig224_pilon.45;evm.TU.Contig267_pilon.56;evm.TU.Contig2765_pilon.3;evm.TU.Contig34_pilon.17;evm.TU.Contig554_pilon.5;evm.TU.Contig71_pilon.184
GO:0060401	cytosolic calcium ion transport	7	114	0.234318752287113	0.720276581926523	evm.TU.Contig115_pilon.2;evm.TU.Contig22_pilon.117;evm.TU.Contig283_pilon.48;evm.TU.Contig506_pilon.18;evm.TU.Contig523_pilon.111;evm.TU.Contig83_pilon.34;evm.TU.Contig869_pilon.10
GO:0002287	alpha-beta T cell activation involved in immune response	2	21	0.234866972465205	0.720276581926523	evm.TU.Contig10_pilon.33;evm.TU.Contig10_pilon.34
GO:0002293	alpha-beta T cell differentiation involved in immune response	2	21	0.234866972465205	0.720276581926523	evm.TU.Contig10_pilon.33;evm.TU.Contig10_pilon.34
GO:0007095	mitotic G2 DNA damage checkpoint	2	21	0.234866972465205	0.720276581926523	evm.TU.Contig101_pilon.125;evm.TU.Contig107_pilon.18
GO:0035115	embryonic forelimb morphogenesis	2	21	0.234866972465205	0.720276581926523	evm.TU.Contig316_pilon.57;evm.TU.Contig346_pilon.1
GO:0040002	collagen and cuticulin-based cuticle development	2	21	0.234866972465205	0.720276581926523	evm.TU.Contig1298_pilon.57;evm.TU.Contig71_pilon.184
GO:0042108	positive regulation of cytokine biosynthetic process	2	21	0.234866972465205	0.720276581926523	evm.TU.Contig10_pilon.6;evm.TU.Contig63_pilon.8
GO:0044245	polysaccharide digestion	2	21	0.234866972465205	0.720276581926523	evm.TU.Contig150_pilon.16;evm.TU.Contig87_pilon.29
GO:0045071	negative regulation of viral genome replication	2	21	0.234866972465205	0.720276581926523	evm.TU.Contig101_pilon.51;evm.TU.Contig469_pilon.6
GO:0045940	positive regulation of steroid metabolic process	2	21	0.234866972465205	0.720276581926523	evm.TU.Contig53_pilon.27;evm.TU.Contig718_pilon.37
GO:0048265	response to pain	2	21	0.234866972465205	0.720276581926523	evm.TU.Contig131_pilon.34;evm.TU.Contig15_pilon.94
GO:0048710	regulation of astrocyte differentiation	2	21	0.234866972465205	0.720276581926523	evm.TU.Contig1_pilon.63;evm.TU.Contig310_pilon.70
GO:0051156	glucose 6-phosphate metabolic process	2	21	0.234866972465205	0.720276581926523	evm.TU.Contig220_pilon.8;evm.TU.Contig2876_pilon.2
GO:0090280	positive regulation of calcium ion import	2	21	0.234866972465205	0.720276581926523	evm.TU.Contig506_pilon.18;evm.TU.Contig523_pilon.111
GO:1990776	response to angiotensin	2	21	0.234866972465205	0.720276581926523	evm.TU.Contig1_pilon.381;evm.TU.Contig83_pilon.34
GO:0033002	muscle cell proliferation	9	154	0.23546300261209	0.720276581926523	evm.TU.Contig10_pilon.6;evm.TU.Contig15_pilon.94;evm.TU.Contig1_pilon.381;evm.TU.Contig34_pilon.17;evm.TU.Contig48_pilon.16;evm.TU.Contig506_pilon.18;evm.TU.Contig53_pilon.27;evm.TU.Contig554_pilon.5;evm.TU.Contig83_pilon.34
GO:0006665	sphingolipid metabolic process	8	134	0.235535133871264	0.720276581926523	evm.TU.Contig1691_pilon.17;evm.TU.Contig1_pilon.316;evm.TU.Contig295_pilon.214;evm.TU.Contig590_pilon.43;evm.TU.Contig611_pilon.61;evm.TU.Contig703_pilon.30;evm.TU.Contig70_pilon.11;evm.TU.Contig822_pilon.39
GO:0051262	protein tetramerization	8	134	0.235535133871264	0.720276581926523	evm.TU.Contig1161_pilon.16;evm.TU.Contig1161_pilon.17;evm.TU.Contig267_pilon.44;evm.TU.Contig29_pilon.17;evm.TU.Contig372_pilon.27;evm.TU.Contig48_pilon.16;evm.TU.Contig575_pilon.64;evm.TU.Contig610_pilon.22
GO:0002085	inhibition of neuroepithelial cell differentiation	1	6	0.236253628100773	0.720276581926523	evm.TU.Contig310_pilon.70
GO:0002544	chronic inflammatory response	1	6	0.236253628100773	0.720276581926523	evm.TU.Contig31_pilon.19
GO:0005513	detection of calcium ion	1	6	0.236253628100773	0.720276581926523	evm.TU.Contig889_pilon.10
GO:0006707	cholesterol catabolic process	1	6	0.236253628100773	0.720276581926523	evm.TU.Contig718_pilon.37
GO:0007250	activation of NF-kappaB-inducing kinase activity	1	6	0.236253628100773	0.720276581926523	evm.TU.Contig221_pilon.11
GO:0007366	periodic partitioning by pair rule gene	1	6	0.236253628100773	0.720276581926523	evm.TU.Contig304_pilon.44
GO:0007637	proboscis extension reflex	1	6	0.236253628100773	0.720276581926523	evm.TU.Contig160_pilon.33
GO:0009202	deoxyribonucleoside triphosphate biosynthetic process	1	6	0.236253628100773	0.720276581926523	evm.TU.Contig353_pilon.49
GO:0009208	pyrimidine ribonucleoside triphosphate metabolic process	1	6	0.236253628100773	0.720276581926523	evm.TU.Contig778_pilon.28
GO:0009812	flavonoid metabolic process	1	6	0.236253628100773	0.720276581926523	evm.TU.Contig1_pilon.381
GO:0010312	detoxification of zinc ion	1	6	0.236253628100773	0.720276581926523	evm.TU.Contig298_pilon.20
GO:0010360	negative regulation of anion channel activity	1	6	0.236253628100773	0.720276581926523	evm.TU.Contig15_pilon.94
GO:0010606	positive regulation of cytoplasmic mRNA processing body assembly	1	6	0.236253628100773	0.720276581926523	evm.TU.Contig1236_pilon.6
GO:0014820	tonic smooth muscle contraction	1	6	0.236253628100773	0.720276581926523	evm.TU.Contig128_pilon.31
GO:0016127	sterol catabolic process	1	6	0.236253628100773	0.720276581926523	evm.TU.Contig718_pilon.37
GO:0017121	phospholipid scrambling	1	6	0.236253628100773	0.720276581926523	evm.TU.Contig71_pilon.181
GO:0017196	N-terminal peptidyl-methionine acetylation	1	6	0.236253628100773	0.720276581926523	evm.TU.Contig486_pilon.28
GO:0019322	pentose biosynthetic process	1	6	0.236253628100773	0.720276581926523	evm.TU.Contig2876_pilon.2
GO:0019509	L-methionine biosynthetic process from methylthioadenosine	1	6	0.236253628100773	0.720276581926523	evm.TU.Contig372_pilon.27
GO:0019673	GDP-mannose metabolic process	1	6	0.236253628100773	0.720276581926523	evm.TU.Contig81_pilon.66
GO:0021553	olfactory nerve development	1	6	0.236253628100773	0.720276581926523	evm.TU.Contig1_pilon.63
GO:0021604	cranial nerve structural organization	1	6	0.236253628100773	0.720276581926523	evm.TU.Contig160_pilon.33
GO:0021747	cochlear nucleus development	1	6	0.236253628100773	0.720276581926523	evm.TU.Contig87_pilon.20
GO:0021796	cerebral cortex regionalization	1	6	0.236253628100773	0.720276581926523	evm.TU.Contig19_pilon.17
GO:0022417	protein maturation by protein folding	1	6	0.236253628100773	0.720276581926523	evm.TU.Contig80_pilon.39
GO:0030202	heparin metabolic process	1	6	0.236253628100773	0.720276581926523	evm.TU.Contig999_pilon.37
GO:0030576	Cajal body organization	1	6	0.236253628100773	0.720276581926523	evm.TU.Contig0_pilon.90
GO:0032060	bleb assembly	1	6	0.236253628100773	0.720276581926523	evm.TU.Contig128_pilon.31
GO:0035042	fertilization, exchange of chromosomal proteins	1	6	0.236253628100773	0.720276581926523	evm.TU.Contig98_pilon.7
GO:0035874	cellular response to copper ion starvation	1	6	0.236253628100773	0.720276581926523	evm.TU.Contig1429_pilon.1
GO:0036336	dendritic cell migration	1	6	0.236253628100773	0.720276581926523	evm.TU.Contig80_pilon.39
GO:0043102	amino acid salvage	1	6	0.236253628100773	0.720276581926523	evm.TU.Contig372_pilon.27
GO:0044341	sodium-dependent phosphate transport	1	6	0.236253628100773	0.720276581926523	evm.TU.Contig31_pilon.19
GO:0044752	response to human chorionic gonadotropin	1	6	0.236253628100773	0.720276581926523	evm.TU.Contig1_pilon.381
GO:0045408	regulation of interleukin-6 biosynthetic process	1	6	0.236253628100773	0.720276581926523	evm.TU.Contig31_pilon.19
GO:0045607	regulation of auditory receptor cell differentiation	1	6	0.236253628100773	0.720276581926523	evm.TU.Contig310_pilon.70
GO:0046146	tetrahydrobiopterin metabolic process	1	6	0.236253628100773	0.720276581926523	evm.TU.Contig71_pilon.184
GO:0046543	development of secondary female sexual characteristics	1	6	0.236253628100773	0.720276581926523	evm.TU.Contig101_pilon.37
GO:0046952	ketone body catabolic process	1	6	0.236253628100773	0.720276581926523	evm.TU.Contig48_pilon.104
GO:0047484	regulation of response to osmotic stress	1	6	0.236253628100773	0.720276581926523	evm.TU.Contig15_pilon.94
GO:0048150	behavioral response to ether	1	6	0.236253628100773	0.720276581926523	evm.TU.Contig160_pilon.33
GO:0048305	immunoglobulin secretion	1	6	0.236253628100773	0.720276581926523	evm.TU.Contig221_pilon.11
GO:0048337	positive regulation of mesodermal cell fate specification	1	6	0.236253628100773	0.720276581926523	evm.TU.Contig274_pilon.28
GO:0050651	dermatan sulfate proteoglycan biosynthetic process	1	6	0.236253628100773	0.720276581926523	evm.TU.Contig999_pilon.37
GO:0050926	regulation of positive chemotaxis	1	6	0.236253628100773	0.720276581926523	evm.TU.Contig15_pilon.94
GO:0050927	positive regulation of positive chemotaxis	1	6	0.236253628100773	0.720276581926523	evm.TU.Contig15_pilon.94
GO:0051001	negative regulation of nitric-oxide synthase activity	1	6	0.236253628100773	0.720276581926523	evm.TU.Contig83_pilon.34
GO:0051023	regulation of immunoglobulin secretion	1	6	0.236253628100773	0.720276581926523	evm.TU.Contig221_pilon.11
GO:0051152	positive regulation of smooth muscle cell differentiation	1	6	0.236253628100773	0.720276581926523	evm.TU.Contig48_pilon.16
GO:0051780	behavioral response to nutrient	1	6	0.236253628100773	0.720276581926523	evm.TU.Contig160_pilon.33
GO:0051938	L-glutamate import	1	6	0.236253628100773	0.720276581926523	evm.TU.Contig703_pilon.30
GO:0060087	relaxation of vascular smooth muscle	1	6	0.236253628100773	0.720276581926523	evm.TU.Contig438_pilon.14
GO:0060161	positive regulation of dopamine receptor signaling pathway	1	6	0.236253628100773	0.720276581926523	evm.TU.Contig83_pilon.34
GO:0060355	positive regulation of cell adhesion molecule production	1	6	0.236253628100773	0.720276581926523	evm.TU.Contig83_pilon.34
GO:0060484	lung-associated mesenchyme development	1	6	0.236253628100773	0.720276581926523	evm.TU.Contig274_pilon.28
GO:0061320	pericardial nephrocyte differentiation	1	6	0.236253628100773	0.720276581926523	evm.TU.Contig1172_pilon.26
GO:0061382	Malpighian tubule tip cell differentiation	1	6	0.236253628100773	0.720276581926523	evm.TU.Contig1172_pilon.26
GO:0061635	regulation of protein complex stability	1	6	0.236253628100773	0.720276581926523	evm.TU.Contig477_pilon.52_evm.TU.Contig477_pilon.53
GO:0070942	neutrophil mediated cytotoxicity	1	6	0.236253628100773	0.720276581926523	evm.TU.Contig391_pilon.30
GO:0070948	regulation of neutrophil mediated cytotoxicity	1	6	0.236253628100773	0.720276581926523	evm.TU.Contig391_pilon.30
GO:0071035	nuclear polyadenylation-dependent rRNA catabolic process	1	6	0.236253628100773	0.720276581926523	evm.TU.Contig1_pilon.135
GO:0071267	L-methionine salvage	1	6	0.236253628100773	0.720276581926523	evm.TU.Contig372_pilon.27
GO:0072050	S-shaped body morphogenesis	1	6	0.236253628100773	0.720276581926523	evm.TU.Contig310_pilon.70
GO:0072126	positive regulation of glomerular mesangial cell proliferation	1	6	0.236253628100773	0.720276581926523	evm.TU.Contig10_pilon.6
GO:0072224	metanephric glomerulus development	1	6	0.236253628100773	0.720276581926523	evm.TU.Contig10_pilon.6
GO:0097210	response to gonadotropin-releasing hormone	1	6	0.236253628100773	0.720276581926523	evm.TU.Contig554_pilon.18
GO:0097211	cellular response to gonadotropin-releasing hormone	1	6	0.236253628100773	0.720276581926523	evm.TU.Contig554_pilon.18
GO:0098528	skeletal muscle fiber differentiation	1	6	0.236253628100773	0.720276581926523	evm.TU.Contig53_pilon.27
GO:1900107	regulation of nodal signaling pathway	1	6	0.236253628100773	0.720276581926523	evm.TU.Contig137_pilon.22
GO:1900452	regulation of long term synaptic depression	1	6	0.236253628100773	0.720276581926523	evm.TU.Contig1236_pilon.6
GO:1901203	positive regulation of extracellular matrix assembly	1	6	0.236253628100773	0.720276581926523	evm.TU.Contig417_pilon.6
GO:1901844	regulation of cell communication by electrical coupling involved in cardiac conduction	1	6	0.236253628100773	0.720276581926523	evm.TU.Contig83_pilon.34
GO:1903011	negative regulation of bone development	1	6	0.236253628100773	0.720276581926523	evm.TU.Contig624_pilon.22
GO:1903802	L-glutamate(1-) import into cell	1	6	0.236253628100773	0.720276581926523	evm.TU.Contig703_pilon.30
GO:1904251	regulation of bile acid metabolic process	1	6	0.236253628100773	0.720276581926523	evm.TU.Contig718_pilon.37
GO:1904395	positive regulation of skeletal muscle acetylcholine-gated channel clustering	1	6	0.236253628100773	0.720276581926523	evm.TU.Contig610_pilon.22
GO:1904415	regulation of xenophagy	1	6	0.236253628100773	0.720276581926523	evm.TU.Contig63_pilon.8
GO:1904417	positive regulation of xenophagy	1	6	0.236253628100773	0.720276581926523	evm.TU.Contig63_pilon.8
GO:1904578	response to thapsigargin	1	6	0.236253628100773	0.720276581926523	evm.TU.Contig481_pilon.32
GO:1904579	cellular response to thapsigargin	1	6	0.236253628100773	0.720276581926523	evm.TU.Contig481_pilon.32
GO:1904647	response to rotenone	1	6	0.236253628100773	0.720276581926523	evm.TU.Contig2765_pilon.3
GO:1990123	L-glutamate import into cell	1	6	0.236253628100773	0.720276581926523	evm.TU.Contig703_pilon.30
GO:2000650	negative regulation of sodium ion transmembrane transporter activity	1	6	0.236253628100773	0.720276581926523	evm.TU.Contig636_pilon.10
GO:2000671	regulation of motor neuron apoptotic process	1	6	0.236253628100773	0.720276581926523	evm.TU.Contig0_pilon.90
GO:2001016	positive regulation of skeletal muscle cell differentiation	1	6	0.236253628100773	0.720276581926523	evm.TU.Contig53_pilon.27
GO:2001137	positive regulation of endocytic recycling	1	6	0.236253628100773	0.720276581926523	evm.TU.Contig293_pilon.14
GO:0006941	striated muscle contraction	6	95	0.238347093423515	0.725542228034082	evm.TU.Contig115_pilon.2;evm.TU.Contig1278_pilon.11;evm.TU.Contig127_pilon.6;evm.TU.Contig160_pilon.33;evm.TU.Contig2467_pilon.23;evm.TU.Contig83_pilon.34
GO:0044264	cellular polysaccharide metabolic process	6	95	0.238347093423515	0.725542228034082	evm.TU.Contig115_pilon.2;evm.TU.Contig220_pilon.8;evm.TU.Contig2412_pilon.68;evm.TU.Contig53_pilon.34;evm.TU.Contig6_pilon.38;evm.TU.Contig999_pilon.37
GO:0090101	negative regulation of transmembrane receptor protein serine/threonine kinase signaling pathway	6	95	0.238347093423515	0.725542228034082	evm.TU.Contig104_pilon.19;evm.TU.Contig1172_pilon.26;evm.TU.Contig220_pilon.61;evm.TU.Contig26_pilon.5;evm.TU.Contig70_pilon.11;evm.TU.Contig83_pilon.34
GO:0002920	regulation of humoral immune response	4	57	0.240215329721008	0.730480803071764	evm.TU.Contig45_pilon.10_evm.TU.Contig45_pilon.9;evm.TU.Contig636_pilon.3;evm.TU.Contig70_pilon.11;evm.TU.Contig722_pilon.15
GO:0048747	muscle fiber development	4	57	0.240215329721008	0.730480803071764	evm.TU.Contig1171_pilon.41;evm.TU.Contig187_pilon.52;evm.TU.Contig42_pilon.41;evm.TU.Contig83_pilon.34
GO:0006333	chromatin assembly or disassembly	5	76	0.24084942207903	0.731265750635737	evm.TU.Contig0_pilon.147;evm.TU.Contig3070_pilon.13;evm.TU.Contig367_pilon.36;evm.TU.Contig415_pilon.24_evm.TU.Contig415_pilon.25;evm.TU.Contig882_pilon.40
GO:0032526	response to retinoic acid	5	76	0.24084942207903	0.731265750635737	evm.TU.Contig155_pilon.37;evm.TU.Contig1_pilon.381;evm.TU.Contig1_pilon.63;evm.TU.Contig2876_pilon.5;evm.TU.Contig460_pilon.82
GO:0046148	pigment biosynthetic process	5	76	0.24084942207903	0.731265750635737	evm.TU.Contig155_pilon.37;evm.TU.Contig267_pilon.44;evm.TU.Contig267_pilon.56;evm.TU.Contig2876_pilon.5;evm.TU.Contig71_pilon.184
GO:0046649	lymphocyte activation	16	299	0.240965725302049	0.731265750635737	evm.TU.Contig10_pilon.33;evm.TU.Contig10_pilon.34;evm.TU.Contig10_pilon.6;evm.TU.Contig1172_pilon.26;evm.TU.Contig15_pilon.94;evm.TU.Contig178_pilon.61;evm.TU.Contig1_pilon.135;evm.TU.Contig237_pilon.6;evm.TU.Contig310_pilon.70;evm.TU.Contig31_pilon.19;evm.TU.Contig415_pilon.24_evm.TU.Contig415_pilon.25;evm.TU.Contig460_pilon.82;evm.TU.Contig53_pilon.27;evm.TU.Contig63_pilon.8;evm.TU.Contig791_pi…
GO:0043901	negative regulation of multi-organism process	8	135	0.241617026026629	0.732867977871481	evm.TU.Contig101_pilon.51;evm.TU.Contig1298_pilon.57;evm.TU.Contig2765_pilon.13;evm.TU.Contig34_pilon.17;evm.TU.Contig469_pilon.6;evm.TU.Contig546_pilon.18;evm.TU.Contig554_pilon.5;evm.TU.Contig80_pilon.39
GO:0007585	respiratory gaseous exchange	3	39	0.244120383914327	0.73744957865731	evm.TU.Contig2329_pilon.39;evm.TU.Contig2412_pilon.68;evm.TU.Contig274_pilon.28
GO:0016064	immunoglobulin mediated immune response	3	39	0.244120383914327	0.73744957865731	evm.TU.Contig1_pilon.135;evm.TU.Contig45_pilon.10_evm.TU.Contig45_pilon.9;evm.TU.Contig70_pilon.9
GO:0019724	B cell mediated immunity	3	39	0.244120383914327	0.73744957865731	evm.TU.Contig1_pilon.135;evm.TU.Contig45_pilon.10_evm.TU.Contig45_pilon.9;evm.TU.Contig70_pilon.9
GO:0035094	response to nicotine	3	39	0.244120383914327	0.73744957865731	evm.TU.Contig131_pilon.34;evm.TU.Contig1_pilon.63;evm.TU.Contig24_pilon.56
GO:0045451	pole plasm oskar mRNA localization	3	39	0.244120383914327	0.73744957865731	evm.TU.Contig1216_pilon.3;evm.TU.Contig1236_pilon.6;evm.TU.Contig156_pilon.49
GO:0051339	regulation of lyase activity	3	39	0.244120383914327	0.73744957865731	evm.TU.Contig506_pilon.18;evm.TU.Contig561_pilon.2;evm.TU.Contig561_pilon.3
GO:0060425	lung morphogenesis	3	39	0.244120383914327	0.73744957865731	evm.TU.Contig220_pilon.61;evm.TU.Contig2412_pilon.68;evm.TU.Contig274_pilon.28
GO:0086003	cardiac muscle cell contraction	3	39	0.244120383914327	0.73744957865731	evm.TU.Contig160_pilon.33;evm.TU.Contig2467_pilon.23;evm.TU.Contig83_pilon.34
GO:0060047	heart contraction	10	176	0.245174466180146	0.740187482812875	evm.TU.Contig115_pilon.2;evm.TU.Contig127_pilon.6;evm.TU.Contig15_pilon.94;evm.TU.Contig160_pilon.33;evm.TU.Contig2467_pilon.23;evm.TU.Contig283_pilon.48;evm.TU.Contig293_pilon.14;evm.TU.Contig34_pilon.17;evm.TU.Contig554_pilon.5;evm.TU.Contig83_pilon.34
GO:0006754	ATP biosynthetic process	6	96	0.245672473105484	0.740187482812875	evm.TU.Contig0_pilon.236;evm.TU.Contig1777_pilon.77;evm.TU.Contig1_pilon.381;evm.TU.Contig220_pilon.8;evm.TU.Contig2912_pilon.88;evm.TU.Contig778_pilon.28
GO:0031348	negative regulation of defense response	7	116	0.247579859754803	0.740187482812875	evm.TU.Contig10_pilon.33;evm.TU.Contig10_pilon.34;evm.TU.Contig1233_pilon.39;evm.TU.Contig1233_pilon.40;evm.TU.Contig2329_pilon.4;evm.TU.Contig506_pilon.18;evm.TU.Contig791_pilon.30
GO:0043409	negative regulation of MAPK cascade	8	136	0.247751449946207	0.740187482812875	evm.TU.Contig101_pilon.125;evm.TU.Contig15_pilon.94;evm.TU.Contig187_pilon.183;evm.TU.Contig1_pilon.381;evm.TU.Contig481_pilon.46;evm.TU.Contig791_pilon.30;evm.TU.Contig83_pilon.34;evm.TU.Contig87_pilon.18
GO:0048284	organelle fusion	11	197	0.248108809095462	0.740187482812875	evm.TU.Contig2412_pilon.73;evm.TU.Contig358_pilon.39;evm.TU.Contig481_pilon.32;evm.TU.Contig561_pilon.2;evm.TU.Contig561_pilon.3;evm.TU.Contig565_pilon.17;evm.TU.Contig703_pilon.29;evm.TU.Contig70_pilon.11;evm.TU.Contig80_pilon.39;evm.TU.Contig83_pilon.34;evm.TU.Contig889_pilon.10
GO:0006690	icosanoid metabolic process	5	77	0.249134233610709	0.740187482812875	evm.TU.Contig217_pilon.5;evm.TU.Contig224_pilon.45;evm.TU.Contig2461_pilon.24;evm.TU.Contig460_pilon.100;evm.TU.Contig84_pilon.41
GO:0007591	molting cycle, chitin-based cuticle	5	77	0.249134233610709	0.740187482812875	evm.TU.Contig1172_pilon.26;evm.TU.Contig216_pilon.92;evm.TU.Contig283_pilon.48;evm.TU.Contig523_pilon.111;evm.TU.Contig6_pilon.38
GO:0050709	negative regulation of protein secretion	5	77	0.249134233610709	0.740187482812875	evm.TU.Contig10_pilon.33;evm.TU.Contig10_pilon.34;evm.TU.Contig2412_pilon.73;evm.TU.Contig561_pilon.2;evm.TU.Contig561_pilon.3
GO:0051489	regulation of filopodium assembly	5	77	0.249134233610709	0.740187482812875	evm.TU.Contig1236_pilon.6;evm.TU.Contig216_pilon.38;evm.TU.Contig283_pilon.48;evm.TU.Contig303_pilon.10;evm.TU.Contig346_pilon.6
GO:0015844	monoamine transport	4	58	0.249865195585081	0.740187482812875	evm.TU.Contig131_pilon.34;evm.TU.Contig15_pilon.94;evm.TU.Contig160_pilon.33;evm.TU.Contig2765_pilon.3
GO:0002251	organ or tissue specific immune response	2	22	0.25138065367769	0.740187482812875	evm.TU.Contig620_pilon.22;evm.TU.Contig70_pilon.9
GO:0002292	T cell differentiation involved in immune response	2	22	0.25138065367769	0.740187482812875	evm.TU.Contig10_pilon.33;evm.TU.Contig10_pilon.34
GO:0002385	mucosal immune response	2	22	0.25138065367769	0.740187482812875	evm.TU.Contig620_pilon.22;evm.TU.Contig70_pilon.9
GO:0003338	metanephros morphogenesis	2	22	0.25138065367769	0.740187482812875	evm.TU.Contig310_pilon.70;evm.TU.Contig53_pilon.27
GO:0007485	imaginal disc-derived male genitalia development	2	22	0.25138065367769	0.740187482812875	evm.TU.Contig316_pilon.57;evm.TU.Contig346_pilon.1
GO:0008334	histone mRNA metabolic process	2	22	0.25138065367769	0.740187482812875	evm.TU.Contig2623_pilon.57;evm.TU.Contig469_pilon.6
GO:0009312	oligosaccharide biosynthetic process	2	22	0.25138065367769	0.740187482812875	evm.TU.Contig342_pilon.33;evm.TU.Contig822_pilon.39
GO:0010092	specification of organ identity	2	22	0.25138065367769	0.740187482812875	evm.TU.Contig2875_pilon.7;evm.TU.Contig304_pilon.44
GO:0031442	positive regulation of mRNA 3'-end processing	2	22	0.25138065367769	0.740187482812875	evm.TU.Contig1216_pilon.3;evm.TU.Contig469_pilon.6
GO:0032677	regulation of interleukin-8 production	2	22	0.25138065367769	0.740187482812875	evm.TU.Contig10_pilon.33;evm.TU.Contig10_pilon.34
GO:0033081	regulation of T cell differentiation in thymus	2	22	0.25138065367769	0.740187482812875	evm.TU.Contig10_pilon.6;evm.TU.Contig237_pilon.6
GO:0045123	cellular extravasation	2	22	0.25138065367769	0.740187482812875	evm.TU.Contig10_pilon.33;evm.TU.Contig10_pilon.34
GO:0046885	regulation of hormone biosynthetic process	2	22	0.25138065367769	0.740187482812875	evm.TU.Contig10_pilon.6;evm.TU.Contig53_pilon.27
GO:0048009	insulin-like growth factor receptor signaling pathway	2	22	0.25138065367769	0.740187482812875	evm.TU.Contig1172_pilon.26;evm.TU.Contig42_pilon.41
GO:0050710	negative regulation of cytokine secretion	2	22	0.25138065367769	0.740187482812875	evm.TU.Contig10_pilon.33;evm.TU.Contig10_pilon.34
GO:0051567	histone H3-K9 methylation	2	22	0.25138065367769	0.740187482812875	evm.TU.Contig0_pilon.147;evm.TU.Contig216_pilon.29
GO:0060055	angiogenesis involved in wound healing	2	22	0.25138065367769	0.740187482812875	evm.TU.Contig342_pilon.33;evm.TU.Contig822_pilon.39
GO:0071392	cellular response to estradiol stimulus	2	22	0.25138065367769	0.740187482812875	evm.TU.Contig53_pilon.27;evm.TU.Contig554_pilon.18
GO:1903523	negative regulation of blood circulation	2	22	0.25138065367769	0.740187482812875	evm.TU.Contig115_pilon.2;evm.TU.Contig15_pilon.94
GO:2000209	regulation of anoikis	2	22	0.25138065367769	0.740187482812875	evm.TU.Contig1_pilon.63;evm.TU.Contig83_pilon.34
[truncated: 3,945 more rows]
